# Supplementary material for: Transcriptome Analysis Revealed a Positive Role of Ethephon on Chlorophyll Metabolism of Zoysia japonica under Cold Stress
Source: Plants (Basel). 2022 Feb 5;11(3):442. doi: 10.3390/plants11030442 (PMC8839986; doi:10.3390/plants11030442)
Supplement: Supplementary file 1 [file plants-11-00442-s001.zip]

Archive with 7 entries (7 files):
- Figure S1. Heat map of all differentially expressed genes in Z. japonica.tif
- Table S1. GO enrichment of CS vs NT.xlsx
- Table S2. KEGG enrichment of CS vs NT.xlsx
- Table S3. GO enrichment of CE vs NT.xlsx
- Table S4. KEGG enrichment of CE vs NT.xlsx
- Table S5. DEGs enriched in the KEGG pathway of porphyrin and chlorophyll metabolism.xlsx
- Table S6. DEGs enriched in the KEGG pathway of photosynthesis - antenna proteins.xlsx
