# Supplementary material for: Transcriptome Analysis Revealed a Positive Role of Ethephon on Chlorophyll Metabolism of Zoysia japonica under Cold Stress
Source: Plants (Basel). 2022 Feb 5;11(3):442. doi: 10.3390/plants11030442 (PMC8839986; doi:10.3390/plants11030442)
Supplement: Supplementary file 1 [file plants-11-00442-s001.zip › Table S1. GO enrichment of CS vs NT.xlsx]

## Sheet: CSvsNT_GOenrich
Category	GOID	Description	GeneRatio	BgRatio	pvalue	padj	geneID	geneName	Count	Up	Up_Gene_names	Down	Down_Gene_names
BP	GO:0009066	aspartate family amino acid metabolic process	15/3456	17/7883	0.000198074	0.102206	Zjn_sc00088.1.g00640.1.sm.mkhc/Zjn_sc00105.1.g00590.1.sm.mkhc/Zjn_sc00028.1.g04460.1.am.mkhc/Zjn_sc00013.1.g08190.1.am.mkhc/Zjn_sc00020.1.g04150.1.sm.mk/Zjn_sc00065.1.g00500.1.sm.mkhc/Zjn_sc00002.1.g16820.1.sm.mk/Zjn_sc00038.1.g02440.1.sm.mkhc/Zjn_sc00038.1.g02790.1.sm.mkhc/Zjn_sc00131.1.g00670.1.sm.mkhc/Zjn_sc00002.1.g05180.1.sm.mkhc/Zjn_sc00014.1.g08290.1.sm.mkhc/Zjn_sc00128.1.g00730.1.sm.mkhc/…	-/-/-/-/-/-/-/-/-/-/-/-/-/-/-	15	12	Zjn_sc00088.1.g00640.1.sm.mkhc/Zjn_sc00105.1.g00590.1.sm.mkhc/Zjn_sc00028.1.g04460.1.am.mkhc/Zjn_sc00013.1.g08190.1.am.mkhc/Zjn_sc00020.1.g04150.1.sm.mk/Zjn_sc00065.1.g00500.1.sm.mkhc/Zjn_sc00002.1.g16820.1.sm.mk/Zjn_sc00038.1.g02440.1.sm.mkhc/Zjn_sc00131.1.g00670.1.sm.mkhc/Zjn_sc00002.1.g05180.1.sm.mkhc/Zjn_sc00014.1.g08290.1.sm.mkhc/Zjn_sc00002.1.g08480.1.am.mkhc	3	Zjn_sc00038.1.g02790.1.sm.mkhc/Zjn_sc00128.1.g00730.1.sm.mkhc/Zjn_sc00093.1.g00960.1.am.mkhc
BP	GO:0006457	protein folding	54/3456	88/7883	0.000661832	0.139287	Zjn_sc00106.1.g00420.1.sm.mkhc/Zjn_sc00012.1.g01640.1.sm.mkhc/Zjn_sc01161.1.g00010.1.sm.mkhc/Zjn_sc00058.1.g02620.1.sm.mkhc/Zjn_sc00106.1.g00030.1.sm.mkhc/Zjn_sc00094.1.g01090.1.sm.mkhc/Zjn_sc00015.1.g05060.1.sm.mkhc/Zjn_sc00004.1.g01100.1.sm.mkhc/Zjn_sc00019.1.g03460.1.sm.mkhc/Zjn_sc00049.1.g02970.1.sm.mkhc/Zjn_sc00027.1.g05290.1.sm.mkhc/Zjn_sc00149.1.g00300.1.sm.mkhc/Zjn_sc00060.1.g02030.1.sm.m…	-/-/-/-/-/-/-/-/-/-/-/-/-/-/-/-/-/-/-/-/-/-/-/-/-/-/-/-/-/-/-/-/-/-/-/-/-/-/-/-/-/-/-/-/-/-/-/-/-/-/-/-/-/-	54	42	Zjn_sc00106.1.g00420.1.sm.mkhc/Zjn_sc00012.1.g01640.1.sm.mkhc/Zjn_sc01161.1.g00010.1.sm.mkhc/Zjn_sc00058.1.g02620.1.sm.mkhc/Zjn_sc00106.1.g00030.1.sm.mkhc/Zjn_sc00094.1.g01090.1.sm.mkhc/Zjn_sc00015.1.g05060.1.sm.mkhc/Zjn_sc00004.1.g01100.1.sm.mkhc/Zjn_sc00049.1.g02970.1.sm.mkhc/Zjn_sc00149.1.g00300.1.sm.mkhc/Zjn_sc00004.1.g00250.1.sm.mkhc/Zjn_sc00030.1.g00390.1.sm.mkhc/Zjn_sc00113.1.g00440.1.sm.m…	12	Zjn_sc00019.1.g03460.1.sm.mkhc/Zjn_sc00027.1.g05290.1.sm.mkhc/Zjn_sc00060.1.g02030.1.sm.mkhc/Zjn_sc00034.1.g04480.1.sm.mkhc/Zjn_sc00047.1.g01820.1.sm.mkhc/Zjn_sc00026.1.g00130.1.am.mkhc/Zjn_sc00004.1.g06520.1.sm.mkhc/Zjn_sc00068.1.g02640.1.sm.mk/Zjn_sc00015.1.g07830.1.sm.mkhc/Zjn_sc00015.1.g07970.1.sm.mkhc/Zjn_sc00087.1.g00250.1.sm.mkhc/Zjn_sc00085.1.g01050.1.am.mkhc
BP	GO:0009067	aspartate family amino acid biosynthetic process	13/3456	15/7883	0.000809805	0.139287	Zjn_sc00088.1.g00640.1.sm.mkhc/Zjn_sc00105.1.g00590.1.sm.mkhc/Zjn_sc00028.1.g04460.1.am.mkhc/Zjn_sc00020.1.g04150.1.sm.mk/Zjn_sc00065.1.g00500.1.sm.mkhc/Zjn_sc00002.1.g16820.1.sm.mk/Zjn_sc00038.1.g02440.1.sm.mkhc/Zjn_sc00038.1.g02790.1.sm.mkhc/Zjn_sc00131.1.g00670.1.sm.mkhc/Zjn_sc00002.1.g05180.1.sm.mkhc/Zjn_sc00128.1.g00730.1.sm.mkhc/Zjn_sc00002.1.g08480.1.am.mkhc/Zjn_sc00093.1.g00960.1.am.mkhc	-/-/-/-/-/-/-/-/-/-/-/-/-	13	10	Zjn_sc00088.1.g00640.1.sm.mkhc/Zjn_sc00105.1.g00590.1.sm.mkhc/Zjn_sc00028.1.g04460.1.am.mkhc/Zjn_sc00020.1.g04150.1.sm.mk/Zjn_sc00065.1.g00500.1.sm.mkhc/Zjn_sc00002.1.g16820.1.sm.mk/Zjn_sc00038.1.g02440.1.sm.mkhc/Zjn_sc00131.1.g00670.1.sm.mkhc/Zjn_sc00002.1.g05180.1.sm.mkhc/Zjn_sc00002.1.g08480.1.am.mkhc	3	Zjn_sc00038.1.g02790.1.sm.mkhc/Zjn_sc00128.1.g00730.1.sm.mkhc/Zjn_sc00093.1.g00960.1.am.mkhc
BP	GO:0006520	cellular amino acid metabolic process	83/3456	147/7883	0.0012814	0.165301	Zjn_sc00088.1.g00640.1.sm.mkhc/Zjn_sc00151.1.g00180.1.sm.mkhc/Zjn_sc00113.1.g00960.1.am.mkhc/Zjn_sc00002.1.g09820.1.sm.mkhc/Zjn_sc00105.1.g00590.1.sm.mkhc/Zjn_sc00078.1.g03610.1.sm.mkhc/Zjn_sc00003.1.g07820.1.sm.mkhc/Zjn_sc00014.1.g07080.1.sm.mkhc/Zjn_sc00022.1.g03990.1.sm.mk/Zjn_sc00184.1.g00250.1.am.mkhc/Zjn_sc00028.1.g04460.1.am.mkhc/Zjn_sc00135.1.g00670.1.am.mkhc/Zjn_sc00013.1.g08190.1.am.mkh…	-/-/-/-/-/-/-/-/-/-/-/-/-/-/-/-/-/-/-/-/-/-/-/-/-/-/-/-/-/-/-/-/-/-/-/-/-/-/-/-/-/-/-/-/-/-/-/-/-/-/-/-/-/-/-/-/-/-/-/-/-/-/-/-/-/-/-/-/-/-/-/-/-/-/-/-/-/-/-/-/-/-/-	83	54	Zjn_sc00088.1.g00640.1.sm.mkhc/Zjn_sc00151.1.g00180.1.sm.mkhc/Zjn_sc00113.1.g00960.1.am.mkhc/Zjn_sc00105.1.g00590.1.sm.mkhc/Zjn_sc00184.1.g00250.1.am.mkhc/Zjn_sc00028.1.g04460.1.am.mkhc/Zjn_sc00013.1.g08190.1.am.mkhc/Zjn_sc00015.1.g06860.1.am.mkhc/Zjn_sc00005.1.g04000.1.sm.mkhc/Zjn_sc00013.1.g04950.1.sm.mkhc/Zjn_sc00020.1.g04150.1.sm.mk/Zjn_sc00008.1.g04220.1.am.mkhc/Zjn_sc00041.1.g00530.1.cf.mkh…	29	Zjn_sc00002.1.g09820.1.sm.mkhc/Zjn_sc00078.1.g03610.1.sm.mkhc/Zjn_sc00003.1.g07820.1.sm.mkhc/Zjn_sc00014.1.g07080.1.sm.mkhc/Zjn_sc00022.1.g03990.1.sm.mk/Zjn_sc00135.1.g00670.1.am.mkhc/Zjn_sc00044.1.g03940.1.sm.mkhc/Zjn_sc00141.1.g01180.1.am.mkhc/Zjn_sc00013.1.g06900.1.am.mkhc/Zjn_sc00045.1.g02270.1.sm.mkhc/Zjn_sc00028.1.g03420.1.sm.mkhc/Zjn_sc00028.1.g00110.1.am.mkhc/Zjn_sc00001.1.g01810.1.am.mkh…
BP	GO:0008652	cellular amino acid biosynthetic process	36/3456	58/7883	0.00384315	0.396613	Zjn_sc00088.1.g00640.1.sm.mkhc/Zjn_sc00151.1.g00180.1.sm.mkhc/Zjn_sc00002.1.g09820.1.sm.mkhc/Zjn_sc00105.1.g00590.1.sm.mkhc/Zjn_sc00003.1.g07820.1.sm.mkhc/Zjn_sc00028.1.g04460.1.am.mkhc/Zjn_sc00013.1.g04950.1.sm.mkhc/Zjn_sc00020.1.g04150.1.sm.mk/Zjn_sc00044.1.g03940.1.sm.mkhc/Zjn_sc00002.1.g07750.1.sm.mkhc/Zjn_sc00102.1.g01650.1.am.mk/Zjn_sc00013.1.g02100.1.sm.mkhc/Zjn_sc00002.1.g06070.1.sm.mkhc/…	-/-/-/-/-/-/-/-/-/-/-/-/-/-/-/-/-/-/-/-/-/-/-/-/-/-/-/-/-/-/-/-/-/-/-/-	36	24	Zjn_sc00088.1.g00640.1.sm.mkhc/Zjn_sc00151.1.g00180.1.sm.mkhc/Zjn_sc00105.1.g00590.1.sm.mkhc/Zjn_sc00028.1.g04460.1.am.mkhc/Zjn_sc00013.1.g04950.1.sm.mkhc/Zjn_sc00020.1.g04150.1.sm.mk/Zjn_sc00002.1.g07750.1.sm.mkhc/Zjn_sc00102.1.g01650.1.am.mk/Zjn_sc00013.1.g02100.1.sm.mkhc/Zjn_sc00002.1.g06070.1.sm.mkhc/Zjn_sc00065.1.g00500.1.sm.mkhc/Zjn_sc00153.1.g00310.1.am.mkhc/Zjn_sc00002.1.g16820.1.sm.mk/Zj…	12	Zjn_sc00002.1.g09820.1.sm.mkhc/Zjn_sc00003.1.g07820.1.sm.mkhc/Zjn_sc00044.1.g03940.1.sm.mkhc/Zjn_sc00001.1.g01810.1.am.mkhc/Zjn_sc00038.1.g02790.1.sm.mkhc/Zjn_sc00016.1.g00240.1.sm.mkhc/Zjn_sc00003.1.g09380.1.am.mk/Zjn_sc00012.1.g09660.1.am.mkhc/Zjn_sc00128.1.g00730.1.sm.mkhc/Zjn_sc00023.1.g05410.1.sm.mkhc/Zjn_sc00093.1.g00960.1.am.mkhc/Zjn_sc00014.1.g06570.1.sm.mkhc
BP	GO:0001522	pseudouridine synthesis	15/3456	21/7883	0.00984873	0.773494	Zjn_sc00044.1.g04040.1.am.mkhc/Zjn_sc00002.1.g05320.1.am.mkhc/Zjn_sc00002.1.g14100.1.sm.mkhc/Zjn_sc00044.1.g02780.1.sm.mk/Zjn_sc00096.1.g02410.1.sm.mk/Zjn_sc01253.1.g00010.1.sm.mkhc/Zjn_sc00027.1.g05540.1.am.mkhc/Zjn_sc00012.1.g08410.1.am.mk/Zjn_sc00007.1.g09730.1.am.mkhc/Zjn_sc00080.1.g00090.1.sm.mkhc/Zjn_sc00027.1.g05230.1.am.mkhc/Zjn_sc00078.1.g00790.1.am.mkhc/Zjn_sc00016.1.g02550.1.am.mk/Zjn_…	-/-/-/-/-/-/-/-/-/-/-/-/-/-/-	15	13	Zjn_sc00044.1.g04040.1.am.mkhc/Zjn_sc00002.1.g14100.1.sm.mkhc/Zjn_sc00044.1.g02780.1.sm.mk/Zjn_sc00096.1.g02410.1.sm.mk/Zjn_sc01253.1.g00010.1.sm.mkhc/Zjn_sc00012.1.g08410.1.am.mk/Zjn_sc00007.1.g09730.1.am.mkhc/Zjn_sc00080.1.g00090.1.sm.mkhc/Zjn_sc00027.1.g05230.1.am.mkhc/Zjn_sc00078.1.g00790.1.am.mkhc/Zjn_sc00016.1.g02550.1.am.mk/Zjn_sc00020.1.g04240.1.am.mkhc/Zjn_sc00017.1.g06180.1.am.mkhc	2	Zjn_sc00002.1.g05320.1.am.mkhc/Zjn_sc00027.1.g05540.1.am.mkhc
BP	GO:0009064	glutamine family amino acid metabolic process	9/3456	11/7883	0.0120652	0.773494	Zjn_sc00151.1.g00180.1.sm.mkhc/Zjn_sc00002.1.g09820.1.sm.mkhc/Zjn_sc00003.1.g07820.1.sm.mkhc/Zjn_sc00044.1.g03940.1.sm.mkhc/Zjn_sc00013.1.g02100.1.sm.mkhc/Zjn_sc00002.1.g06070.1.sm.mkhc/Zjn_sc00001.1.g01810.1.am.mkhc/Zjn_sc00023.1.g05410.1.sm.mkhc/Zjn_sc00029.1.g02370.1.am.mkhc	-/-/-/-/-/-/-/-/-	9	4	Zjn_sc00151.1.g00180.1.sm.mkhc/Zjn_sc00013.1.g02100.1.sm.mkhc/Zjn_sc00002.1.g06070.1.sm.mkhc/Zjn_sc00029.1.g02370.1.am.mkhc	5	Zjn_sc00002.1.g09820.1.sm.mkhc/Zjn_sc00003.1.g07820.1.sm.mkhc/Zjn_sc00044.1.g03940.1.sm.mkhc/Zjn_sc00001.1.g01810.1.am.mkhc/Zjn_sc00023.1.g05410.1.sm.mkhc
BP	GO:0009084	glutamine family amino acid biosynthetic process	9/3456	11/7883	0.0120652	0.773494	Zjn_sc00151.1.g00180.1.sm.mkhc/Zjn_sc00002.1.g09820.1.sm.mkhc/Zjn_sc00003.1.g07820.1.sm.mkhc/Zjn_sc00044.1.g03940.1.sm.mkhc/Zjn_sc00013.1.g02100.1.sm.mkhc/Zjn_sc00002.1.g06070.1.sm.mkhc/Zjn_sc00001.1.g01810.1.am.mkhc/Zjn_sc00023.1.g05410.1.sm.mkhc/Zjn_sc00029.1.g02370.1.am.mkhc	-/-/-/-/-/-/-/-/-	9	4	Zjn_sc00151.1.g00180.1.sm.mkhc/Zjn_sc00013.1.g02100.1.sm.mkhc/Zjn_sc00002.1.g06070.1.sm.mkhc/Zjn_sc00029.1.g02370.1.am.mkhc	5	Zjn_sc00002.1.g09820.1.sm.mkhc/Zjn_sc00003.1.g07820.1.sm.mkhc/Zjn_sc00044.1.g03940.1.sm.mkhc/Zjn_sc00001.1.g01810.1.am.mkhc/Zjn_sc00023.1.g05410.1.sm.mkhc
BP	GO:1901607	alpha-amino acid biosynthetic process	29/3456	48/7883	0.0150998	0.773494	Zjn_sc00088.1.g00640.1.sm.mkhc/Zjn_sc00151.1.g00180.1.sm.mkhc/Zjn_sc00002.1.g09820.1.sm.mkhc/Zjn_sc00105.1.g00590.1.sm.mkhc/Zjn_sc00003.1.g07820.1.sm.mkhc/Zjn_sc00028.1.g04460.1.am.mkhc/Zjn_sc00020.1.g04150.1.sm.mk/Zjn_sc00044.1.g03940.1.sm.mkhc/Zjn_sc00102.1.g01650.1.am.mk/Zjn_sc00013.1.g02100.1.sm.mkhc/Zjn_sc00002.1.g06070.1.sm.mkhc/Zjn_sc00065.1.g00500.1.sm.mkhc/Zjn_sc00001.1.g01810.1.am.mkhc/…	-/-/-/-/-/-/-/-/-/-/-/-/-/-/-/-/-/-/-/-/-/-/-/-/-/-/-/-/-	29	17	Zjn_sc00088.1.g00640.1.sm.mkhc/Zjn_sc00151.1.g00180.1.sm.mkhc/Zjn_sc00105.1.g00590.1.sm.mkhc/Zjn_sc00028.1.g04460.1.am.mkhc/Zjn_sc00020.1.g04150.1.sm.mk/Zjn_sc00102.1.g01650.1.am.mk/Zjn_sc00013.1.g02100.1.sm.mkhc/Zjn_sc00002.1.g06070.1.sm.mkhc/Zjn_sc00065.1.g00500.1.sm.mkhc/Zjn_sc00002.1.g16820.1.sm.mk/Zjn_sc00038.1.g02440.1.sm.mkhc/Zjn_sc00131.1.g00670.1.sm.mkhc/Zjn_sc00002.1.g05180.1.sm.mkhc/Zj…	12	Zjn_sc00002.1.g09820.1.sm.mkhc/Zjn_sc00003.1.g07820.1.sm.mkhc/Zjn_sc00044.1.g03940.1.sm.mkhc/Zjn_sc00001.1.g01810.1.am.mkhc/Zjn_sc00038.1.g02790.1.sm.mkhc/Zjn_sc00016.1.g00240.1.sm.mkhc/Zjn_sc00003.1.g09380.1.am.mk/Zjn_sc00012.1.g09660.1.am.mkhc/Zjn_sc00128.1.g00730.1.sm.mkhc/Zjn_sc00023.1.g05410.1.sm.mkhc/Zjn_sc00093.1.g00960.1.am.mkhc/Zjn_sc00014.1.g06570.1.sm.mkhc
BP	GO:0016053	organic acid biosynthetic process	48/3456	86/7883	0.0164892	0.773494	Zjn_sc00088.1.g00640.1.sm.mkhc/Zjn_sc00151.1.g00180.1.sm.mkhc/Zjn_sc00002.1.g09820.1.sm.mkhc/Zjn_sc00105.1.g00590.1.sm.mkhc/Zjn_sc00008.1.g06280.1.am.mkhc/Zjn_sc00003.1.g07820.1.sm.mkhc/novel.90/Zjn_sc00028.1.g04460.1.am.mkhc/novel.1390/Zjn_sc00043.1.g04440.1.am.mk/Zjn_sc00013.1.g04950.1.sm.mkhc/Zjn_sc00020.1.g04150.1.sm.mk/Zjn_sc00044.1.g03940.1.sm.mkhc/Zjn_sc00002.1.g07750.1.sm.mkhc/novel.97/Zj…	-/-/-/-/-/-/-/-/-/-/-/-/-/-/-/-/-/-/-/-/-/-/-/-/-/-/-/-/-/-/-/-/-/-/-/-/-/-/-/-/-/-/-/-/-/-/-/-	48	29	Zjn_sc00088.1.g00640.1.sm.mkhc/Zjn_sc00151.1.g00180.1.sm.mkhc/Zjn_sc00105.1.g00590.1.sm.mkhc/Zjn_sc00028.1.g04460.1.am.mkhc/Zjn_sc00043.1.g04440.1.am.mk/Zjn_sc00013.1.g04950.1.sm.mkhc/Zjn_sc00020.1.g04150.1.sm.mk/Zjn_sc00002.1.g07750.1.sm.mkhc/Zjn_sc00044.1.g01920.1.cf.mkhc/Zjn_sc00102.1.g01650.1.am.mk/Zjn_sc00013.1.g02100.1.sm.mkhc/Zjn_sc00002.1.g06070.1.sm.mkhc/Zjn_sc00065.1.g00500.1.sm.mkhc/Zj…	19	Zjn_sc00002.1.g09820.1.sm.mkhc/Zjn_sc00008.1.g06280.1.am.mkhc/Zjn_sc00003.1.g07820.1.sm.mkhc/novel.90/novel.1390/Zjn_sc00044.1.g03940.1.sm.mkhc/novel.97/Zjn_sc00008.1.g08650.1.am.mkhc/Zjn_sc00044.1.g05240.1.sm.mk/Zjn_sc00001.1.g01810.1.am.mkhc/Zjn_sc00038.1.g02790.1.sm.mkhc/Zjn_sc00016.1.g00240.1.sm.mkhc/Zjn_sc00003.1.g09380.1.am.mk/Zjn_sc00012.1.g09660.1.am.mkhc/Zjn_sc00128.1.g00730.1.sm.mkhc/Zj…
BP	GO:0046394	carboxylic acid biosynthetic process	48/3456	86/7883	0.0164892	0.773494	Zjn_sc00088.1.g00640.1.sm.mkhc/Zjn_sc00151.1.g00180.1.sm.mkhc/Zjn_sc00002.1.g09820.1.sm.mkhc/Zjn_sc00105.1.g00590.1.sm.mkhc/Zjn_sc00008.1.g06280.1.am.mkhc/Zjn_sc00003.1.g07820.1.sm.mkhc/novel.90/Zjn_sc00028.1.g04460.1.am.mkhc/novel.1390/Zjn_sc00043.1.g04440.1.am.mk/Zjn_sc00013.1.g04950.1.sm.mkhc/Zjn_sc00020.1.g04150.1.sm.mk/Zjn_sc00044.1.g03940.1.sm.mkhc/Zjn_sc00002.1.g07750.1.sm.mkhc/novel.97/Zj…	-/-/-/-/-/-/-/-/-/-/-/-/-/-/-/-/-/-/-/-/-/-/-/-/-/-/-/-/-/-/-/-/-/-/-/-/-/-/-/-/-/-/-/-/-/-/-/-	48	29	Zjn_sc00088.1.g00640.1.sm.mkhc/Zjn_sc00151.1.g00180.1.sm.mkhc/Zjn_sc00105.1.g00590.1.sm.mkhc/Zjn_sc00028.1.g04460.1.am.mkhc/Zjn_sc00043.1.g04440.1.am.mk/Zjn_sc00013.1.g04950.1.sm.mkhc/Zjn_sc00020.1.g04150.1.sm.mk/Zjn_sc00002.1.g07750.1.sm.mkhc/Zjn_sc00044.1.g01920.1.cf.mkhc/Zjn_sc00102.1.g01650.1.am.mk/Zjn_sc00013.1.g02100.1.sm.mkhc/Zjn_sc00002.1.g06070.1.sm.mkhc/Zjn_sc00065.1.g00500.1.sm.mkhc/Zj…	19	Zjn_sc00002.1.g09820.1.sm.mkhc/Zjn_sc00008.1.g06280.1.am.mkhc/Zjn_sc00003.1.g07820.1.sm.mkhc/novel.90/novel.1390/Zjn_sc00044.1.g03940.1.sm.mkhc/novel.97/Zjn_sc00008.1.g08650.1.am.mkhc/Zjn_sc00044.1.g05240.1.sm.mk/Zjn_sc00001.1.g01810.1.am.mkhc/Zjn_sc00038.1.g02790.1.sm.mkhc/Zjn_sc00016.1.g00240.1.sm.mkhc/Zjn_sc00003.1.g09380.1.am.mk/Zjn_sc00012.1.g09660.1.am.mkhc/Zjn_sc00128.1.g00730.1.sm.mkhc/Zj…
BP	GO:0009451	RNA modification	25/3456	41/7883	0.0200959	0.864124	Zjn_sc00044.1.g04040.1.am.mkhc/Zjn_sc00073.1.g00230.1.sm.mkhc/Zjn_sc00004.1.g01620.1.am.mk/Zjn_sc00002.1.g05320.1.am.mkhc/Zjn_sc00002.1.g14100.1.sm.mkhc/Zjn_sc00057.1.g01330.1.sm.mkhc/Zjn_sc00044.1.g02780.1.sm.mk/Zjn_sc00096.1.g02410.1.sm.mk/Zjn_sc00085.1.g00290.1.sm.mkhc/Zjn_sc00103.1.g00210.1.sm.mkhc/Zjn_sc01253.1.g00010.1.sm.mkhc/Zjn_sc00027.1.g05540.1.am.mkhc/Zjn_sc00124.1.g00190.1.sm.mkhc/Zj…	-/-/-/-/-/-/-/-/-/-/-/-/-/-/-/-/-/-/-/-/-/-/-/-/-	25	23	Zjn_sc00044.1.g04040.1.am.mkhc/Zjn_sc00073.1.g00230.1.sm.mkhc/Zjn_sc00004.1.g01620.1.am.mk/Zjn_sc00002.1.g14100.1.sm.mkhc/Zjn_sc00057.1.g01330.1.sm.mkhc/Zjn_sc00044.1.g02780.1.sm.mk/Zjn_sc00096.1.g02410.1.sm.mk/Zjn_sc00085.1.g00290.1.sm.mkhc/Zjn_sc00103.1.g00210.1.sm.mkhc/Zjn_sc01253.1.g00010.1.sm.mkhc/Zjn_sc00124.1.g00190.1.sm.mkhc/Zjn_sc00006.1.g06690.1.am.mkhc/Zjn_sc00049.1.g04850.1.am.mkhc/Zj…	2	Zjn_sc00002.1.g05320.1.am.mkhc/Zjn_sc00027.1.g05540.1.am.mkhc
BP	GO:0042254	ribosome biogenesis	25/3456	42/7883	0.0293044	0.999977	Zjn_sc00031.1.g00920.1.sm.mkhc/Zjn_sc00071.1.g01330.1.am.mkhc/Zjn_sc00027.1.g01570.1.sm.mkhc/Zjn_sc00007.1.g00560.1.sm.mkhc/Zjn_sc00058.1.g02200.1.sm.mkhc/Zjn_sc00006.1.g02860.1.sm.mkhc/Zjn_sc00029.1.g05310.1.sm.mkhc/Zjn_sc00002.1.g01760.1.sm.mkhc/Zjn_sc00011.1.g02770.1.am.mkhc/Zjn_sc00047.1.g02520.1.sm.mk/Zjn_sc00067.1.g02580.1.sm.mkhc/Zjn_sc00066.1.g00580.1.sm.mkhc/Zjn_sc00013.1.g08260.1.sm.mkh…	-/-/-/-/-/-/-/-/-/-/-/-/-/-/-/-/-/-/-/-/-/-/-/-/-	25	22	Zjn_sc00031.1.g00920.1.sm.mkhc/Zjn_sc00071.1.g01330.1.am.mkhc/Zjn_sc00027.1.g01570.1.sm.mkhc/Zjn_sc00007.1.g00560.1.sm.mkhc/Zjn_sc00058.1.g02200.1.sm.mkhc/Zjn_sc00029.1.g05310.1.sm.mkhc/Zjn_sc00002.1.g01760.1.sm.mkhc/Zjn_sc00047.1.g02520.1.sm.mk/Zjn_sc00067.1.g02580.1.sm.mkhc/Zjn_sc00066.1.g00580.1.sm.mkhc/Zjn_sc00013.1.g08260.1.sm.mkhc/Zjn_sc00096.1.g02410.1.sm.mk/Zjn_sc00012.1.g08410.1.am.mk/Zj…	3	Zjn_sc00006.1.g02860.1.sm.mkhc/Zjn_sc00011.1.g02770.1.am.mkhc/Zjn_sc00027.1.g05540.1.am.mkhc
BP	GO:0022613	ribonucleoprotein complex biogenesis	29/3456	50/7883	0.0304383	0.999977	Zjn_sc00031.1.g00920.1.sm.mkhc/Zjn_sc00071.1.g01330.1.am.mkhc/Zjn_sc00027.1.g01570.1.sm.mkhc/Zjn_sc00007.1.g00560.1.sm.mkhc/Zjn_sc00017.1.g01280.1.sm.mkhc/Zjn_sc00058.1.g02200.1.sm.mkhc/Zjn_sc00006.1.g02860.1.sm.mkhc/Zjn_sc00029.1.g05310.1.sm.mkhc/Zjn_sc00002.1.g01760.1.sm.mkhc/Zjn_sc00014.1.g09790.1.sm.mkhc/Zjn_sc00011.1.g02770.1.am.mkhc/Zjn_sc00047.1.g02520.1.sm.mk/Zjn_sc00067.1.g02580.1.sm.mkh…	-/-/-/-/-/-/-/-/-/-/-/-/-/-/-/-/-/-/-/-/-/-/-/-/-/-/-/-/-	29	25	Zjn_sc00031.1.g00920.1.sm.mkhc/Zjn_sc00071.1.g01330.1.am.mkhc/Zjn_sc00027.1.g01570.1.sm.mkhc/Zjn_sc00007.1.g00560.1.sm.mkhc/Zjn_sc00017.1.g01280.1.sm.mkhc/Zjn_sc00058.1.g02200.1.sm.mkhc/Zjn_sc00029.1.g05310.1.sm.mkhc/Zjn_sc00002.1.g01760.1.sm.mkhc/Zjn_sc00047.1.g02520.1.sm.mk/Zjn_sc00067.1.g02580.1.sm.mkhc/Zjn_sc00066.1.g00580.1.sm.mkhc/Zjn_sc00013.1.g08260.1.sm.mkhc/Zjn_sc00096.1.g02410.1.sm.mk/…	4	Zjn_sc00006.1.g02860.1.sm.mkhc/Zjn_sc00014.1.g09790.1.sm.mkhc/Zjn_sc00011.1.g02770.1.am.mkhc/Zjn_sc00027.1.g05540.1.am.mkhc
BP	GO:0006644	phospholipid metabolic process	31/3456	54/7883	0.0306285	0.999977	Zjn_sc00013.1.g01270.1.sm.mkhc/Zjn_sc00015.1.g01250.1.am.mkhc/Zjn_sc00022.1.g05020.1.sm.mkhc/Zjn_sc00093.1.g00720.1.sm.mkhc/Zjn_sc00155.1.g00740.1.sm.mkhc/Zjn_sc00004.1.g14320.1.am.mk/Zjn_sc00090.1.g00130.1.cf.mkhc/Zjn_sc00039.1.g03850.1.sm.mkhc/Zjn_sc00043.1.g00480.1.sm.mk/Zjn_sc00002.1.g15860.1.sm.mkhc/Zjn_sc00003.1.g13710.1.am.mkhc/Zjn_sc00003.1.g04240.1.am.mkhc/Zjn_sc00012.1.g02190.1.sm.mkhc/…	-/-/-/-/-/-/-/-/-/-/-/-/-/-/-/-/-/-/-/-/-/-/-/-/-/-/-/-/-/-/-	31	14	Zjn_sc00093.1.g00720.1.sm.mkhc/Zjn_sc00004.1.g14320.1.am.mk/Zjn_sc00039.1.g03850.1.sm.mkhc/Zjn_sc00043.1.g00480.1.sm.mk/Zjn_sc00003.1.g04240.1.am.mkhc/Zjn_sc00071.1.g00240.1.am.mkhc/Zjn_sc00006.1.g07450.1.am.mk/Zjn_sc00150.1.g00620.1.am.mkhc/Zjn_sc00094.1.g00990.1.sm.mk/Zjn_sc00007.1.g01650.1.am.mkhc/Zjn_sc00002.1.g05720.1.sm.mkhc/Zjn_sc00034.1.g00680.1.sm.mkhc/Zjn_sc00043.1.g02160.1.sm.mk/Zjn_sc…	17	Zjn_sc00013.1.g01270.1.sm.mkhc/Zjn_sc00015.1.g01250.1.am.mkhc/Zjn_sc00022.1.g05020.1.sm.mkhc/Zjn_sc00155.1.g00740.1.sm.mkhc/Zjn_sc00090.1.g00130.1.cf.mkhc/Zjn_sc00002.1.g15860.1.sm.mkhc/Zjn_sc00003.1.g13710.1.am.mkhc/Zjn_sc00012.1.g02190.1.sm.mkhc/Zjn_sc00038.1.g01440.1.sm.mkhc/Zjn_sc00087.1.g00550.1.am.mk/Zjn_sc00002.1.g11860.1.sm.mkhc/Zjn_sc00019.1.g00610.1.sm.mkhc/Zjn_sc00031.1.g01010.1.am.mk/…
BP	GO:0016192	vesicle-mediated transport	81/3456	158/7883	0.0348524	0.999977	Zjn_sc00068.1.g03820.1.am.mkhc/Zjn_sc00003.1.g00490.1.sm.mkhc/Zjn_sc00051.1.g01750.1.sm.mkhc/Zjn_sc00057.1.g00680.1.sm.mkhc/Zjn_sc00002.1.g01220.1.sm.mkhc/Zjn_sc00004.1.g13630.1.sm.mkhc/Zjn_sc00025.1.g04850.1.am.mk/Zjn_sc00150.1.g00800.1.sm.mk/Zjn_sc00023.1.g04250.1.am.mkhc/Zjn_sc00086.1.g01260.1.am.mkhc/Zjn_sc00034.1.g03370.1.am.mkhc/Zjn_sc00037.1.g05600.1.am.mkhc/Zjn_sc00090.1.g01020.1.sm.mk/Zj…	-/-/-/-/-/-/-/-/-/-/-/-/-/-/-/-/-/-/-/-/-/-/-/-/-/-/-/-/-/-/-/-/-/-/-/-/-/-/-/-/-/-/-/-/-/-/-/-/-/-/-/-/-/-/-/-/-/-/-/-/-/-/-/-/-/-/-/-/-/-/-/-/-/-/-/-/-/-/-/-/-	81	51	Zjn_sc00068.1.g03820.1.am.mkhc/Zjn_sc00003.1.g00490.1.sm.mkhc/Zjn_sc00057.1.g00680.1.sm.mkhc/Zjn_sc00002.1.g01220.1.sm.mkhc/Zjn_sc00004.1.g13630.1.sm.mkhc/Zjn_sc00150.1.g00800.1.sm.mk/Zjn_sc00086.1.g01260.1.am.mkhc/Zjn_sc00034.1.g03370.1.am.mkhc/Zjn_sc00090.1.g01020.1.sm.mk/Zjn_sc00017.1.g05930.1.sm.mkhc/Zjn_sc00066.1.g01510.1.sm.mkhc/Zjn_sc00061.1.g00420.1.sm.mkhc/Zjn_sc00024.1.g02160.1.am.mk/Zj…	30	Zjn_sc00051.1.g01750.1.sm.mkhc/Zjn_sc00025.1.g04850.1.am.mk/Zjn_sc00023.1.g04250.1.am.mkhc/Zjn_sc00037.1.g05600.1.am.mkhc/Zjn_sc00028.1.g04420.1.sm.mkhc/novel.642/Zjn_sc00009.1.g10980.1.sm.mkhc/novel.662/Zjn_sc00013.1.g02280.1.am.mkhc/Zjn_sc00031.1.g00180.1.am.mkhc/Zjn_sc00049.1.g01440.1.sm.mkhc/Zjn_sc00011.1.g01250.1.sm.mkhc/Zjn_sc00040.1.g00740.1.sm.mkhc/Zjn_sc00002.1.g10840.1.sm.mkhc/Zjn_sc000…
BP	GO:0044283	small molecule biosynthetic process	56/3456	106/7883	0.0380503	0.999977	Zjn_sc00088.1.g00640.1.sm.mkhc/Zjn_sc00151.1.g00180.1.sm.mkhc/Zjn_sc00013.1.g00360.1.am.mkhc/Zjn_sc00002.1.g09820.1.sm.mkhc/Zjn_sc00105.1.g00590.1.sm.mkhc/Zjn_sc00008.1.g06280.1.am.mkhc/Zjn_sc00003.1.g07820.1.sm.mkhc/novel.90/Zjn_sc00017.1.g02640.1.sm.mkhc/Zjn_sc00028.1.g04460.1.am.mkhc/novel.1390/Zjn_sc00043.1.g04440.1.am.mk/Zjn_sc00013.1.g04950.1.sm.mkhc/Zjn_sc00020.1.g04150.1.sm.mk/Zjn_sc00044…	-/-/-/-/-/-/-/-/-/-/-/-/-/-/-/-/-/-/-/-/-/-/-/-/-/-/-/-/-/-/-/-/-/-/-/-/-/-/-/-/-/-/-/-/-/-/-/-/-/-/-/-/-/-/-/-	56	32	Zjn_sc00088.1.g00640.1.sm.mkhc/Zjn_sc00151.1.g00180.1.sm.mkhc/Zjn_sc00013.1.g00360.1.am.mkhc/Zjn_sc00105.1.g00590.1.sm.mkhc/Zjn_sc00028.1.g04460.1.am.mkhc/Zjn_sc00043.1.g04440.1.am.mk/Zjn_sc00013.1.g04950.1.sm.mkhc/Zjn_sc00020.1.g04150.1.sm.mk/Zjn_sc00002.1.g07750.1.sm.mkhc/Zjn_sc00044.1.g01920.1.cf.mkhc/Zjn_sc00102.1.g01650.1.am.mk/Zjn_sc00013.1.g02100.1.sm.mkhc/Zjn_sc00005.1.g00620.1.sm.mk/Zjn_…	24	Zjn_sc00002.1.g09820.1.sm.mkhc/Zjn_sc00008.1.g06280.1.am.mkhc/Zjn_sc00003.1.g07820.1.sm.mkhc/novel.90/Zjn_sc00017.1.g02640.1.sm.mkhc/novel.1390/Zjn_sc00044.1.g03940.1.sm.mkhc/novel.97/Zjn_sc00008.1.g08650.1.am.mkhc/Zjn_sc00002.1.g07580.1.sm.mkhc/Zjn_sc00014.1.g07520.1.sm.mkhc/Zjn_sc00044.1.g05240.1.sm.mk/Zjn_sc00001.1.g01810.1.am.mkhc/Zjn_sc00038.1.g02790.1.sm.mkhc/Zjn_sc00016.1.g00240.1.sm.mkhc/…
BP	GO:1901605	alpha-amino acid metabolic process	35/3456	63/7883	0.0402278	0.999977	Zjn_sc00088.1.g00640.1.sm.mkhc/Zjn_sc00151.1.g00180.1.sm.mkhc/Zjn_sc00002.1.g09820.1.sm.mkhc/Zjn_sc00105.1.g00590.1.sm.mkhc/Zjn_sc00003.1.g07820.1.sm.mkhc/Zjn_sc00028.1.g04460.1.am.mkhc/Zjn_sc00013.1.g08190.1.am.mkhc/Zjn_sc00020.1.g04150.1.sm.mk/Zjn_sc00044.1.g03940.1.sm.mkhc/Zjn_sc00102.1.g01650.1.am.mk/Zjn_sc00013.1.g02100.1.sm.mkhc/Zjn_sc00045.1.g02270.1.sm.mkhc/Zjn_sc00002.1.g06070.1.sm.mkhc/…	-/-/-/-/-/-/-/-/-/-/-/-/-/-/-/-/-/-/-/-/-/-/-/-/-/-/-/-/-/-/-/-/-/-/-	35	21	Zjn_sc00088.1.g00640.1.sm.mkhc/Zjn_sc00151.1.g00180.1.sm.mkhc/Zjn_sc00105.1.g00590.1.sm.mkhc/Zjn_sc00028.1.g04460.1.am.mkhc/Zjn_sc00013.1.g08190.1.am.mkhc/Zjn_sc00020.1.g04150.1.sm.mk/Zjn_sc00102.1.g01650.1.am.mk/Zjn_sc00013.1.g02100.1.sm.mkhc/Zjn_sc00002.1.g06070.1.sm.mkhc/Zjn_sc00065.1.g00500.1.sm.mkhc/Zjn_sc00002.1.g16820.1.sm.mk/Zjn_sc00030.1.g02490.1.sm.mkhc/Zjn_sc00038.1.g02440.1.sm.mkhc/Zj…	14	Zjn_sc00002.1.g09820.1.sm.mkhc/Zjn_sc00003.1.g07820.1.sm.mkhc/Zjn_sc00044.1.g03940.1.sm.mkhc/Zjn_sc00045.1.g02270.1.sm.mkhc/Zjn_sc00001.1.g01810.1.am.mkhc/Zjn_sc00038.1.g02790.1.sm.mkhc/Zjn_sc00016.1.g00240.1.sm.mkhc/Zjn_sc00003.1.g09380.1.am.mk/Zjn_sc00012.1.g09660.1.am.mkhc/Zjn_sc00013.1.g07130.1.sm.mkhc/Zjn_sc00128.1.g00730.1.sm.mkhc/Zjn_sc00023.1.g05410.1.sm.mkhc/Zjn_sc00093.1.g00960.1.am.mkh…
BP	GO:0042592	homeostatic process	52/3456	98/7883	0.0406485	0.999977	Zjn_sc00007.1.g03280.1.sm.mkhc/Zjn_sc00016.1.g03570.1.sm.mkhc/Zjn_sc00134.1.g00290.1.sm.mk/Zjn_sc00155.1.g00050.1.sm.mkhc/Zjn_sc00028.1.g00900.1.sm.mk/novel.1015/Zjn_sc00001.1.g08900.1.sm.mkhc/Zjn_sc00022.1.g07180.1.sm.mkhc/Zjn_sc00113.1.g00900.1.sm.mk/Zjn_sc00034.1.g01790.1.am.mk/Zjn_sc00016.1.g03980.1.am.mkhc/Zjn_sc00038.1.g01500.1.am.mk/Zjn_sc00092.1.g01370.1.sm.mkhc/Zjn_sc00033.1.g02120.1.am.…	-/-/-/-/-/-/-/-/-/-/-/-/-/-/-/-/-/-/-/-/-/-/-/-/-/-/-/-/-/-/-/-/-/-/-/-/-/-/-/-/-/-/-/-/-/-/-/-/-/-/-/-	52	32	Zjn_sc00007.1.g03280.1.sm.mkhc/Zjn_sc00134.1.g00290.1.sm.mk/Zjn_sc00155.1.g00050.1.sm.mkhc/Zjn_sc00022.1.g07180.1.sm.mkhc/Zjn_sc00113.1.g00900.1.sm.mk/Zjn_sc00016.1.g03980.1.am.mkhc/Zjn_sc00038.1.g01500.1.am.mk/Zjn_sc00092.1.g01370.1.sm.mkhc/Zjn_sc00030.1.g02160.1.sm.mkhc/Zjn_sc00038.1.g01490.1.am.mk/Zjn_sc00004.1.g02850.1.am.mkhc/novel.1772/Zjn_sc00007.1.g11160.1.sm.mkhc/Zjn_sc00113.1.g00880.1.s…	20	Zjn_sc00016.1.g03570.1.sm.mkhc/Zjn_sc00028.1.g00900.1.sm.mk/novel.1015/Zjn_sc00001.1.g08900.1.sm.mkhc/Zjn_sc00034.1.g01790.1.am.mk/Zjn_sc00033.1.g02120.1.am.mkhc/Zjn_sc00043.1.g04890.1.am.mk/Zjn_sc00060.1.g00740.1.am.mkhc/Zjn_sc00101.1.g00880.1.am.mkhc/Zjn_sc00012.1.g08500.1.sm.mkhc/Zjn_sc00068.1.g00100.1.sm.mkhc/Zjn_sc00022.1.g07660.1.am.mk/Zjn_sc00024.1.g01800.1.sm.mkhc/Zjn_sc00057.1.g00090.1.a…
BP	GO:0034660	ncRNA metabolic process	65/3456	126/7883	0.04731	0.999977	Zjn_sc00113.1.g00960.1.am.mkhc/Zjn_sc00078.1.g03610.1.sm.mkhc/Zjn_sc00009.1.g00610.1.sm.mkhc/Zjn_sc00031.1.g00920.1.sm.mkhc/Zjn_sc00027.1.g01570.1.sm.mkhc/Zjn_sc00073.1.g00230.1.sm.mkhc/Zjn_sc00184.1.g00250.1.am.mkhc/Zjn_sc00007.1.g00560.1.sm.mkhc/Zjn_sc00024.1.g00230.1.sm.mkhc/Zjn_sc00135.1.g00670.1.am.mkhc/Zjn_sc00015.1.g06860.1.am.mkhc/Zjn_sc00005.1.g04000.1.sm.mkhc/Zjn_sc00075.1.g01080.1.sm.m…	-/-/-/-/-/-/-/-/-/-/-/-/-/-/-/-/-/-/-/-/-/-/-/-/-/-/-/-/-/-/-/-/-/-/-/-/-/-/-/-/-/-/-/-/-/-/-/-/-/-/-/-/-/-/-/-/-/-/-/-/-/-/-/-/-	65	52	Zjn_sc00113.1.g00960.1.am.mkhc/Zjn_sc00009.1.g00610.1.sm.mkhc/Zjn_sc00031.1.g00920.1.sm.mkhc/Zjn_sc00027.1.g01570.1.sm.mkhc/Zjn_sc00073.1.g00230.1.sm.mkhc/Zjn_sc00184.1.g00250.1.am.mkhc/Zjn_sc00007.1.g00560.1.sm.mkhc/Zjn_sc00024.1.g00230.1.sm.mkhc/Zjn_sc00015.1.g06860.1.am.mkhc/Zjn_sc00005.1.g04000.1.sm.mkhc/Zjn_sc00075.1.g01080.1.sm.mkhc/Zjn_sc00008.1.g04220.1.am.mkhc/Zjn_sc00041.1.g00530.1.cf.m…	13	Zjn_sc00078.1.g03610.1.sm.mkhc/Zjn_sc00135.1.g00670.1.am.mkhc/Zjn_sc00141.1.g01180.1.am.mkhc/Zjn_sc00011.1.g02770.1.am.mkhc/Zjn_sc00028.1.g00110.1.am.mkhc/Zjn_sc00003.1.g05150.1.sm.mkhc/Zjn_sc00011.1.g04640.1.sm.mkhc/Zjn_sc00092.1.g01770.1.am.mkhc/Zjn_sc00045.1.g04240.1.sm.mk/Zjn_sc00019.1.g00590.1.sm.mkhc/Zjn_sc00014.1.g08080.1.am.mk/Zjn_sc01470.1.g00010.1.am.mkhc/novel.783
BP	GO:0019725	cellular homeostasis	51/3456	97/7883	0.0507894	0.999977	Zjn_sc00007.1.g03280.1.sm.mkhc/Zjn_sc00016.1.g03570.1.sm.mkhc/Zjn_sc00134.1.g00290.1.sm.mk/Zjn_sc00155.1.g00050.1.sm.mkhc/Zjn_sc00028.1.g00900.1.sm.mk/Zjn_sc00001.1.g08900.1.sm.mkhc/Zjn_sc00022.1.g07180.1.sm.mkhc/Zjn_sc00113.1.g00900.1.sm.mk/Zjn_sc00034.1.g01790.1.am.mk/Zjn_sc00016.1.g03980.1.am.mkhc/Zjn_sc00038.1.g01500.1.am.mk/Zjn_sc00092.1.g01370.1.sm.mkhc/Zjn_sc00033.1.g02120.1.am.mkhc/Zjn_sc…	-/-/-/-/-/-/-/-/-/-/-/-/-/-/-/-/-/-/-/-/-/-/-/-/-/-/-/-/-/-/-/-/-/-/-/-/-/-/-/-/-/-/-/-/-/-/-/-/-/-/-	51	32	Zjn_sc00007.1.g03280.1.sm.mkhc/Zjn_sc00134.1.g00290.1.sm.mk/Zjn_sc00155.1.g00050.1.sm.mkhc/Zjn_sc00022.1.g07180.1.sm.mkhc/Zjn_sc00113.1.g00900.1.sm.mk/Zjn_sc00016.1.g03980.1.am.mkhc/Zjn_sc00038.1.g01500.1.am.mk/Zjn_sc00092.1.g01370.1.sm.mkhc/Zjn_sc00030.1.g02160.1.sm.mkhc/Zjn_sc00038.1.g01490.1.am.mk/Zjn_sc00004.1.g02850.1.am.mkhc/novel.1772/Zjn_sc00007.1.g11160.1.sm.mkhc/Zjn_sc00113.1.g00880.1.s…	19	Zjn_sc00016.1.g03570.1.sm.mkhc/Zjn_sc00028.1.g00900.1.sm.mk/Zjn_sc00001.1.g08900.1.sm.mkhc/Zjn_sc00034.1.g01790.1.am.mk/Zjn_sc00033.1.g02120.1.am.mkhc/Zjn_sc00043.1.g04890.1.am.mk/Zjn_sc00060.1.g00740.1.am.mkhc/Zjn_sc00101.1.g00880.1.am.mkhc/Zjn_sc00012.1.g08500.1.sm.mkhc/Zjn_sc00068.1.g00100.1.sm.mkhc/Zjn_sc00022.1.g07660.1.am.mk/Zjn_sc00024.1.g01800.1.sm.mkhc/Zjn_sc00057.1.g00090.1.am.mkhc/Zjn_…
BP	GO:0008654	phospholipid biosynthetic process	16/3456	26/7883	0.0527391	0.999977	Zjn_sc00022.1.g05020.1.sm.mkhc/Zjn_sc00155.1.g00740.1.sm.mkhc/Zjn_sc00090.1.g00130.1.cf.mkhc/Zjn_sc00043.1.g00480.1.sm.mk/Zjn_sc00002.1.g15860.1.sm.mkhc/Zjn_sc00003.1.g13710.1.am.mkhc/Zjn_sc00003.1.g04240.1.am.mkhc/Zjn_sc00012.1.g02190.1.sm.mkhc/Zjn_sc00038.1.g01440.1.sm.mkhc/Zjn_sc00006.1.g07450.1.am.mk/Zjn_sc00002.1.g11860.1.sm.mkhc/Zjn_sc00094.1.g00990.1.sm.mk/Zjn_sc00002.1.g05720.1.sm.mkhc/Zj…	-/-/-/-/-/-/-/-/-/-/-/-/-/-/-/-	16	6	Zjn_sc00043.1.g00480.1.sm.mk/Zjn_sc00003.1.g04240.1.am.mkhc/Zjn_sc00006.1.g07450.1.am.mk/Zjn_sc00094.1.g00990.1.sm.mk/Zjn_sc00002.1.g05720.1.sm.mkhc/Zjn_sc00034.1.g00680.1.sm.mkhc	10	Zjn_sc00022.1.g05020.1.sm.mkhc/Zjn_sc00155.1.g00740.1.sm.mkhc/Zjn_sc00090.1.g00130.1.cf.mkhc/Zjn_sc00002.1.g15860.1.sm.mkhc/Zjn_sc00003.1.g13710.1.am.mkhc/Zjn_sc00012.1.g02190.1.sm.mkhc/Zjn_sc00038.1.g01440.1.sm.mkhc/Zjn_sc00002.1.g11860.1.sm.mkhc/Zjn_sc00002.1.g09800.1.sm.mkhc/Zjn_sc00006.1.g07440.1.cf.mkhc
BP	GO:0006418	tRNA aminoacylation for protein translation	29/3456	52/7883	0.0554483	0.999977	Zjn_sc00113.1.g00960.1.am.mkhc/Zjn_sc00078.1.g03610.1.sm.mkhc/Zjn_sc00184.1.g00250.1.am.mkhc/Zjn_sc00135.1.g00670.1.am.mkhc/Zjn_sc00015.1.g06860.1.am.mkhc/Zjn_sc00005.1.g04000.1.sm.mkhc/Zjn_sc00008.1.g04220.1.am.mkhc/Zjn_sc00041.1.g00530.1.cf.mkhc/Zjn_sc00141.1.g01180.1.am.mkhc/Zjn_sc00003.1.g09230.1.am.mkhc/Zjn_sc00043.1.g00350.1.sm.mkhc/Zjn_sc00011.1.g04640.1.sm.mkhc/Zjn_sc00148.1.g00510.1.am.m…	-/-/-/-/-/-/-/-/-/-/-/-/-/-/-/-/-/-/-/-/-/-/-/-/-/-/-/-/-	29	20	Zjn_sc00113.1.g00960.1.am.mkhc/Zjn_sc00184.1.g00250.1.am.mkhc/Zjn_sc00015.1.g06860.1.am.mkhc/Zjn_sc00005.1.g04000.1.sm.mkhc/Zjn_sc00008.1.g04220.1.am.mkhc/Zjn_sc00041.1.g00530.1.cf.mkhc/Zjn_sc00003.1.g09230.1.am.mkhc/Zjn_sc00043.1.g00350.1.sm.mkhc/Zjn_sc00148.1.g00510.1.am.mkhc/Zjn_sc00005.1.g07390.1.am.mkhc/Zjn_sc00110.1.g00880.1.sm.mkhc/Zjn_sc00056.1.g04510.1.am.mkhc/Zjn_sc00026.1.g03740.1.sm.m…	9	Zjn_sc00078.1.g03610.1.sm.mkhc/Zjn_sc00135.1.g00670.1.am.mkhc/Zjn_sc00141.1.g01180.1.am.mkhc/Zjn_sc00011.1.g04640.1.sm.mkhc/Zjn_sc00092.1.g01770.1.am.mkhc/Zjn_sc00045.1.g04240.1.sm.mk/Zjn_sc00019.1.g00590.1.sm.mkhc/Zjn_sc01470.1.g00010.1.am.mkhc/novel.783
BP	GO:0006650	glycerophospholipid metabolic process	22/3456	38/7883	0.056889	0.999977	Zjn_sc00013.1.g01270.1.sm.mkhc/Zjn_sc00015.1.g01250.1.am.mkhc/Zjn_sc00022.1.g05020.1.sm.mkhc/Zjn_sc00093.1.g00720.1.sm.mkhc/Zjn_sc00004.1.g14320.1.am.mk/Zjn_sc00039.1.g03850.1.sm.mkhc/Zjn_sc00043.1.g00480.1.sm.mk/Zjn_sc00002.1.g15860.1.sm.mkhc/Zjn_sc00003.1.g13710.1.am.mkhc/Zjn_sc00012.1.g02190.1.sm.mkhc/Zjn_sc00071.1.g00240.1.am.mkhc/Zjn_sc00038.1.g01440.1.sm.mkhc/Zjn_sc00006.1.g07450.1.am.mk/Zj…	-/-/-/-/-/-/-/-/-/-/-/-/-/-/-/-/-/-/-/-/-/-	22	11	Zjn_sc00093.1.g00720.1.sm.mkhc/Zjn_sc00004.1.g14320.1.am.mk/Zjn_sc00039.1.g03850.1.sm.mkhc/Zjn_sc00043.1.g00480.1.sm.mk/Zjn_sc00071.1.g00240.1.am.mkhc/Zjn_sc00006.1.g07450.1.am.mk/Zjn_sc00150.1.g00620.1.am.mkhc/Zjn_sc00094.1.g00990.1.sm.mk/Zjn_sc00007.1.g01650.1.am.mkhc/Zjn_sc00043.1.g02160.1.sm.mk/Zjn_sc00002.1.g01130.1.sm.mk	11	Zjn_sc00013.1.g01270.1.sm.mkhc/Zjn_sc00015.1.g01250.1.am.mkhc/Zjn_sc00022.1.g05020.1.sm.mkhc/Zjn_sc00002.1.g15860.1.sm.mkhc/Zjn_sc00003.1.g13710.1.am.mkhc/Zjn_sc00012.1.g02190.1.sm.mkhc/Zjn_sc00038.1.g01440.1.sm.mkhc/Zjn_sc00019.1.g00610.1.sm.mkhc/Zjn_sc00031.1.g01010.1.am.mk/Zjn_sc00009.1.g04910.1.sm.mkhc/Zjn_sc00006.1.g07440.1.cf.mkhc
BP	GO:0045454	cell redox homeostasis	50/3456	96/7883	0.0629779	0.999977	Zjn_sc00007.1.g03280.1.sm.mkhc/Zjn_sc00016.1.g03570.1.sm.mkhc/Zjn_sc00134.1.g00290.1.sm.mk/Zjn_sc00155.1.g00050.1.sm.mkhc/Zjn_sc00028.1.g00900.1.sm.mk/Zjn_sc00001.1.g08900.1.sm.mkhc/Zjn_sc00022.1.g07180.1.sm.mkhc/Zjn_sc00113.1.g00900.1.sm.mk/Zjn_sc00034.1.g01790.1.am.mk/Zjn_sc00016.1.g03980.1.am.mkhc/Zjn_sc00038.1.g01500.1.am.mk/Zjn_sc00092.1.g01370.1.sm.mkhc/Zjn_sc00033.1.g02120.1.am.mkhc/Zjn_sc…	-/-/-/-/-/-/-/-/-/-/-/-/-/-/-/-/-/-/-/-/-/-/-/-/-/-/-/-/-/-/-/-/-/-/-/-/-/-/-/-/-/-/-/-/-/-/-/-/-/-	50	31	Zjn_sc00007.1.g03280.1.sm.mkhc/Zjn_sc00134.1.g00290.1.sm.mk/Zjn_sc00155.1.g00050.1.sm.mkhc/Zjn_sc00022.1.g07180.1.sm.mkhc/Zjn_sc00113.1.g00900.1.sm.mk/Zjn_sc00016.1.g03980.1.am.mkhc/Zjn_sc00038.1.g01500.1.am.mk/Zjn_sc00092.1.g01370.1.sm.mkhc/Zjn_sc00030.1.g02160.1.sm.mkhc/Zjn_sc00038.1.g01490.1.am.mk/Zjn_sc00004.1.g02850.1.am.mkhc/Zjn_sc00007.1.g11160.1.sm.mkhc/Zjn_sc00113.1.g00880.1.sm.mk/Zjn_sc…	19	Zjn_sc00016.1.g03570.1.sm.mkhc/Zjn_sc00028.1.g00900.1.sm.mk/Zjn_sc00001.1.g08900.1.sm.mkhc/Zjn_sc00034.1.g01790.1.am.mk/Zjn_sc00033.1.g02120.1.am.mkhc/Zjn_sc00043.1.g04890.1.am.mk/Zjn_sc00060.1.g00740.1.am.mkhc/Zjn_sc00101.1.g00880.1.am.mkhc/Zjn_sc00012.1.g08500.1.sm.mkhc/Zjn_sc00068.1.g00100.1.sm.mkhc/Zjn_sc00022.1.g07660.1.am.mk/Zjn_sc00024.1.g01800.1.sm.mkhc/Zjn_sc00057.1.g00090.1.am.mkhc/Zjn_…
BP	GO:0051128	regulation of cellular component organization	11/3456	17/7883	0.0684625	0.999977	Zjn_sc00160.1.g00230.1.sm.mkhc/Zjn_sc00127.1.g00100.1.sm.mkhc/Zjn_sc00056.1.g02080.1.am.mk/Zjn_sc00009.1.g04740.1.am.mkhc/Zjn_sc00014.1.g04900.1.sm.mkhc/Zjn_sc00029.1.g00590.1.sm.mkhc/Zjn_sc00022.1.g06660.1.sm.mkhc/Zjn_sc00044.1.g04480.1.sm.mkhc/Zjn_sc00036.1.g00440.1.sm.mkhc/Zjn_sc00055.1.g01350.1.sm.mk/Zjn_sc00087.1.g00300.1.am.mk	-/-/-/-/-/-/-/-/-/-/-	11	7	Zjn_sc00160.1.g00230.1.sm.mkhc/Zjn_sc00056.1.g02080.1.am.mk/Zjn_sc00009.1.g04740.1.am.mkhc/Zjn_sc00014.1.g04900.1.sm.mkhc/Zjn_sc00022.1.g06660.1.sm.mkhc/Zjn_sc00055.1.g01350.1.sm.mk/Zjn_sc00087.1.g00300.1.am.mk	4	Zjn_sc00127.1.g00100.1.sm.mkhc/Zjn_sc00029.1.g00590.1.sm.mkhc/Zjn_sc00044.1.g04480.1.sm.mkhc/Zjn_sc00036.1.g00440.1.sm.mkhc
BP	GO:0006399	tRNA metabolic process	54/3456	105/7883	0.0700879	0.999977	Zjn_sc00113.1.g00960.1.am.mkhc/Zjn_sc00078.1.g03610.1.sm.mkhc/Zjn_sc00009.1.g00610.1.sm.mkhc/Zjn_sc00073.1.g00230.1.sm.mkhc/Zjn_sc00184.1.g00250.1.am.mkhc/Zjn_sc00007.1.g00560.1.sm.mkhc/Zjn_sc00024.1.g00230.1.sm.mkhc/Zjn_sc00135.1.g00670.1.am.mkhc/Zjn_sc00015.1.g06860.1.am.mkhc/Zjn_sc00005.1.g04000.1.sm.mkhc/Zjn_sc00075.1.g01080.1.sm.mkhc/Zjn_sc00008.1.g04220.1.am.mkhc/Zjn_sc00041.1.g00530.1.cf.m…	-/-/-/-/-/-/-/-/-/-/-/-/-/-/-/-/-/-/-/-/-/-/-/-/-/-/-/-/-/-/-/-/-/-/-/-/-/-/-/-/-/-/-/-/-/-/-/-/-/-/-/-/-/-	54	42	Zjn_sc00113.1.g00960.1.am.mkhc/Zjn_sc00009.1.g00610.1.sm.mkhc/Zjn_sc00073.1.g00230.1.sm.mkhc/Zjn_sc00184.1.g00250.1.am.mkhc/Zjn_sc00007.1.g00560.1.sm.mkhc/Zjn_sc00024.1.g00230.1.sm.mkhc/Zjn_sc00015.1.g06860.1.am.mkhc/Zjn_sc00005.1.g04000.1.sm.mkhc/Zjn_sc00075.1.g01080.1.sm.mkhc/Zjn_sc00008.1.g04220.1.am.mkhc/Zjn_sc00041.1.g00530.1.cf.mkhc/Zjn_sc00057.1.g01330.1.sm.mkhc/Zjn_sc00187.1.g00110.1.sm.m…	12	Zjn_sc00078.1.g03610.1.sm.mkhc/Zjn_sc00135.1.g00670.1.am.mkhc/Zjn_sc00141.1.g01180.1.am.mkhc/Zjn_sc00028.1.g00110.1.am.mkhc/Zjn_sc00003.1.g05150.1.sm.mkhc/Zjn_sc00011.1.g04640.1.sm.mkhc/Zjn_sc00092.1.g01770.1.am.mkhc/Zjn_sc00045.1.g04240.1.sm.mk/Zjn_sc00019.1.g00590.1.sm.mkhc/Zjn_sc00014.1.g08080.1.am.mk/Zjn_sc01470.1.g00010.1.am.mkhc/novel.783
BP	GO:0048518	positive regulation of biological process	14/3456	23/7883	0.0757732	0.999977	Zjn_sc00160.1.g00230.1.sm.mkhc/Zjn_sc00017.1.g00800.1.cf.mkhc/Zjn_sc00020.1.g00380.1.sm.mkhc/Zjn_sc00056.1.g02080.1.am.mk/Zjn_sc00001.1.g03090.1.am.mkhc/Zjn_sc00103.1.g00320.1.sm.mk/Zjn_sc00014.1.g04900.1.sm.mkhc/Zjn_sc00028.1.g03160.1.am.mkhc/Zjn_sc00010.1.g01600.1.sm.mkhc/Zjn_sc00029.1.g00590.1.sm.mkhc/Zjn_sc00013.1.g03090.1.sm.mk/Zjn_sc00036.1.g00440.1.sm.mkhc/Zjn_sc00032.1.g01520.1.sm.mkhc/Zj…	-/-/-/-/-/-/-/-/-/-/-/-/-/-	14	7	Zjn_sc00160.1.g00230.1.sm.mkhc/Zjn_sc00020.1.g00380.1.sm.mkhc/Zjn_sc00056.1.g02080.1.am.mk/Zjn_sc00014.1.g04900.1.sm.mkhc/Zjn_sc00028.1.g03160.1.am.mkhc/Zjn_sc00010.1.g01600.1.sm.mkhc/Zjn_sc00087.1.g00300.1.am.mk	7	Zjn_sc00017.1.g00800.1.cf.mkhc/Zjn_sc00001.1.g03090.1.am.mkhc/Zjn_sc00103.1.g00320.1.sm.mk/Zjn_sc00029.1.g00590.1.sm.mkhc/Zjn_sc00013.1.g03090.1.sm.mk/Zjn_sc00036.1.g00440.1.sm.mkhc/Zjn_sc00032.1.g01520.1.sm.mkhc
BP	GO:0000413	protein peptidyl-prolyl isomerization	15/3456	25/7883	0.0770346	0.999977	Zjn_sc00060.1.g02030.1.sm.mkhc/Zjn_sc00004.1.g00250.1.sm.mkhc/Zjn_sc00155.1.g00840.1.am.mk/Zjn_sc00096.1.g01800.1.sm.mkhc/Zjn_sc00002.1.g11290.1.am.mkhc/Zjn_sc00121.1.g00040.1.sm.mkhc/Zjn_sc00141.1.g00120.1.sm.mkhc/Zjn_sc00068.1.g02650.1.sm.mkhc/Zjn_sc00068.1.g02640.1.sm.mk/Zjn_sc00134.1.g00440.1.sm.mkhc/Zjn_sc00045.1.g01100.1.am.mkhc/Zjn_sc00015.1.g07830.1.sm.mkhc/Zjn_sc00015.1.g07970.1.sm.mkhc/…	-/-/-/-/-/-/-/-/-/-/-/-/-/-/-	15	11	Zjn_sc00004.1.g00250.1.sm.mkhc/Zjn_sc00155.1.g00840.1.am.mk/Zjn_sc00096.1.g01800.1.sm.mkhc/Zjn_sc00002.1.g11290.1.am.mkhc/Zjn_sc00121.1.g00040.1.sm.mkhc/Zjn_sc00141.1.g00120.1.sm.mkhc/Zjn_sc00068.1.g02650.1.sm.mkhc/Zjn_sc00134.1.g00440.1.sm.mkhc/Zjn_sc00045.1.g01100.1.am.mkhc/Zjn_sc00030.1.g02590.1.sm.mkhc/Zjn_sc00084.1.g00080.1.sm.mk	4	Zjn_sc00060.1.g02030.1.sm.mkhc/Zjn_sc00068.1.g02640.1.sm.mk/Zjn_sc00015.1.g07830.1.sm.mkhc/Zjn_sc00015.1.g07970.1.sm.mkhc
BP	GO:0018208	peptidyl-proline modification	15/3456	25/7883	0.0770346	0.999977	Zjn_sc00060.1.g02030.1.sm.mkhc/Zjn_sc00004.1.g00250.1.sm.mkhc/Zjn_sc00155.1.g00840.1.am.mk/Zjn_sc00096.1.g01800.1.sm.mkhc/Zjn_sc00002.1.g11290.1.am.mkhc/Zjn_sc00121.1.g00040.1.sm.mkhc/Zjn_sc00141.1.g00120.1.sm.mkhc/Zjn_sc00068.1.g02650.1.sm.mkhc/Zjn_sc00068.1.g02640.1.sm.mk/Zjn_sc00134.1.g00440.1.sm.mkhc/Zjn_sc00045.1.g01100.1.am.mkhc/Zjn_sc00015.1.g07830.1.sm.mkhc/Zjn_sc00015.1.g07970.1.sm.mkhc/…	-/-/-/-/-/-/-/-/-/-/-/-/-/-/-	15	11	Zjn_sc00004.1.g00250.1.sm.mkhc/Zjn_sc00155.1.g00840.1.am.mk/Zjn_sc00096.1.g01800.1.sm.mkhc/Zjn_sc00002.1.g11290.1.am.mkhc/Zjn_sc00121.1.g00040.1.sm.mkhc/Zjn_sc00141.1.g00120.1.sm.mkhc/Zjn_sc00068.1.g02650.1.sm.mkhc/Zjn_sc00134.1.g00440.1.sm.mkhc/Zjn_sc00045.1.g01100.1.am.mkhc/Zjn_sc00030.1.g02590.1.sm.mkhc/Zjn_sc00084.1.g00080.1.sm.mk	4	Zjn_sc00060.1.g02030.1.sm.mkhc/Zjn_sc00068.1.g02640.1.sm.mk/Zjn_sc00015.1.g07830.1.sm.mkhc/Zjn_sc00015.1.g07970.1.sm.mkhc
BP	GO:0065008	regulation of biological quality	65/3456	129/7883	0.0779859	0.999977	Zjn_sc00007.1.g03280.1.sm.mkhc/Zjn_sc00016.1.g03570.1.sm.mkhc/Zjn_sc00134.1.g00290.1.sm.mk/Zjn_sc00155.1.g00050.1.sm.mkhc/Zjn_sc00028.1.g00900.1.sm.mk/Zjn_sc00009.1.g10250.1.sm.mkhc/novel.1015/Zjn_sc00027.1.g03940.1.sm.mkhc/Zjn_sc00001.1.g08900.1.sm.mkhc/Zjn_sc00022.1.g07180.1.sm.mkhc/Zjn_sc00113.1.g00900.1.sm.mk/Zjn_sc00127.1.g00100.1.sm.mkhc/Zjn_sc00034.1.g01790.1.am.mk/Zjn_sc00016.1.g03980.1.a…	-/-/-/-/-/-/-/-/-/-/-/-/-/-/-/-/-/-/-/-/-/-/-/-/-/-/-/-/-/-/-/-/-/-/-/-/-/-/-/-/-/-/-/-/-/-/-/-/-/-/-/-/-/-/-/-/-/-/-/-/-/-/-/-/-	65	39	Zjn_sc00007.1.g03280.1.sm.mkhc/Zjn_sc00134.1.g00290.1.sm.mk/Zjn_sc00155.1.g00050.1.sm.mkhc/Zjn_sc00027.1.g03940.1.sm.mkhc/Zjn_sc00022.1.g07180.1.sm.mkhc/Zjn_sc00113.1.g00900.1.sm.mk/Zjn_sc00016.1.g03980.1.am.mkhc/Zjn_sc00038.1.g01500.1.am.mk/Zjn_sc00092.1.g01370.1.sm.mkhc/Zjn_sc00056.1.g02080.1.am.mk/Zjn_sc00030.1.g02160.1.sm.mkhc/Zjn_sc00038.1.g01490.1.am.mk/Zjn_sc00004.1.g02850.1.am.mkhc/novel.…	26	Zjn_sc00016.1.g03570.1.sm.mkhc/Zjn_sc00028.1.g00900.1.sm.mk/Zjn_sc00009.1.g10250.1.sm.mkhc/novel.1015/Zjn_sc00001.1.g08900.1.sm.mkhc/Zjn_sc00127.1.g00100.1.sm.mkhc/Zjn_sc00034.1.g01790.1.am.mk/Zjn_sc00033.1.g02120.1.am.mkhc/Zjn_sc00043.1.g04890.1.am.mk/Zjn_sc00060.1.g00740.1.am.mkhc/Zjn_sc00101.1.g00880.1.am.mkhc/Zjn_sc00012.1.g08500.1.sm.mkhc/Zjn_sc00029.1.g00590.1.sm.mkhc/Zjn_sc00068.1.g00100.1…
BP	GO:0006821	chloride transport	7/3456	10/7883	0.089016	0.999977	Zjn_sc00011.1.g01090.1.sm.mkhc/Zjn_sc00010.1.g04840.1.sm.mkhc/Zjn_sc00095.1.g00560.1.am.mk/Zjn_sc00013.1.g00960.1.sm.mkhc/Zjn_sc00015.1.g04990.1.sm.mkhc/Zjn_sc00004.1.g11660.1.sm.mkhc/Zjn_sc00106.1.g00090.1.sm.mkhc	-/-/-/-/-/-/-	7	3	Zjn_sc00011.1.g01090.1.sm.mkhc/Zjn_sc00010.1.g04840.1.sm.mkhc/Zjn_sc00095.1.g00560.1.am.mk	4	Zjn_sc00013.1.g00960.1.sm.mkhc/Zjn_sc00015.1.g04990.1.sm.mkhc/Zjn_sc00004.1.g11660.1.sm.mkhc/Zjn_sc00106.1.g00090.1.sm.mkhc
BP	GO:0006414	translational elongation	8/3456	12/7883	0.0966248	0.999977	Zjn_sc00160.1.g00230.1.sm.mkhc/Zjn_sc00069.1.g03030.1.sm.mkhc/Zjn_sc00014.1.g04900.1.sm.mkhc/Zjn_sc00028.1.g03910.1.sm.mkhc/Zjn_sc00001.1.g01590.1.sm.mkhc/Zjn_sc00044.1.g04140.1.am.mkhc/Zjn_sc00038.1.g01650.1.am.mkhc/Zjn_sc00008.1.g06770.1.am.mkhc	-/-/-/-/-/-/-/-	8	8	Zjn_sc00160.1.g00230.1.sm.mkhc/Zjn_sc00069.1.g03030.1.sm.mkhc/Zjn_sc00014.1.g04900.1.sm.mkhc/Zjn_sc00028.1.g03910.1.sm.mkhc/Zjn_sc00001.1.g01590.1.sm.mkhc/Zjn_sc00044.1.g04140.1.am.mkhc/Zjn_sc00038.1.g01650.1.am.mkhc/Zjn_sc00008.1.g06770.1.am.mkhc	0
BP	GO:0044711	single-organism biosynthetic process	171/3456	362/7883	0.100628	0.999977	Zjn_sc00073.1.g01050.1.sm.mkhc/Zjn_sc00022.1.g06400.1.sm.mkhc/Zjn_sc00088.1.g00640.1.sm.mkhc/Zjn_sc00039.1.g04850.1.sm.mkhc/Zjn_sc00153.1.g00060.1.sm.mkhc/Zjn_sc00008.1.g11690.1.am.mk/Zjn_sc00151.1.g00180.1.sm.mkhc/Zjn_sc00002.1.g15280.1.sm.mk/Zjn_sc00013.1.g00360.1.am.mkhc/Zjn_sc00002.1.g09820.1.sm.mkhc/Zjn_sc00091.1.g00260.1.sm.mkhc/Zjn_sc00105.1.g00590.1.sm.mkhc/Zjn_sc00143.1.g00650.1.am.mk/Zj…	-/-/-/-/-/-/-/-/-/-/-/-/-/-/-/-/-/-/-/-/-/-/-/-/-/-/-/-/-/-/-/-/-/-/-/-/-/-/-/-/-/-/-/-/-/-/-/-/-/-/-/-/-/-/-/-/-/-/-/-/-/-/-/-/-/-/-/-/-/-/-/-/-/-/-/-/-/-/-/-/-/-/-/-/-/-/-/-/-/-/-/-/-/-/-/-/-/-/-/-/-/-/-/-/-/-/-/-/-/-/-/-/-/-/-/-/-/-/-/-/-/-/-/-/-/-/-/-	171	92	Zjn_sc00073.1.g01050.1.sm.mkhc/Zjn_sc00088.1.g00640.1.sm.mkhc/Zjn_sc00008.1.g11690.1.am.mk/Zjn_sc00151.1.g00180.1.sm.mkhc/Zjn_sc00002.1.g15280.1.sm.mk/Zjn_sc00013.1.g00360.1.am.mkhc/Zjn_sc00105.1.g00590.1.sm.mkhc/Zjn_sc00095.1.g00500.1.sm.mkhc/Zjn_sc00001.1.g09550.1.sm.mkhc/Zjn_sc00030.1.g01280.1.sm.mkhc/Zjn_sc00009.1.g00720.1.sm.mkhc/Zjn_sc00029.1.g02580.1.sm.mkhc/Zjn_sc00788.1.g00010.1.sm.mkhc/…	79	Zjn_sc00022.1.g06400.1.sm.mkhc/Zjn_sc00039.1.g04850.1.sm.mkhc/Zjn_sc00153.1.g00060.1.sm.mkhc/Zjn_sc00002.1.g09820.1.sm.mkhc/Zjn_sc00091.1.g00260.1.sm.mkhc/Zjn_sc00143.1.g00650.1.am.mk/Zjn_sc00007.1.g10110.1.sm.mkhc/Zjn_sc00008.1.g06280.1.am.mkhc/Zjn_sc00053.1.g01680.1.am.mkhc/Zjn_sc00017.1.g00800.1.cf.mkhc/Zjn_sc00022.1.g05020.1.sm.mkhc/Zjn_sc00003.1.g07820.1.sm.mkhc/Zjn_sc00118.1.g00220.1.am.mkh…
BP	GO:0006914	autophagy	9/3456	14/7883	0.101872	0.999977	novel.1670/Zjn_sc00007.1.g10940.1.am.mkhc/Zjn_sc00056.1.g03560.1.sm.mk/Zjn_sc00001.1.g03090.1.am.mkhc/Zjn_sc00028.1.g03160.1.am.mkhc/Zjn_sc00009.1.g02220.1.am.mkhc/Zjn_sc00152.1.g00520.1.am.mkhc/Zjn_sc00022.1.g07300.1.am.mk/Zjn_sc00004.1.g05710.1.sm.mkhc	-/-/-/-/-/-/-/-/-	9	6	Zjn_sc00007.1.g10940.1.am.mkhc/Zjn_sc00056.1.g03560.1.sm.mk/Zjn_sc00028.1.g03160.1.am.mkhc/Zjn_sc00152.1.g00520.1.am.mkhc/Zjn_sc00022.1.g07300.1.am.mk/Zjn_sc00004.1.g05710.1.sm.mkhc	3	novel.1670/Zjn_sc00001.1.g03090.1.am.mkhc/Zjn_sc00009.1.g02220.1.am.mkhc
BP	GO:0043648	dicarboxylic acid metabolic process	9/3456	14/7883	0.101872	0.999977	Zjn_sc00020.1.g04150.1.sm.mk/Zjn_sc00044.1.g03940.1.sm.mkhc/Zjn_sc00132.1.g00800.1.am.mkhc/Zjn_sc00001.1.g01810.1.am.mkhc/Zjn_sc00002.1.g16820.1.sm.mk/Zjn_sc00038.1.g02440.1.sm.mkhc/Zjn_sc00128.1.g00730.1.sm.mkhc/Zjn_sc00002.1.g08480.1.am.mkhc/Zjn_sc00029.1.g02370.1.am.mkhc	-/-/-/-/-/-/-/-/-	9	5	Zjn_sc00020.1.g04150.1.sm.mk/Zjn_sc00002.1.g16820.1.sm.mk/Zjn_sc00038.1.g02440.1.sm.mkhc/Zjn_sc00002.1.g08480.1.am.mkhc/Zjn_sc00029.1.g02370.1.am.mkhc	4	Zjn_sc00044.1.g03940.1.sm.mkhc/Zjn_sc00132.1.g00800.1.am.mkhc/Zjn_sc00001.1.g01810.1.am.mkhc/Zjn_sc00128.1.g00730.1.sm.mkhc
BP	GO:0046486	glycerolipid metabolic process	22/3456	40/7883	0.103133	0.999977	Zjn_sc00013.1.g01270.1.sm.mkhc/Zjn_sc00015.1.g01250.1.am.mkhc/Zjn_sc00022.1.g05020.1.sm.mkhc/Zjn_sc00093.1.g00720.1.sm.mkhc/Zjn_sc00004.1.g14320.1.am.mk/Zjn_sc00039.1.g03850.1.sm.mkhc/Zjn_sc00043.1.g00480.1.sm.mk/Zjn_sc00002.1.g15860.1.sm.mkhc/Zjn_sc00003.1.g13710.1.am.mkhc/Zjn_sc00012.1.g02190.1.sm.mkhc/Zjn_sc00071.1.g00240.1.am.mkhc/Zjn_sc00038.1.g01440.1.sm.mkhc/Zjn_sc00006.1.g07450.1.am.mk/Zj…	-/-/-/-/-/-/-/-/-/-/-/-/-/-/-/-/-/-/-/-/-/-	22	11	Zjn_sc00093.1.g00720.1.sm.mkhc/Zjn_sc00004.1.g14320.1.am.mk/Zjn_sc00039.1.g03850.1.sm.mkhc/Zjn_sc00043.1.g00480.1.sm.mk/Zjn_sc00071.1.g00240.1.am.mkhc/Zjn_sc00006.1.g07450.1.am.mk/Zjn_sc00150.1.g00620.1.am.mkhc/Zjn_sc00094.1.g00990.1.sm.mk/Zjn_sc00007.1.g01650.1.am.mkhc/Zjn_sc00043.1.g02160.1.sm.mk/Zjn_sc00002.1.g01130.1.sm.mk	11	Zjn_sc00013.1.g01270.1.sm.mkhc/Zjn_sc00015.1.g01250.1.am.mkhc/Zjn_sc00022.1.g05020.1.sm.mkhc/Zjn_sc00002.1.g15860.1.sm.mkhc/Zjn_sc00003.1.g13710.1.am.mkhc/Zjn_sc00012.1.g02190.1.sm.mkhc/Zjn_sc00038.1.g01440.1.sm.mkhc/Zjn_sc00019.1.g00610.1.sm.mkhc/Zjn_sc00031.1.g01010.1.am.mk/Zjn_sc00009.1.g04910.1.sm.mkhc/Zjn_sc00006.1.g07440.1.cf.mkhc
BP	GO:0050790	regulation of catalytic activity	10/3456	16/7883	0.105449	0.999977	Zjn_sc00007.1.g10630.1.am.mk/Zjn_sc00097.1.g01430.1.sm.mk/Zjn_sc00967.1.g00010.1.am.mk/Zjn_sc00037.1.g02260.1.am.mkhc/Zjn_sc00012.1.g09740.1.sm.mkhc/Zjn_sc00636.1.g00010.1.am.mk/Zjn_sc00156.1.g00370.1.am.mkhc/novel.855/Zjn_sc00037.1.g05560.1.am.mk/Zjn_sc00060.1.g01190.1.sm.mkhc	-/-/-/-/-/-/-/-/-/-	10	5	Zjn_sc00097.1.g01430.1.sm.mk/Zjn_sc00967.1.g00010.1.am.mk/Zjn_sc00037.1.g02260.1.am.mkhc/Zjn_sc00012.1.g09740.1.sm.mkhc/Zjn_sc00156.1.g00370.1.am.mkhc	5	Zjn_sc00007.1.g10630.1.am.mk/Zjn_sc00636.1.g00010.1.am.mk/novel.855/Zjn_sc00037.1.g05560.1.am.mk/Zjn_sc00060.1.g01190.1.sm.mkhc
BP	GO:0065009	regulation of molecular function	10/3456	16/7883	0.105449	0.999977	Zjn_sc00007.1.g10630.1.am.mk/Zjn_sc00097.1.g01430.1.sm.mk/Zjn_sc00967.1.g00010.1.am.mk/Zjn_sc00037.1.g02260.1.am.mkhc/Zjn_sc00012.1.g09740.1.sm.mkhc/Zjn_sc00636.1.g00010.1.am.mk/Zjn_sc00156.1.g00370.1.am.mkhc/novel.855/Zjn_sc00037.1.g05560.1.am.mk/Zjn_sc00060.1.g01190.1.sm.mkhc	-/-/-/-/-/-/-/-/-/-	10	5	Zjn_sc00097.1.g01430.1.sm.mk/Zjn_sc00967.1.g00010.1.am.mk/Zjn_sc00037.1.g02260.1.am.mkhc/Zjn_sc00012.1.g09740.1.sm.mkhc/Zjn_sc00156.1.g00370.1.am.mkhc	5	Zjn_sc00007.1.g10630.1.am.mk/Zjn_sc00636.1.g00010.1.am.mk/novel.855/Zjn_sc00037.1.g05560.1.am.mk/Zjn_sc00060.1.g01190.1.sm.mkhc
BP	GO:0006790	sulfur compound metabolic process	20/3456	36/7883	0.105796	0.999977	Zjn_sc00088.1.g00640.1.sm.mkhc/Zjn_sc00013.1.g00360.1.am.mkhc/Zjn_sc00105.1.g00590.1.sm.mkhc/Zjn_sc00096.1.g01100.1.sm.mkhc/Zjn_sc00013.1.g08190.1.am.mkhc/Zjn_sc00008.1.g01780.1.sm.mk/Zjn_sc00058.1.g01440.1.am.mkhc/Zjn_sc00020.1.g03660.1.am.mkhc/Zjn_sc00005.1.g00620.1.sm.mk/Zjn_sc00065.1.g00500.1.sm.mkhc/Zjn_sc00029.1.g01090.1.sm.mkhc/Zjn_sc00040.1.g04160.1.am.mkhc/Zjn_sc02103.1.g00010.1.am.mk/Zj…	-/-/-/-/-/-/-/-/-/-/-/-/-/-/-/-/-/-/-/-	20	13	Zjn_sc00088.1.g00640.1.sm.mkhc/Zjn_sc00013.1.g00360.1.am.mkhc/Zjn_sc00105.1.g00590.1.sm.mkhc/Zjn_sc00013.1.g08190.1.am.mkhc/Zjn_sc00008.1.g01780.1.sm.mk/Zjn_sc00020.1.g03660.1.am.mkhc/Zjn_sc00005.1.g00620.1.sm.mk/Zjn_sc00065.1.g00500.1.sm.mkhc/Zjn_sc02103.1.g00010.1.am.mk/Zjn_sc00014.1.g08290.1.sm.mkhc/Zjn_sc00005.1.g06770.1.am.mkhc/Zjn_sc00027.1.g01410.1.sm.mkhc/Zjn_sc00005.1.g01690.1.am.mkhc	7	Zjn_sc00096.1.g01100.1.sm.mkhc/Zjn_sc00058.1.g01440.1.am.mkhc/Zjn_sc00029.1.g01090.1.sm.mkhc/Zjn_sc00040.1.g04160.1.am.mkhc/Zjn_sc00003.1.g09380.1.am.mk/Zjn_sc00004.1.g14360.1.sm.mkhc/Zjn_sc00016.1.g04940.1.am.mkhc
BP	GO:0005991	trehalose metabolic process	19/3456	34/7883	0.106992	0.999977	Zjn_sc00022.1.g06400.1.sm.mkhc/Zjn_sc00039.1.g04850.1.sm.mkhc/Zjn_sc00153.1.g00060.1.sm.mkhc/Zjn_sc00091.1.g00260.1.sm.mkhc/Zjn_sc00007.1.g10110.1.sm.mkhc/Zjn_sc00053.1.g01680.1.am.mkhc/Zjn_sc00027.1.g04320.1.sm.mkhc/Zjn_sc00029.1.g04890.1.am.mkhc/Zjn_sc00002.1.g09770.1.sm.mkhc/Zjn_sc00012.1.g03920.1.sm.mkhc/Zjn_sc00047.1.g03960.1.am.mk/Zjn_sc00015.1.g00610.1.sm.mkhc/Zjn_sc00010.1.g00250.1.sm.mkh…	-/-/-/-/-/-/-/-/-/-/-/-/-/-/-/-/-/-/-	19	8	Zjn_sc00027.1.g04320.1.sm.mkhc/Zjn_sc00047.1.g03960.1.am.mk/Zjn_sc00015.1.g00610.1.sm.mkhc/Zjn_sc00047.1.g03940.1.sm.mk/Zjn_sc00066.1.g02300.1.sm.mkhc/Zjn_sc00007.1.g04430.1.am.mk/Zjn_sc00018.1.g06690.1.sm.mkhc/Zjn_sc00018.1.g06240.1.sm.mkhc	11	Zjn_sc00022.1.g06400.1.sm.mkhc/Zjn_sc00039.1.g04850.1.sm.mkhc/Zjn_sc00153.1.g00060.1.sm.mkhc/Zjn_sc00091.1.g00260.1.sm.mkhc/Zjn_sc00007.1.g10110.1.sm.mkhc/Zjn_sc00053.1.g01680.1.am.mkhc/Zjn_sc00029.1.g04890.1.am.mkhc/Zjn_sc00002.1.g09770.1.sm.mkhc/Zjn_sc00012.1.g03920.1.sm.mkhc/Zjn_sc00010.1.g00250.1.sm.mkhc/Zjn_sc00029.1.g05960.1.sm.mkhc
BP	GO:0018193	peptidyl-amino acid modification	19/3456	34/7883	0.106992	0.999977	Zjn_sc00030.1.g01230.1.sm.mkhc/Zjn_sc00045.1.g04370.1.sm.mkhc/Zjn_sc00141.1.g01050.1.sm.mkhc/Zjn_sc00060.1.g02030.1.sm.mkhc/Zjn_sc00004.1.g00250.1.sm.mkhc/Zjn_sc00155.1.g00840.1.am.mk/Zjn_sc00096.1.g01800.1.sm.mkhc/Zjn_sc00141.1.g01060.1.am.mkhc/Zjn_sc00002.1.g11290.1.am.mkhc/Zjn_sc00121.1.g00040.1.sm.mkhc/Zjn_sc00141.1.g00120.1.sm.mkhc/Zjn_sc00068.1.g02650.1.sm.mkhc/Zjn_sc00068.1.g02640.1.sm.mk/…	-/-/-/-/-/-/-/-/-/-/-/-/-/-/-/-/-/-/-	19	14	Zjn_sc00030.1.g01230.1.sm.mkhc/Zjn_sc00045.1.g04370.1.sm.mkhc/Zjn_sc00141.1.g01050.1.sm.mkhc/Zjn_sc00004.1.g00250.1.sm.mkhc/Zjn_sc00155.1.g00840.1.am.mk/Zjn_sc00096.1.g01800.1.sm.mkhc/Zjn_sc00002.1.g11290.1.am.mkhc/Zjn_sc00121.1.g00040.1.sm.mkhc/Zjn_sc00141.1.g00120.1.sm.mkhc/Zjn_sc00068.1.g02650.1.sm.mkhc/Zjn_sc00134.1.g00440.1.sm.mkhc/Zjn_sc00045.1.g01100.1.am.mkhc/Zjn_sc00030.1.g02590.1.sm.mkh…	5	Zjn_sc00060.1.g02030.1.sm.mkhc/Zjn_sc00141.1.g01060.1.am.mkhc/Zjn_sc00068.1.g02640.1.sm.mk/Zjn_sc00015.1.g07830.1.sm.mkhc/Zjn_sc00015.1.g07970.1.sm.mkhc
BP	GO:0046488	phosphatidylinositol metabolic process	19/3456	34/7883	0.106992	0.999977	Zjn_sc00013.1.g01270.1.sm.mkhc/Zjn_sc00015.1.g01250.1.am.mkhc/Zjn_sc00022.1.g05020.1.sm.mkhc/Zjn_sc00093.1.g00720.1.sm.mkhc/Zjn_sc00004.1.g14320.1.am.mk/Zjn_sc00039.1.g03850.1.sm.mkhc/Zjn_sc00002.1.g15860.1.sm.mkhc/Zjn_sc00003.1.g13710.1.am.mkhc/Zjn_sc00071.1.g00240.1.am.mkhc/Zjn_sc00038.1.g01440.1.sm.mkhc/Zjn_sc00006.1.g07450.1.am.mk/Zjn_sc00150.1.g00620.1.am.mkhc/Zjn_sc00019.1.g00610.1.sm.mkhc/…	-/-/-/-/-/-/-/-/-/-/-/-/-/-/-/-/-/-/-	19	9	Zjn_sc00093.1.g00720.1.sm.mkhc/Zjn_sc00004.1.g14320.1.am.mk/Zjn_sc00039.1.g03850.1.sm.mkhc/Zjn_sc00071.1.g00240.1.am.mkhc/Zjn_sc00006.1.g07450.1.am.mk/Zjn_sc00150.1.g00620.1.am.mkhc/Zjn_sc00007.1.g01650.1.am.mkhc/Zjn_sc00043.1.g02160.1.sm.mk/Zjn_sc00002.1.g01130.1.sm.mk	10	Zjn_sc00013.1.g01270.1.sm.mkhc/Zjn_sc00015.1.g01250.1.am.mkhc/Zjn_sc00022.1.g05020.1.sm.mkhc/Zjn_sc00002.1.g15860.1.sm.mkhc/Zjn_sc00003.1.g13710.1.am.mkhc/Zjn_sc00038.1.g01440.1.sm.mkhc/Zjn_sc00019.1.g00610.1.sm.mkhc/Zjn_sc00031.1.g01010.1.am.mk/Zjn_sc00009.1.g04910.1.sm.mkhc/Zjn_sc00006.1.g07440.1.cf.mkhc
BP	GO:0006364	rRNA processing	13/3456	22/7883	0.110057	0.999977	Zjn_sc00031.1.g00920.1.sm.mkhc/Zjn_sc00027.1.g01570.1.sm.mkhc/Zjn_sc00007.1.g00560.1.sm.mkhc/Zjn_sc00029.1.g05310.1.sm.mkhc/Zjn_sc00002.1.g01760.1.sm.mkhc/Zjn_sc00011.1.g02770.1.am.mkhc/Zjn_sc00047.1.g02520.1.sm.mk/Zjn_sc00067.1.g02580.1.sm.mkhc/Zjn_sc00066.1.g00580.1.sm.mkhc/Zjn_sc00013.1.g08260.1.sm.mkhc/Zjn_sc00127.1.g00690.1.sm.mk/Zjn_sc00010.1.g00910.1.sm.mkhc/Zjn_sc00012.1.g01240.1.sm.mkhc	-/-/-/-/-/-/-/-/-/-/-/-/-	13	12	Zjn_sc00031.1.g00920.1.sm.mkhc/Zjn_sc00027.1.g01570.1.sm.mkhc/Zjn_sc00007.1.g00560.1.sm.mkhc/Zjn_sc00029.1.g05310.1.sm.mkhc/Zjn_sc00002.1.g01760.1.sm.mkhc/Zjn_sc00047.1.g02520.1.sm.mk/Zjn_sc00067.1.g02580.1.sm.mkhc/Zjn_sc00066.1.g00580.1.sm.mkhc/Zjn_sc00013.1.g08260.1.sm.mkhc/Zjn_sc00127.1.g00690.1.sm.mk/Zjn_sc00010.1.g00910.1.sm.mkhc/Zjn_sc00012.1.g01240.1.sm.mkhc	1	Zjn_sc00011.1.g02770.1.am.mkhc
BP	GO:0016072	rRNA metabolic process	13/3456	22/7883	0.110057	0.999977	Zjn_sc00031.1.g00920.1.sm.mkhc/Zjn_sc00027.1.g01570.1.sm.mkhc/Zjn_sc00007.1.g00560.1.sm.mkhc/Zjn_sc00029.1.g05310.1.sm.mkhc/Zjn_sc00002.1.g01760.1.sm.mkhc/Zjn_sc00011.1.g02770.1.am.mkhc/Zjn_sc00047.1.g02520.1.sm.mk/Zjn_sc00067.1.g02580.1.sm.mkhc/Zjn_sc00066.1.g00580.1.sm.mkhc/Zjn_sc00013.1.g08260.1.sm.mkhc/Zjn_sc00127.1.g00690.1.sm.mk/Zjn_sc00010.1.g00910.1.sm.mkhc/Zjn_sc00012.1.g01240.1.sm.mkhc	-/-/-/-/-/-/-/-/-/-/-/-/-	13	12	Zjn_sc00031.1.g00920.1.sm.mkhc/Zjn_sc00027.1.g01570.1.sm.mkhc/Zjn_sc00007.1.g00560.1.sm.mkhc/Zjn_sc00029.1.g05310.1.sm.mkhc/Zjn_sc00002.1.g01760.1.sm.mkhc/Zjn_sc00047.1.g02520.1.sm.mk/Zjn_sc00067.1.g02580.1.sm.mkhc/Zjn_sc00066.1.g00580.1.sm.mkhc/Zjn_sc00013.1.g08260.1.sm.mkhc/Zjn_sc00127.1.g00690.1.sm.mk/Zjn_sc00010.1.g00910.1.sm.mkhc/Zjn_sc00012.1.g01240.1.sm.mkhc	1	Zjn_sc00011.1.g02770.1.am.mkhc
BP	GO:0043038	amino acid activation	31/3456	59/7883	0.111496	0.999977	Zjn_sc00113.1.g00960.1.am.mkhc/Zjn_sc00078.1.g03610.1.sm.mkhc/Zjn_sc00184.1.g00250.1.am.mkhc/Zjn_sc00135.1.g00670.1.am.mkhc/Zjn_sc00015.1.g06860.1.am.mkhc/Zjn_sc00005.1.g04000.1.sm.mkhc/Zjn_sc00008.1.g04220.1.am.mkhc/Zjn_sc00041.1.g00530.1.cf.mkhc/Zjn_sc00141.1.g01180.1.am.mkhc/Zjn_sc00003.1.g09230.1.am.mkhc/Zjn_sc00028.1.g00110.1.am.mkhc/Zjn_sc00043.1.g00350.1.sm.mkhc/Zjn_sc00011.1.g04640.1.sm.m…	-/-/-/-/-/-/-/-/-/-/-/-/-/-/-/-/-/-/-/-/-/-/-/-/-/-/-/-/-/-/-	31	21	Zjn_sc00113.1.g00960.1.am.mkhc/Zjn_sc00184.1.g00250.1.am.mkhc/Zjn_sc00015.1.g06860.1.am.mkhc/Zjn_sc00005.1.g04000.1.sm.mkhc/Zjn_sc00008.1.g04220.1.am.mkhc/Zjn_sc00041.1.g00530.1.cf.mkhc/Zjn_sc00003.1.g09230.1.am.mkhc/Zjn_sc00043.1.g00350.1.sm.mkhc/Zjn_sc00148.1.g00510.1.am.mkhc/Zjn_sc00005.1.g07390.1.am.mkhc/Zjn_sc00110.1.g00880.1.sm.mkhc/Zjn_sc00056.1.g04510.1.am.mkhc/Zjn_sc00026.1.g03740.1.sm.m…	10	Zjn_sc00078.1.g03610.1.sm.mkhc/Zjn_sc00135.1.g00670.1.am.mkhc/Zjn_sc00141.1.g01180.1.am.mkhc/Zjn_sc00028.1.g00110.1.am.mkhc/Zjn_sc00011.1.g04640.1.sm.mkhc/Zjn_sc00092.1.g01770.1.am.mkhc/Zjn_sc00045.1.g04240.1.sm.mk/Zjn_sc00019.1.g00590.1.sm.mkhc/Zjn_sc01470.1.g00010.1.am.mkhc/novel.783
BP	GO:0043039	tRNA aminoacylation	31/3456	59/7883	0.111496	0.999977	Zjn_sc00113.1.g00960.1.am.mkhc/Zjn_sc00078.1.g03610.1.sm.mkhc/Zjn_sc00184.1.g00250.1.am.mkhc/Zjn_sc00135.1.g00670.1.am.mkhc/Zjn_sc00015.1.g06860.1.am.mkhc/Zjn_sc00005.1.g04000.1.sm.mkhc/Zjn_sc00008.1.g04220.1.am.mkhc/Zjn_sc00041.1.g00530.1.cf.mkhc/Zjn_sc00141.1.g01180.1.am.mkhc/Zjn_sc00003.1.g09230.1.am.mkhc/Zjn_sc00028.1.g00110.1.am.mkhc/Zjn_sc00043.1.g00350.1.sm.mkhc/Zjn_sc00011.1.g04640.1.sm.m…	-/-/-/-/-/-/-/-/-/-/-/-/-/-/-/-/-/-/-/-/-/-/-/-/-/-/-/-/-/-/-	31	21	Zjn_sc00113.1.g00960.1.am.mkhc/Zjn_sc00184.1.g00250.1.am.mkhc/Zjn_sc00015.1.g06860.1.am.mkhc/Zjn_sc00005.1.g04000.1.sm.mkhc/Zjn_sc00008.1.g04220.1.am.mkhc/Zjn_sc00041.1.g00530.1.cf.mkhc/Zjn_sc00003.1.g09230.1.am.mkhc/Zjn_sc00043.1.g00350.1.sm.mkhc/Zjn_sc00148.1.g00510.1.am.mkhc/Zjn_sc00005.1.g07390.1.am.mkhc/Zjn_sc00110.1.g00880.1.sm.mkhc/Zjn_sc00056.1.g04510.1.am.mkhc/Zjn_sc00026.1.g03740.1.sm.m…	10	Zjn_sc00078.1.g03610.1.sm.mkhc/Zjn_sc00135.1.g00670.1.am.mkhc/Zjn_sc00141.1.g01180.1.am.mkhc/Zjn_sc00028.1.g00110.1.am.mkhc/Zjn_sc00011.1.g04640.1.sm.mkhc/Zjn_sc00092.1.g01770.1.am.mkhc/Zjn_sc00045.1.g04240.1.sm.mk/Zjn_sc00019.1.g00590.1.sm.mkhc/Zjn_sc01470.1.g00010.1.am.mkhc/novel.783
BP	GO:0015672	monovalent inorganic cation transport	48/3456	95/7883	0.112055	0.999977	Zjn_sc00004.1.g02200.1.sm.mkhc/Zjn_sc00008.1.g06850.1.sm.mkhc/Zjn_sc00001.1.g09550.1.sm.mkhc/Zjn_sc00097.1.g00910.1.am.mkhc/Zjn_sc00029.1.g02580.1.sm.mkhc/Zjn_sc00049.1.g01830.1.sm.mkhc/Zjn_sc00008.1.g04910.1.sm.mkhc/Zjn_sc00060.1.g00750.1.sm.mkhc/Zjn_sc00045.1.g02970.1.sm.mkhc/Zjn_sc00001.1.g01360.1.sm.mkhc/Zjn_sc00502.1.g00010.1.am.mk/Zjn_sc00036.1.g03080.1.sm.mkhc/Zjn_sc00065.1.g02340.1.sm.mkh…	-/-/-/-/-/-/-/-/-/-/-/-/-/-/-/-/-/-/-/-/-/-/-/-/-/-/-/-/-/-/-/-/-/-/-/-/-/-/-/-/-/-/-/-/-/-/-/-	48	27	Zjn_sc00004.1.g02200.1.sm.mkhc/Zjn_sc00008.1.g06850.1.sm.mkhc/Zjn_sc00001.1.g09550.1.sm.mkhc/Zjn_sc00097.1.g00910.1.am.mkhc/Zjn_sc00029.1.g02580.1.sm.mkhc/Zjn_sc00049.1.g01830.1.sm.mkhc/Zjn_sc00045.1.g02970.1.sm.mkhc/Zjn_sc00502.1.g00010.1.am.mk/Zjn_sc00018.1.g06250.1.sm.mkhc/Zjn_sc00038.1.g01040.1.am.mk/Zjn_sc00009.1.g01480.1.am.mkhc/Zjn_sc00105.1.g00900.1.sm.mkhc/Zjn_sc00142.1.g00700.1.am.mkhc/…	21	Zjn_sc00008.1.g04910.1.sm.mkhc/Zjn_sc00060.1.g00750.1.sm.mkhc/Zjn_sc00001.1.g01360.1.sm.mkhc/Zjn_sc00036.1.g03080.1.sm.mkhc/Zjn_sc00065.1.g02340.1.sm.mkhc/Zjn_sc00036.1.g00170.1.sm.mkhc/Zjn_sc00034.1.g01820.1.sm.mkhc/Zjn_sc00037.1.g00990.1.sm.mkhc/Zjn_sc00008.1.g11830.1.am.mkhc/Zjn_sc00044.1.g04650.1.sm.mkhc/Zjn_sc00022.1.g03630.1.sm.mkhc/Zjn_sc00040.1.g04400.1.sm.mkhc/Zjn_sc00106.1.g00970.1.sm.m…
BP	GO:0044281	small molecule metabolic process	210/3456	450/7883	0.116162	0.999977	Zjn_sc00088.1.g00640.1.sm.mkhc/Zjn_sc00017.1.g03750.1.sm.mkhc/Zjn_sc00006.1.g00250.1.sm.mkhc/Zjn_sc00151.1.g00180.1.sm.mkhc/Zjn_sc00113.1.g00960.1.am.mkhc/Zjn_sc00008.1.g06850.1.sm.mkhc/Zjn_sc00013.1.g00360.1.am.mkhc/Zjn_sc00002.1.g09820.1.sm.mkhc/Zjn_sc00105.1.g00590.1.sm.mkhc/Zjn_sc00033.1.g01740.1.am.mkhc/Zjn_sc00016.1.g03110.1.sm.mk/Zjn_sc00078.1.g03610.1.sm.mkhc/Zjn_sc00063.1.g02500.1.sm.mk/…	-/-/-/-/-/-/-/-/-/-/-/-/-/-/-/-/-/-/-/-/-/-/-/-/-/-/-/-/-/-/-/-/-/-/-/-/-/-/-/-/-/-/-/-/-/-/-/-/-/-/-/-/-/-/-/-/-/-/-/-/-/-/-/-/-/-/-/-/-/-/-/-/-/-/-/-/-/-/-/-/-/-/-/-/-/-/-/-/-/-/-/-/-/-/-/-/-/-/-/-/-/-/-/-/-/-/-/-/-/-/-/-/-/-/-/-/-/-/-/-/-/-/-/-/-/-/-/-	210	117	Zjn_sc00088.1.g00640.1.sm.mkhc/Zjn_sc00017.1.g03750.1.sm.mkhc/Zjn_sc00006.1.g00250.1.sm.mkhc/Zjn_sc00151.1.g00180.1.sm.mkhc/Zjn_sc00113.1.g00960.1.am.mkhc/Zjn_sc00008.1.g06850.1.sm.mkhc/Zjn_sc00013.1.g00360.1.am.mkhc/Zjn_sc00105.1.g00590.1.sm.mkhc/Zjn_sc00063.1.g02500.1.sm.mk/Zjn_sc00218.1.g00110.1.am.mkhc/Zjn_sc00018.1.g00280.1.sm.mkhc/Zjn_sc00095.1.g00500.1.sm.mkhc/Zjn_sc00106.1.g01520.1.sm.mkh…	93	Zjn_sc00002.1.g09820.1.sm.mkhc/Zjn_sc00033.1.g01740.1.am.mkhc/Zjn_sc00016.1.g03110.1.sm.mk/Zjn_sc00078.1.g03610.1.sm.mkhc/Zjn_sc00008.1.g06280.1.am.mkhc/Zjn_sc00013.1.g02520.1.sm.mkhc/Zjn_sc00017.1.g00800.1.cf.mkhc/Zjn_sc00003.1.g07820.1.sm.mkhc/novel.90/Zjn_sc00014.1.g07080.1.sm.mkhc/Zjn_sc00022.1.g03990.1.sm.mk/Zjn_sc01440.1.g00010.1.am.mk/Zjn_sc00017.1.g02640.1.sm.mkhc/Zjn_sc00071.1.g01730.1.a…
BP	GO:0006811	ion transport	171/3456	364/7883	0.118958	0.999977	Zjn_sc00015.1.g00770.1.sm.mk/Zjn_sc00007.1.g07860.1.sm.mk/Zjn_sc00004.1.g02200.1.sm.mkhc/Zjn_sc00008.1.g06850.1.sm.mkhc/Zjn_sc00034.1.g05570.1.sm.mkhc/Zjn_sc00011.1.g01090.1.sm.mkhc/Zjn_sc00108.1.g00580.1.sm.mkhc/Zjn_sc00050.1.g02580.1.am.mk/Zjn_sc00009.1.g09870.1.am.mk/Zjn_sc00008.1.g07150.1.sm.mkhc/Zjn_sc00017.1.g04160.1.sm.mkhc/Zjn_sc00001.1.g09550.1.sm.mkhc/Zjn_sc00068.1.g02330.1.am.mkhc/Zjn_…	-/-/-/-/-/-/-/-/-/-/-/-/-/-/-/-/-/-/-/-/-/-/-/-/-/-/-/-/-/-/-/-/-/-/-/-/-/-/-/-/-/-/-/-/-/-/-/-/-/-/-/-/-/-/-/-/-/-/-/-/-/-/-/-/-/-/-/-/-/-/-/-/-/-/-/-/-/-/-/-/-/-/-/-/-/-/-/-/-/-/-/-/-/-/-/-/-/-/-/-/-/-/-/-/-/-/-/-/-/-/-/-/-/-/-/-/-/-/-/-/-/-/-/-/-/-/-/-	171	75	Zjn_sc00004.1.g02200.1.sm.mkhc/Zjn_sc00008.1.g06850.1.sm.mkhc/Zjn_sc00011.1.g01090.1.sm.mkhc/Zjn_sc00108.1.g00580.1.sm.mkhc/Zjn_sc00050.1.g02580.1.am.mk/Zjn_sc00008.1.g07150.1.sm.mkhc/Zjn_sc00001.1.g09550.1.sm.mkhc/Zjn_sc00068.1.g02330.1.am.mkhc/Zjn_sc00032.1.g02050.1.sm.mkhc/Zjn_sc00097.1.g00910.1.am.mkhc/Zjn_sc00068.1.g03830.1.am.mkhc/Zjn_sc00029.1.g02580.1.sm.mkhc/Zjn_sc00049.1.g01830.1.sm.mkh…	96	Zjn_sc00015.1.g00770.1.sm.mk/Zjn_sc00007.1.g07860.1.sm.mk/Zjn_sc00034.1.g05570.1.sm.mkhc/Zjn_sc00009.1.g09870.1.am.mk/Zjn_sc00017.1.g04160.1.sm.mkhc/Zjn_sc00029.1.g02110.1.am.mk/Zjn_sc00003.1.g14460.1.sm.mkhc/Zjn_sc00142.1.g00640.1.sm.mk/Zjn_sc00008.1.g04910.1.sm.mkhc/Zjn_sc00060.1.g00750.1.sm.mkhc/Zjn_sc00044.1.g04210.1.sm.mkhc/Zjn_sc00008.1.g01340.1.am.mk/Zjn_sc00229.1.g00030.1.am.mk/Zjn_sc0001…
BP	GO:0006812	cation transport	122/3456	257/7883	0.129701	0.999977	Zjn_sc00004.1.g02200.1.sm.mkhc/Zjn_sc00008.1.g06850.1.sm.mkhc/Zjn_sc00034.1.g05570.1.sm.mkhc/Zjn_sc00108.1.g00580.1.sm.mkhc/Zjn_sc00008.1.g07150.1.sm.mkhc/Zjn_sc00017.1.g04160.1.sm.mkhc/Zjn_sc00001.1.g09550.1.sm.mkhc/Zjn_sc00068.1.g02330.1.am.mkhc/Zjn_sc00029.1.g02110.1.am.mk/Zjn_sc00032.1.g02050.1.sm.mkhc/Zjn_sc00097.1.g00910.1.am.mkhc/Zjn_sc00003.1.g14460.1.sm.mkhc/Zjn_sc00142.1.g00640.1.sm.mk/…	-/-/-/-/-/-/-/-/-/-/-/-/-/-/-/-/-/-/-/-/-/-/-/-/-/-/-/-/-/-/-/-/-/-/-/-/-/-/-/-/-/-/-/-/-/-/-/-/-/-/-/-/-/-/-/-/-/-/-/-/-/-/-/-/-/-/-/-/-/-/-/-/-/-/-/-/-/-/-/-/-/-/-/-/-/-/-/-/-/-/-/-/-/-/-/-/-/-/-/-/-/-/-/-/-/-/-/-/-/-/-/-/-/-/-/-/-/-/-/-/-/-	122	57	Zjn_sc00004.1.g02200.1.sm.mkhc/Zjn_sc00008.1.g06850.1.sm.mkhc/Zjn_sc00108.1.g00580.1.sm.mkhc/Zjn_sc00008.1.g07150.1.sm.mkhc/Zjn_sc00001.1.g09550.1.sm.mkhc/Zjn_sc00068.1.g02330.1.am.mkhc/Zjn_sc00032.1.g02050.1.sm.mkhc/Zjn_sc00097.1.g00910.1.am.mkhc/Zjn_sc00029.1.g02580.1.sm.mkhc/Zjn_sc00049.1.g01830.1.sm.mkhc/Zjn_sc00045.1.g02970.1.sm.mkhc/Zjn_sc00015.1.g01020.1.am.mk/Zjn_sc00037.1.g03585.1.br/Zjn…	65	Zjn_sc00034.1.g05570.1.sm.mkhc/Zjn_sc00017.1.g04160.1.sm.mkhc/Zjn_sc00029.1.g02110.1.am.mk/Zjn_sc00003.1.g14460.1.sm.mkhc/Zjn_sc00142.1.g00640.1.sm.mk/Zjn_sc00008.1.g04910.1.sm.mkhc/Zjn_sc00060.1.g00750.1.sm.mkhc/Zjn_sc00044.1.g04210.1.sm.mkhc/Zjn_sc00008.1.g01340.1.am.mk/Zjn_sc00229.1.g00030.1.am.mk/Zjn_sc00017.1.g05170.1.sm.mkhc/Zjn_sc00001.1.g01360.1.sm.mkhc/Zjn_sc00086.1.g01080.1.am.mkhc/Zjn_…
BP	GO:0071705	nitrogen compound transport	100/3456	209/7883	0.133136	0.999977	Zjn_sc00068.1.g03820.1.am.mkhc/Zjn_sc00007.1.g07860.1.sm.mk/Zjn_sc00003.1.g00490.1.sm.mkhc/Zjn_sc00147.1.g00520.1.sm.mkhc/Zjn_sc00057.1.g00680.1.sm.mkhc/Zjn_sc00002.1.g01220.1.sm.mkhc/Zjn_sc00004.1.g13630.1.sm.mkhc/Zjn_sc00061.1.g01470.1.am.mkhc/Zjn_sc00047.1.g01050.1.am.mkhc/Zjn_sc00003.1.g05890.1.sm.mkhc/Zjn_sc00086.1.g01260.1.am.mkhc/Zjn_sc00034.1.g03370.1.am.mkhc/Zjn_sc00037.1.g05600.1.am.mkh…	-/-/-/-/-/-/-/-/-/-/-/-/-/-/-/-/-/-/-/-/-/-/-/-/-/-/-/-/-/-/-/-/-/-/-/-/-/-/-/-/-/-/-/-/-/-/-/-/-/-/-/-/-/-/-/-/-/-/-/-/-/-/-/-/-/-/-/-/-/-/-/-/-/-/-/-/-/-/-/-/-/-/-/-/-/-/-/-/-/-/-/-/-/-/-/-/-/-/-/-	100	57	Zjn_sc00068.1.g03820.1.am.mkhc/Zjn_sc00003.1.g00490.1.sm.mkhc/Zjn_sc00147.1.g00520.1.sm.mkhc/Zjn_sc00057.1.g00680.1.sm.mkhc/Zjn_sc00002.1.g01220.1.sm.mkhc/Zjn_sc00004.1.g13630.1.sm.mkhc/Zjn_sc00061.1.g01470.1.am.mkhc/Zjn_sc00003.1.g05890.1.sm.mkhc/Zjn_sc00086.1.g01260.1.am.mkhc/Zjn_sc00034.1.g03370.1.am.mkhc/Zjn_sc00006.1.g06520.1.sm.mkhc/Zjn_sc00017.1.g05450.1.am.mkhc/Zjn_sc00066.1.g01510.1.sm.m…	43	Zjn_sc00007.1.g07860.1.sm.mk/Zjn_sc00047.1.g01050.1.am.mkhc/Zjn_sc00037.1.g05600.1.am.mkhc/Zjn_sc00017.1.g01610.1.am.mk/Zjn_sc00150.1.g00460.1.am.mkhc/Zjn_sc00088.1.g00690.1.am.mkhc/Zjn_sc00028.1.g04420.1.sm.mkhc/Zjn_sc00127.1.g00340.1.am.mk/Zjn_sc00017.1.g00370.1.am.mk/Zjn_sc00008.1.g10950.1.am.mkhc/Zjn_sc00002.1.g00250.1.am.mk/Zjn_sc00055.1.g01550.1.am.mk/Zjn_sc00002.1.g08790.1.sm.mkhc/Zjn_sc00…
BP	GO:0005992	trehalose biosynthetic process	17/3456	31/7883	0.145799	0.999977	Zjn_sc00022.1.g06400.1.sm.mkhc/Zjn_sc00039.1.g04850.1.sm.mkhc/Zjn_sc00153.1.g00060.1.sm.mkhc/Zjn_sc00091.1.g00260.1.sm.mkhc/Zjn_sc00007.1.g10110.1.sm.mkhc/Zjn_sc00053.1.g01680.1.am.mkhc/Zjn_sc00027.1.g04320.1.sm.mkhc/Zjn_sc00029.1.g04890.1.am.mkhc/Zjn_sc00002.1.g09770.1.sm.mkhc/Zjn_sc00012.1.g03920.1.sm.mkhc/Zjn_sc00015.1.g00610.1.sm.mkhc/Zjn_sc00010.1.g00250.1.sm.mkhc/Zjn_sc00029.1.g05960.1.sm.m…	-/-/-/-/-/-/-/-/-/-/-/-/-/-/-/-/-	17	6	Zjn_sc00027.1.g04320.1.sm.mkhc/Zjn_sc00015.1.g00610.1.sm.mkhc/Zjn_sc00066.1.g02300.1.sm.mkhc/Zjn_sc00007.1.g04430.1.am.mk/Zjn_sc00018.1.g06690.1.sm.mkhc/Zjn_sc00018.1.g06240.1.sm.mkhc	11	Zjn_sc00022.1.g06400.1.sm.mkhc/Zjn_sc00039.1.g04850.1.sm.mkhc/Zjn_sc00153.1.g00060.1.sm.mkhc/Zjn_sc00091.1.g00260.1.sm.mkhc/Zjn_sc00007.1.g10110.1.sm.mkhc/Zjn_sc00053.1.g01680.1.am.mkhc/Zjn_sc00029.1.g04890.1.am.mkhc/Zjn_sc00002.1.g09770.1.sm.mkhc/Zjn_sc00012.1.g03920.1.sm.mkhc/Zjn_sc00010.1.g00250.1.sm.mkhc/Zjn_sc00029.1.g05960.1.sm.mkhc
BP	GO:0015698	inorganic anion transport	15/3456	27/7883	0.15051	0.999977	Zjn_sc00011.1.g01090.1.sm.mkhc/Zjn_sc00017.1.g01610.1.am.mk/Zjn_sc00029.1.g00230.1.am.mk/Zjn_sc00015.1.g00510.1.am.mkhc/Zjn_sc00010.1.g04840.1.sm.mkhc/Zjn_sc00002.1.g11740.1.sm.mkhc/Zjn_sc00065.1.g00940.1.sm.mk/Zjn_sc00095.1.g00560.1.am.mk/Zjn_sc00013.1.g00960.1.sm.mkhc/Zjn_sc00015.1.g04990.1.sm.mkhc/Zjn_sc00004.1.g11660.1.sm.mkhc/Zjn_sc00106.1.g00090.1.sm.mkhc/Zjn_sc00047.1.g03890.1.sm.mkhc/Zjn_…	-/-/-/-/-/-/-/-/-/-/-/-/-/-/-	15	6	Zjn_sc00011.1.g01090.1.sm.mkhc/Zjn_sc00029.1.g00230.1.am.mk/Zjn_sc00010.1.g04840.1.sm.mkhc/Zjn_sc00095.1.g00560.1.am.mk/Zjn_sc00047.1.g03890.1.sm.mkhc/Zjn_sc00003.1.g14900.1.sm.mkhc	9	Zjn_sc00017.1.g01610.1.am.mk/Zjn_sc00015.1.g00510.1.am.mkhc/Zjn_sc00002.1.g11740.1.sm.mkhc/Zjn_sc00065.1.g00940.1.sm.mk/Zjn_sc00013.1.g00960.1.sm.mkhc/Zjn_sc00015.1.g04990.1.sm.mkhc/Zjn_sc00004.1.g11660.1.sm.mkhc/Zjn_sc00106.1.g00090.1.sm.mkhc/Zjn_sc00037.1.g02730.1.sm.mk
BP	GO:0009311	oligosaccharide metabolic process	26/3456	50/7883	0.153091	0.999977	Zjn_sc00022.1.g06400.1.sm.mkhc/Zjn_sc00039.1.g04850.1.sm.mkhc/Zjn_sc00153.1.g00060.1.sm.mkhc/Zjn_sc00003.1.g00910.1.sm.mkhc/Zjn_sc00091.1.g00260.1.sm.mkhc/Zjn_sc00007.1.g10110.1.sm.mkhc/Zjn_sc00053.1.g01680.1.am.mkhc/Zjn_sc00083.1.g00610.1.am.mkhc/Zjn_sc03077.1.g00010.1.am.mkhc/Zjn_sc00027.1.g04320.1.sm.mkhc/Zjn_sc00029.1.g04890.1.am.mkhc/Zjn_sc00002.1.g09770.1.sm.mkhc/Zjn_sc00012.1.g03920.1.sm.m…	-/-/-/-/-/-/-/-/-/-/-/-/-/-/-/-/-/-/-/-/-/-/-/-/-/-	26	11	Zjn_sc00003.1.g00910.1.sm.mkhc/Zjn_sc00083.1.g00610.1.am.mkhc/Zjn_sc03077.1.g00010.1.am.mkhc/Zjn_sc00027.1.g04320.1.sm.mkhc/Zjn_sc00047.1.g03960.1.am.mk/Zjn_sc00015.1.g00610.1.sm.mkhc/Zjn_sc00047.1.g03940.1.sm.mk/Zjn_sc00066.1.g02300.1.sm.mkhc/Zjn_sc00007.1.g04430.1.am.mk/Zjn_sc00018.1.g06690.1.sm.mkhc/Zjn_sc00018.1.g06240.1.sm.mkhc	15	Zjn_sc00022.1.g06400.1.sm.mkhc/Zjn_sc00039.1.g04850.1.sm.mkhc/Zjn_sc00153.1.g00060.1.sm.mkhc/Zjn_sc00091.1.g00260.1.sm.mkhc/Zjn_sc00007.1.g10110.1.sm.mkhc/Zjn_sc00053.1.g01680.1.am.mkhc/Zjn_sc00029.1.g04890.1.am.mkhc/Zjn_sc00002.1.g09770.1.sm.mkhc/Zjn_sc00012.1.g03920.1.sm.mkhc/Zjn_sc00066.1.g01910.1.sm.mkhc/Zjn_sc00008.1.g04280.1.sm.mkhc/Zjn_sc00010.1.g00250.1.sm.mkhc/Zjn_sc00029.1.g05960.1.sm.m…
BP	GO:0034470	ncRNA processing	34/3456	67/7883	0.153817	0.999977	Zjn_sc00009.1.g00610.1.sm.mkhc/Zjn_sc00031.1.g00920.1.sm.mkhc/Zjn_sc00027.1.g01570.1.sm.mkhc/Zjn_sc00073.1.g00230.1.sm.mkhc/Zjn_sc00007.1.g00560.1.sm.mkhc/Zjn_sc00024.1.g00230.1.sm.mkhc/Zjn_sc00075.1.g01080.1.sm.mkhc/Zjn_sc00057.1.g01330.1.sm.mkhc/Zjn_sc00029.1.g05310.1.sm.mkhc/Zjn_sc00002.1.g01760.1.sm.mkhc/Zjn_sc00187.1.g00110.1.sm.mkhc/Zjn_sc00011.1.g02770.1.am.mkhc/Zjn_sc00047.1.g02520.1.sm.m…	-/-/-/-/-/-/-/-/-/-/-/-/-/-/-/-/-/-/-/-/-/-/-/-/-/-/-/-/-/-/-/-/-/-	34	31	Zjn_sc00009.1.g00610.1.sm.mkhc/Zjn_sc00031.1.g00920.1.sm.mkhc/Zjn_sc00027.1.g01570.1.sm.mkhc/Zjn_sc00073.1.g00230.1.sm.mkhc/Zjn_sc00007.1.g00560.1.sm.mkhc/Zjn_sc00024.1.g00230.1.sm.mkhc/Zjn_sc00075.1.g01080.1.sm.mkhc/Zjn_sc00057.1.g01330.1.sm.mkhc/Zjn_sc00029.1.g05310.1.sm.mkhc/Zjn_sc00002.1.g01760.1.sm.mkhc/Zjn_sc00187.1.g00110.1.sm.mkhc/Zjn_sc00047.1.g02520.1.sm.mk/Zjn_sc00067.1.g02580.1.sm.mkh…	3	Zjn_sc00011.1.g02770.1.am.mkhc/Zjn_sc00003.1.g05150.1.sm.mkhc/Zjn_sc00014.1.g08080.1.am.mk
BP	GO:0006081	cellular aldehyde metabolic process	7/3456	11/7883	0.154009	0.999977	Zjn_sc00006.1.g00250.1.sm.mkhc/Zjn_sc00054.1.g01010.1.am.mk/Zjn_sc00067.1.g01460.1.sm.mkhc/Zjn_sc00034.1.g01730.1.am.mkhc/Zjn_sc00030.1.g02750.1.sm.mkhc/Zjn_sc00051.1.g01260.1.am.mkhc/Zjn_sc00006.1.g06940.1.am.mk	-/-/-/-/-/-/-	7	4	Zjn_sc00006.1.g00250.1.sm.mkhc/Zjn_sc00054.1.g01010.1.am.mk/Zjn_sc00067.1.g01460.1.sm.mkhc/Zjn_sc00034.1.g01730.1.am.mkhc	3	Zjn_sc00030.1.g02750.1.sm.mkhc/Zjn_sc00051.1.g01260.1.am.mkhc/Zjn_sc00006.1.g06940.1.am.mk
BP	GO:0016042	lipid catabolic process	7/3456	11/7883	0.154009	0.999977	Zjn_sc00093.1.g00580.1.sm.mk/Zjn_sc00141.1.g01070.1.am.mkhc/Zjn_sc00128.1.g00235.1.br/Zjn_sc00005.1.g02160.1.sm.mkhc/Zjn_sc00001.1.g10540.1.sm.mkhc/Zjn_sc00066.1.g02760.1.am.mkhc/Zjn_sc00182.1.g00080.1.am.mkhc	-/-/-/-/-/-/-	7	2	Zjn_sc00141.1.g01070.1.am.mkhc/Zjn_sc00128.1.g00235.1.br	5	Zjn_sc00093.1.g00580.1.sm.mk/Zjn_sc00005.1.g02160.1.sm.mkhc/Zjn_sc00001.1.g10540.1.sm.mkhc/Zjn_sc00066.1.g02760.1.am.mkhc/Zjn_sc00182.1.g00080.1.am.mkhc
BP	GO:0044087	regulation of cellular component biogenesis	7/3456	11/7883	0.154009	0.999977	Zjn_sc00127.1.g00100.1.sm.mkhc/Zjn_sc00056.1.g02080.1.am.mk/Zjn_sc00029.1.g00590.1.sm.mkhc/Zjn_sc00044.1.g04480.1.sm.mkhc/Zjn_sc00036.1.g00440.1.sm.mkhc/Zjn_sc00055.1.g01350.1.sm.mk/Zjn_sc00087.1.g00300.1.am.mk	-/-/-/-/-/-/-	7	3	Zjn_sc00056.1.g02080.1.am.mk/Zjn_sc00055.1.g01350.1.sm.mk/Zjn_sc00087.1.g00300.1.am.mk	4	Zjn_sc00127.1.g00100.1.sm.mkhc/Zjn_sc00029.1.g00590.1.sm.mkhc/Zjn_sc00044.1.g04480.1.sm.mkhc/Zjn_sc00036.1.g00440.1.sm.mkhc
BP	GO:0051726	regulation of cell cycle	13/3456	23/7883	0.154627	0.999977	Zjn_sc00007.1.g10630.1.am.mk/Zjn_sc00022.1.g00300.1.am.mk/Zjn_sc00007.1.g03890.1.am.mk/Zjn_sc00009.1.g04740.1.am.mkhc/Zjn_sc00012.1.g09740.1.sm.mkhc/Zjn_sc00636.1.g00010.1.am.mk/Zjn_sc00037.1.g05560.1.am.mk/Zjn_sc00003.1.g00770.1.am.mk/Zjn_sc00022.1.g06660.1.sm.mkhc/Zjn_sc00055.1.g01350.1.sm.mk/Zjn_sc00060.1.g01190.1.sm.mkhc/Zjn_sc00002.1.g15110.1.sm.mkhc/Zjn_sc00078.1.g01940.1.sm.mkhc	-/-/-/-/-/-/-/-/-/-/-/-/-	13	6	Zjn_sc00009.1.g04740.1.am.mkhc/Zjn_sc00012.1.g09740.1.sm.mkhc/Zjn_sc00003.1.g00770.1.am.mk/Zjn_sc00022.1.g06660.1.sm.mkhc/Zjn_sc00055.1.g01350.1.sm.mk/Zjn_sc00078.1.g01940.1.sm.mkhc	7	Zjn_sc00007.1.g10630.1.am.mk/Zjn_sc00022.1.g00300.1.am.mk/Zjn_sc00007.1.g03890.1.am.mk/Zjn_sc00636.1.g00010.1.am.mk/Zjn_sc00037.1.g05560.1.am.mk/Zjn_sc00060.1.g01190.1.sm.mkhc/Zjn_sc00002.1.g15110.1.sm.mkhc
BP	GO:0006006	glucose metabolic process	8/3456	13/7883	0.156974	0.999977	Zjn_sc00010.1.g01430.1.sm.mk/Zjn_sc00002.1.g02580.1.am.mk/Zjn_sc00040.1.g03430.1.sm.mkhc/Zjn_sc00003.1.g02280.1.sm.mkhc/Zjn_sc00002.1.g07580.1.sm.mkhc/Zjn_sc00002.1.g07640.1.sm.mkhc/Zjn_sc00009.1.g08490.1.sm.mkhc/Zjn_sc00042.1.g01720.1.sm.mkhc	-/-/-/-/-/-/-/-	8	5	Zjn_sc00010.1.g01430.1.sm.mk/Zjn_sc00002.1.g02580.1.am.mk/Zjn_sc00040.1.g03430.1.sm.mkhc/Zjn_sc00003.1.g02280.1.sm.mkhc/Zjn_sc00009.1.g08490.1.sm.mkhc	3	Zjn_sc00002.1.g07580.1.sm.mkhc/Zjn_sc00002.1.g07640.1.sm.mkhc/Zjn_sc00042.1.g01720.1.sm.mkhc
BP	GO:0022411	cellular component disassembly	8/3456	13/7883	0.156974	0.999977	Zjn_sc00160.1.g00230.1.sm.mkhc/Zjn_sc00127.1.g00100.1.sm.mkhc/Zjn_sc00009.1.g04090.1.am.mkhc/Zjn_sc00002.1.g04090.1.sm.mkhc/Zjn_sc00008.1.g11920.1.sm.mkhc/Zjn_sc00014.1.g04900.1.sm.mkhc/Zjn_sc00058.1.g00330.1.am.mkhc/Zjn_sc00044.1.g04480.1.sm.mkhc	-/-/-/-/-/-/-/-	8	6	Zjn_sc00160.1.g00230.1.sm.mkhc/Zjn_sc00009.1.g04090.1.am.mkhc/Zjn_sc00002.1.g04090.1.sm.mkhc/Zjn_sc00008.1.g11920.1.sm.mkhc/Zjn_sc00014.1.g04900.1.sm.mkhc/Zjn_sc00058.1.g00330.1.am.mkhc	2	Zjn_sc00127.1.g00100.1.sm.mkhc/Zjn_sc00044.1.g04480.1.sm.mkhc
BP	GO:0030258	lipid modification	8/3456	13/7883	0.156974	0.999977	Zjn_sc00268.1.g00030.1.sm.mkhc/Zjn_sc00054.1.g01160.1.sm.mkhc/Zjn_sc00009.1.g05300.1.am.mkhc/Zjn_sc00141.1.g01070.1.am.mkhc/Zjn_sc00001.1.g10540.1.sm.mkhc/Zjn_sc00019.1.g00610.1.sm.mkhc/Zjn_sc00007.1.g01650.1.am.mkhc/Zjn_sc00043.1.g02160.1.sm.mk	-/-/-/-/-/-/-/-	8	6	Zjn_sc00268.1.g00030.1.sm.mkhc/Zjn_sc00054.1.g01160.1.sm.mkhc/Zjn_sc00009.1.g05300.1.am.mkhc/Zjn_sc00141.1.g01070.1.am.mkhc/Zjn_sc00007.1.g01650.1.am.mkhc/Zjn_sc00043.1.g02160.1.sm.mk	2	Zjn_sc00001.1.g10540.1.sm.mkhc/Zjn_sc00019.1.g00610.1.sm.mkhc
BP	GO:0032984	macromolecular complex disassembly	8/3456	13/7883	0.156974	0.999977	Zjn_sc00160.1.g00230.1.sm.mkhc/Zjn_sc00127.1.g00100.1.sm.mkhc/Zjn_sc00009.1.g04090.1.am.mkhc/Zjn_sc00002.1.g04090.1.sm.mkhc/Zjn_sc00008.1.g11920.1.sm.mkhc/Zjn_sc00014.1.g04900.1.sm.mkhc/Zjn_sc00058.1.g00330.1.am.mkhc/Zjn_sc00044.1.g04480.1.sm.mkhc	-/-/-/-/-/-/-/-	8	6	Zjn_sc00160.1.g00230.1.sm.mkhc/Zjn_sc00009.1.g04090.1.am.mkhc/Zjn_sc00002.1.g04090.1.sm.mkhc/Zjn_sc00008.1.g11920.1.sm.mkhc/Zjn_sc00014.1.g04900.1.sm.mkhc/Zjn_sc00058.1.g00330.1.am.mkhc	2	Zjn_sc00127.1.g00100.1.sm.mkhc/Zjn_sc00044.1.g04480.1.sm.mkhc
BP	GO:0043241	protein complex disassembly	8/3456	13/7883	0.156974	0.999977	Zjn_sc00160.1.g00230.1.sm.mkhc/Zjn_sc00127.1.g00100.1.sm.mkhc/Zjn_sc00009.1.g04090.1.am.mkhc/Zjn_sc00002.1.g04090.1.sm.mkhc/Zjn_sc00008.1.g11920.1.sm.mkhc/Zjn_sc00014.1.g04900.1.sm.mkhc/Zjn_sc00058.1.g00330.1.am.mkhc/Zjn_sc00044.1.g04480.1.sm.mkhc	-/-/-/-/-/-/-/-	8	6	Zjn_sc00160.1.g00230.1.sm.mkhc/Zjn_sc00009.1.g04090.1.am.mkhc/Zjn_sc00002.1.g04090.1.sm.mkhc/Zjn_sc00008.1.g11920.1.sm.mkhc/Zjn_sc00014.1.g04900.1.sm.mkhc/Zjn_sc00058.1.g00330.1.am.mkhc	2	Zjn_sc00127.1.g00100.1.sm.mkhc/Zjn_sc00044.1.g04480.1.sm.mkhc
BP	GO:0043624	cellular protein complex disassembly	8/3456	13/7883	0.156974	0.999977	Zjn_sc00160.1.g00230.1.sm.mkhc/Zjn_sc00127.1.g00100.1.sm.mkhc/Zjn_sc00009.1.g04090.1.am.mkhc/Zjn_sc00002.1.g04090.1.sm.mkhc/Zjn_sc00008.1.g11920.1.sm.mkhc/Zjn_sc00014.1.g04900.1.sm.mkhc/Zjn_sc00058.1.g00330.1.am.mkhc/Zjn_sc00044.1.g04480.1.sm.mkhc	-/-/-/-/-/-/-/-	8	6	Zjn_sc00160.1.g00230.1.sm.mkhc/Zjn_sc00009.1.g04090.1.am.mkhc/Zjn_sc00002.1.g04090.1.sm.mkhc/Zjn_sc00008.1.g11920.1.sm.mkhc/Zjn_sc00014.1.g04900.1.sm.mkhc/Zjn_sc00058.1.g00330.1.am.mkhc	2	Zjn_sc00127.1.g00100.1.sm.mkhc/Zjn_sc00044.1.g04480.1.sm.mkhc
BP	GO:0009116	nucleoside metabolic process	11/3456	19/7883	0.157572	0.999977	Zjn_sc00016.1.g03110.1.sm.mk/Zjn_sc00095.1.g00500.1.sm.mkhc/Zjn_sc00024.1.g01460.1.sm.mkhc/Zjn_sc00004.1.g03850.1.sm.mkhc/Zjn_sc00038.1.g03360.1.am.mkhc/Zjn_sc00034.1.g01190.1.sm.mkhc/Zjn_sc00105.1.g01300.1.am.mkhc/Zjn_sc00067.1.g01410.1.sm.mkhc/Zjn_sc00017.1.g00580.1.sm.mkhc/Zjn_sc03365.1.g00010.1.cf.mkhc/Zjn_sc00022.1.g03260.1.sm.mkhc	-/-/-/-/-/-/-/-/-/-/-	11	4	Zjn_sc00095.1.g00500.1.sm.mkhc/Zjn_sc00034.1.g01190.1.sm.mkhc/Zjn_sc00105.1.g01300.1.am.mkhc/Zjn_sc03365.1.g00010.1.cf.mkhc	7	Zjn_sc00016.1.g03110.1.sm.mk/Zjn_sc00024.1.g01460.1.sm.mkhc/Zjn_sc00004.1.g03850.1.sm.mkhc/Zjn_sc00038.1.g03360.1.am.mkhc/Zjn_sc00067.1.g01410.1.sm.mkhc/Zjn_sc00017.1.g00580.1.sm.mkhc/Zjn_sc00022.1.g03260.1.sm.mkhc
BP	GO:1901657	glycosyl compound metabolic process	11/3456	19/7883	0.157572	0.999977	Zjn_sc00016.1.g03110.1.sm.mk/Zjn_sc00095.1.g00500.1.sm.mkhc/Zjn_sc00024.1.g01460.1.sm.mkhc/Zjn_sc00004.1.g03850.1.sm.mkhc/Zjn_sc00038.1.g03360.1.am.mkhc/Zjn_sc00034.1.g01190.1.sm.mkhc/Zjn_sc00105.1.g01300.1.am.mkhc/Zjn_sc00067.1.g01410.1.sm.mkhc/Zjn_sc00017.1.g00580.1.sm.mkhc/Zjn_sc03365.1.g00010.1.cf.mkhc/Zjn_sc00022.1.g03260.1.sm.mkhc	-/-/-/-/-/-/-/-/-/-/-	11	4	Zjn_sc00095.1.g00500.1.sm.mkhc/Zjn_sc00034.1.g01190.1.sm.mkhc/Zjn_sc00105.1.g01300.1.am.mkhc/Zjn_sc03365.1.g00010.1.cf.mkhc	7	Zjn_sc00016.1.g03110.1.sm.mk/Zjn_sc00024.1.g01460.1.sm.mkhc/Zjn_sc00004.1.g03850.1.sm.mkhc/Zjn_sc00038.1.g03360.1.am.mkhc/Zjn_sc00067.1.g01410.1.sm.mkhc/Zjn_sc00017.1.g00580.1.sm.mkhc/Zjn_sc00022.1.g03260.1.sm.mkhc
BP	GO:0009966	regulation of signal transduction	9/3456	15/7883	0.158208	0.999977	Zjn_sc00017.1.g00800.1.cf.mkhc/Zjn_sc00037.1.g02260.1.am.mkhc/Zjn_sc00002.1.g08350.1.sm.mkhc/Zjn_sc00008.1.g07060.1.sm.mkhc/Zjn_sc00008.1.g07070.1.sm.mkhc/Zjn_sc00008.1.g10940.1.sm.mkhc/Zjn_sc00019.1.g04300.1.sm.mkhc/Zjn_sc00086.1.g02030.1.sm.mkhc/Zjn_sc00069.1.g01400.1.sm.mkhc	-/-/-/-/-/-/-/-/-	9	6	Zjn_sc00037.1.g02260.1.am.mkhc/Zjn_sc00002.1.g08350.1.sm.mkhc/Zjn_sc00008.1.g07060.1.sm.mkhc/Zjn_sc00008.1.g10940.1.sm.mkhc/Zjn_sc00086.1.g02030.1.sm.mkhc/Zjn_sc00069.1.g01400.1.sm.mkhc	3	Zjn_sc00017.1.g00800.1.cf.mkhc/Zjn_sc00008.1.g07070.1.sm.mkhc/Zjn_sc00019.1.g04300.1.sm.mkhc
BP	GO:0010646	regulation of cell communication	9/3456	15/7883	0.158208	0.999977	Zjn_sc00017.1.g00800.1.cf.mkhc/Zjn_sc00037.1.g02260.1.am.mkhc/Zjn_sc00002.1.g08350.1.sm.mkhc/Zjn_sc00008.1.g07060.1.sm.mkhc/Zjn_sc00008.1.g07070.1.sm.mkhc/Zjn_sc00008.1.g10940.1.sm.mkhc/Zjn_sc00019.1.g04300.1.sm.mkhc/Zjn_sc00086.1.g02030.1.sm.mkhc/Zjn_sc00069.1.g01400.1.sm.mkhc	-/-/-/-/-/-/-/-/-	9	6	Zjn_sc00037.1.g02260.1.am.mkhc/Zjn_sc00002.1.g08350.1.sm.mkhc/Zjn_sc00008.1.g07060.1.sm.mkhc/Zjn_sc00008.1.g10940.1.sm.mkhc/Zjn_sc00086.1.g02030.1.sm.mkhc/Zjn_sc00069.1.g01400.1.sm.mkhc	3	Zjn_sc00017.1.g00800.1.cf.mkhc/Zjn_sc00008.1.g07070.1.sm.mkhc/Zjn_sc00019.1.g04300.1.sm.mkhc
BP	GO:0023051	regulation of signaling	9/3456	15/7883	0.158208	0.999977	Zjn_sc00017.1.g00800.1.cf.mkhc/Zjn_sc00037.1.g02260.1.am.mkhc/Zjn_sc00002.1.g08350.1.sm.mkhc/Zjn_sc00008.1.g07060.1.sm.mkhc/Zjn_sc00008.1.g07070.1.sm.mkhc/Zjn_sc00008.1.g10940.1.sm.mkhc/Zjn_sc00019.1.g04300.1.sm.mkhc/Zjn_sc00086.1.g02030.1.sm.mkhc/Zjn_sc00069.1.g01400.1.sm.mkhc	-/-/-/-/-/-/-/-/-	9	6	Zjn_sc00037.1.g02260.1.am.mkhc/Zjn_sc00002.1.g08350.1.sm.mkhc/Zjn_sc00008.1.g07060.1.sm.mkhc/Zjn_sc00008.1.g10940.1.sm.mkhc/Zjn_sc00086.1.g02030.1.sm.mkhc/Zjn_sc00069.1.g01400.1.sm.mkhc	3	Zjn_sc00017.1.g00800.1.cf.mkhc/Zjn_sc00008.1.g07070.1.sm.mkhc/Zjn_sc00019.1.g04300.1.sm.mkhc
BP	GO:0044272	sulfur compound biosynthetic process	9/3456	15/7883	0.158208	0.999977	Zjn_sc00088.1.g00640.1.sm.mkhc/Zjn_sc00013.1.g00360.1.am.mkhc/Zjn_sc00105.1.g00590.1.sm.mkhc/Zjn_sc00096.1.g01100.1.sm.mkhc/Zjn_sc00005.1.g00620.1.sm.mk/Zjn_sc00065.1.g00500.1.sm.mkhc/Zjn_sc00003.1.g09380.1.am.mk/Zjn_sc00016.1.g04940.1.am.mkhc/Zjn_sc00005.1.g01690.1.am.mkhc	-/-/-/-/-/-/-/-/-	9	6	Zjn_sc00088.1.g00640.1.sm.mkhc/Zjn_sc00013.1.g00360.1.am.mkhc/Zjn_sc00105.1.g00590.1.sm.mkhc/Zjn_sc00005.1.g00620.1.sm.mk/Zjn_sc00065.1.g00500.1.sm.mkhc/Zjn_sc00005.1.g01690.1.am.mkhc	3	Zjn_sc00096.1.g01100.1.sm.mkhc/Zjn_sc00003.1.g09380.1.am.mk/Zjn_sc00016.1.g04940.1.am.mkhc
BP	GO:0046474	glycerophospholipid biosynthetic process	9/3456	15/7883	0.158208	0.999977	Zjn_sc00022.1.g05020.1.sm.mkhc/Zjn_sc00043.1.g00480.1.sm.mk/Zjn_sc00002.1.g15860.1.sm.mkhc/Zjn_sc00003.1.g13710.1.am.mkhc/Zjn_sc00012.1.g02190.1.sm.mkhc/Zjn_sc00038.1.g01440.1.sm.mkhc/Zjn_sc00006.1.g07450.1.am.mk/Zjn_sc00094.1.g00990.1.sm.mk/Zjn_sc00006.1.g07440.1.cf.mkhc	-/-/-/-/-/-/-/-/-	9	3	Zjn_sc00043.1.g00480.1.sm.mk/Zjn_sc00006.1.g07450.1.am.mk/Zjn_sc00094.1.g00990.1.sm.mk	6	Zjn_sc00022.1.g05020.1.sm.mkhc/Zjn_sc00002.1.g15860.1.sm.mkhc/Zjn_sc00003.1.g13710.1.am.mkhc/Zjn_sc00012.1.g02190.1.sm.mkhc/Zjn_sc00038.1.g01440.1.sm.mkhc/Zjn_sc00006.1.g07440.1.cf.mkhc
BP	GO:0048522	positive regulation of cellular process	10/3456	17/7883	0.158288	0.999977	Zjn_sc00160.1.g00230.1.sm.mkhc/Zjn_sc00017.1.g00800.1.cf.mkhc/Zjn_sc00056.1.g02080.1.am.mk/Zjn_sc00001.1.g03090.1.am.mkhc/Zjn_sc00014.1.g04900.1.sm.mkhc/Zjn_sc00028.1.g03160.1.am.mkhc/Zjn_sc00029.1.g00590.1.sm.mkhc/Zjn_sc00036.1.g00440.1.sm.mkhc/Zjn_sc00032.1.g01520.1.sm.mkhc/Zjn_sc00087.1.g00300.1.am.mk	-/-/-/-/-/-/-/-/-/-	10	5	Zjn_sc00160.1.g00230.1.sm.mkhc/Zjn_sc00056.1.g02080.1.am.mk/Zjn_sc00014.1.g04900.1.sm.mkhc/Zjn_sc00028.1.g03160.1.am.mkhc/Zjn_sc00087.1.g00300.1.am.mk	5	Zjn_sc00017.1.g00800.1.cf.mkhc/Zjn_sc00001.1.g03090.1.am.mkhc/Zjn_sc00029.1.g00590.1.sm.mkhc/Zjn_sc00036.1.g00440.1.sm.mkhc/Zjn_sc00032.1.g01520.1.sm.mkhc
BP	GO:0005984	disaccharide metabolic process	24/3456	46/7883	0.160258	0.999977	Zjn_sc00022.1.g06400.1.sm.mkhc/Zjn_sc00039.1.g04850.1.sm.mkhc/Zjn_sc00153.1.g00060.1.sm.mkhc/Zjn_sc00003.1.g00910.1.sm.mkhc/Zjn_sc00091.1.g00260.1.sm.mkhc/Zjn_sc00007.1.g10110.1.sm.mkhc/Zjn_sc00053.1.g01680.1.am.mkhc/Zjn_sc00083.1.g00610.1.am.mkhc/Zjn_sc03077.1.g00010.1.am.mkhc/Zjn_sc00027.1.g04320.1.sm.mkhc/Zjn_sc00029.1.g04890.1.am.mkhc/Zjn_sc00002.1.g09770.1.sm.mkhc/Zjn_sc00012.1.g03920.1.sm.m…	-/-/-/-/-/-/-/-/-/-/-/-/-/-/-/-/-/-/-/-/-/-/-/-	24	11	Zjn_sc00003.1.g00910.1.sm.mkhc/Zjn_sc00083.1.g00610.1.am.mkhc/Zjn_sc03077.1.g00010.1.am.mkhc/Zjn_sc00027.1.g04320.1.sm.mkhc/Zjn_sc00047.1.g03960.1.am.mk/Zjn_sc00015.1.g00610.1.sm.mkhc/Zjn_sc00047.1.g03940.1.sm.mk/Zjn_sc00066.1.g02300.1.sm.mkhc/Zjn_sc00007.1.g04430.1.am.mk/Zjn_sc00018.1.g06690.1.sm.mkhc/Zjn_sc00018.1.g06240.1.sm.mkhc	13	Zjn_sc00022.1.g06400.1.sm.mkhc/Zjn_sc00039.1.g04850.1.sm.mkhc/Zjn_sc00153.1.g00060.1.sm.mkhc/Zjn_sc00091.1.g00260.1.sm.mkhc/Zjn_sc00007.1.g10110.1.sm.mkhc/Zjn_sc00053.1.g01680.1.am.mkhc/Zjn_sc00029.1.g04890.1.am.mkhc/Zjn_sc00002.1.g09770.1.sm.mkhc/Zjn_sc00012.1.g03920.1.sm.mkhc/Zjn_sc00008.1.g04280.1.sm.mkhc/Zjn_sc00010.1.g00250.1.sm.mkhc/Zjn_sc00029.1.g05960.1.sm.mkhc/Zjn_sc00034.1.g03100.1.sm.m…
BP	GO:0006818	hydrogen transport	30/3456	59/7883	0.169196	0.999977	Zjn_sc00004.1.g02200.1.sm.mkhc/Zjn_sc00008.1.g06850.1.sm.mkhc/Zjn_sc00001.1.g09550.1.sm.mkhc/Zjn_sc00097.1.g00910.1.am.mkhc/Zjn_sc00029.1.g02580.1.sm.mkhc/Zjn_sc00049.1.g01830.1.sm.mkhc/Zjn_sc00045.1.g02970.1.sm.mkhc/Zjn_sc00502.1.g00010.1.am.mk/Zjn_sc00036.1.g03080.1.sm.mkhc/Zjn_sc00036.1.g00170.1.sm.mkhc/Zjn_sc00037.1.g00990.1.sm.mkhc/Zjn_sc00008.1.g11830.1.am.mkhc/Zjn_sc00022.1.g03630.1.sm.mkh…	-/-/-/-/-/-/-/-/-/-/-/-/-/-/-/-/-/-/-/-/-/-/-/-/-/-/-/-/-/-	30	17	Zjn_sc00004.1.g02200.1.sm.mkhc/Zjn_sc00008.1.g06850.1.sm.mkhc/Zjn_sc00001.1.g09550.1.sm.mkhc/Zjn_sc00097.1.g00910.1.am.mkhc/Zjn_sc00029.1.g02580.1.sm.mkhc/Zjn_sc00049.1.g01830.1.sm.mkhc/Zjn_sc00045.1.g02970.1.sm.mkhc/Zjn_sc00502.1.g00010.1.am.mk/Zjn_sc00144.1.g00620.1.am.mkhc/Zjn_sc00068.1.g00250.1.sm.mkhc/Zjn_sc00023.1.g02230.1.am.mkhc/Zjn_sc00069.1.g00620.1.sm.mkhc/Zjn_sc00037.1.g03400.1.sm.mkh…	13	Zjn_sc00036.1.g03080.1.sm.mkhc/Zjn_sc00036.1.g00170.1.sm.mkhc/Zjn_sc00037.1.g00990.1.sm.mkhc/Zjn_sc00008.1.g11830.1.am.mkhc/Zjn_sc00022.1.g03630.1.sm.mkhc/Zjn_sc00040.1.g04400.1.sm.mkhc/Zjn_sc00106.1.g00970.1.sm.mkhc/Zjn_sc00012.1.g00230.1.sm.mkhc/Zjn_sc00002.1.g06090.1.am.mk/Zjn_sc00005.1.g01290.1.am.mk/Zjn_sc00091.1.g00180.1.sm.mkhc/novel.207/Zjn_sc00002.1.g10380.1.sm.mkhc
BP	GO:0015992	proton transport	30/3456	59/7883	0.169196	0.999977	Zjn_sc00004.1.g02200.1.sm.mkhc/Zjn_sc00008.1.g06850.1.sm.mkhc/Zjn_sc00001.1.g09550.1.sm.mkhc/Zjn_sc00097.1.g00910.1.am.mkhc/Zjn_sc00029.1.g02580.1.sm.mkhc/Zjn_sc00049.1.g01830.1.sm.mkhc/Zjn_sc00045.1.g02970.1.sm.mkhc/Zjn_sc00502.1.g00010.1.am.mk/Zjn_sc00036.1.g03080.1.sm.mkhc/Zjn_sc00036.1.g00170.1.sm.mkhc/Zjn_sc00037.1.g00990.1.sm.mkhc/Zjn_sc00008.1.g11830.1.am.mkhc/Zjn_sc00022.1.g03630.1.sm.mkh…	-/-/-/-/-/-/-/-/-/-/-/-/-/-/-/-/-/-/-/-/-/-/-/-/-/-/-/-/-/-	30	17	Zjn_sc00004.1.g02200.1.sm.mkhc/Zjn_sc00008.1.g06850.1.sm.mkhc/Zjn_sc00001.1.g09550.1.sm.mkhc/Zjn_sc00097.1.g00910.1.am.mkhc/Zjn_sc00029.1.g02580.1.sm.mkhc/Zjn_sc00049.1.g01830.1.sm.mkhc/Zjn_sc00045.1.g02970.1.sm.mkhc/Zjn_sc00502.1.g00010.1.am.mk/Zjn_sc00144.1.g00620.1.am.mkhc/Zjn_sc00068.1.g00250.1.sm.mkhc/Zjn_sc00023.1.g02230.1.am.mkhc/Zjn_sc00069.1.g00620.1.sm.mkhc/Zjn_sc00037.1.g03400.1.sm.mkh…	13	Zjn_sc00036.1.g03080.1.sm.mkhc/Zjn_sc00036.1.g00170.1.sm.mkhc/Zjn_sc00037.1.g00990.1.sm.mkhc/Zjn_sc00008.1.g11830.1.am.mkhc/Zjn_sc00022.1.g03630.1.sm.mkhc/Zjn_sc00040.1.g04400.1.sm.mkhc/Zjn_sc00106.1.g00970.1.sm.mkhc/Zjn_sc00012.1.g00230.1.sm.mkhc/Zjn_sc00002.1.g06090.1.am.mk/Zjn_sc00005.1.g01290.1.am.mk/Zjn_sc00091.1.g00180.1.sm.mkhc/novel.207/Zjn_sc00002.1.g10380.1.sm.mkhc
BP	GO:0034613	cellular protein localization	63/3456	131/7883	0.183932	0.999977	Zjn_sc00068.1.g03820.1.am.mkhc/Zjn_sc00003.1.g00490.1.sm.mkhc/Zjn_sc00147.1.g00520.1.sm.mkhc/Zjn_sc00057.1.g00680.1.sm.mkhc/Zjn_sc00002.1.g01220.1.sm.mkhc/Zjn_sc00004.1.g13630.1.sm.mkhc/Zjn_sc00061.1.g01470.1.am.mkhc/Zjn_sc00047.1.g01050.1.am.mkhc/Zjn_sc00003.1.g05890.1.sm.mkhc/Zjn_sc00086.1.g01260.1.am.mkhc/Zjn_sc00034.1.g03370.1.am.mkhc/Zjn_sc00037.1.g05600.1.am.mkhc/Zjn_sc00027.1.g03940.1.sm.m…	-/-/-/-/-/-/-/-/-/-/-/-/-/-/-/-/-/-/-/-/-/-/-/-/-/-/-/-/-/-/-/-/-/-/-/-/-/-/-/-/-/-/-/-/-/-/-/-/-/-/-/-/-/-/-/-/-/-/-/-/-/-/-	63	46	Zjn_sc00068.1.g03820.1.am.mkhc/Zjn_sc00003.1.g00490.1.sm.mkhc/Zjn_sc00147.1.g00520.1.sm.mkhc/Zjn_sc00057.1.g00680.1.sm.mkhc/Zjn_sc00002.1.g01220.1.sm.mkhc/Zjn_sc00004.1.g13630.1.sm.mkhc/Zjn_sc00061.1.g01470.1.am.mkhc/Zjn_sc00003.1.g05890.1.sm.mkhc/Zjn_sc00086.1.g01260.1.am.mkhc/Zjn_sc00034.1.g03370.1.am.mkhc/Zjn_sc00027.1.g03940.1.sm.mkhc/Zjn_sc00006.1.g06520.1.sm.mkhc/Zjn_sc00017.1.g05450.1.am.m…	17	Zjn_sc00047.1.g01050.1.am.mkhc/Zjn_sc00037.1.g05600.1.am.mkhc/Zjn_sc00150.1.g00460.1.am.mkhc/Zjn_sc00028.1.g04420.1.sm.mkhc/Zjn_sc00002.1.g08790.1.sm.mkhc/Zjn_sc00084.1.g00310.1.sm.mk/Zjn_sc00117.1.g00300.1.sm.mkhc/Zjn_sc00013.1.g02280.1.am.mkhc/Zjn_sc00031.1.g00180.1.am.mkhc/Zjn_sc00031.1.g03190.1.sm.mkhc/Zjn_sc00049.1.g01440.1.sm.mkhc/Zjn_sc00011.1.g01250.1.sm.mkhc/Zjn_sc00009.1.g10400.1.sm.mkh…
BP	GO:0070727	cellular macromolecule localization	63/3456	131/7883	0.183932	0.999977	Zjn_sc00068.1.g03820.1.am.mkhc/Zjn_sc00003.1.g00490.1.sm.mkhc/Zjn_sc00147.1.g00520.1.sm.mkhc/Zjn_sc00057.1.g00680.1.sm.mkhc/Zjn_sc00002.1.g01220.1.sm.mkhc/Zjn_sc00004.1.g13630.1.sm.mkhc/Zjn_sc00061.1.g01470.1.am.mkhc/Zjn_sc00047.1.g01050.1.am.mkhc/Zjn_sc00003.1.g05890.1.sm.mkhc/Zjn_sc00086.1.g01260.1.am.mkhc/Zjn_sc00034.1.g03370.1.am.mkhc/Zjn_sc00037.1.g05600.1.am.mkhc/Zjn_sc00027.1.g03940.1.sm.m…	-/-/-/-/-/-/-/-/-/-/-/-/-/-/-/-/-/-/-/-/-/-/-/-/-/-/-/-/-/-/-/-/-/-/-/-/-/-/-/-/-/-/-/-/-/-/-/-/-/-/-/-/-/-/-/-/-/-/-/-/-/-/-	63	46	Zjn_sc00068.1.g03820.1.am.mkhc/Zjn_sc00003.1.g00490.1.sm.mkhc/Zjn_sc00147.1.g00520.1.sm.mkhc/Zjn_sc00057.1.g00680.1.sm.mkhc/Zjn_sc00002.1.g01220.1.sm.mkhc/Zjn_sc00004.1.g13630.1.sm.mkhc/Zjn_sc00061.1.g01470.1.am.mkhc/Zjn_sc00003.1.g05890.1.sm.mkhc/Zjn_sc00086.1.g01260.1.am.mkhc/Zjn_sc00034.1.g03370.1.am.mkhc/Zjn_sc00027.1.g03940.1.sm.mkhc/Zjn_sc00006.1.g06520.1.sm.mkhc/Zjn_sc00017.1.g05450.1.am.m…	17	Zjn_sc00047.1.g01050.1.am.mkhc/Zjn_sc00037.1.g05600.1.am.mkhc/Zjn_sc00150.1.g00460.1.am.mkhc/Zjn_sc00028.1.g04420.1.sm.mkhc/Zjn_sc00002.1.g08790.1.sm.mkhc/Zjn_sc00084.1.g00310.1.sm.mk/Zjn_sc00117.1.g00300.1.sm.mkhc/Zjn_sc00013.1.g02280.1.am.mkhc/Zjn_sc00031.1.g00180.1.am.mkhc/Zjn_sc00031.1.g03190.1.sm.mkhc/Zjn_sc00049.1.g01440.1.sm.mkhc/Zjn_sc00011.1.g01250.1.sm.mkhc/Zjn_sc00009.1.g10400.1.sm.mkh…
BP	GO:0006886	intracellular protein transport	57/3456	118/7883	0.18624	0.999977	Zjn_sc00068.1.g03820.1.am.mkhc/Zjn_sc00003.1.g00490.1.sm.mkhc/Zjn_sc00147.1.g00520.1.sm.mkhc/Zjn_sc00057.1.g00680.1.sm.mkhc/Zjn_sc00002.1.g01220.1.sm.mkhc/Zjn_sc00004.1.g13630.1.sm.mkhc/Zjn_sc00061.1.g01470.1.am.mkhc/Zjn_sc00047.1.g01050.1.am.mkhc/Zjn_sc00003.1.g05890.1.sm.mkhc/Zjn_sc00086.1.g01260.1.am.mkhc/Zjn_sc00034.1.g03370.1.am.mkhc/Zjn_sc00037.1.g05600.1.am.mkhc/Zjn_sc00006.1.g06520.1.sm.m…	-/-/-/-/-/-/-/-/-/-/-/-/-/-/-/-/-/-/-/-/-/-/-/-/-/-/-/-/-/-/-/-/-/-/-/-/-/-/-/-/-/-/-/-/-/-/-/-/-/-/-/-/-/-/-/-/-	57	40	Zjn_sc00068.1.g03820.1.am.mkhc/Zjn_sc00003.1.g00490.1.sm.mkhc/Zjn_sc00147.1.g00520.1.sm.mkhc/Zjn_sc00057.1.g00680.1.sm.mkhc/Zjn_sc00002.1.g01220.1.sm.mkhc/Zjn_sc00004.1.g13630.1.sm.mkhc/Zjn_sc00061.1.g01470.1.am.mkhc/Zjn_sc00003.1.g05890.1.sm.mkhc/Zjn_sc00086.1.g01260.1.am.mkhc/Zjn_sc00034.1.g03370.1.am.mkhc/Zjn_sc00006.1.g06520.1.sm.mkhc/Zjn_sc00017.1.g05450.1.am.mkhc/Zjn_sc00066.1.g01510.1.sm.m…	17	Zjn_sc00047.1.g01050.1.am.mkhc/Zjn_sc00037.1.g05600.1.am.mkhc/Zjn_sc00150.1.g00460.1.am.mkhc/Zjn_sc00028.1.g04420.1.sm.mkhc/Zjn_sc00002.1.g08790.1.sm.mkhc/Zjn_sc00084.1.g00310.1.sm.mk/Zjn_sc00117.1.g00300.1.sm.mkhc/Zjn_sc00013.1.g02280.1.am.mkhc/Zjn_sc00031.1.g00180.1.am.mkhc/Zjn_sc00031.1.g03190.1.sm.mkhc/Zjn_sc00049.1.g01440.1.sm.mkhc/Zjn_sc00011.1.g01250.1.sm.mkhc/Zjn_sc00009.1.g10400.1.sm.mkh…
BP	GO:0045184	establishment of protein localization	78/3456	165/7883	0.206274	0.999977	Zjn_sc00068.1.g03820.1.am.mkhc/Zjn_sc00003.1.g00490.1.sm.mkhc/Zjn_sc00147.1.g00520.1.sm.mkhc/Zjn_sc00057.1.g00680.1.sm.mkhc/Zjn_sc00002.1.g01220.1.sm.mkhc/Zjn_sc00004.1.g13630.1.sm.mkhc/Zjn_sc00061.1.g01470.1.am.mkhc/Zjn_sc00047.1.g01050.1.am.mkhc/Zjn_sc00003.1.g05890.1.sm.mkhc/Zjn_sc00086.1.g01260.1.am.mkhc/Zjn_sc00034.1.g03370.1.am.mkhc/Zjn_sc00037.1.g05600.1.am.mkhc/Zjn_sc00006.1.g06520.1.sm.m…	-/-/-/-/-/-/-/-/-/-/-/-/-/-/-/-/-/-/-/-/-/-/-/-/-/-/-/-/-/-/-/-/-/-/-/-/-/-/-/-/-/-/-/-/-/-/-/-/-/-/-/-/-/-/-/-/-/-/-/-/-/-/-/-/-/-/-/-/-/-/-/-/-/-/-/-/-/-	78	52	Zjn_sc00068.1.g03820.1.am.mkhc/Zjn_sc00003.1.g00490.1.sm.mkhc/Zjn_sc00147.1.g00520.1.sm.mkhc/Zjn_sc00057.1.g00680.1.sm.mkhc/Zjn_sc00002.1.g01220.1.sm.mkhc/Zjn_sc00004.1.g13630.1.sm.mkhc/Zjn_sc00061.1.g01470.1.am.mkhc/Zjn_sc00003.1.g05890.1.sm.mkhc/Zjn_sc00086.1.g01260.1.am.mkhc/Zjn_sc00034.1.g03370.1.am.mkhc/Zjn_sc00006.1.g06520.1.sm.mkhc/Zjn_sc00017.1.g05450.1.am.mkhc/Zjn_sc00002.1.g16920.1.sm.m…	26	Zjn_sc00047.1.g01050.1.am.mkhc/Zjn_sc00037.1.g05600.1.am.mkhc/Zjn_sc00150.1.g00460.1.am.mkhc/Zjn_sc00028.1.g04420.1.sm.mkhc/Zjn_sc00008.1.g10950.1.am.mkhc/Zjn_sc00002.1.g08790.1.sm.mkhc/Zjn_sc00084.1.g00310.1.sm.mk/Zjn_sc00040.1.g01720.1.sm.mkhc/Zjn_sc00117.1.g00300.1.sm.mkhc/Zjn_sc00013.1.g02280.1.am.mkhc/Zjn_sc00031.1.g00180.1.am.mkhc/Zjn_sc00031.1.g03190.1.sm.mkhc/Zjn_sc00019.1.g00420.1.sm.mkh…
BP	GO:0006396	RNA processing	73/3456	154/7883	0.206544	0.999977	Zjn_sc00040.1.g02940.1.sm.mk/Zjn_sc00009.1.g08990.1.sm.mk/Zjn_sc00026.1.g02870.1.am.mkhc/Zjn_sc00023.1.g03420.1.sm.mkhc/novel.1204/Zjn_sc00009.1.g00610.1.sm.mkhc/Zjn_sc00008.1.g07220.1.am.mkhc/Zjn_sc00031.1.g00920.1.sm.mkhc/Zjn_sc00027.1.g01570.1.sm.mkhc/Zjn_sc00073.1.g00230.1.sm.mkhc/Zjn_sc00210.1.g00040.1.am.mk/Zjn_sc00029.1.g05380.1.sm.mk/Zjn_sc00007.1.g00560.1.sm.mkhc/Zjn_sc00024.1.g00230.1.s…	-/-/-/-/-/-/-/-/-/-/-/-/-/-/-/-/-/-/-/-/-/-/-/-/-/-/-/-/-/-/-/-/-/-/-/-/-/-/-/-/-/-/-/-/-/-/-/-/-/-/-/-/-/-/-/-/-/-/-/-/-/-/-/-/-/-/-/-/-/-/-/-/-	73	54	Zjn_sc00040.1.g02940.1.sm.mk/Zjn_sc00009.1.g08990.1.sm.mk/Zjn_sc00026.1.g02870.1.am.mkhc/Zjn_sc00009.1.g00610.1.sm.mkhc/Zjn_sc00031.1.g00920.1.sm.mkhc/Zjn_sc00027.1.g01570.1.sm.mkhc/Zjn_sc00073.1.g00230.1.sm.mkhc/Zjn_sc00210.1.g00040.1.am.mk/Zjn_sc00029.1.g05380.1.sm.mk/Zjn_sc00007.1.g00560.1.sm.mkhc/Zjn_sc00024.1.g00230.1.sm.mkhc/Zjn_sc00004.1.g01620.1.am.mk/Zjn_sc00010.1.g01960.1.am.mkhc/Zjn_sc…	19	Zjn_sc00023.1.g03420.1.sm.mkhc/novel.1204/Zjn_sc00008.1.g07220.1.am.mkhc/Zjn_sc00034.1.g01920.1.sm.mkhc/Zjn_sc00002.1.g16480.1.sm.mkhc/Zjn_sc00009.1.g03250.1.am.mkhc/Zjn_sc00003.1.g05270.1.sm.mkhc/Zjn_sc00014.1.g09790.1.sm.mkhc/Zjn_sc00001.1.g10530.1.sm.mkhc/Zjn_sc00011.1.g02770.1.am.mkhc/Zjn_sc00027.1.g04910.1.sm.mkhc/Zjn_sc00029.1.g03360.1.sm.mkhc/Zjn_sc00075.1.g00180.1.sm.mkhc/Zjn_sc00003.1.g0…
BP	GO:0008104	protein localization	80/3456	170/7883	0.218369	0.999977	Zjn_sc00068.1.g03820.1.am.mkhc/Zjn_sc00003.1.g00490.1.sm.mkhc/Zjn_sc00147.1.g00520.1.sm.mkhc/Zjn_sc00057.1.g00680.1.sm.mkhc/Zjn_sc00002.1.g01220.1.sm.mkhc/Zjn_sc00004.1.g13630.1.sm.mkhc/Zjn_sc00061.1.g01470.1.am.mkhc/Zjn_sc00047.1.g01050.1.am.mkhc/Zjn_sc00003.1.g05890.1.sm.mkhc/Zjn_sc00086.1.g01260.1.am.mkhc/Zjn_sc00034.1.g03370.1.am.mkhc/Zjn_sc00037.1.g05600.1.am.mkhc/Zjn_sc00027.1.g03940.1.sm.m…	-/-/-/-/-/-/-/-/-/-/-/-/-/-/-/-/-/-/-/-/-/-/-/-/-/-/-/-/-/-/-/-/-/-/-/-/-/-/-/-/-/-/-/-/-/-/-/-/-/-/-/-/-/-/-/-/-/-/-/-/-/-/-/-/-/-/-/-/-/-/-/-/-/-/-/-/-/-/-/-	80	54	Zjn_sc00068.1.g03820.1.am.mkhc/Zjn_sc00003.1.g00490.1.sm.mkhc/Zjn_sc00147.1.g00520.1.sm.mkhc/Zjn_sc00057.1.g00680.1.sm.mkhc/Zjn_sc00002.1.g01220.1.sm.mkhc/Zjn_sc00004.1.g13630.1.sm.mkhc/Zjn_sc00061.1.g01470.1.am.mkhc/Zjn_sc00003.1.g05890.1.sm.mkhc/Zjn_sc00086.1.g01260.1.am.mkhc/Zjn_sc00034.1.g03370.1.am.mkhc/Zjn_sc00027.1.g03940.1.sm.mkhc/Zjn_sc00006.1.g06520.1.sm.mkhc/Zjn_sc00017.1.g05450.1.am.m…	26	Zjn_sc00047.1.g01050.1.am.mkhc/Zjn_sc00037.1.g05600.1.am.mkhc/Zjn_sc00150.1.g00460.1.am.mkhc/Zjn_sc00028.1.g04420.1.sm.mkhc/Zjn_sc00008.1.g10950.1.am.mkhc/Zjn_sc00002.1.g08790.1.sm.mkhc/Zjn_sc00084.1.g00310.1.sm.mk/Zjn_sc00040.1.g01720.1.sm.mkhc/Zjn_sc00117.1.g00300.1.sm.mkhc/Zjn_sc00013.1.g02280.1.am.mkhc/Zjn_sc00031.1.g00180.1.am.mkhc/Zjn_sc00031.1.g03190.1.sm.mkhc/Zjn_sc00019.1.g00420.1.sm.mkh…
BP	GO:0015031	protein transport	74/3456	157/7883	0.22368	0.999977	Zjn_sc00068.1.g03820.1.am.mkhc/Zjn_sc00003.1.g00490.1.sm.mkhc/Zjn_sc00147.1.g00520.1.sm.mkhc/Zjn_sc00057.1.g00680.1.sm.mkhc/Zjn_sc00002.1.g01220.1.sm.mkhc/Zjn_sc00004.1.g13630.1.sm.mkhc/Zjn_sc00061.1.g01470.1.am.mkhc/Zjn_sc00047.1.g01050.1.am.mkhc/Zjn_sc00003.1.g05890.1.sm.mkhc/Zjn_sc00086.1.g01260.1.am.mkhc/Zjn_sc00034.1.g03370.1.am.mkhc/Zjn_sc00037.1.g05600.1.am.mkhc/Zjn_sc00006.1.g06520.1.sm.m…	-/-/-/-/-/-/-/-/-/-/-/-/-/-/-/-/-/-/-/-/-/-/-/-/-/-/-/-/-/-/-/-/-/-/-/-/-/-/-/-/-/-/-/-/-/-/-/-/-/-/-/-/-/-/-/-/-/-/-/-/-/-/-/-/-/-/-/-/-/-/-/-/-/-	74	48	Zjn_sc00068.1.g03820.1.am.mkhc/Zjn_sc00003.1.g00490.1.sm.mkhc/Zjn_sc00147.1.g00520.1.sm.mkhc/Zjn_sc00057.1.g00680.1.sm.mkhc/Zjn_sc00002.1.g01220.1.sm.mkhc/Zjn_sc00004.1.g13630.1.sm.mkhc/Zjn_sc00061.1.g01470.1.am.mkhc/Zjn_sc00003.1.g05890.1.sm.mkhc/Zjn_sc00086.1.g01260.1.am.mkhc/Zjn_sc00034.1.g03370.1.am.mkhc/Zjn_sc00006.1.g06520.1.sm.mkhc/Zjn_sc00017.1.g05450.1.am.mkhc/Zjn_sc00066.1.g01510.1.sm.m…	26	Zjn_sc00047.1.g01050.1.am.mkhc/Zjn_sc00037.1.g05600.1.am.mkhc/Zjn_sc00150.1.g00460.1.am.mkhc/Zjn_sc00028.1.g04420.1.sm.mkhc/Zjn_sc00008.1.g10950.1.am.mkhc/Zjn_sc00002.1.g08790.1.sm.mkhc/Zjn_sc00084.1.g00310.1.sm.mk/Zjn_sc00040.1.g01720.1.sm.mkhc/Zjn_sc00117.1.g00300.1.sm.mkhc/Zjn_sc00013.1.g02280.1.am.mkhc/Zjn_sc00031.1.g00180.1.am.mkhc/Zjn_sc00031.1.g03190.1.sm.mkhc/Zjn_sc00019.1.g00420.1.sm.mkh…
BP	GO:0015833	peptide transport	74/3456	157/7883	0.22368	0.999977	Zjn_sc00068.1.g03820.1.am.mkhc/Zjn_sc00003.1.g00490.1.sm.mkhc/Zjn_sc00147.1.g00520.1.sm.mkhc/Zjn_sc00057.1.g00680.1.sm.mkhc/Zjn_sc00002.1.g01220.1.sm.mkhc/Zjn_sc00004.1.g13630.1.sm.mkhc/Zjn_sc00061.1.g01470.1.am.mkhc/Zjn_sc00047.1.g01050.1.am.mkhc/Zjn_sc00003.1.g05890.1.sm.mkhc/Zjn_sc00086.1.g01260.1.am.mkhc/Zjn_sc00034.1.g03370.1.am.mkhc/Zjn_sc00037.1.g05600.1.am.mkhc/Zjn_sc00006.1.g06520.1.sm.m…	-/-/-/-/-/-/-/-/-/-/-/-/-/-/-/-/-/-/-/-/-/-/-/-/-/-/-/-/-/-/-/-/-/-/-/-/-/-/-/-/-/-/-/-/-/-/-/-/-/-/-/-/-/-/-/-/-/-/-/-/-/-/-/-/-/-/-/-/-/-/-/-/-/-	74	48	Zjn_sc00068.1.g03820.1.am.mkhc/Zjn_sc00003.1.g00490.1.sm.mkhc/Zjn_sc00147.1.g00520.1.sm.mkhc/Zjn_sc00057.1.g00680.1.sm.mkhc/Zjn_sc00002.1.g01220.1.sm.mkhc/Zjn_sc00004.1.g13630.1.sm.mkhc/Zjn_sc00061.1.g01470.1.am.mkhc/Zjn_sc00003.1.g05890.1.sm.mkhc/Zjn_sc00086.1.g01260.1.am.mkhc/Zjn_sc00034.1.g03370.1.am.mkhc/Zjn_sc00006.1.g06520.1.sm.mkhc/Zjn_sc00017.1.g05450.1.am.mkhc/Zjn_sc00066.1.g01510.1.sm.m…	26	Zjn_sc00047.1.g01050.1.am.mkhc/Zjn_sc00037.1.g05600.1.am.mkhc/Zjn_sc00150.1.g00460.1.am.mkhc/Zjn_sc00028.1.g04420.1.sm.mkhc/Zjn_sc00008.1.g10950.1.am.mkhc/Zjn_sc00002.1.g08790.1.sm.mkhc/Zjn_sc00084.1.g00310.1.sm.mk/Zjn_sc00040.1.g01720.1.sm.mkhc/Zjn_sc00117.1.g00300.1.sm.mkhc/Zjn_sc00013.1.g02280.1.am.mkhc/Zjn_sc00031.1.g00180.1.am.mkhc/Zjn_sc00031.1.g03190.1.sm.mkhc/Zjn_sc00019.1.g00420.1.sm.mkh…
BP	GO:0042886	amide transport	74/3456	157/7883	0.22368	0.999977	Zjn_sc00068.1.g03820.1.am.mkhc/Zjn_sc00003.1.g00490.1.sm.mkhc/Zjn_sc00147.1.g00520.1.sm.mkhc/Zjn_sc00057.1.g00680.1.sm.mkhc/Zjn_sc00002.1.g01220.1.sm.mkhc/Zjn_sc00004.1.g13630.1.sm.mkhc/Zjn_sc00061.1.g01470.1.am.mkhc/Zjn_sc00047.1.g01050.1.am.mkhc/Zjn_sc00003.1.g05890.1.sm.mkhc/Zjn_sc00086.1.g01260.1.am.mkhc/Zjn_sc00034.1.g03370.1.am.mkhc/Zjn_sc00037.1.g05600.1.am.mkhc/Zjn_sc00006.1.g06520.1.sm.m…	-/-/-/-/-/-/-/-/-/-/-/-/-/-/-/-/-/-/-/-/-/-/-/-/-/-/-/-/-/-/-/-/-/-/-/-/-/-/-/-/-/-/-/-/-/-/-/-/-/-/-/-/-/-/-/-/-/-/-/-/-/-/-/-/-/-/-/-/-/-/-/-/-/-	74	48	Zjn_sc00068.1.g03820.1.am.mkhc/Zjn_sc00003.1.g00490.1.sm.mkhc/Zjn_sc00147.1.g00520.1.sm.mkhc/Zjn_sc00057.1.g00680.1.sm.mkhc/Zjn_sc00002.1.g01220.1.sm.mkhc/Zjn_sc00004.1.g13630.1.sm.mkhc/Zjn_sc00061.1.g01470.1.am.mkhc/Zjn_sc00003.1.g05890.1.sm.mkhc/Zjn_sc00086.1.g01260.1.am.mkhc/Zjn_sc00034.1.g03370.1.am.mkhc/Zjn_sc00006.1.g06520.1.sm.mkhc/Zjn_sc00017.1.g05450.1.am.mkhc/Zjn_sc00066.1.g01510.1.sm.m…	26	Zjn_sc00047.1.g01050.1.am.mkhc/Zjn_sc00037.1.g05600.1.am.mkhc/Zjn_sc00150.1.g00460.1.am.mkhc/Zjn_sc00028.1.g04420.1.sm.mkhc/Zjn_sc00008.1.g10950.1.am.mkhc/Zjn_sc00002.1.g08790.1.sm.mkhc/Zjn_sc00084.1.g00310.1.sm.mk/Zjn_sc00040.1.g01720.1.sm.mkhc/Zjn_sc00117.1.g00300.1.sm.mkhc/Zjn_sc00013.1.g02280.1.am.mkhc/Zjn_sc00031.1.g00180.1.am.mkhc/Zjn_sc00031.1.g03190.1.sm.mkhc/Zjn_sc00019.1.g00420.1.sm.mkh…
BP	GO:0070085	glycosylation	26/3456	52/7883	0.223702	0.999977	Zjn_sc00030.1.g01230.1.sm.mkhc/Zjn_sc00255.1.g00030.1.sm.mkhc/Zjn_sc00034.1.g03630.1.am.mkhc/Zjn_sc00018.1.g04850.1.am.mk/Zjn_sc00268.1.g00030.1.sm.mkhc/Zjn_sc00009.1.g03170.1.sm.mkhc/Zjn_sc00054.1.g01160.1.sm.mkhc/Zjn_sc00039.1.g02430.1.am.mk/Zjn_sc00009.1.g05300.1.am.mkhc/Zjn_sc00019.1.g00220.1.sm.mkhc/Zjn_sc00034.1.g06260.1.am.mk/Zjn_sc00017.1.g02420.1.sm.mk/Zjn_sc00049.1.g01070.1.sm.mkhc/nove…	-/-/-/-/-/-/-/-/-/-/-/-/-/-/-/-/-/-/-/-/-/-/-/-/-/-	26	13	Zjn_sc00030.1.g01230.1.sm.mkhc/Zjn_sc00255.1.g00030.1.sm.mkhc/Zjn_sc00034.1.g03630.1.am.mkhc/Zjn_sc00268.1.g00030.1.sm.mkhc/Zjn_sc00009.1.g03170.1.sm.mkhc/Zjn_sc00054.1.g01160.1.sm.mkhc/Zjn_sc00039.1.g02430.1.am.mk/Zjn_sc00009.1.g05300.1.am.mkhc/Zjn_sc00023.1.g06490.1.sm.mkhc/Zjn_sc00049.1.g02660.1.sm.mk/Zjn_sc00005.1.g00880.1.sm.mk/Zjn_sc00105.1.g01190.1.sm.mkhc/Zjn_sc00088.1.g01330.1.sm.mkhc	13	Zjn_sc00018.1.g04850.1.am.mk/Zjn_sc00019.1.g00220.1.sm.mkhc/Zjn_sc00034.1.g06260.1.am.mk/Zjn_sc00017.1.g02420.1.sm.mk/Zjn_sc00049.1.g01070.1.sm.mkhc/novel.1222/Zjn_sc00017.1.g02700.1.am.mkhc/Zjn_sc00030.1.g01620.1.sm.mkhc/Zjn_sc00030.1.g01630.1.sm.mkhc/Zjn_sc00009.1.g05850.1.am.mk/Zjn_sc00013.1.g05820.1.am.mkhc/Zjn_sc00020.1.g00540.1.sm.mkhc/Zjn_sc00006.1.g00680.1.sm.mkhc
BP	GO:0009312	oligosaccharide biosynthetic process	19/3456	37/7883	0.223935	0.999977	Zjn_sc00022.1.g06400.1.sm.mkhc/Zjn_sc00039.1.g04850.1.sm.mkhc/Zjn_sc00153.1.g00060.1.sm.mkhc/Zjn_sc00091.1.g00260.1.sm.mkhc/Zjn_sc00007.1.g10110.1.sm.mkhc/Zjn_sc00053.1.g01680.1.am.mkhc/Zjn_sc00027.1.g04320.1.sm.mkhc/Zjn_sc00029.1.g04890.1.am.mkhc/Zjn_sc00002.1.g09770.1.sm.mkhc/Zjn_sc00012.1.g03920.1.sm.mkhc/Zjn_sc00066.1.g01910.1.sm.mkhc/Zjn_sc00015.1.g00610.1.sm.mkhc/Zjn_sc00010.1.g00250.1.sm.m…	-/-/-/-/-/-/-/-/-/-/-/-/-/-/-/-/-/-/-	19	6	Zjn_sc00027.1.g04320.1.sm.mkhc/Zjn_sc00015.1.g00610.1.sm.mkhc/Zjn_sc00066.1.g02300.1.sm.mkhc/Zjn_sc00007.1.g04430.1.am.mk/Zjn_sc00018.1.g06690.1.sm.mkhc/Zjn_sc00018.1.g06240.1.sm.mkhc	13	Zjn_sc00022.1.g06400.1.sm.mkhc/Zjn_sc00039.1.g04850.1.sm.mkhc/Zjn_sc00153.1.g00060.1.sm.mkhc/Zjn_sc00091.1.g00260.1.sm.mkhc/Zjn_sc00007.1.g10110.1.sm.mkhc/Zjn_sc00053.1.g01680.1.am.mkhc/Zjn_sc00029.1.g04890.1.am.mkhc/Zjn_sc00002.1.g09770.1.sm.mkhc/Zjn_sc00012.1.g03920.1.sm.mkhc/Zjn_sc00066.1.g01910.1.sm.mkhc/Zjn_sc00010.1.g00250.1.sm.mkhc/Zjn_sc00029.1.g05960.1.sm.mkhc/Zjn_sc00002.1.g09800.1.sm.m…
BP	GO:0000272	polysaccharide catabolic process	9/3456	16/7883	0.226041	0.999977	Zjn_sc00002.1.g14700.1.sm.mk/Zjn_sc00037.1.g05370.1.sm.mkhc/Zjn_sc00044.1.g04230.1.am.mk/Zjn_sc00001.1.g07680.1.sm.mkhc/Zjn_sc00043.1.g04950.1.am.mkhc/Zjn_sc00003.1.g12830.1.sm.mk/Zjn_sc00017.1.g07640.1.am.mk/Zjn_sc00182.1.g00100.1.am.mkhc/Zjn_sc00001.1.g07720.1.am.mk	-/-/-/-/-/-/-/-/-	9	7	Zjn_sc00002.1.g14700.1.sm.mk/Zjn_sc00037.1.g05370.1.sm.mkhc/Zjn_sc00044.1.g04230.1.am.mk/Zjn_sc00001.1.g07680.1.sm.mkhc/Zjn_sc00003.1.g12830.1.sm.mk/Zjn_sc00017.1.g07640.1.am.mk/Zjn_sc00182.1.g00100.1.am.mkhc	2	Zjn_sc00043.1.g04950.1.am.mkhc/Zjn_sc00001.1.g07720.1.am.mk
BP	GO:0007264	small GTPase mediated signal transduction	9/3456	16/7883	0.226041	0.999977	Zjn_sc00043.1.g02590.1.sm.mkhc/novel.567/Zjn_sc00002.1.g08350.1.sm.mkhc/Zjn_sc00008.1.g07060.1.sm.mkhc/Zjn_sc00008.1.g07070.1.sm.mkhc/Zjn_sc00008.1.g10940.1.sm.mkhc/Zjn_sc00019.1.g04300.1.sm.mkhc/Zjn_sc00086.1.g02030.1.sm.mkhc/Zjn_sc00069.1.g01400.1.sm.mkhc	-/-/-/-/-/-/-/-/-	9	6	Zjn_sc00043.1.g02590.1.sm.mkhc/Zjn_sc00002.1.g08350.1.sm.mkhc/Zjn_sc00008.1.g07060.1.sm.mkhc/Zjn_sc00008.1.g10940.1.sm.mkhc/Zjn_sc00086.1.g02030.1.sm.mkhc/Zjn_sc00069.1.g01400.1.sm.mkhc	3	novel.567/Zjn_sc00008.1.g07070.1.sm.mkhc/Zjn_sc00019.1.g04300.1.sm.mkhc
BP	GO:0006508	proteolysis	119/3456	257/7883	0.227857	0.999977	Zjn_sc00107.1.g00940.1.sm.mkhc/Zjn_sc00023.1.g00020.1.am.mk/Zjn_sc00080.1.g01520.1.sm.mkhc/Zjn_sc00002.1.g04570.1.am.mkhc/novel.1175/Zjn_sc00020.1.g03600.1.sm.mkhc/Zjn_sc00017.1.g05560.1.am.mkhc/Zjn_sc00059.1.g02030.1.sm.mkhc/Zjn_sc00007.1.g10710.1.sm.mkhc/Zjn_sc00007.1.g03910.1.am.mkhc/Zjn_sc00006.1.g06850.1.sm.mkhc/Zjn_sc00104.1.g00420.1.sm.mkhc/novel.1458/novel.862/Zjn_sc00011.1.g02200.1.am.mk…	-/-/-/-/-/-/-/-/-/-/-/-/-/-/-/-/-/-/-/-/-/-/-/-/-/-/-/-/-/-/-/-/-/-/-/-/-/-/-/-/-/-/-/-/-/-/-/-/-/-/-/-/-/-/-/-/-/-/-/-/-/-/-/-/-/-/-/-/-/-/-/-/-/-/-/-/-/-/-/-/-/-/-/-/-/-/-/-/-/-/-/-/-/-/-/-/-/-/-/-/-/-/-/-/-/-/-/-/-/-/-/-/-/-/-/-/-/-/-	119	80	Zjn_sc00002.1.g04570.1.am.mkhc/Zjn_sc00020.1.g03600.1.sm.mkhc/Zjn_sc00017.1.g05560.1.am.mkhc/Zjn_sc00007.1.g10710.1.sm.mkhc/Zjn_sc00007.1.g03910.1.am.mkhc/Zjn_sc00006.1.g06850.1.sm.mkhc/Zjn_sc00104.1.g00420.1.sm.mkhc/novel.1458/Zjn_sc00011.1.g02200.1.am.mk/Zjn_sc00010.1.g02110.1.am.mkhc/Zjn_sc00080.1.g01410.1.sm.mkhc/Zjn_sc00044.1.g04090.1.am.mkhc/Zjn_sc00012.1.g00170.1.sm.mk/Zjn_sc00059.1.g02070…	39	Zjn_sc00107.1.g00940.1.sm.mkhc/Zjn_sc00023.1.g00020.1.am.mk/Zjn_sc00080.1.g01520.1.sm.mkhc/novel.1175/Zjn_sc00059.1.g02030.1.sm.mkhc/novel.862/Zjn_sc00005.1.g01330.1.sm.mk/Zjn_sc00003.1.g09820.1.sm.mkhc/Zjn_sc00004.1.g04920.1.am.mk/Zjn_sc00040.1.g00980.1.sm.mkhc/Zjn_sc00001.1.g03040.1.am.mkhc/Zjn_sc00001.1.g01950.1.sm.mkhc/Zjn_sc00096.1.g00120.1.sm.mkhc/Zjn_sc00133.1.g00580.1.sm.mk/Zjn_sc01451.1.…
BP	GO:0033043	regulation of organelle organization	8/3456	14/7883	0.230443	0.999977	Zjn_sc00127.1.g00100.1.sm.mkhc/Zjn_sc00056.1.g02080.1.am.mk/Zjn_sc00009.1.g04740.1.am.mkhc/Zjn_sc00029.1.g00590.1.sm.mkhc/Zjn_sc00022.1.g06660.1.sm.mkhc/Zjn_sc00044.1.g04480.1.sm.mkhc/Zjn_sc00036.1.g00440.1.sm.mkhc/Zjn_sc00087.1.g00300.1.am.mk	-/-/-/-/-/-/-/-	8	4	Zjn_sc00056.1.g02080.1.am.mk/Zjn_sc00009.1.g04740.1.am.mkhc/Zjn_sc00022.1.g06660.1.sm.mkhc/Zjn_sc00087.1.g00300.1.am.mk	4	Zjn_sc00127.1.g00100.1.sm.mkhc/Zjn_sc00029.1.g00590.1.sm.mkhc/Zjn_sc00044.1.g04480.1.sm.mkhc/Zjn_sc00036.1.g00440.1.sm.mkhc
BP	GO:0072528	pyrimidine-containing compound biosynthetic process	8/3456	14/7883	0.230443	0.999977	Zjn_sc00013.1.g00360.1.am.mkhc/Zjn_sc00017.1.g00800.1.cf.mkhc/Zjn_sc00029.1.g00570.1.sm.mkhc/Zjn_sc00012.1.g01020.1.sm.mkhc/Zjn_sc00037.1.g00120.1.am.mk/Zjn_sc00034.1.g01190.1.sm.mkhc/Zjn_sc00005.1.g00620.1.sm.mk/Zjn_sc00036.1.g00460.1.am.mkhc	-/-/-/-/-/-/-/-	8	7	Zjn_sc00013.1.g00360.1.am.mkhc/Zjn_sc00029.1.g00570.1.sm.mkhc/Zjn_sc00012.1.g01020.1.sm.mkhc/Zjn_sc00037.1.g00120.1.am.mk/Zjn_sc00034.1.g01190.1.sm.mkhc/Zjn_sc00005.1.g00620.1.sm.mk/Zjn_sc00036.1.g00460.1.am.mkhc	1	Zjn_sc00017.1.g00800.1.cf.mkhc
BP	GO:0006739	NADP metabolic process	7/3456	12/7883	0.234348	0.999977	Zjn_sc00054.1.g01010.1.am.mk/Zjn_sc00009.1.g00720.1.sm.mkhc/Zjn_sc00067.1.g01460.1.sm.mkhc/Zjn_sc00034.1.g01730.1.am.mkhc/Zjn_sc00030.1.g02750.1.sm.mkhc/Zjn_sc00051.1.g01260.1.am.mkhc/Zjn_sc00006.1.g06940.1.am.mk	-/-/-/-/-/-/-	7	4	Zjn_sc00054.1.g01010.1.am.mk/Zjn_sc00009.1.g00720.1.sm.mkhc/Zjn_sc00067.1.g01460.1.sm.mkhc/Zjn_sc00034.1.g01730.1.am.mkhc	3	Zjn_sc00030.1.g02750.1.sm.mkhc/Zjn_sc00051.1.g01260.1.am.mkhc/Zjn_sc00006.1.g06940.1.am.mk
BP	GO:0046351	disaccharide biosynthetic process	17/3456	33/7883	0.236632	0.999977	Zjn_sc00022.1.g06400.1.sm.mkhc/Zjn_sc00039.1.g04850.1.sm.mkhc/Zjn_sc00153.1.g00060.1.sm.mkhc/Zjn_sc00091.1.g00260.1.sm.mkhc/Zjn_sc00007.1.g10110.1.sm.mkhc/Zjn_sc00053.1.g01680.1.am.mkhc/Zjn_sc00027.1.g04320.1.sm.mkhc/Zjn_sc00029.1.g04890.1.am.mkhc/Zjn_sc00002.1.g09770.1.sm.mkhc/Zjn_sc00012.1.g03920.1.sm.mkhc/Zjn_sc00015.1.g00610.1.sm.mkhc/Zjn_sc00010.1.g00250.1.sm.mkhc/Zjn_sc00029.1.g05960.1.sm.m…	-/-/-/-/-/-/-/-/-/-/-/-/-/-/-/-/-	17	6	Zjn_sc00027.1.g04320.1.sm.mkhc/Zjn_sc00015.1.g00610.1.sm.mkhc/Zjn_sc00066.1.g02300.1.sm.mkhc/Zjn_sc00007.1.g04430.1.am.mk/Zjn_sc00018.1.g06690.1.sm.mkhc/Zjn_sc00018.1.g06240.1.sm.mkhc	11	Zjn_sc00022.1.g06400.1.sm.mkhc/Zjn_sc00039.1.g04850.1.sm.mkhc/Zjn_sc00153.1.g00060.1.sm.mkhc/Zjn_sc00091.1.g00260.1.sm.mkhc/Zjn_sc00007.1.g10110.1.sm.mkhc/Zjn_sc00053.1.g01680.1.am.mkhc/Zjn_sc00029.1.g04890.1.am.mkhc/Zjn_sc00002.1.g09770.1.sm.mkhc/Zjn_sc00012.1.g03920.1.sm.mkhc/Zjn_sc00010.1.g00250.1.sm.mkhc/Zjn_sc00029.1.g05960.1.sm.mkhc
BP	GO:0006415	translational termination	6/3456	10/7883	0.237333	0.999977	Zjn_sc00160.1.g00230.1.sm.mkhc/Zjn_sc00009.1.g04090.1.am.mkhc/Zjn_sc00002.1.g04090.1.sm.mkhc/Zjn_sc00008.1.g11920.1.sm.mkhc/Zjn_sc00014.1.g04900.1.sm.mkhc/Zjn_sc00058.1.g00330.1.am.mkhc	-/-/-/-/-/-	6	6	Zjn_sc00160.1.g00230.1.sm.mkhc/Zjn_sc00009.1.g04090.1.am.mkhc/Zjn_sc00002.1.g04090.1.sm.mkhc/Zjn_sc00008.1.g11920.1.sm.mkhc/Zjn_sc00014.1.g04900.1.sm.mkhc/Zjn_sc00058.1.g00330.1.am.mkhc	0
BP	GO:0006801	superoxide metabolic process	6/3456	10/7883	0.237333	0.999977	Zjn_sc00075.1.g01060.1.sm.mk/Zjn_sc00003.1.g00540.1.sm.mkhc/Zjn_sc00067.1.g01610.1.am.mkhc/Zjn_sc00075.1.g01070.1.sm.mkhc/Zjn_sc00015.1.g08080.1.sm.mkhc/Zjn_sc00002.1.g10000.1.sm.mkhc	-/-/-/-/-/-	6	4	Zjn_sc00075.1.g01060.1.sm.mk/Zjn_sc00003.1.g00540.1.sm.mkhc/Zjn_sc00067.1.g01610.1.am.mkhc/Zjn_sc00015.1.g08080.1.sm.mkhc	2	Zjn_sc00075.1.g01070.1.sm.mkhc/Zjn_sc00002.1.g10000.1.sm.mkhc
BP	GO:0007015	actin filament organization	6/3456	10/7883	0.237333	0.999977	Zjn_sc00127.1.g00100.1.sm.mkhc/Zjn_sc00056.1.g02080.1.am.mk/Zjn_sc00029.1.g00590.1.sm.mkhc/Zjn_sc00044.1.g04480.1.sm.mkhc/Zjn_sc00036.1.g00440.1.sm.mkhc/Zjn_sc00087.1.g00300.1.am.mk	-/-/-/-/-/-	6	2	Zjn_sc00056.1.g02080.1.am.mk/Zjn_sc00087.1.g00300.1.am.mk	4	Zjn_sc00127.1.g00100.1.sm.mkhc/Zjn_sc00029.1.g00590.1.sm.mkhc/Zjn_sc00044.1.g04480.1.sm.mkhc/Zjn_sc00036.1.g00440.1.sm.mkhc
BP	GO:0008064	regulation of actin polymerization or depolymerization	6/3456	10/7883	0.237333	0.999977	Zjn_sc00127.1.g00100.1.sm.mkhc/Zjn_sc00056.1.g02080.1.am.mk/Zjn_sc00029.1.g00590.1.sm.mkhc/Zjn_sc00044.1.g04480.1.sm.mkhc/Zjn_sc00036.1.g00440.1.sm.mkhc/Zjn_sc00087.1.g00300.1.am.mk	-/-/-/-/-/-	6	2	Zjn_sc00056.1.g02080.1.am.mk/Zjn_sc00087.1.g00300.1.am.mk	4	Zjn_sc00127.1.g00100.1.sm.mkhc/Zjn_sc00029.1.g00590.1.sm.mkhc/Zjn_sc00044.1.g04480.1.sm.mkhc/Zjn_sc00036.1.g00440.1.sm.mkhc
BP	GO:0008154	actin polymerization or depolymerization	6/3456	10/7883	0.237333	0.999977	Zjn_sc00127.1.g00100.1.sm.mkhc/Zjn_sc00056.1.g02080.1.am.mk/Zjn_sc00029.1.g00590.1.sm.mkhc/Zjn_sc00044.1.g04480.1.sm.mkhc/Zjn_sc00036.1.g00440.1.sm.mkhc/Zjn_sc00087.1.g00300.1.am.mk	-/-/-/-/-/-	6	2	Zjn_sc00056.1.g02080.1.am.mk/Zjn_sc00087.1.g00300.1.am.mk	4	Zjn_sc00127.1.g00100.1.sm.mkhc/Zjn_sc00029.1.g00590.1.sm.mkhc/Zjn_sc00044.1.g04480.1.sm.mkhc/Zjn_sc00036.1.g00440.1.sm.mkhc
BP	GO:0030029	actin filament-based process	6/3456	10/7883	0.237333	0.999977	Zjn_sc00127.1.g00100.1.sm.mkhc/Zjn_sc00056.1.g02080.1.am.mk/Zjn_sc00029.1.g00590.1.sm.mkhc/Zjn_sc00044.1.g04480.1.sm.mkhc/Zjn_sc00036.1.g00440.1.sm.mkhc/Zjn_sc00087.1.g00300.1.am.mk	-/-/-/-/-/-	6	2	Zjn_sc00056.1.g02080.1.am.mk/Zjn_sc00087.1.g00300.1.am.mk	4	Zjn_sc00127.1.g00100.1.sm.mkhc/Zjn_sc00029.1.g00590.1.sm.mkhc/Zjn_sc00044.1.g04480.1.sm.mkhc/Zjn_sc00036.1.g00440.1.sm.mkhc
BP	GO:0030036	actin cytoskeleton organization	6/3456	10/7883	0.237333	0.999977	Zjn_sc00127.1.g00100.1.sm.mkhc/Zjn_sc00056.1.g02080.1.am.mk/Zjn_sc00029.1.g00590.1.sm.mkhc/Zjn_sc00044.1.g04480.1.sm.mkhc/Zjn_sc00036.1.g00440.1.sm.mkhc/Zjn_sc00087.1.g00300.1.am.mk	-/-/-/-/-/-	6	2	Zjn_sc00056.1.g02080.1.am.mk/Zjn_sc00087.1.g00300.1.am.mk	4	Zjn_sc00127.1.g00100.1.sm.mkhc/Zjn_sc00029.1.g00590.1.sm.mkhc/Zjn_sc00044.1.g04480.1.sm.mkhc/Zjn_sc00036.1.g00440.1.sm.mkhc
BP	GO:0030041	actin filament polymerization	6/3456	10/7883	0.237333	0.999977	Zjn_sc00127.1.g00100.1.sm.mkhc/Zjn_sc00056.1.g02080.1.am.mk/Zjn_sc00029.1.g00590.1.sm.mkhc/Zjn_sc00044.1.g04480.1.sm.mkhc/Zjn_sc00036.1.g00440.1.sm.mkhc/Zjn_sc00087.1.g00300.1.am.mk	-/-/-/-/-/-	6	2	Zjn_sc00056.1.g02080.1.am.mk/Zjn_sc00087.1.g00300.1.am.mk	4	Zjn_sc00127.1.g00100.1.sm.mkhc/Zjn_sc00029.1.g00590.1.sm.mkhc/Zjn_sc00044.1.g04480.1.sm.mkhc/Zjn_sc00036.1.g00440.1.sm.mkhc
BP	GO:0030832	regulation of actin filament length	6/3456	10/7883	0.237333	0.999977	Zjn_sc00127.1.g00100.1.sm.mkhc/Zjn_sc00056.1.g02080.1.am.mk/Zjn_sc00029.1.g00590.1.sm.mkhc/Zjn_sc00044.1.g04480.1.sm.mkhc/Zjn_sc00036.1.g00440.1.sm.mkhc/Zjn_sc00087.1.g00300.1.am.mk	-/-/-/-/-/-	6	2	Zjn_sc00056.1.g02080.1.am.mk/Zjn_sc00087.1.g00300.1.am.mk	4	Zjn_sc00127.1.g00100.1.sm.mkhc/Zjn_sc00029.1.g00590.1.sm.mkhc/Zjn_sc00044.1.g04480.1.sm.mkhc/Zjn_sc00036.1.g00440.1.sm.mkhc
BP	GO:0030833	regulation of actin filament polymerization	6/3456	10/7883	0.237333	0.999977	Zjn_sc00127.1.g00100.1.sm.mkhc/Zjn_sc00056.1.g02080.1.am.mk/Zjn_sc00029.1.g00590.1.sm.mkhc/Zjn_sc00044.1.g04480.1.sm.mkhc/Zjn_sc00036.1.g00440.1.sm.mkhc/Zjn_sc00087.1.g00300.1.am.mk	-/-/-/-/-/-	6	2	Zjn_sc00056.1.g02080.1.am.mk/Zjn_sc00087.1.g00300.1.am.mk	4	Zjn_sc00127.1.g00100.1.sm.mkhc/Zjn_sc00029.1.g00590.1.sm.mkhc/Zjn_sc00044.1.g04480.1.sm.mkhc/Zjn_sc00036.1.g00440.1.sm.mkhc
BP	GO:0032271	regulation of protein polymerization	6/3456	10/7883	0.237333	0.999977	Zjn_sc00127.1.g00100.1.sm.mkhc/Zjn_sc00056.1.g02080.1.am.mk/Zjn_sc00029.1.g00590.1.sm.mkhc/Zjn_sc00044.1.g04480.1.sm.mkhc/Zjn_sc00036.1.g00440.1.sm.mkhc/Zjn_sc00087.1.g00300.1.am.mk	-/-/-/-/-/-	6	2	Zjn_sc00056.1.g02080.1.am.mk/Zjn_sc00087.1.g00300.1.am.mk	4	Zjn_sc00127.1.g00100.1.sm.mkhc/Zjn_sc00029.1.g00590.1.sm.mkhc/Zjn_sc00044.1.g04480.1.sm.mkhc/Zjn_sc00036.1.g00440.1.sm.mkhc
BP	GO:0032535	regulation of cellular component size	6/3456	10/7883	0.237333	0.999977	Zjn_sc00127.1.g00100.1.sm.mkhc/Zjn_sc00056.1.g02080.1.am.mk/Zjn_sc00029.1.g00590.1.sm.mkhc/Zjn_sc00044.1.g04480.1.sm.mkhc/Zjn_sc00036.1.g00440.1.sm.mkhc/Zjn_sc00087.1.g00300.1.am.mk	-/-/-/-/-/-	6	2	Zjn_sc00056.1.g02080.1.am.mk/Zjn_sc00087.1.g00300.1.am.mk	4	Zjn_sc00127.1.g00100.1.sm.mkhc/Zjn_sc00029.1.g00590.1.sm.mkhc/Zjn_sc00044.1.g04480.1.sm.mkhc/Zjn_sc00036.1.g00440.1.sm.mkhc
BP	GO:0032956	regulation of actin cytoskeleton organization	6/3456	10/7883	0.237333	0.999977	Zjn_sc00127.1.g00100.1.sm.mkhc/Zjn_sc00056.1.g02080.1.am.mk/Zjn_sc00029.1.g00590.1.sm.mkhc/Zjn_sc00044.1.g04480.1.sm.mkhc/Zjn_sc00036.1.g00440.1.sm.mkhc/Zjn_sc00087.1.g00300.1.am.mk	-/-/-/-/-/-	6	2	Zjn_sc00056.1.g02080.1.am.mk/Zjn_sc00087.1.g00300.1.am.mk	4	Zjn_sc00127.1.g00100.1.sm.mkhc/Zjn_sc00029.1.g00590.1.sm.mkhc/Zjn_sc00044.1.g04480.1.sm.mkhc/Zjn_sc00036.1.g00440.1.sm.mkhc
BP	GO:0032970	regulation of actin filament-based process	6/3456	10/7883	0.237333	0.999977	Zjn_sc00127.1.g00100.1.sm.mkhc/Zjn_sc00056.1.g02080.1.am.mk/Zjn_sc00029.1.g00590.1.sm.mkhc/Zjn_sc00044.1.g04480.1.sm.mkhc/Zjn_sc00036.1.g00440.1.sm.mkhc/Zjn_sc00087.1.g00300.1.am.mk	-/-/-/-/-/-	6	2	Zjn_sc00056.1.g02080.1.am.mk/Zjn_sc00087.1.g00300.1.am.mk	4	Zjn_sc00127.1.g00100.1.sm.mkhc/Zjn_sc00029.1.g00590.1.sm.mkhc/Zjn_sc00044.1.g04480.1.sm.mkhc/Zjn_sc00036.1.g00440.1.sm.mkhc
BP	GO:0043254	regulation of protein complex assembly	6/3456	10/7883	0.237333	0.999977	Zjn_sc00127.1.g00100.1.sm.mkhc/Zjn_sc00056.1.g02080.1.am.mk/Zjn_sc00029.1.g00590.1.sm.mkhc/Zjn_sc00044.1.g04480.1.sm.mkhc/Zjn_sc00036.1.g00440.1.sm.mkhc/Zjn_sc00087.1.g00300.1.am.mk	-/-/-/-/-/-	6	2	Zjn_sc00056.1.g02080.1.am.mk/Zjn_sc00087.1.g00300.1.am.mk	4	Zjn_sc00127.1.g00100.1.sm.mkhc/Zjn_sc00029.1.g00590.1.sm.mkhc/Zjn_sc00044.1.g04480.1.sm.mkhc/Zjn_sc00036.1.g00440.1.sm.mkhc
BP	GO:0051493	regulation of cytoskeleton organization	6/3456	10/7883	0.237333	0.999977	Zjn_sc00127.1.g00100.1.sm.mkhc/Zjn_sc00056.1.g02080.1.am.mk/Zjn_sc00029.1.g00590.1.sm.mkhc/Zjn_sc00044.1.g04480.1.sm.mkhc/Zjn_sc00036.1.g00440.1.sm.mkhc/Zjn_sc00087.1.g00300.1.am.mk	-/-/-/-/-/-	6	2	Zjn_sc00056.1.g02080.1.am.mk/Zjn_sc00087.1.g00300.1.am.mk	4	Zjn_sc00127.1.g00100.1.sm.mkhc/Zjn_sc00029.1.g00590.1.sm.mkhc/Zjn_sc00044.1.g04480.1.sm.mkhc/Zjn_sc00036.1.g00440.1.sm.mkhc
BP	GO:0072593	reactive oxygen species metabolic process	6/3456	10/7883	0.237333	0.999977	Zjn_sc00075.1.g01060.1.sm.mk/Zjn_sc00003.1.g00540.1.sm.mkhc/Zjn_sc00067.1.g01610.1.am.mkhc/Zjn_sc00075.1.g01070.1.sm.mkhc/Zjn_sc00015.1.g08080.1.sm.mkhc/Zjn_sc00002.1.g10000.1.sm.mkhc	-/-/-/-/-/-	6	4	Zjn_sc00075.1.g01060.1.sm.mk/Zjn_sc00003.1.g00540.1.sm.mkhc/Zjn_sc00067.1.g01610.1.am.mkhc/Zjn_sc00015.1.g08080.1.sm.mkhc	2	Zjn_sc00075.1.g01070.1.sm.mkhc/Zjn_sc00002.1.g10000.1.sm.mkhc
BP	GO:0090066	regulation of anatomical structure size	6/3456	10/7883	0.237333	0.999977	Zjn_sc00127.1.g00100.1.sm.mkhc/Zjn_sc00056.1.g02080.1.am.mk/Zjn_sc00029.1.g00590.1.sm.mkhc/Zjn_sc00044.1.g04480.1.sm.mkhc/Zjn_sc00036.1.g00440.1.sm.mkhc/Zjn_sc00087.1.g00300.1.am.mk	-/-/-/-/-/-	6	2	Zjn_sc00056.1.g02080.1.am.mk/Zjn_sc00087.1.g00300.1.am.mk	4	Zjn_sc00127.1.g00100.1.sm.mkhc/Zjn_sc00029.1.g00590.1.sm.mkhc/Zjn_sc00044.1.g04480.1.sm.mkhc/Zjn_sc00036.1.g00440.1.sm.mkhc
BP	GO:1902903	regulation of supramolecular fiber organization	6/3456	10/7883	0.237333	0.999977	Zjn_sc00127.1.g00100.1.sm.mkhc/Zjn_sc00056.1.g02080.1.am.mk/Zjn_sc00029.1.g00590.1.sm.mkhc/Zjn_sc00044.1.g04480.1.sm.mkhc/Zjn_sc00036.1.g00440.1.sm.mkhc/Zjn_sc00087.1.g00300.1.am.mk	-/-/-/-/-/-	6	2	Zjn_sc00056.1.g02080.1.am.mk/Zjn_sc00087.1.g00300.1.am.mk	4	Zjn_sc00127.1.g00100.1.sm.mkhc/Zjn_sc00029.1.g00590.1.sm.mkhc/Zjn_sc00044.1.g04480.1.sm.mkhc/Zjn_sc00036.1.g00440.1.sm.mkhc
BP	GO:0008033	tRNA processing	23/3456	46/7883	0.242652	0.999977	Zjn_sc00009.1.g00610.1.sm.mkhc/Zjn_sc00073.1.g00230.1.sm.mkhc/Zjn_sc00007.1.g00560.1.sm.mkhc/Zjn_sc00024.1.g00230.1.sm.mkhc/Zjn_sc00075.1.g01080.1.sm.mkhc/Zjn_sc00057.1.g01330.1.sm.mkhc/Zjn_sc00187.1.g00110.1.sm.mkhc/Zjn_sc00066.1.g00580.1.sm.mkhc/Zjn_sc00068.1.g02960.1.sm.mkhc/Zjn_sc00003.1.g05150.1.sm.mkhc/Zjn_sc00085.1.g00290.1.sm.mkhc/Zjn_sc00103.1.g00210.1.sm.mkhc/Zjn_sc00124.1.g00190.1.sm.m…	-/-/-/-/-/-/-/-/-/-/-/-/-/-/-/-/-/-/-/-/-/-/-	23	21	Zjn_sc00009.1.g00610.1.sm.mkhc/Zjn_sc00073.1.g00230.1.sm.mkhc/Zjn_sc00007.1.g00560.1.sm.mkhc/Zjn_sc00024.1.g00230.1.sm.mkhc/Zjn_sc00075.1.g01080.1.sm.mkhc/Zjn_sc00057.1.g01330.1.sm.mkhc/Zjn_sc00187.1.g00110.1.sm.mkhc/Zjn_sc00066.1.g00580.1.sm.mkhc/Zjn_sc00068.1.g02960.1.sm.mkhc/Zjn_sc00085.1.g00290.1.sm.mkhc/Zjn_sc00103.1.g00210.1.sm.mkhc/Zjn_sc00124.1.g00190.1.sm.mkhc/Zjn_sc00068.1.g03760.1.sm.m…	2	Zjn_sc00003.1.g05150.1.sm.mkhc/Zjn_sc00014.1.g08080.1.am.mk
BP	GO:0044085	cellular component biogenesis	65/3456	138/7883	0.243917	0.999977	Zjn_sc00022.1.g00230.1.am.mk/Zjn_sc00031.1.g00920.1.sm.mkhc/Zjn_sc00071.1.g01330.1.am.mkhc/Zjn_sc00027.1.g01570.1.sm.mkhc/Zjn_sc00014.1.g04630.1.sm.mkhc/Zjn_sc00013.1.g04610.1.sm.mkhc/Zjn_sc00007.1.g00560.1.sm.mkhc/Zjn_sc00022.1.g00210.1.sm.mkhc/Zjn_sc00097.1.g01910.1.sm.mkhc/Zjn_sc00016.1.g04090.1.am.mkhc/Zjn_sc00017.1.g01280.1.sm.mkhc/Zjn_sc00008.1.g01780.1.sm.mk/Zjn_sc00127.1.g00100.1.sm.mkhc/…	-/-/-/-/-/-/-/-/-/-/-/-/-/-/-/-/-/-/-/-/-/-/-/-/-/-/-/-/-/-/-/-/-/-/-/-/-/-/-/-/-/-/-/-/-/-/-/-/-/-/-/-/-/-/-/-/-/-/-/-/-/-/-/-/-	65	46	Zjn_sc00022.1.g00230.1.am.mk/Zjn_sc00031.1.g00920.1.sm.mkhc/Zjn_sc00071.1.g01330.1.am.mkhc/Zjn_sc00027.1.g01570.1.sm.mkhc/Zjn_sc00014.1.g04630.1.sm.mkhc/Zjn_sc00013.1.g04610.1.sm.mkhc/Zjn_sc00007.1.g00560.1.sm.mkhc/Zjn_sc00097.1.g01910.1.sm.mkhc/Zjn_sc00016.1.g04090.1.am.mkhc/Zjn_sc00017.1.g01280.1.sm.mkhc/Zjn_sc00008.1.g01780.1.sm.mk/Zjn_sc00012.1.g02990.1.sm.mkhc/Zjn_sc00056.1.g02080.1.am.mk/Zj…	19	Zjn_sc00022.1.g00210.1.sm.mkhc/Zjn_sc00127.1.g00100.1.sm.mkhc/Zjn_sc00044.1.g01260.1.sm.mkhc/Zjn_sc00004.1.g07810.1.sm.mkhc/Zjn_sc00006.1.g02860.1.sm.mkhc/Zjn_sc00014.1.g09790.1.sm.mkhc/Zjn_sc00011.1.g02770.1.am.mkhc/Zjn_sc00027.1.g05540.1.am.mkhc/Zjn_sc00029.1.g00590.1.sm.mkhc/Zjn_sc00006.1.g02060.1.sm.mk/Zjn_sc00029.1.g01090.1.sm.mkhc/Zjn_sc00040.1.g04160.1.am.mkhc/Zjn_sc00141.1.g00750.1.am.mkh…
BP	GO:0033036	macromolecule localization	86/3456	185/7883	0.254524	0.999977	Zjn_sc00068.1.g03820.1.am.mkhc/Zjn_sc00003.1.g00490.1.sm.mkhc/Zjn_sc00147.1.g00520.1.sm.mkhc/Zjn_sc00057.1.g00680.1.sm.mkhc/Zjn_sc00002.1.g01220.1.sm.mkhc/Zjn_sc00004.1.g13630.1.sm.mkhc/Zjn_sc00061.1.g01470.1.am.mkhc/Zjn_sc00047.1.g01050.1.am.mkhc/Zjn_sc00003.1.g05890.1.sm.mkhc/Zjn_sc00086.1.g01260.1.am.mkhc/Zjn_sc00034.1.g03370.1.am.mkhc/Zjn_sc00037.1.g05600.1.am.mkhc/Zjn_sc00027.1.g03940.1.sm.m…	-/-/-/-/-/-/-/-/-/-/-/-/-/-/-/-/-/-/-/-/-/-/-/-/-/-/-/-/-/-/-/-/-/-/-/-/-/-/-/-/-/-/-/-/-/-/-/-/-/-/-/-/-/-/-/-/-/-/-/-/-/-/-/-/-/-/-/-/-/-/-/-/-/-/-/-/-/-/-/-/-/-/-/-/-/-	86	57	Zjn_sc00068.1.g03820.1.am.mkhc/Zjn_sc00003.1.g00490.1.sm.mkhc/Zjn_sc00147.1.g00520.1.sm.mkhc/Zjn_sc00057.1.g00680.1.sm.mkhc/Zjn_sc00002.1.g01220.1.sm.mkhc/Zjn_sc00004.1.g13630.1.sm.mkhc/Zjn_sc00061.1.g01470.1.am.mkhc/Zjn_sc00003.1.g05890.1.sm.mkhc/Zjn_sc00086.1.g01260.1.am.mkhc/Zjn_sc00034.1.g03370.1.am.mkhc/Zjn_sc00027.1.g03940.1.sm.mkhc/Zjn_sc00006.1.g06520.1.sm.mkhc/Zjn_sc00017.1.g05450.1.am.m…	29	Zjn_sc00047.1.g01050.1.am.mkhc/Zjn_sc00037.1.g05600.1.am.mkhc/Zjn_sc00150.1.g00460.1.am.mkhc/Zjn_sc00028.1.g04420.1.sm.mkhc/Zjn_sc00008.1.g10950.1.am.mkhc/Zjn_sc00002.1.g08790.1.sm.mkhc/Zjn_sc00084.1.g00310.1.sm.mk/Zjn_sc00040.1.g01720.1.sm.mkhc/Zjn_sc00117.1.g00300.1.sm.mkhc/Zjn_sc00013.1.g02280.1.am.mkhc/Zjn_sc00031.1.g00180.1.am.mkhc/Zjn_sc00031.1.g03190.1.sm.mkhc/Zjn_sc00019.1.g00420.1.sm.mkh…
BP	GO:0051641	cellular localization	66/3456	141/7883	0.263449	0.999977	Zjn_sc00068.1.g03820.1.am.mkhc/Zjn_sc00003.1.g00490.1.sm.mkhc/Zjn_sc00147.1.g00520.1.sm.mkhc/Zjn_sc00057.1.g00680.1.sm.mkhc/Zjn_sc00002.1.g01220.1.sm.mkhc/Zjn_sc00004.1.g13630.1.sm.mkhc/Zjn_sc00061.1.g01470.1.am.mkhc/Zjn_sc00047.1.g01050.1.am.mkhc/Zjn_sc00003.1.g05890.1.sm.mkhc/Zjn_sc00086.1.g01260.1.am.mkhc/Zjn_sc00034.1.g03370.1.am.mkhc/Zjn_sc00037.1.g05600.1.am.mkhc/Zjn_sc00027.1.g03940.1.sm.m…	-/-/-/-/-/-/-/-/-/-/-/-/-/-/-/-/-/-/-/-/-/-/-/-/-/-/-/-/-/-/-/-/-/-/-/-/-/-/-/-/-/-/-/-/-/-/-/-/-/-/-/-/-/-/-/-/-/-/-/-/-/-/-/-/-/-	66	46	Zjn_sc00068.1.g03820.1.am.mkhc/Zjn_sc00003.1.g00490.1.sm.mkhc/Zjn_sc00147.1.g00520.1.sm.mkhc/Zjn_sc00057.1.g00680.1.sm.mkhc/Zjn_sc00002.1.g01220.1.sm.mkhc/Zjn_sc00004.1.g13630.1.sm.mkhc/Zjn_sc00061.1.g01470.1.am.mkhc/Zjn_sc00003.1.g05890.1.sm.mkhc/Zjn_sc00086.1.g01260.1.am.mkhc/Zjn_sc00034.1.g03370.1.am.mkhc/Zjn_sc00027.1.g03940.1.sm.mkhc/Zjn_sc00006.1.g06520.1.sm.mkhc/Zjn_sc00017.1.g05450.1.am.m…	20	Zjn_sc00047.1.g01050.1.am.mkhc/Zjn_sc00037.1.g05600.1.am.mkhc/Zjn_sc00150.1.g00460.1.am.mkhc/Zjn_sc00028.1.g04420.1.sm.mkhc/Zjn_sc00002.1.g08790.1.sm.mkhc/Zjn_sc00084.1.g00310.1.sm.mk/Zjn_sc00117.1.g00300.1.sm.mkhc/Zjn_sc00013.1.g02280.1.am.mkhc/Zjn_sc00031.1.g00180.1.am.mkhc/Zjn_sc00031.1.g03190.1.sm.mkhc/Zjn_sc00049.1.g01440.1.sm.mkhc/Zjn_sc00011.1.g01250.1.sm.mkhc/Zjn_sc00009.1.g10400.1.sm.mkh…
BP	GO:0048583	regulation of response to stimulus	13/3456	25/7883	0.265849	0.999977	Zjn_sc00017.1.g00800.1.cf.mkhc/Zjn_sc00005.1.g06940.1.sm.mk/Zjn_sc00037.1.g02260.1.am.mkhc/Zjn_sc00009.1.g12000.1.am.mk/Zjn_sc00002.1.g08350.1.sm.mkhc/Zjn_sc00008.1.g07060.1.sm.mkhc/Zjn_sc00008.1.g07070.1.sm.mkhc/Zjn_sc00111.1.g00510.1.am.mk/Zjn_sc00062.1.g00430.1.am.mk/Zjn_sc00008.1.g10940.1.sm.mkhc/Zjn_sc00019.1.g04300.1.sm.mkhc/Zjn_sc00086.1.g02030.1.sm.mkhc/Zjn_sc00069.1.g01400.1.sm.mkhc	-/-/-/-/-/-/-/-/-/-/-/-/-	13	6	Zjn_sc00037.1.g02260.1.am.mkhc/Zjn_sc00002.1.g08350.1.sm.mkhc/Zjn_sc00008.1.g07060.1.sm.mkhc/Zjn_sc00008.1.g10940.1.sm.mkhc/Zjn_sc00086.1.g02030.1.sm.mkhc/Zjn_sc00069.1.g01400.1.sm.mkhc	7	Zjn_sc00017.1.g00800.1.cf.mkhc/Zjn_sc00005.1.g06940.1.sm.mk/Zjn_sc00009.1.g12000.1.am.mk/Zjn_sc00008.1.g07070.1.sm.mkhc/Zjn_sc00111.1.g00510.1.am.mk/Zjn_sc00062.1.g00430.1.am.mk/Zjn_sc00019.1.g04300.1.sm.mkhc
BP	GO:0046907	intracellular transport	60/3456	128/7883	0.271048	0.999977	Zjn_sc00068.1.g03820.1.am.mkhc/Zjn_sc00003.1.g00490.1.sm.mkhc/Zjn_sc00147.1.g00520.1.sm.mkhc/Zjn_sc00057.1.g00680.1.sm.mkhc/Zjn_sc00002.1.g01220.1.sm.mkhc/Zjn_sc00004.1.g13630.1.sm.mkhc/Zjn_sc00061.1.g01470.1.am.mkhc/Zjn_sc00047.1.g01050.1.am.mkhc/Zjn_sc00003.1.g05890.1.sm.mkhc/Zjn_sc00086.1.g01260.1.am.mkhc/Zjn_sc00034.1.g03370.1.am.mkhc/Zjn_sc00037.1.g05600.1.am.mkhc/Zjn_sc00006.1.g06520.1.sm.m…	-/-/-/-/-/-/-/-/-/-/-/-/-/-/-/-/-/-/-/-/-/-/-/-/-/-/-/-/-/-/-/-/-/-/-/-/-/-/-/-/-/-/-/-/-/-/-/-/-/-/-/-/-/-/-/-/-/-/-/-	60	40	Zjn_sc00068.1.g03820.1.am.mkhc/Zjn_sc00003.1.g00490.1.sm.mkhc/Zjn_sc00147.1.g00520.1.sm.mkhc/Zjn_sc00057.1.g00680.1.sm.mkhc/Zjn_sc00002.1.g01220.1.sm.mkhc/Zjn_sc00004.1.g13630.1.sm.mkhc/Zjn_sc00061.1.g01470.1.am.mkhc/Zjn_sc00003.1.g05890.1.sm.mkhc/Zjn_sc00086.1.g01260.1.am.mkhc/Zjn_sc00034.1.g03370.1.am.mkhc/Zjn_sc00006.1.g06520.1.sm.mkhc/Zjn_sc00017.1.g05450.1.am.mkhc/Zjn_sc00066.1.g01510.1.sm.m…	20	Zjn_sc00047.1.g01050.1.am.mkhc/Zjn_sc00037.1.g05600.1.am.mkhc/Zjn_sc00150.1.g00460.1.am.mkhc/Zjn_sc00028.1.g04420.1.sm.mkhc/Zjn_sc00002.1.g08790.1.sm.mkhc/Zjn_sc00084.1.g00310.1.sm.mk/Zjn_sc00117.1.g00300.1.sm.mkhc/Zjn_sc00013.1.g02280.1.am.mkhc/Zjn_sc00031.1.g00180.1.am.mkhc/Zjn_sc00031.1.g03190.1.sm.mkhc/Zjn_sc00049.1.g01440.1.sm.mkhc/Zjn_sc00011.1.g01250.1.sm.mkhc/Zjn_sc00009.1.g10400.1.sm.mkh…
BP	GO:0051649	establishment of localization in cell	60/3456	128/7883	0.271048	0.999977	Zjn_sc00068.1.g03820.1.am.mkhc/Zjn_sc00003.1.g00490.1.sm.mkhc/Zjn_sc00147.1.g00520.1.sm.mkhc/Zjn_sc00057.1.g00680.1.sm.mkhc/Zjn_sc00002.1.g01220.1.sm.mkhc/Zjn_sc00004.1.g13630.1.sm.mkhc/Zjn_sc00061.1.g01470.1.am.mkhc/Zjn_sc00047.1.g01050.1.am.mkhc/Zjn_sc00003.1.g05890.1.sm.mkhc/Zjn_sc00086.1.g01260.1.am.mkhc/Zjn_sc00034.1.g03370.1.am.mkhc/Zjn_sc00037.1.g05600.1.am.mkhc/Zjn_sc00006.1.g06520.1.sm.m…	-/-/-/-/-/-/-/-/-/-/-/-/-/-/-/-/-/-/-/-/-/-/-/-/-/-/-/-/-/-/-/-/-/-/-/-/-/-/-/-/-/-/-/-/-/-/-/-/-/-/-/-/-/-/-/-/-/-/-/-	60	40	Zjn_sc00068.1.g03820.1.am.mkhc/Zjn_sc00003.1.g00490.1.sm.mkhc/Zjn_sc00147.1.g00520.1.sm.mkhc/Zjn_sc00057.1.g00680.1.sm.mkhc/Zjn_sc00002.1.g01220.1.sm.mkhc/Zjn_sc00004.1.g13630.1.sm.mkhc/Zjn_sc00061.1.g01470.1.am.mkhc/Zjn_sc00003.1.g05890.1.sm.mkhc/Zjn_sc00086.1.g01260.1.am.mkhc/Zjn_sc00034.1.g03370.1.am.mkhc/Zjn_sc00006.1.g06520.1.sm.mkhc/Zjn_sc00017.1.g05450.1.am.mkhc/Zjn_sc00066.1.g01510.1.sm.m…	20	Zjn_sc00047.1.g01050.1.am.mkhc/Zjn_sc00037.1.g05600.1.am.mkhc/Zjn_sc00150.1.g00460.1.am.mkhc/Zjn_sc00028.1.g04420.1.sm.mkhc/Zjn_sc00002.1.g08790.1.sm.mkhc/Zjn_sc00084.1.g00310.1.sm.mk/Zjn_sc00117.1.g00300.1.sm.mkhc/Zjn_sc00013.1.g02280.1.am.mkhc/Zjn_sc00031.1.g00180.1.am.mkhc/Zjn_sc00031.1.g03190.1.sm.mkhc/Zjn_sc00049.1.g01440.1.sm.mkhc/Zjn_sc00011.1.g01250.1.sm.mkhc/Zjn_sc00009.1.g10400.1.sm.mkh…
BP	GO:0030001	metal ion transport	68/3456	146/7883	0.277643	0.999977	Zjn_sc00034.1.g05570.1.sm.mkhc/Zjn_sc00108.1.g00580.1.sm.mkhc/Zjn_sc00017.1.g04160.1.sm.mkhc/Zjn_sc00068.1.g02330.1.am.mkhc/Zjn_sc00029.1.g02110.1.am.mk/Zjn_sc00032.1.g02050.1.sm.mkhc/Zjn_sc00003.1.g14460.1.sm.mkhc/Zjn_sc00142.1.g00640.1.sm.mk/Zjn_sc00008.1.g04910.1.sm.mkhc/Zjn_sc00060.1.g00750.1.sm.mkhc/Zjn_sc00229.1.g00030.1.am.mk/Zjn_sc00037.1.g03585.1.br/Zjn_sc00017.1.g05170.1.sm.mkhc/Zjn_sc0…	-/-/-/-/-/-/-/-/-/-/-/-/-/-/-/-/-/-/-/-/-/-/-/-/-/-/-/-/-/-/-/-/-/-/-/-/-/-/-/-/-/-/-/-/-/-/-/-/-/-/-/-/-/-/-/-/-/-/-/-/-/-/-/-/-/-/-/-	68	33	Zjn_sc00108.1.g00580.1.sm.mkhc/Zjn_sc00068.1.g02330.1.am.mkhc/Zjn_sc00032.1.g02050.1.sm.mkhc/Zjn_sc00037.1.g03585.1.br/Zjn_sc00102.1.g01080.1.am.mkhc/Zjn_sc00102.1.g00740.1.sm.mkhc/Zjn_sc00156.1.g00310.1.am.mkhc/Zjn_sc00008.1.g01410.1.am.mkhc/Zjn_sc00018.1.g06250.1.sm.mkhc/Zjn_sc00103.1.g00470.1.am.mk/Zjn_sc00028.1.g02740.1.am.mk/Zjn_sc00038.1.g01040.1.am.mk/Zjn_sc00009.1.g01480.1.am.mkhc/Zjn_sc0…	35	Zjn_sc00034.1.g05570.1.sm.mkhc/Zjn_sc00017.1.g04160.1.sm.mkhc/Zjn_sc00029.1.g02110.1.am.mk/Zjn_sc00003.1.g14460.1.sm.mkhc/Zjn_sc00142.1.g00640.1.sm.mk/Zjn_sc00008.1.g04910.1.sm.mkhc/Zjn_sc00060.1.g00750.1.sm.mkhc/Zjn_sc00229.1.g00030.1.am.mk/Zjn_sc00017.1.g05170.1.sm.mkhc/Zjn_sc00001.1.g01360.1.sm.mkhc/Zjn_sc00086.1.g01080.1.am.mkhc/Zjn_sc00006.1.g05180.1.sm.mk/Zjn_sc00065.1.g02340.1.sm.mkhc/Zjn_…
BP	GO:0006082	organic acid metabolic process	136/3456	298/7883	0.281284	0.999977	Zjn_sc00088.1.g00640.1.sm.mkhc/Zjn_sc00017.1.g03750.1.sm.mkhc/Zjn_sc00006.1.g00250.1.sm.mkhc/Zjn_sc00151.1.g00180.1.sm.mkhc/Zjn_sc00113.1.g00960.1.am.mkhc/Zjn_sc00002.1.g09820.1.sm.mkhc/Zjn_sc00105.1.g00590.1.sm.mkhc/Zjn_sc00033.1.g01740.1.am.mkhc/Zjn_sc00078.1.g03610.1.sm.mkhc/Zjn_sc00063.1.g02500.1.sm.mk/Zjn_sc00218.1.g00110.1.am.mkhc/Zjn_sc00008.1.g06280.1.am.mkhc/Zjn_sc00018.1.g00280.1.sm.mkh…	-/-/-/-/-/-/-/-/-/-/-/-/-/-/-/-/-/-/-/-/-/-/-/-/-/-/-/-/-/-/-/-/-/-/-/-/-/-/-/-/-/-/-/-/-/-/-/-/-/-/-/-/-/-/-/-/-/-/-/-/-/-/-/-/-/-/-/-/-/-/-/-/-/-/-/-/-/-/-/-/-/-/-/-/-/-/-/-/-/-/-/-/-/-/-/-/-/-/-/-/-/-/-/-/-/-/-/-/-/-/-/-/-/-/-/-/-/-/-/-/-/-/-/-/-/-/-/-	136	78	Zjn_sc00088.1.g00640.1.sm.mkhc/Zjn_sc00017.1.g03750.1.sm.mkhc/Zjn_sc00006.1.g00250.1.sm.mkhc/Zjn_sc00151.1.g00180.1.sm.mkhc/Zjn_sc00113.1.g00960.1.am.mkhc/Zjn_sc00105.1.g00590.1.sm.mkhc/Zjn_sc00063.1.g02500.1.sm.mk/Zjn_sc00218.1.g00110.1.am.mkhc/Zjn_sc00018.1.g00280.1.sm.mkhc/Zjn_sc00106.1.g01520.1.sm.mkhc/Zjn_sc00040.1.g02390.1.am.mkhc/Zjn_sc00184.1.g00250.1.am.mkhc/Zjn_sc00028.1.g04460.1.am.mkh…	58	Zjn_sc00002.1.g09820.1.sm.mkhc/Zjn_sc00033.1.g01740.1.am.mkhc/Zjn_sc00078.1.g03610.1.sm.mkhc/Zjn_sc00008.1.g06280.1.am.mkhc/Zjn_sc00013.1.g02520.1.sm.mkhc/Zjn_sc00003.1.g07820.1.sm.mkhc/novel.90/Zjn_sc00014.1.g07080.1.sm.mkhc/Zjn_sc00022.1.g03990.1.sm.mk/Zjn_sc00071.1.g01730.1.am.mk/novel.1390/Zjn_sc00135.1.g00670.1.am.mkhc/Zjn_sc00107.1.g01120.1.sm.mkhc/Zjn_sc00009.1.g11350.1.sm.mk/Zjn_sc00071.1…
BP	GO:0019318	hexose metabolic process	11/3456	21/7883	0.282933	0.999977	Zjn_sc00010.1.g01430.1.sm.mk/Zjn_sc00002.1.g02580.1.am.mk/Zjn_sc00040.1.g03430.1.sm.mkhc/Zjn_sc00003.1.g02280.1.sm.mkhc/Zjn_sc00002.1.g07580.1.sm.mkhc/Zjn_sc00003.1.g03630.1.am.mkhc/Zjn_sc00131.1.g00100.1.sm.mk/Zjn_sc00002.1.g07640.1.sm.mkhc/Zjn_sc00009.1.g08490.1.sm.mkhc/Zjn_sc00076.1.g00240.1.sm.mk/Zjn_sc00042.1.g01720.1.sm.mkhc	-/-/-/-/-/-/-/-/-/-/-	11	7	Zjn_sc00010.1.g01430.1.sm.mk/Zjn_sc00002.1.g02580.1.am.mk/Zjn_sc00040.1.g03430.1.sm.mkhc/Zjn_sc00003.1.g02280.1.sm.mkhc/Zjn_sc00131.1.g00100.1.sm.mk/Zjn_sc00009.1.g08490.1.sm.mkhc/Zjn_sc00076.1.g00240.1.sm.mk	4	Zjn_sc00002.1.g07580.1.sm.mkhc/Zjn_sc00003.1.g03630.1.am.mkhc/Zjn_sc00002.1.g07640.1.sm.mkhc/Zjn_sc00042.1.g01720.1.sm.mkhc
BP	GO:0006952	defense response	23/3456	47/7883	0.287023	0.999977	Zjn_sc00008.1.g00210.1.am.mkhc/Zjn_sc00049.1.g00500.1.sm.mk/Zjn_sc00038.1.g01970.1.am.mk/Zjn_sc00017.1.g02950.1.sm.mkhc/Zjn_sc08612.1.g00010.1.am.mkhc/novel.567/Zjn_sc00005.1.g06940.1.sm.mk/Zjn_sc00009.1.g12000.1.am.mk/Zjn_sc00006.1.g01290.1.sm.mkhc/novel.1133/Zjn_sc00008.1.g05490.1.am.mk/Zjn_sc00111.1.g00510.1.am.mk/Zjn_sc00002.1.g15850.1.sm.mkhc/Zjn_sc00008.1.g05510.1.sm.mkhc/Zjn_sc00096.1.g021…	-/-/-/-/-/-/-/-/-/-/-/-/-/-/-/-/-/-/-/-/-/-/-	23	9	Zjn_sc00049.1.g00500.1.sm.mk/Zjn_sc00006.1.g01290.1.sm.mkhc/Zjn_sc00008.1.g05490.1.am.mk/Zjn_sc00002.1.g15850.1.sm.mkhc/Zjn_sc00009.1.g06110.1.am.mk/Zjn_sc00142.1.g00660.1.am.mk/Zjn_sc00560.1.g00010.1.am.mk/Zjn_sc00003.1.g03260.1.sm.mk/Zjn_sc00009.1.g04060.1.am.mk	14	Zjn_sc00008.1.g00210.1.am.mkhc/Zjn_sc00038.1.g01970.1.am.mk/Zjn_sc00017.1.g02950.1.sm.mkhc/Zjn_sc08612.1.g00010.1.am.mkhc/novel.567/Zjn_sc00005.1.g06940.1.sm.mk/Zjn_sc00009.1.g12000.1.am.mk/novel.1133/Zjn_sc00111.1.g00510.1.am.mk/Zjn_sc00008.1.g05510.1.sm.mkhc/Zjn_sc00096.1.g02100.1.am.mk/Zjn_sc00053.1.g00880.1.sm.mkhc/Zjn_sc00062.1.g00430.1.am.mk/Zjn_sc00003.1.g13700.1.sm.mkhc
BP	GO:0044282	small molecule catabolic process	10/3456	19/7883	0.292278	0.999977	Zjn_sc00002.1.g02580.1.am.mk/Zjn_sc00040.1.g03430.1.sm.mkhc/Zjn_sc00141.1.g01070.1.am.mkhc/Zjn_sc00045.1.g02270.1.sm.mkhc/Zjn_sc00003.1.g00920.1.am.mk/Zjn_sc00343.1.g00010.1.sm.mkhc/Zjn_sc00001.1.g10540.1.sm.mkhc/Zjn_sc00004.1.g14360.1.sm.mkhc/Zjn_sc00184.1.g00280.1.sm.mkhc/Zjn_sc00009.1.g08490.1.sm.mkhc	-/-/-/-/-/-/-/-/-/-	10	5	Zjn_sc00002.1.g02580.1.am.mk/Zjn_sc00040.1.g03430.1.sm.mkhc/Zjn_sc00141.1.g01070.1.am.mkhc/Zjn_sc00184.1.g00280.1.sm.mkhc/Zjn_sc00009.1.g08490.1.sm.mkhc	5	Zjn_sc00045.1.g02270.1.sm.mkhc/Zjn_sc00003.1.g00920.1.am.mk/Zjn_sc00343.1.g00010.1.sm.mkhc/Zjn_sc00001.1.g10540.1.sm.mkhc/Zjn_sc00004.1.g14360.1.sm.mkhc
BP	GO:0071702	organic substance transport	100/3456	218/7883	0.292794	0.999977	Zjn_sc00015.1.g00770.1.sm.mk/Zjn_sc00068.1.g03820.1.am.mkhc/Zjn_sc00007.1.g07860.1.sm.mk/Zjn_sc00003.1.g00490.1.sm.mkhc/Zjn_sc00147.1.g00520.1.sm.mkhc/Zjn_sc00057.1.g00680.1.sm.mkhc/Zjn_sc00002.1.g01220.1.sm.mkhc/Zjn_sc00050.1.g02580.1.am.mk/Zjn_sc00004.1.g13630.1.sm.mkhc/Zjn_sc00061.1.g01470.1.am.mkhc/Zjn_sc00047.1.g01050.1.am.mkhc/Zjn_sc00003.1.g05890.1.sm.mkhc/Zjn_sc00086.1.g01260.1.am.mkhc/Zj…	-/-/-/-/-/-/-/-/-/-/-/-/-/-/-/-/-/-/-/-/-/-/-/-/-/-/-/-/-/-/-/-/-/-/-/-/-/-/-/-/-/-/-/-/-/-/-/-/-/-/-/-/-/-/-/-/-/-/-/-/-/-/-/-/-/-/-/-/-/-/-/-/-/-/-/-/-/-/-/-/-/-/-/-/-/-/-/-/-/-/-/-/-/-/-/-/-/-/-/-	100	57	Zjn_sc00068.1.g03820.1.am.mkhc/Zjn_sc00003.1.g00490.1.sm.mkhc/Zjn_sc00147.1.g00520.1.sm.mkhc/Zjn_sc00057.1.g00680.1.sm.mkhc/Zjn_sc00002.1.g01220.1.sm.mkhc/Zjn_sc00050.1.g02580.1.am.mk/Zjn_sc00004.1.g13630.1.sm.mkhc/Zjn_sc00061.1.g01470.1.am.mkhc/Zjn_sc00003.1.g05890.1.sm.mkhc/Zjn_sc00086.1.g01260.1.am.mkhc/Zjn_sc00034.1.g03370.1.am.mkhc/Zjn_sc00006.1.g06520.1.sm.mkhc/Zjn_sc00017.1.g05450.1.am.mkh…	43	Zjn_sc00015.1.g00770.1.sm.mk/Zjn_sc00007.1.g07860.1.sm.mk/Zjn_sc00047.1.g01050.1.am.mkhc/Zjn_sc00037.1.g05600.1.am.mkhc/Zjn_sc00131.1.g00800.1.am.mkhc/Zjn_sc00150.1.g00460.1.am.mkhc/Zjn_sc00088.1.g00690.1.am.mkhc/Zjn_sc00028.1.g04420.1.sm.mkhc/Zjn_sc00127.1.g00340.1.am.mk/Zjn_sc00008.1.g10950.1.am.mkhc/Zjn_sc00002.1.g00250.1.am.mk/Zjn_sc00002.1.g08790.1.sm.mkhc/Zjn_sc00084.1.g00310.1.sm.mk/Zjn_sc…
BP	GO:0043604	amide biosynthetic process	182/3456	402/7883	0.293272	0.999977	Zjn_sc00167.1.g00210.1.sm.mk/Zjn_sc00026.1.g01010.1.sm.mkhc/Zjn_sc00053.1.g00210.1.am.mkhc/Zjn_sc00113.1.g00960.1.am.mkhc/Zjn_sc00006.1.g05740.1.sm.mkhc/Zjn_sc00044.1.g04810.1.sm.mkhc/Zjn_sc00160.1.g00230.1.sm.mkhc/Zjn_sc00078.1.g03610.1.sm.mkhc/Zjn_sc00071.1.g03020.1.am.mkhc/Zjn_sc00002.1.g12500.1.sm.mkhc/Zjn_sc00004.1.g10920.1.am.mk/Zjn_sc00096.1.g01100.1.sm.mkhc/Zjn_sc00002.1.g15000.1.sm.mkhc/…	-/-/-/-/-/-/-/-/-/-/-/-/-/-/-/-/-/-/-/-/-/-/-/-/-/-/-/-/-/-/-/-/-/-/-/-/-/-/-/-/-/-/-/-/-/-/-/-/-/-/-/-/-/-/-/-/-/-/-/-/-/-/-/-/-/-/-/-/-/-/-/-/-/-/-/-/-/-/-/-/-/-/-/-/-/-/-/-/-/-/-/-/-/-/-/-/-/-/-/-/-/-/-/-/-/-/-/-/-/-/-/-/-/-/-/-/-/-/-/-/-/-/-/-/-/-/-/-	182	146	Zjn_sc00026.1.g01010.1.sm.mkhc/Zjn_sc00053.1.g00210.1.am.mkhc/Zjn_sc00113.1.g00960.1.am.mkhc/Zjn_sc00006.1.g05740.1.sm.mkhc/Zjn_sc00160.1.g00230.1.sm.mkhc/Zjn_sc00071.1.g03020.1.am.mkhc/Zjn_sc00002.1.g12500.1.sm.mkhc/Zjn_sc00004.1.g10920.1.am.mk/Zjn_sc00002.1.g15000.1.sm.mkhc/Zjn_sc00007.1.g08470.1.sm.mk/Zjn_sc00004.1.g08980.1.sm.mk/Zjn_sc00051.1.g00820.1.sm.mkhc/Zjn_sc00184.1.g00250.1.am.mkhc/Zj…	36	Zjn_sc00167.1.g00210.1.sm.mk/Zjn_sc00044.1.g04810.1.sm.mkhc/Zjn_sc00078.1.g03610.1.sm.mkhc/Zjn_sc00096.1.g01100.1.sm.mkhc/Zjn_sc00041.1.g02420.1.sm.mkhc/Zjn_sc00059.1.g00060.1.am.mkhc/Zjn_sc00135.1.g00670.1.am.mkhc/Zjn_sc00024.1.g01435.1.br/Zjn_sc00141.1.g01180.1.am.mkhc/Zjn_sc00044.1.g02360.1.sm.mk/Zjn_sc00020.1.g03580.1.cf.mkhc/Zjn_sc00063.1.g01870.1.sm.mkhc/Zjn_sc00020.1.g04780.1.sm.mkhc/novel…
BP	GO:1901137	carbohydrate derivative biosynthetic process	46/3456	98/7883	0.300787	0.999977	Zjn_sc00030.1.g01230.1.sm.mkhc/Zjn_sc00255.1.g00030.1.sm.mkhc/Zjn_sc00095.1.g00500.1.sm.mkhc/Zjn_sc00022.1.g05020.1.sm.mkhc/Zjn_sc00034.1.g03630.1.am.mkhc/Zjn_sc00001.1.g09550.1.sm.mkhc/Zjn_sc00018.1.g04850.1.am.mk/Zjn_sc00029.1.g02580.1.sm.mkhc/Zjn_sc00009.1.g03170.1.sm.mkhc/Zjn_sc00039.1.g02430.1.am.mk/Zjn_sc00016.1.g02890.1.sm.mkhc/Zjn_sc00036.1.g03080.1.sm.mkhc/Zjn_sc00019.1.g00220.1.sm.mkhc/…	-/-/-/-/-/-/-/-/-/-/-/-/-/-/-/-/-/-/-/-/-/-/-/-/-/-/-/-/-/-/-/-/-/-/-/-/-/-/-/-/-/-/-/-/-/-	46	17	Zjn_sc00030.1.g01230.1.sm.mkhc/Zjn_sc00255.1.g00030.1.sm.mkhc/Zjn_sc00095.1.g00500.1.sm.mkhc/Zjn_sc00034.1.g03630.1.am.mkhc/Zjn_sc00001.1.g09550.1.sm.mkhc/Zjn_sc00029.1.g02580.1.sm.mkhc/Zjn_sc00009.1.g03170.1.sm.mkhc/Zjn_sc00039.1.g02430.1.am.mk/Zjn_sc00105.1.g01300.1.am.mkhc/Zjn_sc00006.1.g07450.1.am.mk/Zjn_sc03365.1.g00010.1.cf.mkhc/Zjn_sc00023.1.g06490.1.sm.mkhc/Zjn_sc00049.1.g02660.1.sm.mk/Zj…	29	Zjn_sc00022.1.g05020.1.sm.mkhc/Zjn_sc00018.1.g04850.1.am.mk/Zjn_sc00016.1.g02890.1.sm.mkhc/Zjn_sc00036.1.g03080.1.sm.mkhc/Zjn_sc00019.1.g00220.1.sm.mkhc/Zjn_sc00122.1.g00550.1.sm.mkhc/Zjn_sc00034.1.g06260.1.am.mk/Zjn_sc00017.1.g02420.1.sm.mk/Zjn_sc00049.1.g01070.1.sm.mkhc/Zjn_sc00037.1.g00990.1.sm.mkhc/Zjn_sc00002.1.g15860.1.sm.mkhc/Zjn_sc00003.1.g13710.1.am.mkhc/Zjn_sc00022.1.g03630.1.sm.mkhc/Zj…
BP	GO:0006400	tRNA modification	9/3456	17/7883	0.302264	0.999977	Zjn_sc00073.1.g00230.1.sm.mkhc/Zjn_sc00057.1.g01330.1.sm.mkhc/Zjn_sc00085.1.g00290.1.sm.mkhc/Zjn_sc00103.1.g00210.1.sm.mkhc/Zjn_sc00124.1.g00190.1.sm.mkhc/Zjn_sc00006.1.g06690.1.am.mkhc/Zjn_sc00049.1.g04850.1.am.mkhc/Zjn_sc00018.1.g07590.1.sm.mkhc/Zjn_sc00049.1.g02380.1.sm.mkhc	-/-/-/-/-/-/-/-/-	9	9	Zjn_sc00073.1.g00230.1.sm.mkhc/Zjn_sc00057.1.g01330.1.sm.mkhc/Zjn_sc00085.1.g00290.1.sm.mkhc/Zjn_sc00103.1.g00210.1.sm.mkhc/Zjn_sc00124.1.g00190.1.sm.mkhc/Zjn_sc00006.1.g06690.1.am.mkhc/Zjn_sc00049.1.g04850.1.am.mkhc/Zjn_sc00018.1.g07590.1.sm.mkhc/Zjn_sc00049.1.g02380.1.sm.mkhc	0
BP	GO:0045017	glycerolipid biosynthetic process	9/3456	17/7883	0.302264	0.999977	Zjn_sc00022.1.g05020.1.sm.mkhc/Zjn_sc00043.1.g00480.1.sm.mk/Zjn_sc00002.1.g15860.1.sm.mkhc/Zjn_sc00003.1.g13710.1.am.mkhc/Zjn_sc00012.1.g02190.1.sm.mkhc/Zjn_sc00038.1.g01440.1.sm.mkhc/Zjn_sc00006.1.g07450.1.am.mk/Zjn_sc00094.1.g00990.1.sm.mk/Zjn_sc00006.1.g07440.1.cf.mkhc	-/-/-/-/-/-/-/-/-	9	3	Zjn_sc00043.1.g00480.1.sm.mk/Zjn_sc00006.1.g07450.1.am.mk/Zjn_sc00094.1.g00990.1.sm.mk	6	Zjn_sc00022.1.g05020.1.sm.mkhc/Zjn_sc00002.1.g15860.1.sm.mkhc/Zjn_sc00003.1.g13710.1.am.mkhc/Zjn_sc00012.1.g02190.1.sm.mkhc/Zjn_sc00038.1.g01440.1.sm.mkhc/Zjn_sc00006.1.g07440.1.cf.mkhc
BP	GO:0043436	oxoacid metabolic process	135/3456	297/7883	0.30391	0.999977	Zjn_sc00088.1.g00640.1.sm.mkhc/Zjn_sc00017.1.g03750.1.sm.mkhc/Zjn_sc00006.1.g00250.1.sm.mkhc/Zjn_sc00151.1.g00180.1.sm.mkhc/Zjn_sc00113.1.g00960.1.am.mkhc/Zjn_sc00002.1.g09820.1.sm.mkhc/Zjn_sc00105.1.g00590.1.sm.mkhc/Zjn_sc00033.1.g01740.1.am.mkhc/Zjn_sc00078.1.g03610.1.sm.mkhc/Zjn_sc00063.1.g02500.1.sm.mk/Zjn_sc00218.1.g00110.1.am.mkhc/Zjn_sc00008.1.g06280.1.am.mkhc/Zjn_sc00018.1.g00280.1.sm.mkh…	-/-/-/-/-/-/-/-/-/-/-/-/-/-/-/-/-/-/-/-/-/-/-/-/-/-/-/-/-/-/-/-/-/-/-/-/-/-/-/-/-/-/-/-/-/-/-/-/-/-/-/-/-/-/-/-/-/-/-/-/-/-/-/-/-/-/-/-/-/-/-/-/-/-/-/-/-/-/-/-/-/-/-/-/-/-/-/-/-/-/-/-/-/-/-/-/-/-/-/-/-/-/-/-/-/-/-/-/-/-/-/-/-/-/-/-/-/-/-/-/-/-/-/-/-/-/-/-	135	78	Zjn_sc00088.1.g00640.1.sm.mkhc/Zjn_sc00017.1.g03750.1.sm.mkhc/Zjn_sc00006.1.g00250.1.sm.mkhc/Zjn_sc00151.1.g00180.1.sm.mkhc/Zjn_sc00113.1.g00960.1.am.mkhc/Zjn_sc00105.1.g00590.1.sm.mkhc/Zjn_sc00063.1.g02500.1.sm.mk/Zjn_sc00218.1.g00110.1.am.mkhc/Zjn_sc00018.1.g00280.1.sm.mkhc/Zjn_sc00106.1.g01520.1.sm.mkhc/Zjn_sc00040.1.g02390.1.am.mkhc/Zjn_sc00184.1.g00250.1.am.mkhc/Zjn_sc00028.1.g04460.1.am.mkh…	57	Zjn_sc00002.1.g09820.1.sm.mkhc/Zjn_sc00033.1.g01740.1.am.mkhc/Zjn_sc00078.1.g03610.1.sm.mkhc/Zjn_sc00008.1.g06280.1.am.mkhc/Zjn_sc00013.1.g02520.1.sm.mkhc/Zjn_sc00003.1.g07820.1.sm.mkhc/novel.90/Zjn_sc00014.1.g07080.1.sm.mkhc/Zjn_sc00022.1.g03990.1.sm.mk/Zjn_sc00071.1.g01730.1.am.mk/novel.1390/Zjn_sc00135.1.g00670.1.am.mkhc/Zjn_sc00107.1.g01120.1.sm.mkhc/Zjn_sc00009.1.g11350.1.sm.mk/Zjn_sc00071.1…
BP	GO:0072330	monocarboxylic acid biosynthetic process	15/3456	30/7883	0.308016	0.999977	Zjn_sc00008.1.g06280.1.am.mkhc/novel.90/Zjn_sc00028.1.g04460.1.am.mkhc/novel.1390/Zjn_sc00043.1.g04440.1.am.mk/novel.97/Zjn_sc00008.1.g08650.1.am.mkhc/Zjn_sc00049.1.g00300.1.sm.mkhc/Zjn_sc00038.1.g02790.1.sm.mkhc/Zjn_sc00131.1.g00670.1.sm.mkhc/Zjn_sc00002.1.g05180.1.sm.mkhc/Zjn_sc00032.1.g00880.1.sm.mkhc/Zjn_sc00093.1.g00960.1.am.mkhc/Zjn_sc00026.1.g00710.1.sm.mk/Zjn_sc00018.1.g01130.1.sm.mkhc	-/-/-/-/-/-/-/-/-/-/-/-/-/-/-	15	7	Zjn_sc00028.1.g04460.1.am.mkhc/Zjn_sc00043.1.g04440.1.am.mk/Zjn_sc00049.1.g00300.1.sm.mkhc/Zjn_sc00131.1.g00670.1.sm.mkhc/Zjn_sc00002.1.g05180.1.sm.mkhc/Zjn_sc00032.1.g00880.1.sm.mkhc/Zjn_sc00026.1.g00710.1.sm.mk	8	Zjn_sc00008.1.g06280.1.am.mkhc/novel.90/novel.1390/novel.97/Zjn_sc00008.1.g08650.1.am.mkhc/Zjn_sc00038.1.g02790.1.sm.mkhc/Zjn_sc00093.1.g00960.1.am.mkhc/Zjn_sc00018.1.g01130.1.sm.mkhc
BP	GO:0090407	organophosphate biosynthetic process	40/3456	85/7883	0.310575	0.999977	Zjn_sc00095.1.g00500.1.sm.mkhc/Zjn_sc00017.1.g00800.1.cf.mkhc/Zjn_sc00022.1.g05020.1.sm.mkhc/Zjn_sc00001.1.g09550.1.sm.mkhc/Zjn_sc00009.1.g00720.1.sm.mkhc/Zjn_sc00029.1.g02580.1.sm.mkhc/Zjn_sc00048.1.g01380.1.sm.mkhc/Zjn_sc00029.1.g00570.1.sm.mkhc/Zjn_sc00155.1.g00740.1.sm.mkhc/Zjn_sc00036.1.g03080.1.sm.mkhc/Zjn_sc00014.1.g01050.1.sm.mk/Zjn_sc00122.1.g00550.1.sm.mkhc/Zjn_sc00090.1.g00130.1.cf.mkh…	-/-/-/-/-/-/-/-/-/-/-/-/-/-/-/-/-/-/-/-/-/-/-/-/-/-/-/-/-/-/-/-/-/-/-/-/-/-/-/-	40	19	Zjn_sc00095.1.g00500.1.sm.mkhc/Zjn_sc00001.1.g09550.1.sm.mkhc/Zjn_sc00009.1.g00720.1.sm.mkhc/Zjn_sc00029.1.g02580.1.sm.mkhc/Zjn_sc00029.1.g00570.1.sm.mkhc/Zjn_sc00014.1.g01050.1.sm.mk/Zjn_sc00012.1.g01020.1.sm.mkhc/Zjn_sc00037.1.g00120.1.am.mk/Zjn_sc00043.1.g00480.1.sm.mk/Zjn_sc00058.1.g00830.1.es.mkhc/Zjn_sc00105.1.g01300.1.am.mkhc/Zjn_sc00003.1.g04240.1.am.mkhc/Zjn_sc00006.1.g07450.1.am.mk/Zjn_…	21	Zjn_sc00017.1.g00800.1.cf.mkhc/Zjn_sc00022.1.g05020.1.sm.mkhc/Zjn_sc00048.1.g01380.1.sm.mkhc/Zjn_sc00155.1.g00740.1.sm.mkhc/Zjn_sc00036.1.g03080.1.sm.mkhc/Zjn_sc00122.1.g00550.1.sm.mkhc/Zjn_sc00090.1.g00130.1.cf.mkhc/Zjn_sc00037.1.g00990.1.sm.mkhc/Zjn_sc00002.1.g15860.1.sm.mkhc/Zjn_sc00003.1.g13710.1.am.mkhc/Zjn_sc00022.1.g03630.1.sm.mkhc/Zjn_sc00012.1.g02190.1.sm.mkhc/Zjn_sc00038.1.g01440.1.sm.m…
BP	GO:0006974	cellular response to DNA damage stimulus	35/3456	74/7883	0.312934	0.999977	Zjn_sc00008.1.g04010.1.sm.mkhc/Zjn_sc00025.1.g03420.1.am.mkhc/novel.1015/Zjn_sc00039.1.g03710.1.sm.mkhc/Zjn_sc00068.1.g00350.1.sm.mk/Zjn_sc00017.1.g03345.1.br/Zjn_sc00023.1.g02440.1.am.mkhc/Zjn_sc00006.1.g04390.1.es.mkhc/Zjn_sc00001.1.g08100.1.sm.mkhc/Zjn_sc00031.1.g00660.1.sm.mk/Zjn_sc00037.1.g05530.1.sm.mkhc/Zjn_sc00011.1.g00310.1.cf.mkhc/Zjn_sc00093.1.g00880.1.sm.mkhc/Zjn_sc00027.1.g00810.1.sm…	-/-/-/-/-/-/-/-/-/-/-/-/-/-/-/-/-/-/-/-/-/-/-/-/-/-/-/-/-/-/-/-/-/-/-	35	20	Zjn_sc00039.1.g03710.1.sm.mkhc/Zjn_sc00031.1.g00660.1.sm.mk/Zjn_sc00011.1.g00310.1.cf.mkhc/Zjn_sc00093.1.g00880.1.sm.mkhc/Zjn_sc00724.1.g00010.1.sm.mkhc/Zjn_sc00020.1.g03190.1.am.mkhc/Zjn_sc00006.1.g01370.1.sm.mk/Zjn_sc00043.1.g01770.1.sm.mkhc/Zjn_sc00017.1.g06380.1.am.mkhc/Zjn_sc00003.1.g00770.1.am.mk/Zjn_sc00013.1.g10430.1.am.mkhc/Zjn_sc00016.1.g01210.1.sm.mk/Zjn_sc00056.1.g01820.1.sm.mkhc/Zjn_…	15	Zjn_sc00008.1.g04010.1.sm.mkhc/Zjn_sc00025.1.g03420.1.am.mkhc/novel.1015/Zjn_sc00068.1.g00350.1.sm.mk/Zjn_sc00017.1.g03345.1.br/Zjn_sc00023.1.g02440.1.am.mkhc/Zjn_sc00006.1.g04390.1.es.mkhc/Zjn_sc00001.1.g08100.1.sm.mkhc/Zjn_sc00037.1.g05530.1.sm.mkhc/Zjn_sc00027.1.g00810.1.sm.mk/Zjn_sc00008.1.g04310.1.sm.mkhc/Zjn_sc00039.1.g03750.1.sm.mkhc/Zjn_sc00016.1.g06290.1.sm.mkhc/Zjn_sc00068.1.g01680.1.am…
BP	GO:0033554	cellular response to stress	35/3456	74/7883	0.312934	0.999977	Zjn_sc00008.1.g04010.1.sm.mkhc/Zjn_sc00025.1.g03420.1.am.mkhc/novel.1015/Zjn_sc00039.1.g03710.1.sm.mkhc/Zjn_sc00068.1.g00350.1.sm.mk/Zjn_sc00017.1.g03345.1.br/Zjn_sc00023.1.g02440.1.am.mkhc/Zjn_sc00006.1.g04390.1.es.mkhc/Zjn_sc00001.1.g08100.1.sm.mkhc/Zjn_sc00031.1.g00660.1.sm.mk/Zjn_sc00037.1.g05530.1.sm.mkhc/Zjn_sc00011.1.g00310.1.cf.mkhc/Zjn_sc00093.1.g00880.1.sm.mkhc/Zjn_sc00027.1.g00810.1.sm…	-/-/-/-/-/-/-/-/-/-/-/-/-/-/-/-/-/-/-/-/-/-/-/-/-/-/-/-/-/-/-/-/-/-/-	35	20	Zjn_sc00039.1.g03710.1.sm.mkhc/Zjn_sc00031.1.g00660.1.sm.mk/Zjn_sc00011.1.g00310.1.cf.mkhc/Zjn_sc00093.1.g00880.1.sm.mkhc/Zjn_sc00724.1.g00010.1.sm.mkhc/Zjn_sc00020.1.g03190.1.am.mkhc/Zjn_sc00006.1.g01370.1.sm.mk/Zjn_sc00043.1.g01770.1.sm.mkhc/Zjn_sc00017.1.g06380.1.am.mkhc/Zjn_sc00003.1.g00770.1.am.mk/Zjn_sc00013.1.g10430.1.am.mkhc/Zjn_sc00016.1.g01210.1.sm.mk/Zjn_sc00056.1.g01820.1.sm.mkhc/Zjn_…	15	Zjn_sc00008.1.g04010.1.sm.mkhc/Zjn_sc00025.1.g03420.1.am.mkhc/novel.1015/Zjn_sc00068.1.g00350.1.sm.mk/Zjn_sc00017.1.g03345.1.br/Zjn_sc00023.1.g02440.1.am.mkhc/Zjn_sc00006.1.g04390.1.es.mkhc/Zjn_sc00001.1.g08100.1.sm.mkhc/Zjn_sc00037.1.g05530.1.sm.mkhc/Zjn_sc00027.1.g00810.1.sm.mk/Zjn_sc00008.1.g04310.1.sm.mkhc/Zjn_sc00039.1.g03750.1.sm.mkhc/Zjn_sc00016.1.g06290.1.sm.mkhc/Zjn_sc00068.1.g01680.1.am…
BP	GO:0044262	cellular carbohydrate metabolic process	65/3456	141/7883	0.321994	0.999977	Zjn_sc00022.1.g06400.1.sm.mkhc/Zjn_sc00039.1.g04850.1.sm.mkhc/Zjn_sc00153.1.g00060.1.sm.mkhc/Zjn_sc00006.1.g00250.1.sm.mkhc/Zjn_sc00003.1.g00910.1.sm.mkhc/Zjn_sc00008.1.g11690.1.am.mk/Zjn_sc00091.1.g00260.1.sm.mkhc/Zjn_sc00007.1.g10110.1.sm.mkhc/Zjn_sc00068.1.g01940.1.sm.mk/Zjn_sc00053.1.g01680.1.am.mkhc/Zjn_sc00030.1.g01280.1.sm.mkhc/Zjn_sc00083.1.g00610.1.am.mkhc/Zjn_sc00001.1.g12030.1.sm.mkhc/…	-/-/-/-/-/-/-/-/-/-/-/-/-/-/-/-/-/-/-/-/-/-/-/-/-/-/-/-/-/-/-/-/-/-/-/-/-/-/-/-/-/-/-/-/-/-/-/-/-/-/-/-/-/-/-/-/-/-/-/-/-/-/-/-/-	65	35	Zjn_sc00006.1.g00250.1.sm.mkhc/Zjn_sc00003.1.g00910.1.sm.mkhc/Zjn_sc00008.1.g11690.1.am.mk/Zjn_sc00030.1.g01280.1.sm.mkhc/Zjn_sc00083.1.g00610.1.am.mkhc/Zjn_sc00001.1.g12030.1.sm.mkhc/Zjn_sc00014.1.g09530.1.sm.mkhc/Zjn_sc03077.1.g00010.1.am.mkhc/Zjn_sc00027.1.g04320.1.sm.mkhc/Zjn_sc00029.1.g06070.1.sm.mkhc/Zjn_sc00174.1.g00290.1.sm.mkhc/Zjn_sc00018.1.g02590.1.am.mkhc/Zjn_sc00039.1.g00140.1.sm.mkh…	30	Zjn_sc00022.1.g06400.1.sm.mkhc/Zjn_sc00039.1.g04850.1.sm.mkhc/Zjn_sc00153.1.g00060.1.sm.mkhc/Zjn_sc00091.1.g00260.1.sm.mkhc/Zjn_sc00007.1.g10110.1.sm.mkhc/Zjn_sc00068.1.g01940.1.sm.mk/Zjn_sc00053.1.g01680.1.am.mkhc/Zjn_sc00023.1.g03930.1.am.mkhc/Zjn_sc00029.1.g04890.1.am.mkhc/Zjn_sc00001.1.g07250.1.sm.mk/Zjn_sc00068.1.g01950.1.sm.mkhc/Zjn_sc00073.1.g00470.1.sm.mkhc/Zjn_sc00002.1.g09770.1.sm.mkhc/…
BP	GO:0019752	carboxylic acid metabolic process	131/3456	289/7883	0.32255	0.999977	Zjn_sc00088.1.g00640.1.sm.mkhc/Zjn_sc00017.1.g03750.1.sm.mkhc/Zjn_sc00006.1.g00250.1.sm.mkhc/Zjn_sc00151.1.g00180.1.sm.mkhc/Zjn_sc00113.1.g00960.1.am.mkhc/Zjn_sc00002.1.g09820.1.sm.mkhc/Zjn_sc00105.1.g00590.1.sm.mkhc/Zjn_sc00033.1.g01740.1.am.mkhc/Zjn_sc00078.1.g03610.1.sm.mkhc/Zjn_sc00063.1.g02500.1.sm.mk/Zjn_sc00218.1.g00110.1.am.mkhc/Zjn_sc00008.1.g06280.1.am.mkhc/Zjn_sc00018.1.g00280.1.sm.mkh…	-/-/-/-/-/-/-/-/-/-/-/-/-/-/-/-/-/-/-/-/-/-/-/-/-/-/-/-/-/-/-/-/-/-/-/-/-/-/-/-/-/-/-/-/-/-/-/-/-/-/-/-/-/-/-/-/-/-/-/-/-/-/-/-/-/-/-/-/-/-/-/-/-/-/-/-/-/-/-/-/-/-/-/-/-/-/-/-/-/-/-/-/-/-/-/-/-/-/-/-/-/-/-/-/-/-/-/-/-/-/-/-/-/-/-/-/-/-/-/-/-/-/-/-/-/-/-/-	131	74	Zjn_sc00088.1.g00640.1.sm.mkhc/Zjn_sc00017.1.g03750.1.sm.mkhc/Zjn_sc00006.1.g00250.1.sm.mkhc/Zjn_sc00151.1.g00180.1.sm.mkhc/Zjn_sc00113.1.g00960.1.am.mkhc/Zjn_sc00105.1.g00590.1.sm.mkhc/Zjn_sc00063.1.g02500.1.sm.mk/Zjn_sc00218.1.g00110.1.am.mkhc/Zjn_sc00018.1.g00280.1.sm.mkhc/Zjn_sc00106.1.g01520.1.sm.mkhc/Zjn_sc00040.1.g02390.1.am.mkhc/Zjn_sc00184.1.g00250.1.am.mkhc/Zjn_sc00028.1.g04460.1.am.mkh…	57	Zjn_sc00002.1.g09820.1.sm.mkhc/Zjn_sc00033.1.g01740.1.am.mkhc/Zjn_sc00078.1.g03610.1.sm.mkhc/Zjn_sc00008.1.g06280.1.am.mkhc/Zjn_sc00013.1.g02520.1.sm.mkhc/Zjn_sc00003.1.g07820.1.sm.mkhc/novel.90/Zjn_sc00014.1.g07080.1.sm.mkhc/Zjn_sc00022.1.g03990.1.sm.mk/Zjn_sc00071.1.g01730.1.am.mk/novel.1390/Zjn_sc00135.1.g00670.1.am.mkhc/Zjn_sc00107.1.g01120.1.sm.mkhc/Zjn_sc00009.1.g11350.1.sm.mk/Zjn_sc00071.1…
BP	GO:0006281	DNA repair	33/3456	70/7883	0.329327	0.999977	Zjn_sc00008.1.g04010.1.sm.mkhc/Zjn_sc00025.1.g03420.1.am.mkhc/novel.1015/Zjn_sc00039.1.g03710.1.sm.mkhc/Zjn_sc00068.1.g00350.1.sm.mk/Zjn_sc00017.1.g03345.1.br/Zjn_sc00023.1.g02440.1.am.mkhc/Zjn_sc00006.1.g04390.1.es.mkhc/Zjn_sc00001.1.g08100.1.sm.mkhc/Zjn_sc00031.1.g00660.1.sm.mk/Zjn_sc00037.1.g05530.1.sm.mkhc/Zjn_sc00011.1.g00310.1.cf.mkhc/Zjn_sc00093.1.g00880.1.sm.mkhc/Zjn_sc00027.1.g00810.1.sm…	-/-/-/-/-/-/-/-/-/-/-/-/-/-/-/-/-/-/-/-/-/-/-/-/-/-/-/-/-/-/-/-/-	33	18	Zjn_sc00039.1.g03710.1.sm.mkhc/Zjn_sc00031.1.g00660.1.sm.mk/Zjn_sc00011.1.g00310.1.cf.mkhc/Zjn_sc00093.1.g00880.1.sm.mkhc/Zjn_sc00724.1.g00010.1.sm.mkhc/Zjn_sc00020.1.g03190.1.am.mkhc/Zjn_sc00043.1.g01770.1.sm.mkhc/Zjn_sc00017.1.g06380.1.am.mkhc/Zjn_sc00013.1.g10430.1.am.mkhc/Zjn_sc00016.1.g01210.1.sm.mk/Zjn_sc00056.1.g01820.1.sm.mkhc/Zjn_sc00034.1.g01450.1.sm.mkhc/Zjn_sc00053.1.g00140.1.sm.mkhc/…	15	Zjn_sc00008.1.g04010.1.sm.mkhc/Zjn_sc00025.1.g03420.1.am.mkhc/novel.1015/Zjn_sc00068.1.g00350.1.sm.mk/Zjn_sc00017.1.g03345.1.br/Zjn_sc00023.1.g02440.1.am.mkhc/Zjn_sc00006.1.g04390.1.es.mkhc/Zjn_sc00001.1.g08100.1.sm.mkhc/Zjn_sc00037.1.g05530.1.sm.mkhc/Zjn_sc00027.1.g00810.1.sm.mk/Zjn_sc00008.1.g04310.1.sm.mkhc/Zjn_sc00039.1.g03750.1.sm.mkhc/Zjn_sc00016.1.g06290.1.sm.mkhc/Zjn_sc00068.1.g01680.1.am…
BP	GO:0006486	protein glycosylation	23/3456	48/7883	0.333896	0.999977	Zjn_sc00030.1.g01230.1.sm.mkhc/Zjn_sc00255.1.g00030.1.sm.mkhc/Zjn_sc00034.1.g03630.1.am.mkhc/Zjn_sc00018.1.g04850.1.am.mk/Zjn_sc00009.1.g03170.1.sm.mkhc/Zjn_sc00039.1.g02430.1.am.mk/Zjn_sc00019.1.g00220.1.sm.mkhc/Zjn_sc00034.1.g06260.1.am.mk/Zjn_sc00017.1.g02420.1.sm.mk/Zjn_sc00049.1.g01070.1.sm.mkhc/novel.1222/Zjn_sc00023.1.g06490.1.sm.mkhc/Zjn_sc00017.1.g02700.1.am.mkhc/Zjn_sc00030.1.g01620.1.s…	-/-/-/-/-/-/-/-/-/-/-/-/-/-/-/-/-/-/-/-/-/-/-	23	10	Zjn_sc00030.1.g01230.1.sm.mkhc/Zjn_sc00255.1.g00030.1.sm.mkhc/Zjn_sc00034.1.g03630.1.am.mkhc/Zjn_sc00009.1.g03170.1.sm.mkhc/Zjn_sc00039.1.g02430.1.am.mk/Zjn_sc00023.1.g06490.1.sm.mkhc/Zjn_sc00049.1.g02660.1.sm.mk/Zjn_sc00005.1.g00880.1.sm.mk/Zjn_sc00105.1.g01190.1.sm.mkhc/Zjn_sc00088.1.g01330.1.sm.mkhc	13	Zjn_sc00018.1.g04850.1.am.mk/Zjn_sc00019.1.g00220.1.sm.mkhc/Zjn_sc00034.1.g06260.1.am.mk/Zjn_sc00017.1.g02420.1.sm.mk/Zjn_sc00049.1.g01070.1.sm.mkhc/novel.1222/Zjn_sc00017.1.g02700.1.am.mkhc/Zjn_sc00030.1.g01620.1.sm.mkhc/Zjn_sc00030.1.g01630.1.sm.mkhc/Zjn_sc00009.1.g05850.1.am.mk/Zjn_sc00013.1.g05820.1.am.mkhc/Zjn_sc00020.1.g00540.1.sm.mkhc/Zjn_sc00006.1.g00680.1.sm.mkhc
BP	GO:0009100	glycoprotein metabolic process	23/3456	48/7883	0.333896	0.999977	Zjn_sc00030.1.g01230.1.sm.mkhc/Zjn_sc00255.1.g00030.1.sm.mkhc/Zjn_sc00034.1.g03630.1.am.mkhc/Zjn_sc00018.1.g04850.1.am.mk/Zjn_sc00009.1.g03170.1.sm.mkhc/Zjn_sc00039.1.g02430.1.am.mk/Zjn_sc00019.1.g00220.1.sm.mkhc/Zjn_sc00034.1.g06260.1.am.mk/Zjn_sc00017.1.g02420.1.sm.mk/Zjn_sc00049.1.g01070.1.sm.mkhc/novel.1222/Zjn_sc00023.1.g06490.1.sm.mkhc/Zjn_sc00017.1.g02700.1.am.mkhc/Zjn_sc00030.1.g01620.1.s…	-/-/-/-/-/-/-/-/-/-/-/-/-/-/-/-/-/-/-/-/-/-/-	23	10	Zjn_sc00030.1.g01230.1.sm.mkhc/Zjn_sc00255.1.g00030.1.sm.mkhc/Zjn_sc00034.1.g03630.1.am.mkhc/Zjn_sc00009.1.g03170.1.sm.mkhc/Zjn_sc00039.1.g02430.1.am.mk/Zjn_sc00023.1.g06490.1.sm.mkhc/Zjn_sc00049.1.g02660.1.sm.mk/Zjn_sc00005.1.g00880.1.sm.mk/Zjn_sc00105.1.g01190.1.sm.mkhc/Zjn_sc00088.1.g01330.1.sm.mkhc	13	Zjn_sc00018.1.g04850.1.am.mk/Zjn_sc00019.1.g00220.1.sm.mkhc/Zjn_sc00034.1.g06260.1.am.mk/Zjn_sc00017.1.g02420.1.sm.mk/Zjn_sc00049.1.g01070.1.sm.mkhc/novel.1222/Zjn_sc00017.1.g02700.1.am.mkhc/Zjn_sc00030.1.g01620.1.sm.mkhc/Zjn_sc00030.1.g01630.1.sm.mkhc/Zjn_sc00009.1.g05850.1.am.mk/Zjn_sc00013.1.g05820.1.am.mkhc/Zjn_sc00020.1.g00540.1.sm.mkhc/Zjn_sc00006.1.g00680.1.sm.mkhc
BP	GO:0009101	glycoprotein biosynthetic process	23/3456	48/7883	0.333896	0.999977	Zjn_sc00030.1.g01230.1.sm.mkhc/Zjn_sc00255.1.g00030.1.sm.mkhc/Zjn_sc00034.1.g03630.1.am.mkhc/Zjn_sc00018.1.g04850.1.am.mk/Zjn_sc00009.1.g03170.1.sm.mkhc/Zjn_sc00039.1.g02430.1.am.mk/Zjn_sc00019.1.g00220.1.sm.mkhc/Zjn_sc00034.1.g06260.1.am.mk/Zjn_sc00017.1.g02420.1.sm.mk/Zjn_sc00049.1.g01070.1.sm.mkhc/novel.1222/Zjn_sc00023.1.g06490.1.sm.mkhc/Zjn_sc00017.1.g02700.1.am.mkhc/Zjn_sc00030.1.g01620.1.s…	-/-/-/-/-/-/-/-/-/-/-/-/-/-/-/-/-/-/-/-/-/-/-	23	10	Zjn_sc00030.1.g01230.1.sm.mkhc/Zjn_sc00255.1.g00030.1.sm.mkhc/Zjn_sc00034.1.g03630.1.am.mkhc/Zjn_sc00009.1.g03170.1.sm.mkhc/Zjn_sc00039.1.g02430.1.am.mk/Zjn_sc00023.1.g06490.1.sm.mkhc/Zjn_sc00049.1.g02660.1.sm.mk/Zjn_sc00005.1.g00880.1.sm.mk/Zjn_sc00105.1.g01190.1.sm.mkhc/Zjn_sc00088.1.g01330.1.sm.mkhc	13	Zjn_sc00018.1.g04850.1.am.mk/Zjn_sc00019.1.g00220.1.sm.mkhc/Zjn_sc00034.1.g06260.1.am.mk/Zjn_sc00017.1.g02420.1.sm.mk/Zjn_sc00049.1.g01070.1.sm.mkhc/novel.1222/Zjn_sc00017.1.g02700.1.am.mkhc/Zjn_sc00030.1.g01620.1.sm.mkhc/Zjn_sc00030.1.g01630.1.sm.mkhc/Zjn_sc00009.1.g05850.1.am.mk/Zjn_sc00013.1.g05820.1.am.mkhc/Zjn_sc00020.1.g00540.1.sm.mkhc/Zjn_sc00006.1.g00680.1.sm.mkhc
BP	GO:0043413	macromolecule glycosylation	23/3456	48/7883	0.333896	0.999977	Zjn_sc00030.1.g01230.1.sm.mkhc/Zjn_sc00255.1.g00030.1.sm.mkhc/Zjn_sc00034.1.g03630.1.am.mkhc/Zjn_sc00018.1.g04850.1.am.mk/Zjn_sc00009.1.g03170.1.sm.mkhc/Zjn_sc00039.1.g02430.1.am.mk/Zjn_sc00019.1.g00220.1.sm.mkhc/Zjn_sc00034.1.g06260.1.am.mk/Zjn_sc00017.1.g02420.1.sm.mk/Zjn_sc00049.1.g01070.1.sm.mkhc/novel.1222/Zjn_sc00023.1.g06490.1.sm.mkhc/Zjn_sc00017.1.g02700.1.am.mkhc/Zjn_sc00030.1.g01620.1.s…	-/-/-/-/-/-/-/-/-/-/-/-/-/-/-/-/-/-/-/-/-/-/-	23	10	Zjn_sc00030.1.g01230.1.sm.mkhc/Zjn_sc00255.1.g00030.1.sm.mkhc/Zjn_sc00034.1.g03630.1.am.mkhc/Zjn_sc00009.1.g03170.1.sm.mkhc/Zjn_sc00039.1.g02430.1.am.mk/Zjn_sc00023.1.g06490.1.sm.mkhc/Zjn_sc00049.1.g02660.1.sm.mk/Zjn_sc00005.1.g00880.1.sm.mk/Zjn_sc00105.1.g01190.1.sm.mkhc/Zjn_sc00088.1.g01330.1.sm.mkhc	13	Zjn_sc00018.1.g04850.1.am.mk/Zjn_sc00019.1.g00220.1.sm.mkhc/Zjn_sc00034.1.g06260.1.am.mk/Zjn_sc00017.1.g02420.1.sm.mk/Zjn_sc00049.1.g01070.1.sm.mkhc/novel.1222/Zjn_sc00017.1.g02700.1.am.mkhc/Zjn_sc00030.1.g01620.1.sm.mkhc/Zjn_sc00030.1.g01630.1.sm.mkhc/Zjn_sc00009.1.g05850.1.am.mk/Zjn_sc00013.1.g05820.1.am.mkhc/Zjn_sc00020.1.g00540.1.sm.mkhc/Zjn_sc00006.1.g00680.1.sm.mkhc
BP	GO:0006497	protein lipidation	6/3456	11/7883	0.337321	0.999977	Zjn_sc00022.1.g05020.1.sm.mkhc/Zjn_sc00002.1.g15860.1.sm.mkhc/Zjn_sc00003.1.g13710.1.am.mkhc/Zjn_sc00038.1.g01440.1.sm.mkhc/Zjn_sc00006.1.g07450.1.am.mk/Zjn_sc00006.1.g07440.1.cf.mkhc	-/-/-/-/-/-	6	1	Zjn_sc00006.1.g07450.1.am.mk	5	Zjn_sc00022.1.g05020.1.sm.mkhc/Zjn_sc00002.1.g15860.1.sm.mkhc/Zjn_sc00003.1.g13710.1.am.mkhc/Zjn_sc00038.1.g01440.1.sm.mkhc/Zjn_sc00006.1.g07440.1.cf.mkhc
BP	GO:0006505	GPI anchor metabolic process	6/3456	11/7883	0.337321	0.999977	Zjn_sc00022.1.g05020.1.sm.mkhc/Zjn_sc00002.1.g15860.1.sm.mkhc/Zjn_sc00003.1.g13710.1.am.mkhc/Zjn_sc00038.1.g01440.1.sm.mkhc/Zjn_sc00006.1.g07450.1.am.mk/Zjn_sc00006.1.g07440.1.cf.mkhc	-/-/-/-/-/-	6	1	Zjn_sc00006.1.g07450.1.am.mk	5	Zjn_sc00022.1.g05020.1.sm.mkhc/Zjn_sc00002.1.g15860.1.sm.mkhc/Zjn_sc00003.1.g13710.1.am.mkhc/Zjn_sc00038.1.g01440.1.sm.mkhc/Zjn_sc00006.1.g07440.1.cf.mkhc
BP	GO:0006506	GPI anchor biosynthetic process	6/3456	11/7883	0.337321	0.999977	Zjn_sc00022.1.g05020.1.sm.mkhc/Zjn_sc00002.1.g15860.1.sm.mkhc/Zjn_sc00003.1.g13710.1.am.mkhc/Zjn_sc00038.1.g01440.1.sm.mkhc/Zjn_sc00006.1.g07450.1.am.mk/Zjn_sc00006.1.g07440.1.cf.mkhc	-/-/-/-/-/-	6	1	Zjn_sc00006.1.g07450.1.am.mk	5	Zjn_sc00022.1.g05020.1.sm.mkhc/Zjn_sc00002.1.g15860.1.sm.mkhc/Zjn_sc00003.1.g13710.1.am.mkhc/Zjn_sc00038.1.g01440.1.sm.mkhc/Zjn_sc00006.1.g07440.1.cf.mkhc
BP	GO:0006661	phosphatidylinositol biosynthetic process	6/3456	11/7883	0.337321	0.999977	Zjn_sc00022.1.g05020.1.sm.mkhc/Zjn_sc00002.1.g15860.1.sm.mkhc/Zjn_sc00003.1.g13710.1.am.mkhc/Zjn_sc00038.1.g01440.1.sm.mkhc/Zjn_sc00006.1.g07450.1.am.mk/Zjn_sc00006.1.g07440.1.cf.mkhc	-/-/-/-/-/-	6	1	Zjn_sc00006.1.g07450.1.am.mk	5	Zjn_sc00022.1.g05020.1.sm.mkhc/Zjn_sc00002.1.g15860.1.sm.mkhc/Zjn_sc00003.1.g13710.1.am.mkhc/Zjn_sc00038.1.g01440.1.sm.mkhc/Zjn_sc00006.1.g07440.1.cf.mkhc
BP	GO:0019220	regulation of phosphate metabolic process	6/3456	11/7883	0.337321	0.999977	Zjn_sc00007.1.g10630.1.am.mk/Zjn_sc00037.1.g02260.1.am.mkhc/Zjn_sc00012.1.g09740.1.sm.mkhc/Zjn_sc00636.1.g00010.1.am.mk/Zjn_sc00037.1.g05560.1.am.mk/Zjn_sc00060.1.g01190.1.sm.mkhc	-/-/-/-/-/-	6	2	Zjn_sc00037.1.g02260.1.am.mkhc/Zjn_sc00012.1.g09740.1.sm.mkhc	4	Zjn_sc00007.1.g10630.1.am.mk/Zjn_sc00636.1.g00010.1.am.mk/Zjn_sc00037.1.g05560.1.am.mk/Zjn_sc00060.1.g01190.1.sm.mkhc
BP	GO:0031399	regulation of protein modification process	6/3456	11/7883	0.337321	0.999977	Zjn_sc00007.1.g10630.1.am.mk/Zjn_sc00037.1.g02260.1.am.mkhc/Zjn_sc00012.1.g09740.1.sm.mkhc/Zjn_sc00636.1.g00010.1.am.mk/Zjn_sc00037.1.g05560.1.am.mk/Zjn_sc00060.1.g01190.1.sm.mkhc	-/-/-/-/-/-	6	2	Zjn_sc00037.1.g02260.1.am.mkhc/Zjn_sc00012.1.g09740.1.sm.mkhc	4	Zjn_sc00007.1.g10630.1.am.mk/Zjn_sc00636.1.g00010.1.am.mk/Zjn_sc00037.1.g05560.1.am.mk/Zjn_sc00060.1.g01190.1.sm.mkhc
BP	GO:0042157	lipoprotein metabolic process	6/3456	11/7883	0.337321	0.999977	Zjn_sc00022.1.g05020.1.sm.mkhc/Zjn_sc00002.1.g15860.1.sm.mkhc/Zjn_sc00003.1.g13710.1.am.mkhc/Zjn_sc00038.1.g01440.1.sm.mkhc/Zjn_sc00006.1.g07450.1.am.mk/Zjn_sc00006.1.g07440.1.cf.mkhc	-/-/-/-/-/-	6	1	Zjn_sc00006.1.g07450.1.am.mk	5	Zjn_sc00022.1.g05020.1.sm.mkhc/Zjn_sc00002.1.g15860.1.sm.mkhc/Zjn_sc00003.1.g13710.1.am.mkhc/Zjn_sc00038.1.g01440.1.sm.mkhc/Zjn_sc00006.1.g07440.1.cf.mkhc
BP	GO:0042158	lipoprotein biosynthetic process	6/3456	11/7883	0.337321	0.999977	Zjn_sc00022.1.g05020.1.sm.mkhc/Zjn_sc00002.1.g15860.1.sm.mkhc/Zjn_sc00003.1.g13710.1.am.mkhc/Zjn_sc00038.1.g01440.1.sm.mkhc/Zjn_sc00006.1.g07450.1.am.mk/Zjn_sc00006.1.g07440.1.cf.mkhc	-/-/-/-/-/-	6	1	Zjn_sc00006.1.g07450.1.am.mk	5	Zjn_sc00022.1.g05020.1.sm.mkhc/Zjn_sc00002.1.g15860.1.sm.mkhc/Zjn_sc00003.1.g13710.1.am.mkhc/Zjn_sc00038.1.g01440.1.sm.mkhc/Zjn_sc00006.1.g07440.1.cf.mkhc
BP	GO:0051174	regulation of phosphorus metabolic process	6/3456	11/7883	0.337321	0.999977	Zjn_sc00007.1.g10630.1.am.mk/Zjn_sc00037.1.g02260.1.am.mkhc/Zjn_sc00012.1.g09740.1.sm.mkhc/Zjn_sc00636.1.g00010.1.am.mk/Zjn_sc00037.1.g05560.1.am.mk/Zjn_sc00060.1.g01190.1.sm.mkhc	-/-/-/-/-/-	6	2	Zjn_sc00037.1.g02260.1.am.mkhc/Zjn_sc00012.1.g09740.1.sm.mkhc	4	Zjn_sc00007.1.g10630.1.am.mk/Zjn_sc00636.1.g00010.1.am.mk/Zjn_sc00037.1.g05560.1.am.mk/Zjn_sc00060.1.g01190.1.sm.mkhc
BP	GO:0008610	lipid biosynthetic process	55/3456	120/7883	0.361843	0.999977	Zjn_sc00073.1.g01050.1.sm.mkhc/Zjn_sc00002.1.g15280.1.sm.mk/Zjn_sc00143.1.g00650.1.am.mk/Zjn_sc00008.1.g06280.1.am.mkhc/Zjn_sc00022.1.g05020.1.sm.mkhc/Zjn_sc00118.1.g00220.1.am.mkhc/novel.90/Zjn_sc00788.1.g00010.1.sm.mkhc/Zjn_sc00023.1.g00950.1.am.mk/novel.1390/Zjn_sc00050.1.g01930.1.sm.mkhc/Zjn_sc00155.1.g00740.1.sm.mkhc/Zjn_sc00029.1.g03600.1.sm.mkhc/Zjn_sc00008.1.g03750.1.am.mk/Zjn_sc00038.1.g…	-/-/-/-/-/-/-/-/-/-/-/-/-/-/-/-/-/-/-/-/-/-/-/-/-/-/-/-/-/-/-/-/-/-/-/-/-/-/-/-/-/-/-/-/-/-/-/-/-/-/-/-/-/-/-	55	23	Zjn_sc00073.1.g01050.1.sm.mkhc/Zjn_sc00002.1.g15280.1.sm.mk/Zjn_sc00788.1.g00010.1.sm.mkhc/Zjn_sc00050.1.g01930.1.sm.mkhc/Zjn_sc00008.1.g03750.1.am.mk/Zjn_sc00043.1.g00480.1.sm.mk/Zjn_sc00003.1.g04240.1.am.mkhc/Zjn_sc00014.1.g06390.1.sm.mk/Zjn_sc00006.1.g07450.1.am.mk/Zjn_sc00049.1.g00300.1.sm.mkhc/Zjn_sc00037.1.g04980.1.sm.mkhc/Zjn_sc00094.1.g00990.1.sm.mk/Zjn_sc00122.1.g01300.1.sm.mkhc/Zjn_sc00…	32	Zjn_sc00143.1.g00650.1.am.mk/Zjn_sc00008.1.g06280.1.am.mkhc/Zjn_sc00022.1.g05020.1.sm.mkhc/Zjn_sc00118.1.g00220.1.am.mkhc/novel.90/Zjn_sc00023.1.g00950.1.am.mk/novel.1390/Zjn_sc00155.1.g00740.1.sm.mkhc/Zjn_sc00029.1.g03600.1.sm.mkhc/Zjn_sc00038.1.g02510.1.sm.mkhc/Zjn_sc00090.1.g00130.1.cf.mkhc/Zjn_sc00003.1.g14560.1.sm.mkhc/novel.97/Zjn_sc00016.1.g06870.1.sm.mkhc/Zjn_sc00008.1.g08650.1.am.mkhc/no…
BP	GO:0015979	photosynthesis	29/3456	62/7883	0.365792	0.999977	Zjn_sc00097.1.g00210.1.sm.mkhc/Zjn_sc00056.1.g02670.1.sm.mkhc/Zjn_sc00040.1.g02730.1.sm.mk/Zjn_sc00009.1.g01400.1.sm.mk/Zjn_sc00071.1.g00930.1.sm.mk/Zjn_sc00012.1.g01780.1.am.mk/Zjn_sc00112.1.g00640.1.sm.mkhc/Zjn_sc00009.1.g01570.1.sm.mkhc/Zjn_sc00063.1.g00090.1.am.mkhc/Zjn_sc00044.1.g04510.1.sm.mk/Zjn_sc00025.1.g00170.1.am.mk/Zjn_sc00040.1.g01390.1.am.mk/Zjn_sc00027.1.g01920.1.am.mk/Zjn_sc00148.…	-/-/-/-/-/-/-/-/-/-/-/-/-/-/-/-/-/-/-/-/-/-/-/-/-/-/-/-/-	29	7	Zjn_sc00040.1.g02730.1.sm.mk/Zjn_sc00025.1.g00170.1.am.mk/Zjn_sc00007.1.g11300.1.sm.mk/Zjn_sc00004.1.g05170.1.am.mk/Zjn_sc00162.1.g00250.1.am.mk/Zjn_sc00004.1.g04820.1.sm.mk/Zjn_sc00014.1.g03050.1.sm.mkhc	22	Zjn_sc00097.1.g00210.1.sm.mkhc/Zjn_sc00056.1.g02670.1.sm.mkhc/Zjn_sc00009.1.g01400.1.sm.mk/Zjn_sc00071.1.g00930.1.sm.mk/Zjn_sc00012.1.g01780.1.am.mk/Zjn_sc00112.1.g00640.1.sm.mkhc/Zjn_sc00009.1.g01570.1.sm.mkhc/Zjn_sc00063.1.g00090.1.am.mkhc/Zjn_sc00044.1.g04510.1.sm.mk/Zjn_sc00040.1.g01390.1.am.mk/Zjn_sc00027.1.g01920.1.am.mk/Zjn_sc00148.1.g00140.1.sm.mkhc/Zjn_sc00018.1.g02290.1.am.mk/Zjn_sc0000…
BP	GO:0000375	RNA splicing, via transesterification reactions	10/3456	20/7883	0.367956	0.999977	Zjn_sc00023.1.g03420.1.sm.mkhc/Zjn_sc00017.1.g01280.1.sm.mkhc/Zjn_sc00034.1.g01920.1.sm.mkhc/Zjn_sc00184.1.g00070.1.am.mkhc/Zjn_sc00049.1.g01420.1.sm.mkhc/Zjn_sc00014.1.g09790.1.sm.mkhc/Zjn_sc00037.1.g02090.1.sm.mkhc/Zjn_sc00022.1.g00470.1.am.mk/Zjn_sc00001.1.g11590.1.am.mkhc/Zjn_sc00007.1.g04050.1.am.mk	-/-/-/-/-/-/-/-/-/-	10	7	Zjn_sc00017.1.g01280.1.sm.mkhc/Zjn_sc00184.1.g00070.1.am.mkhc/Zjn_sc00049.1.g01420.1.sm.mkhc/Zjn_sc00037.1.g02090.1.sm.mkhc/Zjn_sc00022.1.g00470.1.am.mk/Zjn_sc00001.1.g11590.1.am.mkhc/Zjn_sc00007.1.g04050.1.am.mk	3	Zjn_sc00023.1.g03420.1.sm.mkhc/Zjn_sc00034.1.g01920.1.sm.mkhc/Zjn_sc00014.1.g09790.1.sm.mkhc
BP	GO:0000377	RNA splicing, via transesterification reactions with bulged adenosine as nucleophile	10/3456	20/7883	0.367956	0.999977	Zjn_sc00023.1.g03420.1.sm.mkhc/Zjn_sc00017.1.g01280.1.sm.mkhc/Zjn_sc00034.1.g01920.1.sm.mkhc/Zjn_sc00184.1.g00070.1.am.mkhc/Zjn_sc00049.1.g01420.1.sm.mkhc/Zjn_sc00014.1.g09790.1.sm.mkhc/Zjn_sc00037.1.g02090.1.sm.mkhc/Zjn_sc00022.1.g00470.1.am.mk/Zjn_sc00001.1.g11590.1.am.mkhc/Zjn_sc00007.1.g04050.1.am.mk	-/-/-/-/-/-/-/-/-/-	10	7	Zjn_sc00017.1.g01280.1.sm.mkhc/Zjn_sc00184.1.g00070.1.am.mkhc/Zjn_sc00049.1.g01420.1.sm.mkhc/Zjn_sc00037.1.g02090.1.sm.mkhc/Zjn_sc00022.1.g00470.1.am.mk/Zjn_sc00001.1.g11590.1.am.mkhc/Zjn_sc00007.1.g04050.1.am.mk	3	Zjn_sc00023.1.g03420.1.sm.mkhc/Zjn_sc00034.1.g01920.1.sm.mkhc/Zjn_sc00014.1.g09790.1.sm.mkhc
BP	GO:0000398	mRNA splicing, via spliceosome	10/3456	20/7883	0.367956	0.999977	Zjn_sc00023.1.g03420.1.sm.mkhc/Zjn_sc00017.1.g01280.1.sm.mkhc/Zjn_sc00034.1.g01920.1.sm.mkhc/Zjn_sc00184.1.g00070.1.am.mkhc/Zjn_sc00049.1.g01420.1.sm.mkhc/Zjn_sc00014.1.g09790.1.sm.mkhc/Zjn_sc00037.1.g02090.1.sm.mkhc/Zjn_sc00022.1.g00470.1.am.mk/Zjn_sc00001.1.g11590.1.am.mkhc/Zjn_sc00007.1.g04050.1.am.mk	-/-/-/-/-/-/-/-/-/-	10	7	Zjn_sc00017.1.g01280.1.sm.mkhc/Zjn_sc00184.1.g00070.1.am.mkhc/Zjn_sc00049.1.g01420.1.sm.mkhc/Zjn_sc00037.1.g02090.1.sm.mkhc/Zjn_sc00022.1.g00470.1.am.mk/Zjn_sc00001.1.g11590.1.am.mkhc/Zjn_sc00007.1.g04050.1.am.mk	3	Zjn_sc00023.1.g03420.1.sm.mkhc/Zjn_sc00034.1.g01920.1.sm.mkhc/Zjn_sc00014.1.g09790.1.sm.mkhc
BP	GO:0034655	nucleobase-containing compound catabolic process	10/3456	20/7883	0.367956	0.999977	Zjn_sc00097.1.g01430.1.sm.mk/Zjn_sc00967.1.g00010.1.am.mk/Zjn_sc00013.1.g03790.1.sm.mkhc/Zjn_sc00003.1.g04200.1.sm.mk/Zjn_sc00004.1.g12070.1.sm.mkhc/Zjn_sc00023.1.g04970.1.sm.mkhc/Zjn_sc00037.1.g03720.1.sm.mkhc/Zjn_sc00005.1.g07050.1.sm.mkhc/Zjn_sc00020.1.g06030.1.sm.mkhc/Zjn_sc00043.1.g00090.1.sm.mkhc	-/-/-/-/-/-/-/-/-/-	10	8	Zjn_sc00097.1.g01430.1.sm.mk/Zjn_sc00967.1.g00010.1.am.mk/Zjn_sc00013.1.g03790.1.sm.mkhc/Zjn_sc00004.1.g12070.1.sm.mkhc/Zjn_sc00023.1.g04970.1.sm.mkhc/Zjn_sc00037.1.g03720.1.sm.mkhc/Zjn_sc00005.1.g07050.1.sm.mkhc/Zjn_sc00020.1.g06030.1.sm.mkhc	2	Zjn_sc00003.1.g04200.1.sm.mk/Zjn_sc00043.1.g00090.1.sm.mkhc
BP	GO:1901615	organic hydroxy compound metabolic process	10/3456	20/7883	0.367956	0.999977	Zjn_sc01440.1.g00010.1.am.mk/Zjn_sc00003.1.g00920.1.am.mk/Zjn_sc00017.1.g05630.1.sm.mk/Zjn_sc00013.1.g02470.1.sm.mkhc/Zjn_sc00013.1.g02460.1.sm.mk/Zjn_sc00002.1.g11860.1.sm.mkhc/Zjn_sc00343.1.g00010.1.sm.mkhc/Zjn_sc00005.1.g08410.1.sm.mkhc/Zjn_sc00013.1.g02940.1.sm.mkhc/Zjn_sc00064.1.g00370.1.sm.mk	-/-/-/-/-/-/-/-/-/-	10	5	Zjn_sc00017.1.g05630.1.sm.mk/Zjn_sc00013.1.g02460.1.sm.mk/Zjn_sc00005.1.g08410.1.sm.mkhc/Zjn_sc00013.1.g02940.1.sm.mkhc/Zjn_sc00064.1.g00370.1.sm.mk	5	Zjn_sc01440.1.g00010.1.am.mk/Zjn_sc00003.1.g00920.1.am.mk/Zjn_sc00013.1.g02470.1.sm.mkhc/Zjn_sc00002.1.g11860.1.sm.mkhc/Zjn_sc00343.1.g00010.1.sm.mkhc
BP	GO:0006260	DNA replication	19/3456	40/7883	0.37708	0.999977	Zjn_sc00066.1.g03080.1.am.mkhc/Zjn_sc00049.1.g01520.1.am.mkhc/Zjn_sc00002.1.g10350.1.sm.mkhc/Zjn_sc00115.1.g00470.1.sm.mkhc/Zjn_sc00004.1.g02640.1.sm.mkhc/Zjn_sc00010.1.g03490.1.sm.mk/Zjn_sc00008.1.g09130.1.sm.mkhc/Zjn_sc00003.1.g10310.1.am.mk/Zjn_sc00071.1.g03040.1.am.mk/Zjn_sc00006.1.g01370.1.sm.mk/Zjn_sc00097.1.g00610.1.sm.mkhc/Zjn_sc00043.1.g01770.1.sm.mkhc/Zjn_sc00012.1.g00470.1.sm.mkhc/Zjn_…	-/-/-/-/-/-/-/-/-/-/-/-/-/-/-/-/-/-/-	19	15	Zjn_sc00066.1.g03080.1.am.mkhc/Zjn_sc00049.1.g01520.1.am.mkhc/Zjn_sc00115.1.g00470.1.sm.mkhc/Zjn_sc00004.1.g02640.1.sm.mkhc/Zjn_sc00008.1.g09130.1.sm.mkhc/Zjn_sc00003.1.g10310.1.am.mk/Zjn_sc00071.1.g03040.1.am.mk/Zjn_sc00006.1.g01370.1.sm.mk/Zjn_sc00097.1.g00610.1.sm.mkhc/Zjn_sc00043.1.g01770.1.sm.mkhc/Zjn_sc00012.1.g00470.1.sm.mkhc/Zjn_sc00002.1.g15890.1.sm.mkhc/Zjn_sc00087.1.g00200.1.am.mkhc/Zj…	4	Zjn_sc00002.1.g10350.1.sm.mkhc/Zjn_sc00010.1.g03490.1.sm.mk/Zjn_sc00075.1.g00770.1.am.mk/Zjn_sc00026.1.g01510.1.sm.mkhc
BP	GO:0006813	potassium ion transport	14/3456	29/7883	0.38171	0.999977	Zjn_sc00008.1.g04910.1.sm.mkhc/Zjn_sc00060.1.g00750.1.sm.mkhc/Zjn_sc00001.1.g01360.1.sm.mkhc/Zjn_sc00065.1.g02340.1.sm.mkhc/Zjn_sc00018.1.g06250.1.sm.mkhc/Zjn_sc00009.1.g01480.1.am.mkhc/Zjn_sc00034.1.g01820.1.sm.mkhc/Zjn_sc00044.1.g04650.1.sm.mkhc/Zjn_sc00105.1.g00900.1.sm.mkhc/Zjn_sc00142.1.g00700.1.am.mkhc/Zjn_sc00022.1.g02400.1.am.mkhc/Zjn_sc00034.1.g02170.1.sm.mk/Zjn_sc00162.1.g00120.1.am.mk/…	-/-/-/-/-/-/-/-/-/-/-/-/-/-	14	6	Zjn_sc00018.1.g06250.1.sm.mkhc/Zjn_sc00009.1.g01480.1.am.mkhc/Zjn_sc00105.1.g00900.1.sm.mkhc/Zjn_sc00142.1.g00700.1.am.mkhc/Zjn_sc00022.1.g02400.1.am.mkhc/Zjn_sc00162.1.g00120.1.am.mk	8	Zjn_sc00008.1.g04910.1.sm.mkhc/Zjn_sc00060.1.g00750.1.sm.mkhc/Zjn_sc00001.1.g01360.1.sm.mkhc/Zjn_sc00065.1.g02340.1.sm.mkhc/Zjn_sc00034.1.g01820.1.sm.mkhc/Zjn_sc00044.1.g04650.1.sm.mkhc/Zjn_sc00034.1.g02170.1.sm.mk/Zjn_sc00018.1.g04090.1.am.mkhc
BP	GO:0006066	alcohol metabolic process	9/3456	18/7883	0.383148	0.999977	Zjn_sc01440.1.g00010.1.am.mk/Zjn_sc00003.1.g00920.1.am.mk/Zjn_sc00017.1.g05630.1.sm.mk/Zjn_sc00013.1.g02470.1.sm.mkhc/Zjn_sc00013.1.g02460.1.sm.mk/Zjn_sc00002.1.g11860.1.sm.mkhc/Zjn_sc00343.1.g00010.1.sm.mkhc/Zjn_sc00013.1.g02940.1.sm.mkhc/Zjn_sc00064.1.g00370.1.sm.mk	-/-/-/-/-/-/-/-/-	9	4	Zjn_sc00017.1.g05630.1.sm.mk/Zjn_sc00013.1.g02460.1.sm.mk/Zjn_sc00013.1.g02940.1.sm.mkhc/Zjn_sc00064.1.g00370.1.sm.mk	5	Zjn_sc01440.1.g00010.1.am.mk/Zjn_sc00003.1.g00920.1.am.mk/Zjn_sc00013.1.g02470.1.sm.mkhc/Zjn_sc00002.1.g11860.1.sm.mkhc/Zjn_sc00343.1.g00010.1.sm.mkhc
BP	GO:0006575	cellular modified amino acid metabolic process	9/3456	18/7883	0.383148	0.999977	Zjn_sc00096.1.g01100.1.sm.mkhc/Zjn_sc00043.1.g04440.1.am.mk/Zjn_sc00044.1.g01920.1.cf.mkhc/Zjn_sc00043.1.g00480.1.sm.mk/Zjn_sc00058.1.g01440.1.am.mkhc/Zjn_sc00020.1.g03660.1.am.mkhc/Zjn_sc00012.1.g02190.1.sm.mkhc/Zjn_sc00004.1.g14360.1.sm.mkhc/Zjn_sc00026.1.g00710.1.sm.mk	-/-/-/-/-/-/-/-/-	9	5	Zjn_sc00043.1.g04440.1.am.mk/Zjn_sc00044.1.g01920.1.cf.mkhc/Zjn_sc00043.1.g00480.1.sm.mk/Zjn_sc00020.1.g03660.1.am.mkhc/Zjn_sc00026.1.g00710.1.sm.mk	4	Zjn_sc00096.1.g01100.1.sm.mkhc/Zjn_sc00058.1.g01440.1.am.mkhc/Zjn_sc00012.1.g02190.1.sm.mkhc/Zjn_sc00004.1.g14360.1.sm.mkhc
BP	GO:0006643	membrane lipid metabolic process	9/3456	18/7883	0.383148	0.999977	Zjn_sc00022.1.g05020.1.sm.mkhc/Zjn_sc00013.1.g01130.1.sm.mkhc/Zjn_sc00002.1.g15860.1.sm.mkhc/Zjn_sc00003.1.g13710.1.am.mkhc/Zjn_sc00038.1.g01440.1.sm.mkhc/Zjn_sc00006.1.g07450.1.am.mk/Zjn_sc00121.1.g00010.1.am.mk/Zjn_sc00002.1.g09800.1.sm.mkhc/Zjn_sc00006.1.g07440.1.cf.mkhc	-/-/-/-/-/-/-/-/-	9	1	Zjn_sc00006.1.g07450.1.am.mk	8	Zjn_sc00022.1.g05020.1.sm.mkhc/Zjn_sc00013.1.g01130.1.sm.mkhc/Zjn_sc00002.1.g15860.1.sm.mkhc/Zjn_sc00003.1.g13710.1.am.mkhc/Zjn_sc00038.1.g01440.1.sm.mkhc/Zjn_sc00121.1.g00010.1.am.mk/Zjn_sc00002.1.g09800.1.sm.mkhc/Zjn_sc00006.1.g07440.1.cf.mkhc
BP	GO:0019751	polyol metabolic process	9/3456	18/7883	0.383148	0.999977	Zjn_sc01440.1.g00010.1.am.mk/Zjn_sc00003.1.g00920.1.am.mk/Zjn_sc00017.1.g05630.1.sm.mk/Zjn_sc00013.1.g02470.1.sm.mkhc/Zjn_sc00013.1.g02460.1.sm.mk/Zjn_sc00002.1.g11860.1.sm.mkhc/Zjn_sc00343.1.g00010.1.sm.mkhc/Zjn_sc00013.1.g02940.1.sm.mkhc/Zjn_sc00064.1.g00370.1.sm.mk	-/-/-/-/-/-/-/-/-	9	4	Zjn_sc00017.1.g05630.1.sm.mk/Zjn_sc00013.1.g02460.1.sm.mk/Zjn_sc00013.1.g02940.1.sm.mkhc/Zjn_sc00064.1.g00370.1.sm.mk	5	Zjn_sc01440.1.g00010.1.am.mk/Zjn_sc00003.1.g00920.1.am.mk/Zjn_sc00013.1.g02470.1.sm.mkhc/Zjn_sc00002.1.g11860.1.sm.mkhc/Zjn_sc00343.1.g00010.1.sm.mkhc
BP	GO:0009124	nucleoside monophosphate biosynthetic process	13/3456	27/7883	0.395782	0.999977	Zjn_sc00095.1.g00500.1.sm.mkhc/Zjn_sc00001.1.g09550.1.sm.mkhc/Zjn_sc00029.1.g02580.1.sm.mkhc/Zjn_sc00036.1.g03080.1.sm.mkhc/Zjn_sc00037.1.g00990.1.sm.mkhc/Zjn_sc00105.1.g01300.1.am.mkhc/Zjn_sc00022.1.g03630.1.sm.mkhc/Zjn_sc00106.1.g00970.1.sm.mkhc/Zjn_sc03365.1.g00010.1.cf.mkhc/Zjn_sc00002.1.g06090.1.am.mk/novel.207/Zjn_sc00007.1.g07180.1.am.mkhc/Zjn_sc00002.1.g10380.1.sm.mkhc	-/-/-/-/-/-/-/-/-/-/-/-/-	13	6	Zjn_sc00095.1.g00500.1.sm.mkhc/Zjn_sc00001.1.g09550.1.sm.mkhc/Zjn_sc00029.1.g02580.1.sm.mkhc/Zjn_sc00105.1.g01300.1.am.mkhc/Zjn_sc03365.1.g00010.1.cf.mkhc/Zjn_sc00007.1.g07180.1.am.mkhc	7	Zjn_sc00036.1.g03080.1.sm.mkhc/Zjn_sc00037.1.g00990.1.sm.mkhc/Zjn_sc00022.1.g03630.1.sm.mkhc/Zjn_sc00106.1.g00970.1.sm.mkhc/Zjn_sc00002.1.g06090.1.am.mk/novel.207/Zjn_sc00002.1.g10380.1.sm.mkhc
BP	GO:0009127	purine nucleoside monophosphate biosynthetic process	13/3456	27/7883	0.395782	0.999977	Zjn_sc00095.1.g00500.1.sm.mkhc/Zjn_sc00001.1.g09550.1.sm.mkhc/Zjn_sc00029.1.g02580.1.sm.mkhc/Zjn_sc00036.1.g03080.1.sm.mkhc/Zjn_sc00037.1.g00990.1.sm.mkhc/Zjn_sc00105.1.g01300.1.am.mkhc/Zjn_sc00022.1.g03630.1.sm.mkhc/Zjn_sc00106.1.g00970.1.sm.mkhc/Zjn_sc03365.1.g00010.1.cf.mkhc/Zjn_sc00002.1.g06090.1.am.mk/novel.207/Zjn_sc00007.1.g07180.1.am.mkhc/Zjn_sc00002.1.g10380.1.sm.mkhc	-/-/-/-/-/-/-/-/-/-/-/-/-	13	6	Zjn_sc00095.1.g00500.1.sm.mkhc/Zjn_sc00001.1.g09550.1.sm.mkhc/Zjn_sc00029.1.g02580.1.sm.mkhc/Zjn_sc00105.1.g01300.1.am.mkhc/Zjn_sc03365.1.g00010.1.cf.mkhc/Zjn_sc00007.1.g07180.1.am.mkhc	7	Zjn_sc00036.1.g03080.1.sm.mkhc/Zjn_sc00037.1.g00990.1.sm.mkhc/Zjn_sc00022.1.g03630.1.sm.mkhc/Zjn_sc00106.1.g00970.1.sm.mkhc/Zjn_sc00002.1.g06090.1.am.mk/novel.207/Zjn_sc00002.1.g10380.1.sm.mkhc
BP	GO:0009156	ribonucleoside monophosphate biosynthetic process	13/3456	27/7883	0.395782	0.999977	Zjn_sc00095.1.g00500.1.sm.mkhc/Zjn_sc00001.1.g09550.1.sm.mkhc/Zjn_sc00029.1.g02580.1.sm.mkhc/Zjn_sc00036.1.g03080.1.sm.mkhc/Zjn_sc00037.1.g00990.1.sm.mkhc/Zjn_sc00105.1.g01300.1.am.mkhc/Zjn_sc00022.1.g03630.1.sm.mkhc/Zjn_sc00106.1.g00970.1.sm.mkhc/Zjn_sc03365.1.g00010.1.cf.mkhc/Zjn_sc00002.1.g06090.1.am.mk/novel.207/Zjn_sc00007.1.g07180.1.am.mkhc/Zjn_sc00002.1.g10380.1.sm.mkhc	-/-/-/-/-/-/-/-/-/-/-/-/-	13	6	Zjn_sc00095.1.g00500.1.sm.mkhc/Zjn_sc00001.1.g09550.1.sm.mkhc/Zjn_sc00029.1.g02580.1.sm.mkhc/Zjn_sc00105.1.g01300.1.am.mkhc/Zjn_sc03365.1.g00010.1.cf.mkhc/Zjn_sc00007.1.g07180.1.am.mkhc	7	Zjn_sc00036.1.g03080.1.sm.mkhc/Zjn_sc00037.1.g00990.1.sm.mkhc/Zjn_sc00022.1.g03630.1.sm.mkhc/Zjn_sc00106.1.g00970.1.sm.mkhc/Zjn_sc00002.1.g06090.1.am.mk/novel.207/Zjn_sc00002.1.g10380.1.sm.mkhc
BP	GO:0009168	purine ribonucleoside monophosphate biosynthetic process	13/3456	27/7883	0.395782	0.999977	Zjn_sc00095.1.g00500.1.sm.mkhc/Zjn_sc00001.1.g09550.1.sm.mkhc/Zjn_sc00029.1.g02580.1.sm.mkhc/Zjn_sc00036.1.g03080.1.sm.mkhc/Zjn_sc00037.1.g00990.1.sm.mkhc/Zjn_sc00105.1.g01300.1.am.mkhc/Zjn_sc00022.1.g03630.1.sm.mkhc/Zjn_sc00106.1.g00970.1.sm.mkhc/Zjn_sc03365.1.g00010.1.cf.mkhc/Zjn_sc00002.1.g06090.1.am.mk/novel.207/Zjn_sc00007.1.g07180.1.am.mkhc/Zjn_sc00002.1.g10380.1.sm.mkhc	-/-/-/-/-/-/-/-/-/-/-/-/-	13	6	Zjn_sc00095.1.g00500.1.sm.mkhc/Zjn_sc00001.1.g09550.1.sm.mkhc/Zjn_sc00029.1.g02580.1.sm.mkhc/Zjn_sc00105.1.g01300.1.am.mkhc/Zjn_sc03365.1.g00010.1.cf.mkhc/Zjn_sc00007.1.g07180.1.am.mkhc	7	Zjn_sc00036.1.g03080.1.sm.mkhc/Zjn_sc00037.1.g00990.1.sm.mkhc/Zjn_sc00022.1.g03630.1.sm.mkhc/Zjn_sc00106.1.g00970.1.sm.mkhc/Zjn_sc00002.1.g06090.1.am.mk/novel.207/Zjn_sc00002.1.g10380.1.sm.mkhc
BP	GO:0071804	cellular potassium ion transport	13/3456	27/7883	0.395782	0.999977	Zjn_sc00008.1.g04910.1.sm.mkhc/Zjn_sc00060.1.g00750.1.sm.mkhc/Zjn_sc00001.1.g01360.1.sm.mkhc/Zjn_sc00065.1.g02340.1.sm.mkhc/Zjn_sc00018.1.g06250.1.sm.mkhc/Zjn_sc00009.1.g01480.1.am.mkhc/Zjn_sc00034.1.g01820.1.sm.mkhc/Zjn_sc00044.1.g04650.1.sm.mkhc/Zjn_sc00142.1.g00700.1.am.mkhc/Zjn_sc00022.1.g02400.1.am.mkhc/Zjn_sc00034.1.g02170.1.sm.mk/Zjn_sc00162.1.g00120.1.am.mk/Zjn_sc00018.1.g04090.1.am.mkhc	-/-/-/-/-/-/-/-/-/-/-/-/-	13	5	Zjn_sc00018.1.g06250.1.sm.mkhc/Zjn_sc00009.1.g01480.1.am.mkhc/Zjn_sc00142.1.g00700.1.am.mkhc/Zjn_sc00022.1.g02400.1.am.mkhc/Zjn_sc00162.1.g00120.1.am.mk	8	Zjn_sc00008.1.g04910.1.sm.mkhc/Zjn_sc00060.1.g00750.1.sm.mkhc/Zjn_sc00001.1.g01360.1.sm.mkhc/Zjn_sc00065.1.g02340.1.sm.mkhc/Zjn_sc00034.1.g01820.1.sm.mkhc/Zjn_sc00044.1.g04650.1.sm.mkhc/Zjn_sc00034.1.g02170.1.sm.mk/Zjn_sc00018.1.g04090.1.am.mkhc
BP	GO:0071805	potassium ion transmembrane transport	13/3456	27/7883	0.395782	0.999977	Zjn_sc00008.1.g04910.1.sm.mkhc/Zjn_sc00060.1.g00750.1.sm.mkhc/Zjn_sc00001.1.g01360.1.sm.mkhc/Zjn_sc00065.1.g02340.1.sm.mkhc/Zjn_sc00018.1.g06250.1.sm.mkhc/Zjn_sc00009.1.g01480.1.am.mkhc/Zjn_sc00034.1.g01820.1.sm.mkhc/Zjn_sc00044.1.g04650.1.sm.mkhc/Zjn_sc00142.1.g00700.1.am.mkhc/Zjn_sc00022.1.g02400.1.am.mkhc/Zjn_sc00034.1.g02170.1.sm.mk/Zjn_sc00162.1.g00120.1.am.mk/Zjn_sc00018.1.g04090.1.am.mkhc	-/-/-/-/-/-/-/-/-/-/-/-/-	13	5	Zjn_sc00018.1.g06250.1.sm.mkhc/Zjn_sc00009.1.g01480.1.am.mkhc/Zjn_sc00142.1.g00700.1.am.mkhc/Zjn_sc00022.1.g02400.1.am.mkhc/Zjn_sc00162.1.g00120.1.am.mk	8	Zjn_sc00008.1.g04910.1.sm.mkhc/Zjn_sc00060.1.g00750.1.sm.mkhc/Zjn_sc00001.1.g01360.1.sm.mkhc/Zjn_sc00065.1.g02340.1.sm.mkhc/Zjn_sc00034.1.g01820.1.sm.mkhc/Zjn_sc00044.1.g04650.1.sm.mkhc/Zjn_sc00034.1.g02170.1.sm.mk/Zjn_sc00018.1.g04090.1.am.mkhc
BP	GO:0006664	glycolipid metabolic process	8/3456	16/7883	0.399952	0.999977	Zjn_sc00022.1.g05020.1.sm.mkhc/Zjn_sc00002.1.g15860.1.sm.mkhc/Zjn_sc00003.1.g13710.1.am.mkhc/Zjn_sc00038.1.g01440.1.sm.mkhc/Zjn_sc00006.1.g07450.1.am.mk/Zjn_sc00121.1.g00010.1.am.mk/Zjn_sc00002.1.g09800.1.sm.mkhc/Zjn_sc00006.1.g07440.1.cf.mkhc	-/-/-/-/-/-/-/-	8	1	Zjn_sc00006.1.g07450.1.am.mk	7	Zjn_sc00022.1.g05020.1.sm.mkhc/Zjn_sc00002.1.g15860.1.sm.mkhc/Zjn_sc00003.1.g13710.1.am.mkhc/Zjn_sc00038.1.g01440.1.sm.mkhc/Zjn_sc00121.1.g00010.1.am.mk/Zjn_sc00002.1.g09800.1.sm.mkhc/Zjn_sc00006.1.g07440.1.cf.mkhc
BP	GO:0007034	vacuolar transport	8/3456	16/7883	0.399952	0.999977	Zjn_sc00096.1.g00260.1.am.mkhc/Zjn_sc00020.1.g05320.1.sm.mkhc/Zjn_sc00008.1.g04330.1.es.mkhc/Zjn_sc00037.1.g02500.1.sm.mkhc/Zjn_sc00115.1.g00150.1.am.mkhc/Zjn_sc00069.1.g00660.1.sm.mkhc/Zjn_sc00002.1.g17280.1.sm.mkhc/Zjn_sc00035.1.g00370.1.sm.mkhc	-/-/-/-/-/-/-/-	8	0		8	Zjn_sc00096.1.g00260.1.am.mkhc/Zjn_sc00020.1.g05320.1.sm.mkhc/Zjn_sc00008.1.g04330.1.es.mkhc/Zjn_sc00037.1.g02500.1.sm.mkhc/Zjn_sc00115.1.g00150.1.am.mkhc/Zjn_sc00069.1.g00660.1.sm.mkhc/Zjn_sc00002.1.g17280.1.sm.mkhc/Zjn_sc00035.1.g00370.1.sm.mkhc
BP	GO:0009247	glycolipid biosynthetic process	8/3456	16/7883	0.399952	0.999977	Zjn_sc00022.1.g05020.1.sm.mkhc/Zjn_sc00002.1.g15860.1.sm.mkhc/Zjn_sc00003.1.g13710.1.am.mkhc/Zjn_sc00038.1.g01440.1.sm.mkhc/Zjn_sc00006.1.g07450.1.am.mk/Zjn_sc00121.1.g00010.1.am.mk/Zjn_sc00002.1.g09800.1.sm.mkhc/Zjn_sc00006.1.g07440.1.cf.mkhc	-/-/-/-/-/-/-/-	8	1	Zjn_sc00006.1.g07450.1.am.mk	7	Zjn_sc00022.1.g05020.1.sm.mkhc/Zjn_sc00002.1.g15860.1.sm.mkhc/Zjn_sc00003.1.g13710.1.am.mkhc/Zjn_sc00038.1.g01440.1.sm.mkhc/Zjn_sc00121.1.g00010.1.am.mk/Zjn_sc00002.1.g09800.1.sm.mkhc/Zjn_sc00006.1.g07440.1.cf.mkhc
BP	GO:0046467	membrane lipid biosynthetic process	8/3456	16/7883	0.399952	0.999977	Zjn_sc00022.1.g05020.1.sm.mkhc/Zjn_sc00002.1.g15860.1.sm.mkhc/Zjn_sc00003.1.g13710.1.am.mkhc/Zjn_sc00038.1.g01440.1.sm.mkhc/Zjn_sc00006.1.g07450.1.am.mk/Zjn_sc00121.1.g00010.1.am.mk/Zjn_sc00002.1.g09800.1.sm.mkhc/Zjn_sc00006.1.g07440.1.cf.mkhc	-/-/-/-/-/-/-/-	8	1	Zjn_sc00006.1.g07450.1.am.mk	7	Zjn_sc00022.1.g05020.1.sm.mkhc/Zjn_sc00002.1.g15860.1.sm.mkhc/Zjn_sc00003.1.g13710.1.am.mkhc/Zjn_sc00038.1.g01440.1.sm.mkhc/Zjn_sc00121.1.g00010.1.am.mk/Zjn_sc00002.1.g09800.1.sm.mkhc/Zjn_sc00006.1.g07440.1.cf.mkhc
BP	GO:0072527	pyrimidine-containing compound metabolic process	8/3456	16/7883	0.399952	0.999977	Zjn_sc00013.1.g00360.1.am.mkhc/Zjn_sc00017.1.g00800.1.cf.mkhc/Zjn_sc00029.1.g00570.1.sm.mkhc/Zjn_sc00012.1.g01020.1.sm.mkhc/Zjn_sc00037.1.g00120.1.am.mk/Zjn_sc00034.1.g01190.1.sm.mkhc/Zjn_sc00005.1.g00620.1.sm.mk/Zjn_sc00036.1.g00460.1.am.mkhc	-/-/-/-/-/-/-/-	8	7	Zjn_sc00013.1.g00360.1.am.mkhc/Zjn_sc00029.1.g00570.1.sm.mkhc/Zjn_sc00012.1.g01020.1.sm.mkhc/Zjn_sc00037.1.g00120.1.am.mk/Zjn_sc00034.1.g01190.1.sm.mkhc/Zjn_sc00005.1.g00620.1.sm.mk/Zjn_sc00036.1.g00460.1.am.mkhc	1	Zjn_sc00017.1.g00800.1.cf.mkhc
BP	GO:1903509	liposaccharide metabolic process	8/3456	16/7883	0.399952	0.999977	Zjn_sc00022.1.g05020.1.sm.mkhc/Zjn_sc00002.1.g15860.1.sm.mkhc/Zjn_sc00003.1.g13710.1.am.mkhc/Zjn_sc00038.1.g01440.1.sm.mkhc/Zjn_sc00006.1.g07450.1.am.mk/Zjn_sc00121.1.g00010.1.am.mk/Zjn_sc00002.1.g09800.1.sm.mkhc/Zjn_sc00006.1.g07440.1.cf.mkhc	-/-/-/-/-/-/-/-	8	1	Zjn_sc00006.1.g07450.1.am.mk	7	Zjn_sc00022.1.g05020.1.sm.mkhc/Zjn_sc00002.1.g15860.1.sm.mkhc/Zjn_sc00003.1.g13710.1.am.mkhc/Zjn_sc00038.1.g01440.1.sm.mkhc/Zjn_sc00121.1.g00010.1.am.mk/Zjn_sc00002.1.g09800.1.sm.mkhc/Zjn_sc00006.1.g07440.1.cf.mkhc
BP	GO:0006820	anion transport	38/3456	83/7883	0.400815	0.999977	Zjn_sc00015.1.g00770.1.sm.mk/Zjn_sc00007.1.g07860.1.sm.mk/Zjn_sc00011.1.g01090.1.sm.mkhc/Zjn_sc00050.1.g02580.1.am.mk/Zjn_sc00017.1.g01610.1.am.mk/Zjn_sc00131.1.g00800.1.am.mkhc/Zjn_sc00009.1.g01260.1.am.mkhc/Zjn_sc00128.1.g00630.1.am.mkhc/Zjn_sc00029.1.g00230.1.am.mk/Zjn_sc00088.1.g00690.1.am.mkhc/Zjn_sc00127.1.g00340.1.am.mk/Zjn_sc00015.1.g00510.1.am.mkhc/Zjn_sc00010.1.g04840.1.sm.mkhc/Zjn_sc00…	-/-/-/-/-/-/-/-/-/-/-/-/-/-/-/-/-/-/-/-/-/-/-/-/-/-/-/-/-/-/-/-/-/-/-/-/-/-	38	12	Zjn_sc00011.1.g01090.1.sm.mkhc/Zjn_sc00050.1.g02580.1.am.mk/Zjn_sc00009.1.g01260.1.am.mkhc/Zjn_sc00029.1.g00230.1.am.mk/Zjn_sc00010.1.g04840.1.sm.mkhc/Zjn_sc01032.1.g00010.1.sm.mkhc/Zjn_sc00095.1.g00560.1.am.mk/Zjn_sc00018.1.g00370.1.am.mk/Zjn_sc00047.1.g03890.1.sm.mkhc/Zjn_sc00003.1.g14900.1.sm.mkhc/Zjn_sc00026.1.g01360.1.sm.mk/Zjn_sc00065.1.g01300.1.am.mk	26	Zjn_sc00015.1.g00770.1.sm.mk/Zjn_sc00007.1.g07860.1.sm.mk/Zjn_sc00017.1.g01610.1.am.mk/Zjn_sc00131.1.g00800.1.am.mkhc/Zjn_sc00128.1.g00630.1.am.mkhc/Zjn_sc00088.1.g00690.1.am.mkhc/Zjn_sc00127.1.g00340.1.am.mk/Zjn_sc00015.1.g00510.1.am.mkhc/Zjn_sc00002.1.g00250.1.am.mk/Zjn_sc00002.1.g11740.1.sm.mkhc/Zjn_sc00065.1.g00600.1.sm.mkhc/Zjn_sc00065.1.g00940.1.sm.mk/Zjn_sc00380.1.g00010.1.sm.mkhc/Zjn_sc00…
BP	GO:0048519	negative regulation of biological process	17/3456	36/7883	0.402288	0.999977	Zjn_sc00167.1.g00210.1.sm.mk/Zjn_sc00033.1.g01470.1.sm.mkhc/Zjn_sc00097.1.g00750.1.sm.mkhc/Zjn_sc00097.1.g01430.1.sm.mk/Zjn_sc00967.1.g00010.1.am.mk/Zjn_sc00022.1.g00300.1.am.mk/Zjn_sc00007.1.g03890.1.am.mk/Zjn_sc00127.1.g00100.1.sm.mkhc/Zjn_sc00013.1.g03790.1.sm.mkhc/Zjn_sc00009.1.g04740.1.am.mkhc/Zjn_sc00006.1.g01370.1.sm.mk/Zjn_sc00003.1.g00770.1.am.mk/Zjn_sc00019.1.g01020.1.sm.mkhc/Zjn_sc0004…	-/-/-/-/-/-/-/-/-/-/-/-/-/-/-/-/-	17	8	Zjn_sc00097.1.g01430.1.sm.mk/Zjn_sc00967.1.g00010.1.am.mk/Zjn_sc00013.1.g03790.1.sm.mkhc/Zjn_sc00009.1.g04740.1.am.mkhc/Zjn_sc00006.1.g01370.1.sm.mk/Zjn_sc00003.1.g00770.1.am.mk/Zjn_sc00019.1.g01020.1.sm.mkhc/Zjn_sc00011.1.g04330.1.sm.mkhc	9	Zjn_sc00167.1.g00210.1.sm.mk/Zjn_sc00033.1.g01470.1.sm.mkhc/Zjn_sc00097.1.g00750.1.sm.mkhc/Zjn_sc00022.1.g00300.1.am.mk/Zjn_sc00007.1.g03890.1.am.mk/Zjn_sc00127.1.g00100.1.sm.mkhc/Zjn_sc00044.1.g04480.1.sm.mkhc/Zjn_sc00167.1.g00220.1.sm.mk/Zjn_sc00002.1.g15110.1.sm.mkhc
BP	GO:0072522	purine-containing compound biosynthetic process	17/3456	36/7883	0.402288	0.999977	Zjn_sc00095.1.g00500.1.sm.mkhc/Zjn_sc00001.1.g09550.1.sm.mkhc/Zjn_sc00029.1.g02580.1.sm.mkhc/Zjn_sc00036.1.g03080.1.sm.mkhc/Zjn_sc00014.1.g01050.1.sm.mk/Zjn_sc00122.1.g00550.1.sm.mkhc/Zjn_sc00037.1.g00990.1.sm.mkhc/Zjn_sc00105.1.g01300.1.am.mkhc/Zjn_sc00022.1.g03630.1.sm.mkhc/Zjn_sc00106.1.g00970.1.sm.mkhc/Zjn_sc03365.1.g00010.1.cf.mkhc/Zjn_sc00002.1.g06090.1.am.mk/Zjn_sc00014.1.g10170.1.sm.mkhc/…	-/-/-/-/-/-/-/-/-/-/-/-/-/-/-/-/-	17	7	Zjn_sc00095.1.g00500.1.sm.mkhc/Zjn_sc00001.1.g09550.1.sm.mkhc/Zjn_sc00029.1.g02580.1.sm.mkhc/Zjn_sc00014.1.g01050.1.sm.mk/Zjn_sc00105.1.g01300.1.am.mkhc/Zjn_sc03365.1.g00010.1.cf.mkhc/Zjn_sc00007.1.g07180.1.am.mkhc	10	Zjn_sc00036.1.g03080.1.sm.mkhc/Zjn_sc00122.1.g00550.1.sm.mkhc/Zjn_sc00037.1.g00990.1.sm.mkhc/Zjn_sc00022.1.g03630.1.sm.mkhc/Zjn_sc00106.1.g00970.1.sm.mkhc/Zjn_sc00002.1.g06090.1.am.mk/Zjn_sc00014.1.g10170.1.sm.mkhc/novel.207/Zjn_sc00002.1.g10380.1.sm.mkhc/Zjn_sc00024.1.g01560.1.am.mkhc
BP	GO:0043043	peptide biosynthetic process	174/3456	391/7883	0.413183	0.999977	Zjn_sc00167.1.g00210.1.sm.mk/Zjn_sc00026.1.g01010.1.sm.mkhc/Zjn_sc00053.1.g00210.1.am.mkhc/Zjn_sc00113.1.g00960.1.am.mkhc/Zjn_sc00006.1.g05740.1.sm.mkhc/Zjn_sc00044.1.g04810.1.sm.mkhc/Zjn_sc00160.1.g00230.1.sm.mkhc/Zjn_sc00078.1.g03610.1.sm.mkhc/Zjn_sc00071.1.g03020.1.am.mkhc/Zjn_sc00002.1.g12500.1.sm.mkhc/Zjn_sc00004.1.g10920.1.am.mk/Zjn_sc00096.1.g01100.1.sm.mkhc/Zjn_sc00002.1.g15000.1.sm.mkhc/…	-/-/-/-/-/-/-/-/-/-/-/-/-/-/-/-/-/-/-/-/-/-/-/-/-/-/-/-/-/-/-/-/-/-/-/-/-/-/-/-/-/-/-/-/-/-/-/-/-/-/-/-/-/-/-/-/-/-/-/-/-/-/-/-/-/-/-/-/-/-/-/-/-/-/-/-/-/-/-/-/-/-/-/-/-/-/-/-/-/-/-/-/-/-/-/-/-/-/-/-/-/-/-/-/-/-/-/-/-/-/-/-/-/-/-/-/-/-/-/-/-/-/-/-/-/-/-/-	174	140	Zjn_sc00026.1.g01010.1.sm.mkhc/Zjn_sc00053.1.g00210.1.am.mkhc/Zjn_sc00113.1.g00960.1.am.mkhc/Zjn_sc00006.1.g05740.1.sm.mkhc/Zjn_sc00160.1.g00230.1.sm.mkhc/Zjn_sc00071.1.g03020.1.am.mkhc/Zjn_sc00002.1.g12500.1.sm.mkhc/Zjn_sc00004.1.g10920.1.am.mk/Zjn_sc00002.1.g15000.1.sm.mkhc/Zjn_sc00007.1.g08470.1.sm.mk/Zjn_sc00004.1.g08980.1.sm.mk/Zjn_sc00051.1.g00820.1.sm.mkhc/Zjn_sc00184.1.g00250.1.am.mkhc/Zj…	34	Zjn_sc00167.1.g00210.1.sm.mk/Zjn_sc00044.1.g04810.1.sm.mkhc/Zjn_sc00078.1.g03610.1.sm.mkhc/Zjn_sc00096.1.g01100.1.sm.mkhc/Zjn_sc00041.1.g02420.1.sm.mkhc/Zjn_sc00059.1.g00060.1.am.mkhc/Zjn_sc00135.1.g00670.1.am.mkhc/Zjn_sc00024.1.g01435.1.br/Zjn_sc00141.1.g01180.1.am.mkhc/Zjn_sc00044.1.g02360.1.sm.mk/Zjn_sc00020.1.g03580.1.cf.mkhc/Zjn_sc00063.1.g01870.1.sm.mkhc/Zjn_sc00020.1.g04780.1.sm.mkhc/novel…
BP	GO:0016579	protein deubiquitination	16/3456	34/7883	0.416021	0.999977	Zjn_sc00044.1.g04090.1.am.mkhc/Zjn_sc00003.1.g09820.1.sm.mkhc/Zjn_sc00007.1.g08300.1.sm.mkhc/Zjn_sc00058.1.g01160.1.sm.mkhc/Zjn_sc00061.1.g00550.1.sm.mkhc/Zjn_sc03724.1.g00010.1.sm.mk/Zjn_sc00068.1.g01480.1.am.mkhc/Zjn_sc00017.1.g02580.1.am.mkhc/Zjn_sc00006.1.g01810.1.sm.mkhc/Zjn_sc00005.1.g04470.1.sm.mkhc/Zjn_sc00051.1.g01900.1.sm.mkhc/Zjn_sc00018.1.g01150.1.sm.mkhc/Zjn_sc00023.1.g04660.1.am.mk/…	-/-/-/-/-/-/-/-/-/-/-/-/-/-/-/-	16	9	Zjn_sc00044.1.g04090.1.am.mkhc/Zjn_sc00007.1.g08300.1.sm.mkhc/Zjn_sc00058.1.g01160.1.sm.mkhc/Zjn_sc03724.1.g00010.1.sm.mk/Zjn_sc00068.1.g01480.1.am.mkhc/Zjn_sc00005.1.g04470.1.sm.mkhc/Zjn_sc00018.1.g01150.1.sm.mkhc/Zjn_sc00023.1.g04660.1.am.mk/Zjn_sc00047.1.g01860.1.am.mkhc	7	Zjn_sc00003.1.g09820.1.sm.mkhc/Zjn_sc00061.1.g00550.1.sm.mkhc/Zjn_sc00017.1.g02580.1.am.mkhc/Zjn_sc00006.1.g01810.1.sm.mkhc/Zjn_sc00051.1.g01900.1.sm.mkhc/Zjn_sc00088.1.g00870.1.sm.mkhc/Zjn_sc00018.1.g03150.1.sm.mkhc
BP	GO:0070646	protein modification by small protein removal	16/3456	34/7883	0.416021	0.999977	Zjn_sc00044.1.g04090.1.am.mkhc/Zjn_sc00003.1.g09820.1.sm.mkhc/Zjn_sc00007.1.g08300.1.sm.mkhc/Zjn_sc00058.1.g01160.1.sm.mkhc/Zjn_sc00061.1.g00550.1.sm.mkhc/Zjn_sc03724.1.g00010.1.sm.mk/Zjn_sc00068.1.g01480.1.am.mkhc/Zjn_sc00017.1.g02580.1.am.mkhc/Zjn_sc00006.1.g01810.1.sm.mkhc/Zjn_sc00005.1.g04470.1.sm.mkhc/Zjn_sc00051.1.g01900.1.sm.mkhc/Zjn_sc00018.1.g01150.1.sm.mkhc/Zjn_sc00023.1.g04660.1.am.mk/…	-/-/-/-/-/-/-/-/-/-/-/-/-/-/-/-	16	9	Zjn_sc00044.1.g04090.1.am.mkhc/Zjn_sc00007.1.g08300.1.sm.mkhc/Zjn_sc00058.1.g01160.1.sm.mkhc/Zjn_sc03724.1.g00010.1.sm.mk/Zjn_sc00068.1.g01480.1.am.mkhc/Zjn_sc00005.1.g04470.1.sm.mkhc/Zjn_sc00018.1.g01150.1.sm.mkhc/Zjn_sc00023.1.g04660.1.am.mk/Zjn_sc00047.1.g01860.1.am.mkhc	7	Zjn_sc00003.1.g09820.1.sm.mkhc/Zjn_sc00061.1.g00550.1.sm.mkhc/Zjn_sc00017.1.g02580.1.am.mkhc/Zjn_sc00006.1.g01810.1.sm.mkhc/Zjn_sc00051.1.g01900.1.sm.mkhc/Zjn_sc00088.1.g00870.1.sm.mkhc/Zjn_sc00018.1.g03150.1.sm.mkhc
BP	GO:0042398	cellular modified amino acid biosynthetic process	7/3456	14/7883	0.418792	0.999977	Zjn_sc00096.1.g01100.1.sm.mkhc/Zjn_sc00043.1.g04440.1.am.mk/Zjn_sc00044.1.g01920.1.cf.mkhc/Zjn_sc00043.1.g00480.1.sm.mk/Zjn_sc00012.1.g02190.1.sm.mkhc/Zjn_sc00129.1.g00640.1.am.mkhc/Zjn_sc00026.1.g00710.1.sm.mk	-/-/-/-/-/-/-	7	4	Zjn_sc00043.1.g04440.1.am.mk/Zjn_sc00044.1.g01920.1.cf.mkhc/Zjn_sc00043.1.g00480.1.sm.mk/Zjn_sc00026.1.g00710.1.sm.mk	3	Zjn_sc00096.1.g01100.1.sm.mkhc/Zjn_sc00012.1.g02190.1.sm.mkhc/Zjn_sc00129.1.g00640.1.am.mkhc
BP	GO:0051258	protein polymerization	7/3456	14/7883	0.418792	0.999977	Zjn_sc00016.1.g04090.1.am.mkhc/Zjn_sc00127.1.g00100.1.sm.mkhc/Zjn_sc00056.1.g02080.1.am.mk/Zjn_sc00029.1.g00590.1.sm.mkhc/Zjn_sc00044.1.g04480.1.sm.mkhc/Zjn_sc00036.1.g00440.1.sm.mkhc/Zjn_sc00087.1.g00300.1.am.mk	-/-/-/-/-/-/-	7	3	Zjn_sc00016.1.g04090.1.am.mkhc/Zjn_sc00056.1.g02080.1.am.mk/Zjn_sc00087.1.g00300.1.am.mk	4	Zjn_sc00127.1.g00100.1.sm.mkhc/Zjn_sc00029.1.g00590.1.sm.mkhc/Zjn_sc00044.1.g04480.1.sm.mkhc/Zjn_sc00036.1.g00440.1.sm.mkhc
BP	GO:0097435	supramolecular fiber organization	7/3456	14/7883	0.418792	0.999977	Zjn_sc00016.1.g04090.1.am.mkhc/Zjn_sc00127.1.g00100.1.sm.mkhc/Zjn_sc00056.1.g02080.1.am.mk/Zjn_sc00029.1.g00590.1.sm.mkhc/Zjn_sc00044.1.g04480.1.sm.mkhc/Zjn_sc00036.1.g00440.1.sm.mkhc/Zjn_sc00087.1.g00300.1.am.mk	-/-/-/-/-/-/-	7	3	Zjn_sc00016.1.g04090.1.am.mkhc/Zjn_sc00056.1.g02080.1.am.mk/Zjn_sc00087.1.g00300.1.am.mk	4	Zjn_sc00127.1.g00100.1.sm.mkhc/Zjn_sc00029.1.g00590.1.sm.mkhc/Zjn_sc00044.1.g04480.1.sm.mkhc/Zjn_sc00036.1.g00440.1.sm.mkhc
BP	GO:0006412	translation	172/3456	387/7883	0.422861	0.999977	Zjn_sc00167.1.g00210.1.sm.mk/Zjn_sc00026.1.g01010.1.sm.mkhc/Zjn_sc00053.1.g00210.1.am.mkhc/Zjn_sc00113.1.g00960.1.am.mkhc/Zjn_sc00006.1.g05740.1.sm.mkhc/Zjn_sc00044.1.g04810.1.sm.mkhc/Zjn_sc00160.1.g00230.1.sm.mkhc/Zjn_sc00078.1.g03610.1.sm.mkhc/Zjn_sc00071.1.g03020.1.am.mkhc/Zjn_sc00002.1.g12500.1.sm.mkhc/Zjn_sc00004.1.g10920.1.am.mk/Zjn_sc00002.1.g15000.1.sm.mkhc/Zjn_sc00007.1.g08470.1.sm.mk/Zj…	-/-/-/-/-/-/-/-/-/-/-/-/-/-/-/-/-/-/-/-/-/-/-/-/-/-/-/-/-/-/-/-/-/-/-/-/-/-/-/-/-/-/-/-/-/-/-/-/-/-/-/-/-/-/-/-/-/-/-/-/-/-/-/-/-/-/-/-/-/-/-/-/-/-/-/-/-/-/-/-/-/-/-/-/-/-/-/-/-/-/-/-/-/-/-/-/-/-/-/-/-/-/-/-/-/-/-/-/-/-/-/-/-/-/-/-/-/-/-/-/-/-/-/-/-/-/-/-	172	139	Zjn_sc00026.1.g01010.1.sm.mkhc/Zjn_sc00053.1.g00210.1.am.mkhc/Zjn_sc00113.1.g00960.1.am.mkhc/Zjn_sc00006.1.g05740.1.sm.mkhc/Zjn_sc00160.1.g00230.1.sm.mkhc/Zjn_sc00071.1.g03020.1.am.mkhc/Zjn_sc00002.1.g12500.1.sm.mkhc/Zjn_sc00004.1.g10920.1.am.mk/Zjn_sc00002.1.g15000.1.sm.mkhc/Zjn_sc00007.1.g08470.1.sm.mk/Zjn_sc00004.1.g08980.1.sm.mk/Zjn_sc00051.1.g00820.1.sm.mkhc/Zjn_sc00184.1.g00250.1.am.mkhc/Zj…	33	Zjn_sc00167.1.g00210.1.sm.mk/Zjn_sc00044.1.g04810.1.sm.mkhc/Zjn_sc00078.1.g03610.1.sm.mkhc/Zjn_sc00041.1.g02420.1.sm.mkhc/Zjn_sc00059.1.g00060.1.am.mkhc/Zjn_sc00135.1.g00670.1.am.mkhc/Zjn_sc00024.1.g01435.1.br/Zjn_sc00141.1.g01180.1.am.mkhc/Zjn_sc00044.1.g02360.1.sm.mk/Zjn_sc00020.1.g03580.1.cf.mkhc/Zjn_sc00063.1.g01870.1.sm.mkhc/Zjn_sc00020.1.g04780.1.sm.mkhc/novel.1141/Zjn_sc00011.1.g04640.1.sm…
BP	GO:0043603	cellular amide metabolic process	186/3456	419/7883	0.426832	0.999977	Zjn_sc00167.1.g00210.1.sm.mk/Zjn_sc00026.1.g01010.1.sm.mkhc/Zjn_sc00053.1.g00210.1.am.mkhc/Zjn_sc00113.1.g00960.1.am.mkhc/Zjn_sc00006.1.g05740.1.sm.mkhc/Zjn_sc00044.1.g04810.1.sm.mkhc/Zjn_sc00160.1.g00230.1.sm.mkhc/Zjn_sc00078.1.g03610.1.sm.mkhc/Zjn_sc00071.1.g03020.1.am.mkhc/Zjn_sc00002.1.g12500.1.sm.mkhc/Zjn_sc00004.1.g10920.1.am.mk/Zjn_sc00096.1.g01100.1.sm.mkhc/Zjn_sc00002.1.g15000.1.sm.mkhc/…	-/-/-/-/-/-/-/-/-/-/-/-/-/-/-/-/-/-/-/-/-/-/-/-/-/-/-/-/-/-/-/-/-/-/-/-/-/-/-/-/-/-/-/-/-/-/-/-/-/-/-/-/-/-/-/-/-/-/-/-/-/-/-/-/-/-/-/-/-/-/-/-/-/-/-/-/-/-/-/-/-/-/-/-/-/-/-/-/-/-/-/-/-/-/-/-/-/-/-/-/-/-/-/-/-/-/-/-/-/-/-/-/-/-/-/-/-/-/-/-/-/-/-/-/-/-/-/-	186	147	Zjn_sc00026.1.g01010.1.sm.mkhc/Zjn_sc00053.1.g00210.1.am.mkhc/Zjn_sc00113.1.g00960.1.am.mkhc/Zjn_sc00006.1.g05740.1.sm.mkhc/Zjn_sc00160.1.g00230.1.sm.mkhc/Zjn_sc00071.1.g03020.1.am.mkhc/Zjn_sc00002.1.g12500.1.sm.mkhc/Zjn_sc00004.1.g10920.1.am.mk/Zjn_sc00002.1.g15000.1.sm.mkhc/Zjn_sc00007.1.g08470.1.sm.mk/Zjn_sc00004.1.g08980.1.sm.mk/Zjn_sc00051.1.g00820.1.sm.mkhc/Zjn_sc00184.1.g00250.1.am.mkhc/Zj…	39	Zjn_sc00167.1.g00210.1.sm.mk/Zjn_sc00044.1.g04810.1.sm.mkhc/Zjn_sc00078.1.g03610.1.sm.mkhc/Zjn_sc00096.1.g01100.1.sm.mkhc/Zjn_sc00041.1.g02420.1.sm.mkhc/Zjn_sc00059.1.g00060.1.am.mkhc/Zjn_sc00135.1.g00670.1.am.mkhc/Zjn_sc00024.1.g01435.1.br/Zjn_sc00013.1.g01130.1.sm.mkhc/Zjn_sc00141.1.g01180.1.am.mkhc/Zjn_sc00058.1.g01440.1.am.mkhc/Zjn_sc00044.1.g02360.1.sm.mk/Zjn_sc00020.1.g03580.1.cf.mkhc/Zjn_s…
BP	GO:0034637	cellular carbohydrate biosynthetic process	42/3456	93/7883	0.437629	0.999977	Zjn_sc00022.1.g06400.1.sm.mkhc/Zjn_sc00039.1.g04850.1.sm.mkhc/Zjn_sc00153.1.g00060.1.sm.mkhc/Zjn_sc00008.1.g11690.1.am.mk/Zjn_sc00091.1.g00260.1.sm.mkhc/Zjn_sc00007.1.g10110.1.sm.mkhc/Zjn_sc00053.1.g01680.1.am.mkhc/Zjn_sc00030.1.g01280.1.sm.mkhc/Zjn_sc00001.1.g12030.1.sm.mkhc/Zjn_sc00014.1.g09530.1.sm.mkhc/Zjn_sc00027.1.g04320.1.sm.mkhc/Zjn_sc00029.1.g06070.1.sm.mkhc/Zjn_sc00174.1.g00290.1.sm.mkh…	-/-/-/-/-/-/-/-/-/-/-/-/-/-/-/-/-/-/-/-/-/-/-/-/-/-/-/-/-/-/-/-/-/-/-/-/-/-/-/-/-/-	42	24	Zjn_sc00008.1.g11690.1.am.mk/Zjn_sc00030.1.g01280.1.sm.mkhc/Zjn_sc00001.1.g12030.1.sm.mkhc/Zjn_sc00014.1.g09530.1.sm.mkhc/Zjn_sc00027.1.g04320.1.sm.mkhc/Zjn_sc00029.1.g06070.1.sm.mkhc/Zjn_sc00174.1.g00290.1.sm.mkhc/Zjn_sc00018.1.g02590.1.am.mkhc/Zjn_sc00039.1.g00140.1.sm.mkhc/Zjn_sc00120.1.g00070.1.am.mkhc/Zjn_sc00004.1.g12430.1.sm.mkhc/Zjn_sc00016.1.g03420.1.sm.mkhc/Zjn_sc00015.1.g00610.1.sm.mkh…	18	Zjn_sc00022.1.g06400.1.sm.mkhc/Zjn_sc00039.1.g04850.1.sm.mkhc/Zjn_sc00153.1.g00060.1.sm.mkhc/Zjn_sc00091.1.g00260.1.sm.mkhc/Zjn_sc00007.1.g10110.1.sm.mkhc/Zjn_sc00053.1.g01680.1.am.mkhc/Zjn_sc00029.1.g04890.1.am.mkhc/Zjn_sc00001.1.g07250.1.sm.mk/Zjn_sc00073.1.g00470.1.sm.mkhc/Zjn_sc00002.1.g09770.1.sm.mkhc/Zjn_sc00012.1.g03920.1.sm.mkhc/Zjn_sc00002.1.g11860.1.sm.mkhc/Zjn_sc00021.1.g00240.1.sm.mkh…
BP	GO:0015696	ammonium transport	6/3456	12/7883	0.440294	0.999977	Zjn_sc00017.1.g00370.1.am.mk/Zjn_sc00013.1.g09630.1.sm.mkhc/Zjn_sc00056.1.g01990.1.am.mk/Zjn_sc00025.1.g04610.1.am.mk/Zjn_sc00009.1.g07650.1.am.mk/Zjn_sc00004.1.g04160.1.sm.mk	-/-/-/-/-/-	6	1	Zjn_sc00025.1.g04610.1.am.mk	5	Zjn_sc00017.1.g00370.1.am.mk/Zjn_sc00013.1.g09630.1.sm.mkhc/Zjn_sc00056.1.g01990.1.am.mk/Zjn_sc00009.1.g07650.1.am.mk/Zjn_sc00004.1.g04160.1.sm.mk
BP	GO:0016311	dephosphorylation	6/3456	12/7883	0.440294	0.999977	Zjn_sc00037.1.g02260.1.am.mkhc/Zjn_sc00016.1.g05820.1.sm.mkhc/Zjn_sc00067.1.g00440.1.am.mkhc/Zjn_sc00031.1.g02570.1.am.mkhc/Zjn_sc00115.1.g01040.1.am.mkhc/Zjn_sc00170.1.g00200.1.cf.mkhc	-/-/-/-/-/-	6	3	Zjn_sc00037.1.g02260.1.am.mkhc/Zjn_sc00016.1.g05820.1.sm.mkhc/Zjn_sc00067.1.g00440.1.am.mkhc	3	Zjn_sc00031.1.g02570.1.am.mkhc/Zjn_sc00115.1.g01040.1.am.mkhc/Zjn_sc00170.1.g00200.1.cf.mkhc
BP	GO:0032268	regulation of cellular protein metabolic process	10/3456	21/7883	0.44525	0.999977	Zjn_sc00167.1.g00210.1.sm.mk/Zjn_sc00007.1.g10630.1.am.mk/Zjn_sc00160.1.g00230.1.sm.mkhc/Zjn_sc00037.1.g02260.1.am.mkhc/Zjn_sc00012.1.g09740.1.sm.mkhc/Zjn_sc00014.1.g04900.1.sm.mkhc/Zjn_sc00636.1.g00010.1.am.mk/Zjn_sc00037.1.g05560.1.am.mk/Zjn_sc00060.1.g01190.1.sm.mkhc/Zjn_sc00167.1.g00220.1.sm.mk	-/-/-/-/-/-/-/-/-/-	10	4	Zjn_sc00160.1.g00230.1.sm.mkhc/Zjn_sc00037.1.g02260.1.am.mkhc/Zjn_sc00012.1.g09740.1.sm.mkhc/Zjn_sc00014.1.g04900.1.sm.mkhc	6	Zjn_sc00167.1.g00210.1.sm.mk/Zjn_sc00007.1.g10630.1.am.mk/Zjn_sc00636.1.g00010.1.am.mk/Zjn_sc00037.1.g05560.1.am.mk/Zjn_sc00060.1.g01190.1.sm.mkhc/Zjn_sc00167.1.g00220.1.sm.mk
BP	GO:0072657	protein localization to membrane	10/3456	21/7883	0.44525	0.999977	Zjn_sc00061.1.g01470.1.am.mkhc/Zjn_sc00002.1.g16920.1.sm.mk/Zjn_sc00005.1.g05790.1.sm.mkhc/Zjn_sc00002.1.g17470.1.sm.mkhc/Zjn_sc00013.1.g09830.1.am.mkhc/Zjn_sc00031.1.g01320.1.sm.mkhc/Zjn_sc00009.1.g10400.1.sm.mkhc/Zjn_sc00014.1.g09860.1.am.mkhc/Zjn_sc00040.1.g01340.1.am.mkhc/Zjn_sc00050.1.g02760.1.am.mkhc	-/-/-/-/-/-/-/-/-/-	10	9	Zjn_sc00061.1.g01470.1.am.mkhc/Zjn_sc00002.1.g16920.1.sm.mk/Zjn_sc00005.1.g05790.1.sm.mkhc/Zjn_sc00002.1.g17470.1.sm.mkhc/Zjn_sc00013.1.g09830.1.am.mkhc/Zjn_sc00031.1.g01320.1.sm.mkhc/Zjn_sc00014.1.g09860.1.am.mkhc/Zjn_sc00040.1.g01340.1.am.mkhc/Zjn_sc00050.1.g02760.1.am.mkhc	1	Zjn_sc00009.1.g10400.1.sm.mkhc
BP	GO:0090150	establishment of protein localization to membrane	10/3456	21/7883	0.44525	0.999977	Zjn_sc00061.1.g01470.1.am.mkhc/Zjn_sc00002.1.g16920.1.sm.mk/Zjn_sc00005.1.g05790.1.sm.mkhc/Zjn_sc00002.1.g17470.1.sm.mkhc/Zjn_sc00013.1.g09830.1.am.mkhc/Zjn_sc00031.1.g01320.1.sm.mkhc/Zjn_sc00009.1.g10400.1.sm.mkhc/Zjn_sc00014.1.g09860.1.am.mkhc/Zjn_sc00040.1.g01340.1.am.mkhc/Zjn_sc00050.1.g02760.1.am.mkhc	-/-/-/-/-/-/-/-/-/-	10	9	Zjn_sc00061.1.g01470.1.am.mkhc/Zjn_sc00002.1.g16920.1.sm.mk/Zjn_sc00005.1.g05790.1.sm.mkhc/Zjn_sc00002.1.g17470.1.sm.mkhc/Zjn_sc00013.1.g09830.1.am.mkhc/Zjn_sc00031.1.g01320.1.sm.mkhc/Zjn_sc00014.1.g09860.1.am.mkhc/Zjn_sc00040.1.g01340.1.am.mkhc/Zjn_sc00050.1.g02760.1.am.mkhc	1	Zjn_sc00009.1.g10400.1.sm.mkhc
BP	GO:1902600	hydrogen ion transmembrane transport	18/3456	39/7883	0.445796	0.999977	Zjn_sc00001.1.g09550.1.sm.mkhc/Zjn_sc00097.1.g00910.1.am.mkhc/Zjn_sc00502.1.g00010.1.am.mk/Zjn_sc00036.1.g03080.1.sm.mkhc/Zjn_sc00036.1.g00170.1.sm.mkhc/Zjn_sc00037.1.g00990.1.sm.mkhc/Zjn_sc00008.1.g11830.1.am.mkhc/Zjn_sc00022.1.g03630.1.sm.mkhc/Zjn_sc00040.1.g04400.1.sm.mkhc/Zjn_sc00106.1.g00970.1.sm.mkhc/Zjn_sc00144.1.g00620.1.am.mkhc/Zjn_sc00012.1.g00230.1.sm.mkhc/Zjn_sc00002.1.g06090.1.am.mk/…	-/-/-/-/-/-/-/-/-/-/-/-/-/-/-/-/-/-	18	7	Zjn_sc00001.1.g09550.1.sm.mkhc/Zjn_sc00097.1.g00910.1.am.mkhc/Zjn_sc00502.1.g00010.1.am.mk/Zjn_sc00144.1.g00620.1.am.mkhc/Zjn_sc00077.1.g00620.1.am.mkhc/Zjn_sc00037.1.g00440.1.am.mkhc/Zjn_sc00007.1.g07180.1.am.mkhc	11	Zjn_sc00036.1.g03080.1.sm.mkhc/Zjn_sc00036.1.g00170.1.sm.mkhc/Zjn_sc00037.1.g00990.1.sm.mkhc/Zjn_sc00008.1.g11830.1.am.mkhc/Zjn_sc00022.1.g03630.1.sm.mkhc/Zjn_sc00040.1.g04400.1.sm.mkhc/Zjn_sc00106.1.g00970.1.sm.mkhc/Zjn_sc00012.1.g00230.1.sm.mkhc/Zjn_sc00002.1.g06090.1.am.mk/novel.207/Zjn_sc00002.1.g10380.1.sm.mkhc
BP	GO:0009152	purine ribonucleotide biosynthetic process	14/3456	30/7883	0.446192	0.999977	Zjn_sc00095.1.g00500.1.sm.mkhc/Zjn_sc00001.1.g09550.1.sm.mkhc/Zjn_sc00029.1.g02580.1.sm.mkhc/Zjn_sc00036.1.g03080.1.sm.mkhc/Zjn_sc00122.1.g00550.1.sm.mkhc/Zjn_sc00037.1.g00990.1.sm.mkhc/Zjn_sc00105.1.g01300.1.am.mkhc/Zjn_sc00022.1.g03630.1.sm.mkhc/Zjn_sc00106.1.g00970.1.sm.mkhc/Zjn_sc03365.1.g00010.1.cf.mkhc/Zjn_sc00002.1.g06090.1.am.mk/novel.207/Zjn_sc00007.1.g07180.1.am.mkhc/Zjn_sc00002.1.g1038…	-/-/-/-/-/-/-/-/-/-/-/-/-/-	14	6	Zjn_sc00095.1.g00500.1.sm.mkhc/Zjn_sc00001.1.g09550.1.sm.mkhc/Zjn_sc00029.1.g02580.1.sm.mkhc/Zjn_sc00105.1.g01300.1.am.mkhc/Zjn_sc03365.1.g00010.1.cf.mkhc/Zjn_sc00007.1.g07180.1.am.mkhc	8	Zjn_sc00036.1.g03080.1.sm.mkhc/Zjn_sc00122.1.g00550.1.sm.mkhc/Zjn_sc00037.1.g00990.1.sm.mkhc/Zjn_sc00022.1.g03630.1.sm.mkhc/Zjn_sc00106.1.g00970.1.sm.mkhc/Zjn_sc00002.1.g06090.1.am.mk/novel.207/Zjn_sc00002.1.g10380.1.sm.mkhc
BP	GO:0009260	ribonucleotide biosynthetic process	14/3456	30/7883	0.446192	0.999977	Zjn_sc00095.1.g00500.1.sm.mkhc/Zjn_sc00001.1.g09550.1.sm.mkhc/Zjn_sc00029.1.g02580.1.sm.mkhc/Zjn_sc00036.1.g03080.1.sm.mkhc/Zjn_sc00122.1.g00550.1.sm.mkhc/Zjn_sc00037.1.g00990.1.sm.mkhc/Zjn_sc00105.1.g01300.1.am.mkhc/Zjn_sc00022.1.g03630.1.sm.mkhc/Zjn_sc00106.1.g00970.1.sm.mkhc/Zjn_sc03365.1.g00010.1.cf.mkhc/Zjn_sc00002.1.g06090.1.am.mk/novel.207/Zjn_sc00007.1.g07180.1.am.mkhc/Zjn_sc00002.1.g1038…	-/-/-/-/-/-/-/-/-/-/-/-/-/-	14	6	Zjn_sc00095.1.g00500.1.sm.mkhc/Zjn_sc00001.1.g09550.1.sm.mkhc/Zjn_sc00029.1.g02580.1.sm.mkhc/Zjn_sc00105.1.g01300.1.am.mkhc/Zjn_sc03365.1.g00010.1.cf.mkhc/Zjn_sc00007.1.g07180.1.am.mkhc	8	Zjn_sc00036.1.g03080.1.sm.mkhc/Zjn_sc00122.1.g00550.1.sm.mkhc/Zjn_sc00037.1.g00990.1.sm.mkhc/Zjn_sc00022.1.g03630.1.sm.mkhc/Zjn_sc00106.1.g00970.1.sm.mkhc/Zjn_sc00002.1.g06090.1.am.mk/novel.207/Zjn_sc00002.1.g10380.1.sm.mkhc
BP	GO:0019439	aromatic compound catabolic process	14/3456	30/7883	0.446192	0.999977	Zjn_sc00097.1.g01430.1.sm.mk/Zjn_sc00967.1.g00010.1.am.mk/Zjn_sc00013.1.g03790.1.sm.mkhc/Zjn_sc00108.1.g00190.1.sm.mkhc/Zjn_sc00003.1.g04200.1.sm.mk/Zjn_sc00045.1.g02270.1.sm.mkhc/Zjn_sc00697.1.g00010.1.sm.mkhc/Zjn_sc00004.1.g12070.1.sm.mkhc/Zjn_sc00023.1.g04970.1.sm.mkhc/Zjn_sc00037.1.g03720.1.sm.mkhc/Zjn_sc00005.1.g07050.1.sm.mkhc/Zjn_sc00020.1.g06030.1.sm.mkhc/Zjn_sc00184.1.g00280.1.sm.mkhc/Zj…	-/-/-/-/-/-/-/-/-/-/-/-/-/-	14	11	Zjn_sc00097.1.g01430.1.sm.mk/Zjn_sc00967.1.g00010.1.am.mk/Zjn_sc00013.1.g03790.1.sm.mkhc/Zjn_sc00108.1.g00190.1.sm.mkhc/Zjn_sc00697.1.g00010.1.sm.mkhc/Zjn_sc00004.1.g12070.1.sm.mkhc/Zjn_sc00023.1.g04970.1.sm.mkhc/Zjn_sc00037.1.g03720.1.sm.mkhc/Zjn_sc00005.1.g07050.1.sm.mkhc/Zjn_sc00020.1.g06030.1.sm.mkhc/Zjn_sc00184.1.g00280.1.sm.mkhc	3	Zjn_sc00003.1.g04200.1.sm.mk/Zjn_sc00045.1.g02270.1.sm.mkhc/Zjn_sc00043.1.g00090.1.sm.mkhc
BP	GO:0046390	ribose phosphate biosynthetic process	14/3456	30/7883	0.446192	0.999977	Zjn_sc00095.1.g00500.1.sm.mkhc/Zjn_sc00001.1.g09550.1.sm.mkhc/Zjn_sc00029.1.g02580.1.sm.mkhc/Zjn_sc00036.1.g03080.1.sm.mkhc/Zjn_sc00122.1.g00550.1.sm.mkhc/Zjn_sc00037.1.g00990.1.sm.mkhc/Zjn_sc00105.1.g01300.1.am.mkhc/Zjn_sc00022.1.g03630.1.sm.mkhc/Zjn_sc00106.1.g00970.1.sm.mkhc/Zjn_sc03365.1.g00010.1.cf.mkhc/Zjn_sc00002.1.g06090.1.am.mk/novel.207/Zjn_sc00007.1.g07180.1.am.mkhc/Zjn_sc00002.1.g1038…	-/-/-/-/-/-/-/-/-/-/-/-/-/-	14	6	Zjn_sc00095.1.g00500.1.sm.mkhc/Zjn_sc00001.1.g09550.1.sm.mkhc/Zjn_sc00029.1.g02580.1.sm.mkhc/Zjn_sc00105.1.g01300.1.am.mkhc/Zjn_sc03365.1.g00010.1.cf.mkhc/Zjn_sc00007.1.g07180.1.am.mkhc	8	Zjn_sc00036.1.g03080.1.sm.mkhc/Zjn_sc00122.1.g00550.1.sm.mkhc/Zjn_sc00037.1.g00990.1.sm.mkhc/Zjn_sc00022.1.g03630.1.sm.mkhc/Zjn_sc00106.1.g00970.1.sm.mkhc/Zjn_sc00002.1.g06090.1.am.mk/novel.207/Zjn_sc00002.1.g10380.1.sm.mkhc
BP	GO:1901361	organic cyclic compound catabolic process	14/3456	30/7883	0.446192	0.999977	Zjn_sc00097.1.g01430.1.sm.mk/Zjn_sc00967.1.g00010.1.am.mk/Zjn_sc00013.1.g03790.1.sm.mkhc/Zjn_sc00108.1.g00190.1.sm.mkhc/Zjn_sc00003.1.g04200.1.sm.mk/Zjn_sc00045.1.g02270.1.sm.mkhc/Zjn_sc00697.1.g00010.1.sm.mkhc/Zjn_sc00004.1.g12070.1.sm.mkhc/Zjn_sc00023.1.g04970.1.sm.mkhc/Zjn_sc00037.1.g03720.1.sm.mkhc/Zjn_sc00005.1.g07050.1.sm.mkhc/Zjn_sc00020.1.g06030.1.sm.mkhc/Zjn_sc00184.1.g00280.1.sm.mkhc/Zj…	-/-/-/-/-/-/-/-/-/-/-/-/-/-	14	11	Zjn_sc00097.1.g01430.1.sm.mk/Zjn_sc00967.1.g00010.1.am.mk/Zjn_sc00013.1.g03790.1.sm.mkhc/Zjn_sc00108.1.g00190.1.sm.mkhc/Zjn_sc00697.1.g00010.1.sm.mkhc/Zjn_sc00004.1.g12070.1.sm.mkhc/Zjn_sc00023.1.g04970.1.sm.mkhc/Zjn_sc00037.1.g03720.1.sm.mkhc/Zjn_sc00005.1.g07050.1.sm.mkhc/Zjn_sc00020.1.g06030.1.sm.mkhc/Zjn_sc00184.1.g00280.1.sm.mkhc	3	Zjn_sc00003.1.g04200.1.sm.mk/Zjn_sc00045.1.g02270.1.sm.mkhc/Zjn_sc00043.1.g00090.1.sm.mkhc
BP	GO:0006629	lipid metabolic process	133/3456	300/7883	0.453019	0.999977	Zjn_sc00073.1.g01050.1.sm.mkhc/Zjn_sc00093.1.g00590.1.sm.mkhc/Zjn_sc00017.1.g04760.1.sm.mkhc/Zjn_sc00001.1.g00140.1.sm.mkhc/Zjn_sc00036.1.g01420.1.sm.mk/Zjn_sc00002.1.g15280.1.sm.mk/Zjn_sc00143.1.g00650.1.am.mk/Zjn_sc00011.1.g04440.1.am.mk/Zjn_sc00008.1.g06280.1.am.mkhc/Zjn_sc00012.1.g00960.1.am.mk/Zjn_sc00093.1.g00580.1.sm.mk/Zjn_sc00013.1.g01270.1.sm.mkhc/Zjn_sc00015.1.g01250.1.am.mkhc/Zjn_sc00…	-/-/-/-/-/-/-/-/-/-/-/-/-/-/-/-/-/-/-/-/-/-/-/-/-/-/-/-/-/-/-/-/-/-/-/-/-/-/-/-/-/-/-/-/-/-/-/-/-/-/-/-/-/-/-/-/-/-/-/-/-/-/-/-/-/-/-/-/-/-/-/-/-/-/-/-/-/-/-/-/-/-/-/-/-/-/-/-/-/-/-/-/-/-/-/-/-/-/-/-/-/-/-/-/-/-/-/-/-/-/-/-/-/-/-/-/-/-/-/-/-/-/-/-/-/-/-/-	133	61	Zjn_sc00073.1.g01050.1.sm.mkhc/Zjn_sc00001.1.g00140.1.sm.mkhc/Zjn_sc00002.1.g15280.1.sm.mk/Zjn_sc00012.1.g00960.1.am.mk/Zjn_sc00268.1.g00030.1.sm.mkhc/Zjn_sc00093.1.g00720.1.sm.mkhc/Zjn_sc00040.1.g02390.1.am.mkhc/Zjn_sc00210.1.g00040.1.am.mk/Zjn_sc00054.1.g01160.1.sm.mkhc/Zjn_sc00788.1.g00010.1.sm.mkhc/Zjn_sc00028.1.g04470.1.am.mk/Zjn_sc00050.1.g01930.1.sm.mkhc/Zjn_sc00013.1.g08020.1.sm.mkhc/Zjn_…	72	Zjn_sc00093.1.g00590.1.sm.mkhc/Zjn_sc00017.1.g04760.1.sm.mkhc/Zjn_sc00036.1.g01420.1.sm.mk/Zjn_sc00143.1.g00650.1.am.mk/Zjn_sc00011.1.g04440.1.am.mk/Zjn_sc00008.1.g06280.1.am.mkhc/Zjn_sc00093.1.g00580.1.sm.mk/Zjn_sc00013.1.g01270.1.sm.mkhc/Zjn_sc00015.1.g01250.1.am.mkhc/Zjn_sc00022.1.g05020.1.sm.mkhc/Zjn_sc00118.1.g00220.1.am.mkhc/novel.90/Zjn_sc00192.1.g00090.1.sm.mk/Zjn_sc00023.1.g00950.1.am.mk…
BP	GO:0007049	cell cycle	21/3456	46/7883	0.458141	0.999977	Zjn_sc00007.1.g10630.1.am.mk/Zjn_sc00017.1.g00800.1.cf.mkhc/Zjn_sc00022.1.g00300.1.am.mk/Zjn_sc00007.1.g03890.1.am.mk/novel.1223/Zjn_sc00043.1.g00690.1.am.mk/Zjn_sc00009.1.g04740.1.am.mkhc/Zjn_sc00012.1.g09740.1.sm.mkhc/Zjn_sc00636.1.g00010.1.am.mk/Zjn_sc00006.1.g01370.1.sm.mk/Zjn_sc00039.1.g04290.1.am.mk/Zjn_sc00037.1.g05560.1.am.mk/Zjn_sc00141.1.g00750.1.am.mkhc/Zjn_sc00003.1.g00770.1.am.mk/Zjn…	-/-/-/-/-/-/-/-/-/-/-/-/-/-/-/-/-/-/-/-/-	21	10	Zjn_sc00043.1.g00690.1.am.mk/Zjn_sc00009.1.g04740.1.am.mkhc/Zjn_sc00012.1.g09740.1.sm.mkhc/Zjn_sc00006.1.g01370.1.sm.mk/Zjn_sc00039.1.g04290.1.am.mk/Zjn_sc00003.1.g00770.1.am.mk/Zjn_sc00022.1.g06660.1.sm.mkhc/Zjn_sc00055.1.g01350.1.sm.mk/Zjn_sc00078.1.g01940.1.sm.mkhc/Zjn_sc00073.1.g00570.1.am.mkhc	11	Zjn_sc00007.1.g10630.1.am.mk/Zjn_sc00017.1.g00800.1.cf.mkhc/Zjn_sc00022.1.g00300.1.am.mk/Zjn_sc00007.1.g03890.1.am.mk/novel.1223/Zjn_sc00636.1.g00010.1.am.mk/Zjn_sc00037.1.g05560.1.am.mk/Zjn_sc00141.1.g00750.1.am.mkhc/Zjn_sc00060.1.g01190.1.sm.mkhc/Zjn_sc00009.1.g03950.1.am.mk/Zjn_sc00002.1.g15110.1.sm.mkhc
BP	GO:0019637	organophosphate metabolic process	95/3456	214/7883	0.461117	0.999977	Zjn_sc00008.1.g06850.1.sm.mkhc/Zjn_sc00033.1.g01740.1.am.mkhc/Zjn_sc00218.1.g00110.1.am.mkhc/Zjn_sc00013.1.g01270.1.sm.mkhc/Zjn_sc00015.1.g01250.1.am.mkhc/Zjn_sc00095.1.g00500.1.sm.mkhc/Zjn_sc00017.1.g00800.1.cf.mkhc/Zjn_sc00022.1.g05020.1.sm.mkhc/Zjn_sc00001.1.g09550.1.sm.mkhc/Zjn_sc00054.1.g01010.1.am.mk/Zjn_sc00093.1.g00720.1.sm.mkhc/Zjn_sc00009.1.g00720.1.sm.mkhc/Zjn_sc00029.1.g02580.1.sm.mkh…	-/-/-/-/-/-/-/-/-/-/-/-/-/-/-/-/-/-/-/-/-/-/-/-/-/-/-/-/-/-/-/-/-/-/-/-/-/-/-/-/-/-/-/-/-/-/-/-/-/-/-/-/-/-/-/-/-/-/-/-/-/-/-/-/-/-/-/-/-/-/-/-/-/-/-/-/-/-/-/-/-/-/-/-/-/-/-/-/-/-/-/-/-/-/-	95	47	Zjn_sc00008.1.g06850.1.sm.mkhc/Zjn_sc00218.1.g00110.1.am.mkhc/Zjn_sc00095.1.g00500.1.sm.mkhc/Zjn_sc00001.1.g09550.1.sm.mkhc/Zjn_sc00054.1.g01010.1.am.mk/Zjn_sc00093.1.g00720.1.sm.mkhc/Zjn_sc00009.1.g00720.1.sm.mkhc/Zjn_sc00029.1.g02580.1.sm.mkhc/Zjn_sc00045.1.g02970.1.sm.mkhc/Zjn_sc00029.1.g00570.1.sm.mkhc/Zjn_sc00014.1.g01050.1.sm.mk/Zjn_sc00131.1.g00190.1.sm.mkhc/Zjn_sc00004.1.g14320.1.am.mk/Zj…	48	Zjn_sc00033.1.g01740.1.am.mkhc/Zjn_sc00013.1.g01270.1.sm.mkhc/Zjn_sc00015.1.g01250.1.am.mkhc/Zjn_sc00017.1.g00800.1.cf.mkhc/Zjn_sc00022.1.g05020.1.sm.mkhc/Zjn_sc01440.1.g00010.1.am.mk/Zjn_sc00048.1.g01380.1.sm.mkhc/Zjn_sc00155.1.g00740.1.sm.mkhc/Zjn_sc00107.1.g01120.1.sm.mkhc/Zjn_sc00034.1.g01530.1.sm.mk/Zjn_sc00009.1.g00280.1.am.mkhc/Zjn_sc00036.1.g03080.1.sm.mkhc/Zjn_sc00122.1.g00550.1.sm.mkhc/…
BP	GO:0015985	energy coupled proton transport, down electrochemical gradient	9/3456	19/7883	0.46493	0.999977	Zjn_sc00001.1.g09550.1.sm.mkhc/Zjn_sc00036.1.g03080.1.sm.mkhc/Zjn_sc00037.1.g00990.1.sm.mkhc/Zjn_sc00022.1.g03630.1.sm.mkhc/Zjn_sc00106.1.g00970.1.sm.mkhc/Zjn_sc00002.1.g06090.1.am.mk/novel.207/Zjn_sc00007.1.g07180.1.am.mkhc/Zjn_sc00002.1.g10380.1.sm.mkhc	-/-/-/-/-/-/-/-/-	9	2	Zjn_sc00001.1.g09550.1.sm.mkhc/Zjn_sc00007.1.g07180.1.am.mkhc	7	Zjn_sc00036.1.g03080.1.sm.mkhc/Zjn_sc00037.1.g00990.1.sm.mkhc/Zjn_sc00022.1.g03630.1.sm.mkhc/Zjn_sc00106.1.g00970.1.sm.mkhc/Zjn_sc00002.1.g06090.1.am.mk/novel.207/Zjn_sc00002.1.g10380.1.sm.mkhc
BP	GO:0015986	ATP synthesis coupled proton transport	9/3456	19/7883	0.46493	0.999977	Zjn_sc00001.1.g09550.1.sm.mkhc/Zjn_sc00036.1.g03080.1.sm.mkhc/Zjn_sc00037.1.g00990.1.sm.mkhc/Zjn_sc00022.1.g03630.1.sm.mkhc/Zjn_sc00106.1.g00970.1.sm.mkhc/Zjn_sc00002.1.g06090.1.am.mk/novel.207/Zjn_sc00007.1.g07180.1.am.mkhc/Zjn_sc00002.1.g10380.1.sm.mkhc	-/-/-/-/-/-/-/-/-	9	2	Zjn_sc00001.1.g09550.1.sm.mkhc/Zjn_sc00007.1.g07180.1.am.mkhc	7	Zjn_sc00036.1.g03080.1.sm.mkhc/Zjn_sc00037.1.g00990.1.sm.mkhc/Zjn_sc00022.1.g03630.1.sm.mkhc/Zjn_sc00106.1.g00970.1.sm.mkhc/Zjn_sc00002.1.g06090.1.am.mk/novel.207/Zjn_sc00002.1.g10380.1.sm.mkhc
BP	GO:0006099	tricarboxylic acid cycle	5/3456	10/7883	0.465442	0.999977	Zjn_sc00018.1.g00280.1.sm.mkhc/Zjn_sc00009.1.g11350.1.sm.mk/Zjn_sc00002.1.g01890.1.sm.mkhc/Zjn_sc00047.1.g01900.1.sm.mkhc/Zjn_sc00003.1.g00980.1.sm.mkhc	-/-/-/-/-	5	1	Zjn_sc00018.1.g00280.1.sm.mkhc	4	Zjn_sc00009.1.g11350.1.sm.mk/Zjn_sc00002.1.g01890.1.sm.mkhc/Zjn_sc00047.1.g01900.1.sm.mkhc/Zjn_sc00003.1.g00980.1.sm.mkhc
BP	GO:0006101	citrate metabolic process	5/3456	10/7883	0.465442	0.999977	Zjn_sc00018.1.g00280.1.sm.mkhc/Zjn_sc00009.1.g11350.1.sm.mk/Zjn_sc00002.1.g01890.1.sm.mkhc/Zjn_sc00047.1.g01900.1.sm.mkhc/Zjn_sc00003.1.g00980.1.sm.mkhc	-/-/-/-/-	5	1	Zjn_sc00018.1.g00280.1.sm.mkhc	4	Zjn_sc00009.1.g11350.1.sm.mk/Zjn_sc00002.1.g01890.1.sm.mkhc/Zjn_sc00047.1.g01900.1.sm.mkhc/Zjn_sc00003.1.g00980.1.sm.mkhc
BP	GO:0009060	aerobic respiration	5/3456	10/7883	0.465442	0.999977	Zjn_sc00018.1.g00280.1.sm.mkhc/Zjn_sc00009.1.g11350.1.sm.mk/Zjn_sc00002.1.g01890.1.sm.mkhc/Zjn_sc00047.1.g01900.1.sm.mkhc/Zjn_sc00003.1.g00980.1.sm.mkhc	-/-/-/-/-	5	1	Zjn_sc00018.1.g00280.1.sm.mkhc	4	Zjn_sc00009.1.g11350.1.sm.mk/Zjn_sc00002.1.g01890.1.sm.mkhc/Zjn_sc00047.1.g01900.1.sm.mkhc/Zjn_sc00003.1.g00980.1.sm.mkhc
BP	GO:0022618	ribonucleoprotein complex assembly	5/3456	10/7883	0.465442	0.999977	Zjn_sc00017.1.g01280.1.sm.mkhc/Zjn_sc00014.1.g09790.1.sm.mkhc/Zjn_sc00037.1.g02090.1.sm.mkhc/Zjn_sc00001.1.g11590.1.am.mkhc/Zjn_sc00001.1.g02470.1.sm.mkhc	-/-/-/-/-	5	4	Zjn_sc00017.1.g01280.1.sm.mkhc/Zjn_sc00037.1.g02090.1.sm.mkhc/Zjn_sc00001.1.g11590.1.am.mkhc/Zjn_sc00001.1.g02470.1.sm.mkhc	1	Zjn_sc00014.1.g09790.1.sm.mkhc
BP	GO:0071826	ribonucleoprotein complex subunit organization	5/3456	10/7883	0.465442	0.999977	Zjn_sc00017.1.g01280.1.sm.mkhc/Zjn_sc00014.1.g09790.1.sm.mkhc/Zjn_sc00037.1.g02090.1.sm.mkhc/Zjn_sc00001.1.g11590.1.am.mkhc/Zjn_sc00001.1.g02470.1.sm.mkhc	-/-/-/-/-	5	4	Zjn_sc00017.1.g01280.1.sm.mkhc/Zjn_sc00037.1.g02090.1.sm.mkhc/Zjn_sc00001.1.g11590.1.am.mkhc/Zjn_sc00001.1.g02470.1.sm.mkhc	1	Zjn_sc00014.1.g09790.1.sm.mkhc
BP	GO:0016051	carbohydrate biosynthetic process	46/3456	103/7883	0.471055	0.999977	Zjn_sc00022.1.g06400.1.sm.mkhc/Zjn_sc00039.1.g04850.1.sm.mkhc/Zjn_sc00153.1.g00060.1.sm.mkhc/Zjn_sc00008.1.g11690.1.am.mk/Zjn_sc00091.1.g00260.1.sm.mkhc/Zjn_sc00007.1.g10110.1.sm.mkhc/Zjn_sc00053.1.g01680.1.am.mkhc/Zjn_sc00030.1.g01280.1.sm.mkhc/Zjn_sc00001.1.g12030.1.sm.mkhc/Zjn_sc00014.1.g09530.1.sm.mkhc/Zjn_sc00027.1.g04320.1.sm.mkhc/Zjn_sc00029.1.g06070.1.sm.mkhc/Zjn_sc00174.1.g00290.1.sm.mkh…	-/-/-/-/-/-/-/-/-/-/-/-/-/-/-/-/-/-/-/-/-/-/-/-/-/-/-/-/-/-/-/-/-/-/-/-/-/-/-/-/-/-/-/-/-/-	46	24	Zjn_sc00008.1.g11690.1.am.mk/Zjn_sc00030.1.g01280.1.sm.mkhc/Zjn_sc00001.1.g12030.1.sm.mkhc/Zjn_sc00014.1.g09530.1.sm.mkhc/Zjn_sc00027.1.g04320.1.sm.mkhc/Zjn_sc00029.1.g06070.1.sm.mkhc/Zjn_sc00174.1.g00290.1.sm.mkhc/Zjn_sc00018.1.g02590.1.am.mkhc/Zjn_sc00039.1.g00140.1.sm.mkhc/Zjn_sc00120.1.g00070.1.am.mkhc/Zjn_sc00004.1.g12430.1.sm.mkhc/Zjn_sc00016.1.g03420.1.sm.mkhc/Zjn_sc00015.1.g00610.1.sm.mkh…	22	Zjn_sc00022.1.g06400.1.sm.mkhc/Zjn_sc00039.1.g04850.1.sm.mkhc/Zjn_sc00153.1.g00060.1.sm.mkhc/Zjn_sc00091.1.g00260.1.sm.mkhc/Zjn_sc00007.1.g10110.1.sm.mkhc/Zjn_sc00053.1.g01680.1.am.mkhc/Zjn_sc00029.1.g04890.1.am.mkhc/Zjn_sc00001.1.g07250.1.sm.mk/Zjn_sc00073.1.g00470.1.sm.mkhc/Zjn_sc00002.1.g09770.1.sm.mkhc/Zjn_sc00002.1.g07580.1.sm.mkhc/Zjn_sc00012.1.g03920.1.sm.mkhc/Zjn_sc00066.1.g01910.1.sm.mkh…
BP	GO:0006164	purine nucleotide biosynthetic process	16/3456	35/7883	0.476076	0.999977	Zjn_sc00095.1.g00500.1.sm.mkhc/Zjn_sc00001.1.g09550.1.sm.mkhc/Zjn_sc00029.1.g02580.1.sm.mkhc/Zjn_sc00036.1.g03080.1.sm.mkhc/Zjn_sc00014.1.g01050.1.sm.mk/Zjn_sc00122.1.g00550.1.sm.mkhc/Zjn_sc00037.1.g00990.1.sm.mkhc/Zjn_sc00105.1.g01300.1.am.mkhc/Zjn_sc00022.1.g03630.1.sm.mkhc/Zjn_sc00106.1.g00970.1.sm.mkhc/Zjn_sc03365.1.g00010.1.cf.mkhc/Zjn_sc00002.1.g06090.1.am.mk/Zjn_sc00014.1.g10170.1.sm.mkhc/…	-/-/-/-/-/-/-/-/-/-/-/-/-/-/-/-	16	7	Zjn_sc00095.1.g00500.1.sm.mkhc/Zjn_sc00001.1.g09550.1.sm.mkhc/Zjn_sc00029.1.g02580.1.sm.mkhc/Zjn_sc00014.1.g01050.1.sm.mk/Zjn_sc00105.1.g01300.1.am.mkhc/Zjn_sc03365.1.g00010.1.cf.mkhc/Zjn_sc00007.1.g07180.1.am.mkhc	9	Zjn_sc00036.1.g03080.1.sm.mkhc/Zjn_sc00122.1.g00550.1.sm.mkhc/Zjn_sc00037.1.g00990.1.sm.mkhc/Zjn_sc00022.1.g03630.1.sm.mkhc/Zjn_sc00106.1.g00970.1.sm.mkhc/Zjn_sc00002.1.g06090.1.am.mk/Zjn_sc00014.1.g10170.1.sm.mkhc/novel.207/Zjn_sc00002.1.g10380.1.sm.mkhc
BP	GO:0015980	energy derivation by oxidation of organic compounds	8/3456	17/7883	0.486786	0.999977	Zjn_sc00018.1.g00280.1.sm.mkhc/Zjn_sc00009.1.g11350.1.sm.mk/Zjn_sc00002.1.g01890.1.sm.mkhc/Zjn_sc00047.1.g01900.1.sm.mkhc/Zjn_sc00013.1.g07680.1.am.mkhc/Zjn_sc00003.1.g00980.1.sm.mkhc/Zjn_sc05142.1.g00010.1.sm.mk/Zjn_sc00020.1.g05130.1.am.mkhc	-/-/-/-/-/-/-/-	8	2	Zjn_sc00018.1.g00280.1.sm.mkhc/Zjn_sc05142.1.g00010.1.sm.mk	6	Zjn_sc00009.1.g11350.1.sm.mk/Zjn_sc00002.1.g01890.1.sm.mkhc/Zjn_sc00047.1.g01900.1.sm.mkhc/Zjn_sc00013.1.g07680.1.am.mkhc/Zjn_sc00003.1.g00980.1.sm.mkhc/Zjn_sc00020.1.g05130.1.am.mkhc
BP	GO:0045333	cellular respiration	8/3456	17/7883	0.486786	0.999977	Zjn_sc00018.1.g00280.1.sm.mkhc/Zjn_sc00009.1.g11350.1.sm.mk/Zjn_sc00002.1.g01890.1.sm.mkhc/Zjn_sc00047.1.g01900.1.sm.mkhc/Zjn_sc00013.1.g07680.1.am.mkhc/Zjn_sc00003.1.g00980.1.sm.mkhc/Zjn_sc05142.1.g00010.1.sm.mk/Zjn_sc00020.1.g05130.1.am.mkhc	-/-/-/-/-/-/-/-	8	2	Zjn_sc00018.1.g00280.1.sm.mkhc/Zjn_sc05142.1.g00010.1.sm.mk	6	Zjn_sc00009.1.g11350.1.sm.mk/Zjn_sc00002.1.g01890.1.sm.mkhc/Zjn_sc00047.1.g01900.1.sm.mkhc/Zjn_sc00013.1.g07680.1.am.mkhc/Zjn_sc00003.1.g00980.1.sm.mkhc/Zjn_sc00020.1.g05130.1.am.mkhc
BP	GO:0008380	RNA splicing	11/3456	24/7883	0.500168	0.999977	Zjn_sc00023.1.g03420.1.sm.mkhc/Zjn_sc00017.1.g01280.1.sm.mkhc/Zjn_sc00034.1.g01920.1.sm.mkhc/Zjn_sc00184.1.g00070.1.am.mkhc/Zjn_sc00049.1.g01420.1.sm.mkhc/Zjn_sc00014.1.g09790.1.sm.mkhc/Zjn_sc00037.1.g02090.1.sm.mkhc/Zjn_sc00022.1.g00470.1.am.mk/Zjn_sc00001.1.g11590.1.am.mkhc/Zjn_sc00007.1.g04050.1.am.mk/Zjn_sc00068.1.g03620.1.am.mk	-/-/-/-/-/-/-/-/-/-/-	11	8	Zjn_sc00017.1.g01280.1.sm.mkhc/Zjn_sc00184.1.g00070.1.am.mkhc/Zjn_sc00049.1.g01420.1.sm.mkhc/Zjn_sc00037.1.g02090.1.sm.mkhc/Zjn_sc00022.1.g00470.1.am.mk/Zjn_sc00001.1.g11590.1.am.mkhc/Zjn_sc00007.1.g04050.1.am.mk/Zjn_sc00068.1.g03620.1.am.mk	3	Zjn_sc00023.1.g03420.1.sm.mkhc/Zjn_sc00034.1.g01920.1.sm.mkhc/Zjn_sc00014.1.g09790.1.sm.mkhc
BP	GO:0098655	cation transmembrane transport	32/3456	72/7883	0.504311	0.999977	Zjn_sc00001.1.g09550.1.sm.mkhc/Zjn_sc00097.1.g00910.1.am.mkhc/Zjn_sc00008.1.g04910.1.sm.mkhc/Zjn_sc00060.1.g00750.1.sm.mkhc/Zjn_sc00001.1.g01360.1.sm.mkhc/Zjn_sc00502.1.g00010.1.am.mk/Zjn_sc00036.1.g03080.1.sm.mkhc/Zjn_sc00065.1.g02340.1.sm.mkhc/Zjn_sc00018.1.g06250.1.sm.mkhc/Zjn_sc00036.1.g00170.1.sm.mkhc/Zjn_sc00009.1.g01480.1.am.mkhc/Zjn_sc00040.1.g01120.1.am.mk/Zjn_sc00034.1.g01820.1.sm.mkhc/…	-/-/-/-/-/-/-/-/-/-/-/-/-/-/-/-/-/-/-/-/-/-/-/-/-/-/-/-/-/-/-/-	32	13	Zjn_sc00001.1.g09550.1.sm.mkhc/Zjn_sc00097.1.g00910.1.am.mkhc/Zjn_sc00502.1.g00010.1.am.mk/Zjn_sc00018.1.g06250.1.sm.mkhc/Zjn_sc00009.1.g01480.1.am.mkhc/Zjn_sc00040.1.g01120.1.am.mk/Zjn_sc00142.1.g00700.1.am.mkhc/Zjn_sc00022.1.g02400.1.am.mkhc/Zjn_sc00144.1.g00620.1.am.mkhc/Zjn_sc00162.1.g00120.1.am.mk/Zjn_sc00077.1.g00620.1.am.mkhc/Zjn_sc00037.1.g00440.1.am.mkhc/Zjn_sc00007.1.g07180.1.am.mkhc	19	Zjn_sc00008.1.g04910.1.sm.mkhc/Zjn_sc00060.1.g00750.1.sm.mkhc/Zjn_sc00001.1.g01360.1.sm.mkhc/Zjn_sc00036.1.g03080.1.sm.mkhc/Zjn_sc00065.1.g02340.1.sm.mkhc/Zjn_sc00036.1.g00170.1.sm.mkhc/Zjn_sc00034.1.g01820.1.sm.mkhc/Zjn_sc00037.1.g00990.1.sm.mkhc/Zjn_sc00008.1.g11830.1.am.mkhc/Zjn_sc00044.1.g04650.1.sm.mkhc/Zjn_sc00022.1.g03630.1.sm.mkhc/Zjn_sc00040.1.g04400.1.sm.mkhc/Zjn_sc00106.1.g00970.1.sm.m…
BP	GO:0098660	inorganic ion transmembrane transport	32/3456	72/7883	0.504311	0.999977	Zjn_sc00001.1.g09550.1.sm.mkhc/Zjn_sc00097.1.g00910.1.am.mkhc/Zjn_sc00008.1.g04910.1.sm.mkhc/Zjn_sc00060.1.g00750.1.sm.mkhc/Zjn_sc00001.1.g01360.1.sm.mkhc/Zjn_sc00502.1.g00010.1.am.mk/Zjn_sc00036.1.g03080.1.sm.mkhc/Zjn_sc00065.1.g02340.1.sm.mkhc/Zjn_sc00018.1.g06250.1.sm.mkhc/Zjn_sc00036.1.g00170.1.sm.mkhc/Zjn_sc00009.1.g01480.1.am.mkhc/Zjn_sc00040.1.g01120.1.am.mk/Zjn_sc00034.1.g01820.1.sm.mkhc/…	-/-/-/-/-/-/-/-/-/-/-/-/-/-/-/-/-/-/-/-/-/-/-/-/-/-/-/-/-/-/-/-	32	13	Zjn_sc00001.1.g09550.1.sm.mkhc/Zjn_sc00097.1.g00910.1.am.mkhc/Zjn_sc00502.1.g00010.1.am.mk/Zjn_sc00018.1.g06250.1.sm.mkhc/Zjn_sc00009.1.g01480.1.am.mkhc/Zjn_sc00040.1.g01120.1.am.mk/Zjn_sc00142.1.g00700.1.am.mkhc/Zjn_sc00022.1.g02400.1.am.mkhc/Zjn_sc00144.1.g00620.1.am.mkhc/Zjn_sc00162.1.g00120.1.am.mk/Zjn_sc00077.1.g00620.1.am.mkhc/Zjn_sc00037.1.g00440.1.am.mkhc/Zjn_sc00007.1.g07180.1.am.mkhc	19	Zjn_sc00008.1.g04910.1.sm.mkhc/Zjn_sc00060.1.g00750.1.sm.mkhc/Zjn_sc00001.1.g01360.1.sm.mkhc/Zjn_sc00036.1.g03080.1.sm.mkhc/Zjn_sc00065.1.g02340.1.sm.mkhc/Zjn_sc00036.1.g00170.1.sm.mkhc/Zjn_sc00034.1.g01820.1.sm.mkhc/Zjn_sc00037.1.g00990.1.sm.mkhc/Zjn_sc00008.1.g11830.1.am.mkhc/Zjn_sc00044.1.g04650.1.sm.mkhc/Zjn_sc00022.1.g03630.1.sm.mkhc/Zjn_sc00040.1.g04400.1.sm.mkhc/Zjn_sc00106.1.g00970.1.sm.m…
BP	GO:0098662	inorganic cation transmembrane transport	32/3456	72/7883	0.504311	0.999977	Zjn_sc00001.1.g09550.1.sm.mkhc/Zjn_sc00097.1.g00910.1.am.mkhc/Zjn_sc00008.1.g04910.1.sm.mkhc/Zjn_sc00060.1.g00750.1.sm.mkhc/Zjn_sc00001.1.g01360.1.sm.mkhc/Zjn_sc00502.1.g00010.1.am.mk/Zjn_sc00036.1.g03080.1.sm.mkhc/Zjn_sc00065.1.g02340.1.sm.mkhc/Zjn_sc00018.1.g06250.1.sm.mkhc/Zjn_sc00036.1.g00170.1.sm.mkhc/Zjn_sc00009.1.g01480.1.am.mkhc/Zjn_sc00040.1.g01120.1.am.mk/Zjn_sc00034.1.g01820.1.sm.mkhc/…	-/-/-/-/-/-/-/-/-/-/-/-/-/-/-/-/-/-/-/-/-/-/-/-/-/-/-/-/-/-/-/-	32	13	Zjn_sc00001.1.g09550.1.sm.mkhc/Zjn_sc00097.1.g00910.1.am.mkhc/Zjn_sc00502.1.g00010.1.am.mk/Zjn_sc00018.1.g06250.1.sm.mkhc/Zjn_sc00009.1.g01480.1.am.mkhc/Zjn_sc00040.1.g01120.1.am.mk/Zjn_sc00142.1.g00700.1.am.mkhc/Zjn_sc00022.1.g02400.1.am.mkhc/Zjn_sc00144.1.g00620.1.am.mkhc/Zjn_sc00162.1.g00120.1.am.mk/Zjn_sc00077.1.g00620.1.am.mkhc/Zjn_sc00037.1.g00440.1.am.mkhc/Zjn_sc00007.1.g07180.1.am.mkhc	19	Zjn_sc00008.1.g04910.1.sm.mkhc/Zjn_sc00060.1.g00750.1.sm.mkhc/Zjn_sc00001.1.g01360.1.sm.mkhc/Zjn_sc00036.1.g03080.1.sm.mkhc/Zjn_sc00065.1.g02340.1.sm.mkhc/Zjn_sc00036.1.g00170.1.sm.mkhc/Zjn_sc00034.1.g01820.1.sm.mkhc/Zjn_sc00037.1.g00990.1.sm.mkhc/Zjn_sc00008.1.g11830.1.am.mkhc/Zjn_sc00044.1.g04650.1.sm.mkhc/Zjn_sc00022.1.g03630.1.sm.mkhc/Zjn_sc00040.1.g04400.1.sm.mkhc/Zjn_sc00106.1.g00970.1.sm.m…
BP	GO:0006518	peptide metabolic process	177/3456	403/7883	0.506638	0.999977	Zjn_sc00167.1.g00210.1.sm.mk/Zjn_sc00026.1.g01010.1.sm.mkhc/Zjn_sc00053.1.g00210.1.am.mkhc/Zjn_sc00113.1.g00960.1.am.mkhc/Zjn_sc00006.1.g05740.1.sm.mkhc/Zjn_sc00044.1.g04810.1.sm.mkhc/Zjn_sc00160.1.g00230.1.sm.mkhc/Zjn_sc00078.1.g03610.1.sm.mkhc/Zjn_sc00071.1.g03020.1.am.mkhc/Zjn_sc00002.1.g12500.1.sm.mkhc/Zjn_sc00004.1.g10920.1.am.mk/Zjn_sc00096.1.g01100.1.sm.mkhc/Zjn_sc00002.1.g15000.1.sm.mkhc/…	-/-/-/-/-/-/-/-/-/-/-/-/-/-/-/-/-/-/-/-/-/-/-/-/-/-/-/-/-/-/-/-/-/-/-/-/-/-/-/-/-/-/-/-/-/-/-/-/-/-/-/-/-/-/-/-/-/-/-/-/-/-/-/-/-/-/-/-/-/-/-/-/-/-/-/-/-/-/-/-/-/-/-/-/-/-/-/-/-/-/-/-/-/-/-/-/-/-/-/-/-/-/-/-/-/-/-/-/-/-/-/-/-/-/-/-/-/-/-/-/-/-/-/-/-/-/-/-	177	141	Zjn_sc00026.1.g01010.1.sm.mkhc/Zjn_sc00053.1.g00210.1.am.mkhc/Zjn_sc00113.1.g00960.1.am.mkhc/Zjn_sc00006.1.g05740.1.sm.mkhc/Zjn_sc00160.1.g00230.1.sm.mkhc/Zjn_sc00071.1.g03020.1.am.mkhc/Zjn_sc00002.1.g12500.1.sm.mkhc/Zjn_sc00004.1.g10920.1.am.mk/Zjn_sc00002.1.g15000.1.sm.mkhc/Zjn_sc00007.1.g08470.1.sm.mk/Zjn_sc00004.1.g08980.1.sm.mk/Zjn_sc00051.1.g00820.1.sm.mkhc/Zjn_sc00184.1.g00250.1.am.mkhc/Zj…	36	Zjn_sc00167.1.g00210.1.sm.mk/Zjn_sc00044.1.g04810.1.sm.mkhc/Zjn_sc00078.1.g03610.1.sm.mkhc/Zjn_sc00096.1.g01100.1.sm.mkhc/Zjn_sc00041.1.g02420.1.sm.mkhc/Zjn_sc00059.1.g00060.1.am.mkhc/Zjn_sc00135.1.g00670.1.am.mkhc/Zjn_sc00024.1.g01435.1.br/Zjn_sc00141.1.g01180.1.am.mkhc/Zjn_sc00058.1.g01440.1.am.mkhc/Zjn_sc00044.1.g02360.1.sm.mk/Zjn_sc00020.1.g03580.1.cf.mkhc/Zjn_sc00063.1.g01870.1.sm.mkhc/Zjn_s…
BP	GO:0006766	vitamin metabolic process	7/3456	15/7883	0.511363	0.999977	Zjn_sc00013.1.g00360.1.am.mkhc/Zjn_sc00017.1.g02640.1.sm.mkhc/Zjn_sc00043.1.g04440.1.am.mk/Zjn_sc00014.1.g07520.1.sm.mkhc/Zjn_sc00005.1.g00620.1.sm.mk/novel.934/Zjn_sc00026.1.g00710.1.sm.mk	-/-/-/-/-/-/-	7	5	Zjn_sc00013.1.g00360.1.am.mkhc/Zjn_sc00043.1.g04440.1.am.mk/Zjn_sc00005.1.g00620.1.sm.mk/novel.934/Zjn_sc00026.1.g00710.1.sm.mk	2	Zjn_sc00017.1.g02640.1.sm.mkhc/Zjn_sc00014.1.g07520.1.sm.mkhc
BP	GO:0006767	water-soluble vitamin metabolic process	7/3456	15/7883	0.511363	0.999977	Zjn_sc00013.1.g00360.1.am.mkhc/Zjn_sc00017.1.g02640.1.sm.mkhc/Zjn_sc00043.1.g04440.1.am.mk/Zjn_sc00014.1.g07520.1.sm.mkhc/Zjn_sc00005.1.g00620.1.sm.mk/novel.934/Zjn_sc00026.1.g00710.1.sm.mk	-/-/-/-/-/-/-	7	5	Zjn_sc00013.1.g00360.1.am.mkhc/Zjn_sc00043.1.g04440.1.am.mk/Zjn_sc00005.1.g00620.1.sm.mk/novel.934/Zjn_sc00026.1.g00710.1.sm.mk	2	Zjn_sc00017.1.g02640.1.sm.mkhc/Zjn_sc00014.1.g07520.1.sm.mkhc
BP	GO:0009110	vitamin biosynthetic process	7/3456	15/7883	0.511363	0.999977	Zjn_sc00013.1.g00360.1.am.mkhc/Zjn_sc00017.1.g02640.1.sm.mkhc/Zjn_sc00043.1.g04440.1.am.mk/Zjn_sc00014.1.g07520.1.sm.mkhc/Zjn_sc00005.1.g00620.1.sm.mk/novel.934/Zjn_sc00026.1.g00710.1.sm.mk	-/-/-/-/-/-/-	7	5	Zjn_sc00013.1.g00360.1.am.mkhc/Zjn_sc00043.1.g04440.1.am.mk/Zjn_sc00005.1.g00620.1.sm.mk/novel.934/Zjn_sc00026.1.g00710.1.sm.mk	2	Zjn_sc00017.1.g02640.1.sm.mkhc/Zjn_sc00014.1.g07520.1.sm.mkhc
BP	GO:0042364	water-soluble vitamin biosynthetic process	7/3456	15/7883	0.511363	0.999977	Zjn_sc00013.1.g00360.1.am.mkhc/Zjn_sc00017.1.g02640.1.sm.mkhc/Zjn_sc00043.1.g04440.1.am.mk/Zjn_sc00014.1.g07520.1.sm.mkhc/Zjn_sc00005.1.g00620.1.sm.mk/novel.934/Zjn_sc00026.1.g00710.1.sm.mk	-/-/-/-/-/-/-	7	5	Zjn_sc00013.1.g00360.1.am.mkhc/Zjn_sc00043.1.g04440.1.am.mk/Zjn_sc00005.1.g00620.1.sm.mk/novel.934/Zjn_sc00026.1.g00710.1.sm.mk	2	Zjn_sc00017.1.g02640.1.sm.mkhc/Zjn_sc00014.1.g07520.1.sm.mkhc
BP	GO:0006754	ATP biosynthetic process	10/3456	22/7883	0.521227	0.999977	Zjn_sc00001.1.g09550.1.sm.mkhc/Zjn_sc00029.1.g02580.1.sm.mkhc/Zjn_sc00036.1.g03080.1.sm.mkhc/Zjn_sc00037.1.g00990.1.sm.mkhc/Zjn_sc00022.1.g03630.1.sm.mkhc/Zjn_sc00106.1.g00970.1.sm.mkhc/Zjn_sc00002.1.g06090.1.am.mk/novel.207/Zjn_sc00007.1.g07180.1.am.mkhc/Zjn_sc00002.1.g10380.1.sm.mkhc	-/-/-/-/-/-/-/-/-/-	10	3	Zjn_sc00001.1.g09550.1.sm.mkhc/Zjn_sc00029.1.g02580.1.sm.mkhc/Zjn_sc00007.1.g07180.1.am.mkhc	7	Zjn_sc00036.1.g03080.1.sm.mkhc/Zjn_sc00037.1.g00990.1.sm.mkhc/Zjn_sc00022.1.g03630.1.sm.mkhc/Zjn_sc00106.1.g00970.1.sm.mkhc/Zjn_sc00002.1.g06090.1.am.mk/novel.207/Zjn_sc00002.1.g10380.1.sm.mkhc
BP	GO:0009142	nucleoside triphosphate biosynthetic process	10/3456	22/7883	0.521227	0.999977	Zjn_sc00001.1.g09550.1.sm.mkhc/Zjn_sc00029.1.g02580.1.sm.mkhc/Zjn_sc00036.1.g03080.1.sm.mkhc/Zjn_sc00037.1.g00990.1.sm.mkhc/Zjn_sc00022.1.g03630.1.sm.mkhc/Zjn_sc00106.1.g00970.1.sm.mkhc/Zjn_sc00002.1.g06090.1.am.mk/novel.207/Zjn_sc00007.1.g07180.1.am.mkhc/Zjn_sc00002.1.g10380.1.sm.mkhc	-/-/-/-/-/-/-/-/-/-	10	3	Zjn_sc00001.1.g09550.1.sm.mkhc/Zjn_sc00029.1.g02580.1.sm.mkhc/Zjn_sc00007.1.g07180.1.am.mkhc	7	Zjn_sc00036.1.g03080.1.sm.mkhc/Zjn_sc00037.1.g00990.1.sm.mkhc/Zjn_sc00022.1.g03630.1.sm.mkhc/Zjn_sc00106.1.g00970.1.sm.mkhc/Zjn_sc00002.1.g06090.1.am.mk/novel.207/Zjn_sc00002.1.g10380.1.sm.mkhc
BP	GO:0009145	purine nucleoside triphosphate biosynthetic process	10/3456	22/7883	0.521227	0.999977	Zjn_sc00001.1.g09550.1.sm.mkhc/Zjn_sc00029.1.g02580.1.sm.mkhc/Zjn_sc00036.1.g03080.1.sm.mkhc/Zjn_sc00037.1.g00990.1.sm.mkhc/Zjn_sc00022.1.g03630.1.sm.mkhc/Zjn_sc00106.1.g00970.1.sm.mkhc/Zjn_sc00002.1.g06090.1.am.mk/novel.207/Zjn_sc00007.1.g07180.1.am.mkhc/Zjn_sc00002.1.g10380.1.sm.mkhc	-/-/-/-/-/-/-/-/-/-	10	3	Zjn_sc00001.1.g09550.1.sm.mkhc/Zjn_sc00029.1.g02580.1.sm.mkhc/Zjn_sc00007.1.g07180.1.am.mkhc	7	Zjn_sc00036.1.g03080.1.sm.mkhc/Zjn_sc00037.1.g00990.1.sm.mkhc/Zjn_sc00022.1.g03630.1.sm.mkhc/Zjn_sc00106.1.g00970.1.sm.mkhc/Zjn_sc00002.1.g06090.1.am.mk/novel.207/Zjn_sc00002.1.g10380.1.sm.mkhc
BP	GO:0009201	ribonucleoside triphosphate biosynthetic process	10/3456	22/7883	0.521227	0.999977	Zjn_sc00001.1.g09550.1.sm.mkhc/Zjn_sc00029.1.g02580.1.sm.mkhc/Zjn_sc00036.1.g03080.1.sm.mkhc/Zjn_sc00037.1.g00990.1.sm.mkhc/Zjn_sc00022.1.g03630.1.sm.mkhc/Zjn_sc00106.1.g00970.1.sm.mkhc/Zjn_sc00002.1.g06090.1.am.mk/novel.207/Zjn_sc00007.1.g07180.1.am.mkhc/Zjn_sc00002.1.g10380.1.sm.mkhc	-/-/-/-/-/-/-/-/-/-	10	3	Zjn_sc00001.1.g09550.1.sm.mkhc/Zjn_sc00029.1.g02580.1.sm.mkhc/Zjn_sc00007.1.g07180.1.am.mkhc	7	Zjn_sc00036.1.g03080.1.sm.mkhc/Zjn_sc00037.1.g00990.1.sm.mkhc/Zjn_sc00022.1.g03630.1.sm.mkhc/Zjn_sc00106.1.g00970.1.sm.mkhc/Zjn_sc00002.1.g06090.1.am.mk/novel.207/Zjn_sc00002.1.g10380.1.sm.mkhc
BP	GO:0009206	purine ribonucleoside triphosphate biosynthetic process	10/3456	22/7883	0.521227	0.999977	Zjn_sc00001.1.g09550.1.sm.mkhc/Zjn_sc00029.1.g02580.1.sm.mkhc/Zjn_sc00036.1.g03080.1.sm.mkhc/Zjn_sc00037.1.g00990.1.sm.mkhc/Zjn_sc00022.1.g03630.1.sm.mkhc/Zjn_sc00106.1.g00970.1.sm.mkhc/Zjn_sc00002.1.g06090.1.am.mk/novel.207/Zjn_sc00007.1.g07180.1.am.mkhc/Zjn_sc00002.1.g10380.1.sm.mkhc	-/-/-/-/-/-/-/-/-/-	10	3	Zjn_sc00001.1.g09550.1.sm.mkhc/Zjn_sc00029.1.g02580.1.sm.mkhc/Zjn_sc00007.1.g07180.1.am.mkhc	7	Zjn_sc00036.1.g03080.1.sm.mkhc/Zjn_sc00037.1.g00990.1.sm.mkhc/Zjn_sc00022.1.g03630.1.sm.mkhc/Zjn_sc00106.1.g00970.1.sm.mkhc/Zjn_sc00002.1.g06090.1.am.mk/novel.207/Zjn_sc00002.1.g10380.1.sm.mkhc
BP	GO:0048523	negative regulation of cellular process	10/3456	22/7883	0.521227	0.999977	Zjn_sc00167.1.g00210.1.sm.mk/Zjn_sc00022.1.g00300.1.am.mk/Zjn_sc00007.1.g03890.1.am.mk/Zjn_sc00127.1.g00100.1.sm.mkhc/Zjn_sc00009.1.g04740.1.am.mkhc/Zjn_sc00006.1.g01370.1.sm.mk/Zjn_sc00003.1.g00770.1.am.mk/Zjn_sc00044.1.g04480.1.sm.mkhc/Zjn_sc00167.1.g00220.1.sm.mk/Zjn_sc00002.1.g15110.1.sm.mkhc	-/-/-/-/-/-/-/-/-/-	10	3	Zjn_sc00009.1.g04740.1.am.mkhc/Zjn_sc00006.1.g01370.1.sm.mk/Zjn_sc00003.1.g00770.1.am.mk	7	Zjn_sc00167.1.g00210.1.sm.mk/Zjn_sc00022.1.g00300.1.am.mk/Zjn_sc00007.1.g03890.1.am.mk/Zjn_sc00127.1.g00100.1.sm.mkhc/Zjn_sc00044.1.g04480.1.sm.mkhc/Zjn_sc00167.1.g00220.1.sm.mk/Zjn_sc00002.1.g15110.1.sm.mkhc
BP	GO:0005976	polysaccharide metabolic process	44/3456	100/7883	0.525946	0.999977	Zjn_sc00002.1.g14700.1.sm.mk/Zjn_sc00008.1.g11690.1.am.mk/Zjn_sc00068.1.g01940.1.sm.mk/Zjn_sc00037.1.g05370.1.sm.mkhc/Zjn_sc00030.1.g01280.1.sm.mkhc/Zjn_sc00044.1.g04230.1.am.mk/Zjn_sc00001.1.g07680.1.sm.mkhc/Zjn_sc00001.1.g12030.1.sm.mkhc/Zjn_sc00014.1.g09530.1.sm.mkhc/Zjn_sc00029.1.g06070.1.sm.mkhc/Zjn_sc00023.1.g03930.1.am.mkhc/Zjn_sc00174.1.g00290.1.sm.mkhc/Zjn_sc00018.1.g02590.1.am.mkhc/Zjn_…	-/-/-/-/-/-/-/-/-/-/-/-/-/-/-/-/-/-/-/-/-/-/-/-/-/-/-/-/-/-/-/-/-/-/-/-/-/-/-/-/-/-/-/-	44	29	Zjn_sc00002.1.g14700.1.sm.mk/Zjn_sc00008.1.g11690.1.am.mk/Zjn_sc00037.1.g05370.1.sm.mkhc/Zjn_sc00030.1.g01280.1.sm.mkhc/Zjn_sc00044.1.g04230.1.am.mk/Zjn_sc00001.1.g07680.1.sm.mkhc/Zjn_sc00001.1.g12030.1.sm.mkhc/Zjn_sc00014.1.g09530.1.sm.mkhc/Zjn_sc00029.1.g06070.1.sm.mkhc/Zjn_sc00174.1.g00290.1.sm.mkhc/Zjn_sc00018.1.g02590.1.am.mkhc/Zjn_sc00039.1.g00140.1.sm.mkhc/Zjn_sc00120.1.g00070.1.am.mkhc/Zj…	15	Zjn_sc00068.1.g01940.1.sm.mk/Zjn_sc00023.1.g03930.1.am.mkhc/Zjn_sc00001.1.g07250.1.sm.mk/Zjn_sc00068.1.g01950.1.sm.mkhc/Zjn_sc00043.1.g04950.1.am.mkhc/Zjn_sc00073.1.g00470.1.sm.mkhc/Zjn_sc00001.1.g08120.1.am.mk/Zjn_sc00001.1.g07720.1.am.mk/Zjn_sc00007.1.g08180.1.am.mkhc/Zjn_sc00004.1.g10870.1.sm.mkhc/Zjn_sc00022.1.g04550.1.sm.mkhc/Zjn_sc00021.1.g00240.1.sm.mkhc/Zjn_sc00069.1.g02210.1.am.mk/Zjn_sc…
BP	GO:0046700	heterocycle catabolic process	13/3456	29/7883	0.528802	0.999977	Zjn_sc00097.1.g01430.1.sm.mk/Zjn_sc00967.1.g00010.1.am.mk/Zjn_sc00013.1.g03790.1.sm.mkhc/Zjn_sc00108.1.g00190.1.sm.mkhc/Zjn_sc00003.1.g04200.1.sm.mk/Zjn_sc00045.1.g02270.1.sm.mkhc/Zjn_sc00697.1.g00010.1.sm.mkhc/Zjn_sc00004.1.g12070.1.sm.mkhc/Zjn_sc00023.1.g04970.1.sm.mkhc/Zjn_sc00037.1.g03720.1.sm.mkhc/Zjn_sc00005.1.g07050.1.sm.mkhc/Zjn_sc00020.1.g06030.1.sm.mkhc/Zjn_sc00043.1.g00090.1.sm.mkhc	-/-/-/-/-/-/-/-/-/-/-/-/-	13	10	Zjn_sc00097.1.g01430.1.sm.mk/Zjn_sc00967.1.g00010.1.am.mk/Zjn_sc00013.1.g03790.1.sm.mkhc/Zjn_sc00108.1.g00190.1.sm.mkhc/Zjn_sc00697.1.g00010.1.sm.mkhc/Zjn_sc00004.1.g12070.1.sm.mkhc/Zjn_sc00023.1.g04970.1.sm.mkhc/Zjn_sc00037.1.g03720.1.sm.mkhc/Zjn_sc00005.1.g07050.1.sm.mkhc/Zjn_sc00020.1.g06030.1.sm.mkhc	3	Zjn_sc00003.1.g04200.1.sm.mk/Zjn_sc00045.1.g02270.1.sm.mkhc/Zjn_sc00043.1.g00090.1.sm.mkhc
BP	GO:0006950	response to stress	134/3456	306/7883	0.529741	0.999977	Zjn_sc00061.1.g01140.1.sm.mk/Zjn_sc00008.1.g04010.1.sm.mkhc/Zjn_sc00025.1.g03420.1.am.mkhc/Zjn_sc00008.1.g00210.1.am.mkhc/Zjn_sc00106.1.g00420.1.sm.mkhc/Zjn_sc00008.1.g01710.1.sm.mkhc/Zjn_sc00015.1.g05800.1.sm.mkhc/Zjn_sc00028.1.g01620.1.am.mkhc/Zjn_sc00049.1.g00500.1.sm.mk/Zjn_sc00038.1.g01970.1.am.mk/Zjn_sc00017.1.g02950.1.sm.mkhc/Zjn_sc01161.1.g00010.1.sm.mkhc/Zjn_sc00128.1.g00030.1.sm.mkhc/Zj…	-/-/-/-/-/-/-/-/-/-/-/-/-/-/-/-/-/-/-/-/-/-/-/-/-/-/-/-/-/-/-/-/-/-/-/-/-/-/-/-/-/-/-/-/-/-/-/-/-/-/-/-/-/-/-/-/-/-/-/-/-/-/-/-/-/-/-/-/-/-/-/-/-/-/-/-/-/-/-/-/-/-/-/-/-/-/-/-/-/-/-/-/-/-/-/-/-/-/-/-/-/-/-/-/-/-/-/-/-/-/-/-/-/-/-/-/-/-/-/-/-/-/-/-/-/-/-/-	134	74	Zjn_sc00061.1.g01140.1.sm.mk/Zjn_sc00106.1.g00420.1.sm.mkhc/Zjn_sc00015.1.g05800.1.sm.mkhc/Zjn_sc00028.1.g01620.1.am.mkhc/Zjn_sc00049.1.g00500.1.sm.mk/Zjn_sc01161.1.g00010.1.sm.mkhc/Zjn_sc00066.1.g03200.1.am.mk/Zjn_sc00061.1.g01160.1.am.mk/Zjn_sc00007.1.g09670.1.sm.mkhc/Zjn_sc00026.1.g02680.1.am.mk/Zjn_sc00106.1.g00030.1.sm.mkhc/Zjn_sc00094.1.g01090.1.sm.mkhc/Zjn_sc00106.1.g01610.1.am.mkhc/Zjn_sc…	60	Zjn_sc00008.1.g04010.1.sm.mkhc/Zjn_sc00025.1.g03420.1.am.mkhc/Zjn_sc00008.1.g00210.1.am.mkhc/Zjn_sc00008.1.g01710.1.sm.mkhc/Zjn_sc00038.1.g01970.1.am.mk/Zjn_sc00017.1.g02950.1.sm.mkhc/Zjn_sc00128.1.g00030.1.sm.mkhc/Zjn_sc00058.1.g02840.1.am.mk/Zjn_sc00019.1.g01280.1.am.mk/Zjn_sc08612.1.g00010.1.am.mkhc/novel.567/Zjn_sc00028.1.g00710.1.am.mk/novel.1015/Zjn_sc00093.1.g01200.1.sm.mk/novel.1124/Zjn_s…
BP	GO:0009165	nucleotide biosynthetic process	23/3456	52/7883	0.530914	0.999977	Zjn_sc00095.1.g00500.1.sm.mkhc/Zjn_sc00017.1.g00800.1.cf.mkhc/Zjn_sc00001.1.g09550.1.sm.mkhc/Zjn_sc00009.1.g00720.1.sm.mkhc/Zjn_sc00029.1.g02580.1.sm.mkhc/Zjn_sc00048.1.g01380.1.sm.mkhc/Zjn_sc00029.1.g00570.1.sm.mkhc/Zjn_sc00036.1.g03080.1.sm.mkhc/Zjn_sc00014.1.g01050.1.sm.mk/Zjn_sc00122.1.g00550.1.sm.mkhc/Zjn_sc00012.1.g01020.1.sm.mkhc/Zjn_sc00037.1.g00120.1.am.mk/Zjn_sc00037.1.g00990.1.sm.mkhc/…	-/-/-/-/-/-/-/-/-/-/-/-/-/-/-/-/-/-/-/-/-/-/-	23	12	Zjn_sc00095.1.g00500.1.sm.mkhc/Zjn_sc00001.1.g09550.1.sm.mkhc/Zjn_sc00009.1.g00720.1.sm.mkhc/Zjn_sc00029.1.g02580.1.sm.mkhc/Zjn_sc00029.1.g00570.1.sm.mkhc/Zjn_sc00014.1.g01050.1.sm.mk/Zjn_sc00012.1.g01020.1.sm.mkhc/Zjn_sc00037.1.g00120.1.am.mk/Zjn_sc00105.1.g01300.1.am.mkhc/Zjn_sc03365.1.g00010.1.cf.mkhc/Zjn_sc00036.1.g00460.1.am.mkhc/Zjn_sc00007.1.g07180.1.am.mkhc	11	Zjn_sc00017.1.g00800.1.cf.mkhc/Zjn_sc00048.1.g01380.1.sm.mkhc/Zjn_sc00036.1.g03080.1.sm.mkhc/Zjn_sc00122.1.g00550.1.sm.mkhc/Zjn_sc00037.1.g00990.1.sm.mkhc/Zjn_sc00022.1.g03630.1.sm.mkhc/Zjn_sc00106.1.g00970.1.sm.mkhc/Zjn_sc00002.1.g06090.1.am.mk/Zjn_sc00014.1.g10170.1.sm.mkhc/novel.207/Zjn_sc00002.1.g10380.1.sm.mkhc
BP	GO:1901293	nucleoside phosphate biosynthetic process	23/3456	52/7883	0.530914	0.999977	Zjn_sc00095.1.g00500.1.sm.mkhc/Zjn_sc00017.1.g00800.1.cf.mkhc/Zjn_sc00001.1.g09550.1.sm.mkhc/Zjn_sc00009.1.g00720.1.sm.mkhc/Zjn_sc00029.1.g02580.1.sm.mkhc/Zjn_sc00048.1.g01380.1.sm.mkhc/Zjn_sc00029.1.g00570.1.sm.mkhc/Zjn_sc00036.1.g03080.1.sm.mkhc/Zjn_sc00014.1.g01050.1.sm.mk/Zjn_sc00122.1.g00550.1.sm.mkhc/Zjn_sc00012.1.g01020.1.sm.mkhc/Zjn_sc00037.1.g00120.1.am.mk/Zjn_sc00037.1.g00990.1.sm.mkhc/…	-/-/-/-/-/-/-/-/-/-/-/-/-/-/-/-/-/-/-/-/-/-/-	23	12	Zjn_sc00095.1.g00500.1.sm.mkhc/Zjn_sc00001.1.g09550.1.sm.mkhc/Zjn_sc00009.1.g00720.1.sm.mkhc/Zjn_sc00029.1.g02580.1.sm.mkhc/Zjn_sc00029.1.g00570.1.sm.mkhc/Zjn_sc00014.1.g01050.1.sm.mk/Zjn_sc00012.1.g01020.1.sm.mkhc/Zjn_sc00037.1.g00120.1.am.mk/Zjn_sc00105.1.g01300.1.am.mkhc/Zjn_sc03365.1.g00010.1.cf.mkhc/Zjn_sc00036.1.g00460.1.am.mkhc/Zjn_sc00007.1.g07180.1.am.mkhc	11	Zjn_sc00017.1.g00800.1.cf.mkhc/Zjn_sc00048.1.g01380.1.sm.mkhc/Zjn_sc00036.1.g03080.1.sm.mkhc/Zjn_sc00122.1.g00550.1.sm.mkhc/Zjn_sc00037.1.g00990.1.sm.mkhc/Zjn_sc00022.1.g03630.1.sm.mkhc/Zjn_sc00106.1.g00970.1.sm.mkhc/Zjn_sc00002.1.g06090.1.am.mk/Zjn_sc00014.1.g10170.1.sm.mkhc/novel.207/Zjn_sc00002.1.g10380.1.sm.mkhc
BP	GO:0006612	protein targeting to membrane	6/3456	13/7883	0.539445	0.999977	Zjn_sc00061.1.g01470.1.am.mkhc/Zjn_sc00002.1.g17470.1.sm.mkhc/Zjn_sc00031.1.g01320.1.sm.mkhc/Zjn_sc00009.1.g10400.1.sm.mkhc/Zjn_sc00040.1.g01340.1.am.mkhc/Zjn_sc00050.1.g02760.1.am.mkhc	-/-/-/-/-/-	6	5	Zjn_sc00061.1.g01470.1.am.mkhc/Zjn_sc00002.1.g17470.1.sm.mkhc/Zjn_sc00031.1.g01320.1.sm.mkhc/Zjn_sc00040.1.g01340.1.am.mkhc/Zjn_sc00050.1.g02760.1.am.mkhc	1	Zjn_sc00009.1.g10400.1.sm.mkhc
BP	GO:0006613	cotranslational protein targeting to membrane	6/3456	13/7883	0.539445	0.999977	Zjn_sc00061.1.g01470.1.am.mkhc/Zjn_sc00002.1.g17470.1.sm.mkhc/Zjn_sc00031.1.g01320.1.sm.mkhc/Zjn_sc00009.1.g10400.1.sm.mkhc/Zjn_sc00040.1.g01340.1.am.mkhc/Zjn_sc00050.1.g02760.1.am.mkhc	-/-/-/-/-/-	6	5	Zjn_sc00061.1.g01470.1.am.mkhc/Zjn_sc00002.1.g17470.1.sm.mkhc/Zjn_sc00031.1.g01320.1.sm.mkhc/Zjn_sc00040.1.g01340.1.am.mkhc/Zjn_sc00050.1.g02760.1.am.mkhc	1	Zjn_sc00009.1.g10400.1.sm.mkhc
BP	GO:0006614	SRP-dependent cotranslational protein targeting to membrane	6/3456	13/7883	0.539445	0.999977	Zjn_sc00061.1.g01470.1.am.mkhc/Zjn_sc00002.1.g17470.1.sm.mkhc/Zjn_sc00031.1.g01320.1.sm.mkhc/Zjn_sc00009.1.g10400.1.sm.mkhc/Zjn_sc00040.1.g01340.1.am.mkhc/Zjn_sc00050.1.g02760.1.am.mkhc	-/-/-/-/-/-	6	5	Zjn_sc00061.1.g01470.1.am.mkhc/Zjn_sc00002.1.g17470.1.sm.mkhc/Zjn_sc00031.1.g01320.1.sm.mkhc/Zjn_sc00040.1.g01340.1.am.mkhc/Zjn_sc00050.1.g02760.1.am.mkhc	1	Zjn_sc00009.1.g10400.1.sm.mkhc
BP	GO:0016226	iron-sulfur cluster assembly	6/3456	13/7883	0.539445	0.999977	Zjn_sc00008.1.g01780.1.sm.mk/Zjn_sc00029.1.g01090.1.sm.mkhc/Zjn_sc00040.1.g04160.1.am.mkhc/Zjn_sc02103.1.g00010.1.am.mk/Zjn_sc00005.1.g06770.1.am.mkhc/Zjn_sc00027.1.g01410.1.sm.mkhc	-/-/-/-/-/-	6	4	Zjn_sc00008.1.g01780.1.sm.mk/Zjn_sc02103.1.g00010.1.am.mk/Zjn_sc00005.1.g06770.1.am.mkhc/Zjn_sc00027.1.g01410.1.sm.mkhc	2	Zjn_sc00029.1.g01090.1.sm.mkhc/Zjn_sc00040.1.g04160.1.am.mkhc
BP	GO:0031123	RNA 3'-end processing	6/3456	13/7883	0.539445	0.999977	Zjn_sc00008.1.g07220.1.am.mkhc/Zjn_sc00210.1.g00040.1.am.mk/Zjn_sc00002.1.g03670.1.sm.mkhc/Zjn_sc00027.1.g04910.1.sm.mkhc/Zjn_sc00075.1.g00180.1.sm.mkhc/Zjn_sc00047.1.g02500.1.sm.mkhc	-/-/-/-/-/-	6	2	Zjn_sc00210.1.g00040.1.am.mk/Zjn_sc00002.1.g03670.1.sm.mkhc	4	Zjn_sc00008.1.g07220.1.am.mkhc/Zjn_sc00027.1.g04910.1.sm.mkhc/Zjn_sc00075.1.g00180.1.sm.mkhc/Zjn_sc00047.1.g02500.1.sm.mkhc
BP	GO:0031163	metallo-sulfur cluster assembly	6/3456	13/7883	0.539445	0.999977	Zjn_sc00008.1.g01780.1.sm.mk/Zjn_sc00029.1.g01090.1.sm.mkhc/Zjn_sc00040.1.g04160.1.am.mkhc/Zjn_sc02103.1.g00010.1.am.mk/Zjn_sc00005.1.g06770.1.am.mkhc/Zjn_sc00027.1.g01410.1.sm.mkhc	-/-/-/-/-/-	6	4	Zjn_sc00008.1.g01780.1.sm.mk/Zjn_sc02103.1.g00010.1.am.mk/Zjn_sc00005.1.g06770.1.am.mkhc/Zjn_sc00027.1.g01410.1.sm.mkhc	2	Zjn_sc00029.1.g01090.1.sm.mkhc/Zjn_sc00040.1.g04160.1.am.mkhc
BP	GO:0045047	protein targeting to ER	6/3456	13/7883	0.539445	0.999977	Zjn_sc00061.1.g01470.1.am.mkhc/Zjn_sc00002.1.g17470.1.sm.mkhc/Zjn_sc00031.1.g01320.1.sm.mkhc/Zjn_sc00009.1.g10400.1.sm.mkhc/Zjn_sc00040.1.g01340.1.am.mkhc/Zjn_sc00050.1.g02760.1.am.mkhc	-/-/-/-/-/-	6	5	Zjn_sc00061.1.g01470.1.am.mkhc/Zjn_sc00002.1.g17470.1.sm.mkhc/Zjn_sc00031.1.g01320.1.sm.mkhc/Zjn_sc00040.1.g01340.1.am.mkhc/Zjn_sc00050.1.g02760.1.am.mkhc	1	Zjn_sc00009.1.g10400.1.sm.mkhc
BP	GO:0072350	tricarboxylic acid metabolic process	6/3456	13/7883	0.539445	0.999977	Zjn_sc00018.1.g00280.1.sm.mkhc/Zjn_sc00009.1.g11350.1.sm.mk/Zjn_sc00002.1.g01890.1.sm.mkhc/Zjn_sc00044.1.g05240.1.sm.mk/Zjn_sc00047.1.g01900.1.sm.mkhc/Zjn_sc00003.1.g00980.1.sm.mkhc	-/-/-/-/-/-	6	1	Zjn_sc00018.1.g00280.1.sm.mkhc	5	Zjn_sc00009.1.g11350.1.sm.mk/Zjn_sc00002.1.g01890.1.sm.mkhc/Zjn_sc00044.1.g05240.1.sm.mk/Zjn_sc00047.1.g01900.1.sm.mkhc/Zjn_sc00003.1.g00980.1.sm.mkhc
BP	GO:0072599	establishment of protein localization to endoplasmic reticulum	6/3456	13/7883	0.539445	0.999977	Zjn_sc00061.1.g01470.1.am.mkhc/Zjn_sc00002.1.g17470.1.sm.mkhc/Zjn_sc00031.1.g01320.1.sm.mkhc/Zjn_sc00009.1.g10400.1.sm.mkhc/Zjn_sc00040.1.g01340.1.am.mkhc/Zjn_sc00050.1.g02760.1.am.mkhc	-/-/-/-/-/-	6	5	Zjn_sc00061.1.g01470.1.am.mkhc/Zjn_sc00002.1.g17470.1.sm.mkhc/Zjn_sc00031.1.g01320.1.sm.mkhc/Zjn_sc00040.1.g01340.1.am.mkhc/Zjn_sc00050.1.g02760.1.am.mkhc	1	Zjn_sc00009.1.g10400.1.sm.mkhc
BP	GO:0015988	energy coupled proton transmembrane transport, against electrochemical gradient	9/3456	20/7883	0.544273	0.999977	Zjn_sc00097.1.g00910.1.am.mkhc/Zjn_sc00502.1.g00010.1.am.mk/Zjn_sc00036.1.g00170.1.sm.mkhc/Zjn_sc00008.1.g11830.1.am.mkhc/Zjn_sc00040.1.g04400.1.sm.mkhc/Zjn_sc00144.1.g00620.1.am.mkhc/Zjn_sc00012.1.g00230.1.sm.mkhc/Zjn_sc00077.1.g00620.1.am.mkhc/Zjn_sc00037.1.g00440.1.am.mkhc	-/-/-/-/-/-/-/-/-	9	5	Zjn_sc00097.1.g00910.1.am.mkhc/Zjn_sc00502.1.g00010.1.am.mk/Zjn_sc00144.1.g00620.1.am.mkhc/Zjn_sc00077.1.g00620.1.am.mkhc/Zjn_sc00037.1.g00440.1.am.mkhc	4	Zjn_sc00036.1.g00170.1.sm.mkhc/Zjn_sc00008.1.g11830.1.am.mkhc/Zjn_sc00040.1.g04400.1.sm.mkhc/Zjn_sc00012.1.g00230.1.sm.mkhc
BP	GO:0015991	ATP hydrolysis coupled proton transport	9/3456	20/7883	0.544273	0.999977	Zjn_sc00097.1.g00910.1.am.mkhc/Zjn_sc00502.1.g00010.1.am.mk/Zjn_sc00036.1.g00170.1.sm.mkhc/Zjn_sc00008.1.g11830.1.am.mkhc/Zjn_sc00040.1.g04400.1.sm.mkhc/Zjn_sc00144.1.g00620.1.am.mkhc/Zjn_sc00012.1.g00230.1.sm.mkhc/Zjn_sc00077.1.g00620.1.am.mkhc/Zjn_sc00037.1.g00440.1.am.mkhc	-/-/-/-/-/-/-/-/-	9	5	Zjn_sc00097.1.g00910.1.am.mkhc/Zjn_sc00502.1.g00010.1.am.mk/Zjn_sc00144.1.g00620.1.am.mkhc/Zjn_sc00077.1.g00620.1.am.mkhc/Zjn_sc00037.1.g00440.1.am.mkhc	4	Zjn_sc00036.1.g00170.1.sm.mkhc/Zjn_sc00008.1.g11830.1.am.mkhc/Zjn_sc00040.1.g04400.1.sm.mkhc/Zjn_sc00012.1.g00230.1.sm.mkhc
BP	GO:0090662	ATP hydrolysis coupled transmembrane transport	9/3456	20/7883	0.544273	0.999977	Zjn_sc00097.1.g00910.1.am.mkhc/Zjn_sc00502.1.g00010.1.am.mk/Zjn_sc00036.1.g00170.1.sm.mkhc/Zjn_sc00008.1.g11830.1.am.mkhc/Zjn_sc00040.1.g04400.1.sm.mkhc/Zjn_sc00144.1.g00620.1.am.mkhc/Zjn_sc00012.1.g00230.1.sm.mkhc/Zjn_sc00077.1.g00620.1.am.mkhc/Zjn_sc00037.1.g00440.1.am.mkhc	-/-/-/-/-/-/-/-/-	9	5	Zjn_sc00097.1.g00910.1.am.mkhc/Zjn_sc00502.1.g00010.1.am.mk/Zjn_sc00144.1.g00620.1.am.mkhc/Zjn_sc00077.1.g00620.1.am.mkhc/Zjn_sc00037.1.g00440.1.am.mkhc	4	Zjn_sc00036.1.g00170.1.sm.mkhc/Zjn_sc00008.1.g11830.1.am.mkhc/Zjn_sc00040.1.g04400.1.sm.mkhc/Zjn_sc00012.1.g00230.1.sm.mkhc
BP	GO:0099131	ATP hydrolysis coupled ion transmembrane transport	9/3456	20/7883	0.544273	0.999977	Zjn_sc00097.1.g00910.1.am.mkhc/Zjn_sc00502.1.g00010.1.am.mk/Zjn_sc00036.1.g00170.1.sm.mkhc/Zjn_sc00008.1.g11830.1.am.mkhc/Zjn_sc00040.1.g04400.1.sm.mkhc/Zjn_sc00144.1.g00620.1.am.mkhc/Zjn_sc00012.1.g00230.1.sm.mkhc/Zjn_sc00077.1.g00620.1.am.mkhc/Zjn_sc00037.1.g00440.1.am.mkhc	-/-/-/-/-/-/-/-/-	9	5	Zjn_sc00097.1.g00910.1.am.mkhc/Zjn_sc00502.1.g00010.1.am.mk/Zjn_sc00144.1.g00620.1.am.mkhc/Zjn_sc00077.1.g00620.1.am.mkhc/Zjn_sc00037.1.g00440.1.am.mkhc	4	Zjn_sc00036.1.g00170.1.sm.mkhc/Zjn_sc00008.1.g11830.1.am.mkhc/Zjn_sc00040.1.g04400.1.sm.mkhc/Zjn_sc00012.1.g00230.1.sm.mkhc
BP	GO:0099132	ATP hydrolysis coupled cation transmembrane transport	9/3456	20/7883	0.544273	0.999977	Zjn_sc00097.1.g00910.1.am.mkhc/Zjn_sc00502.1.g00010.1.am.mk/Zjn_sc00036.1.g00170.1.sm.mkhc/Zjn_sc00008.1.g11830.1.am.mkhc/Zjn_sc00040.1.g04400.1.sm.mkhc/Zjn_sc00144.1.g00620.1.am.mkhc/Zjn_sc00012.1.g00230.1.sm.mkhc/Zjn_sc00077.1.g00620.1.am.mkhc/Zjn_sc00037.1.g00440.1.am.mkhc	-/-/-/-/-/-/-/-/-	9	5	Zjn_sc00097.1.g00910.1.am.mkhc/Zjn_sc00502.1.g00010.1.am.mk/Zjn_sc00144.1.g00620.1.am.mkhc/Zjn_sc00077.1.g00620.1.am.mkhc/Zjn_sc00037.1.g00440.1.am.mkhc	4	Zjn_sc00036.1.g00170.1.sm.mkhc/Zjn_sc00008.1.g11830.1.am.mkhc/Zjn_sc00040.1.g04400.1.sm.mkhc/Zjn_sc00012.1.g00230.1.sm.mkhc
BP	GO:0051716	cellular response to stimulus	93/3456	213/7883	0.548037	0.999977	Zjn_sc00001.1.g00140.1.sm.mkhc/Zjn_sc00008.1.g04010.1.sm.mkhc/Zjn_sc00025.1.g03420.1.am.mkhc/Zjn_sc00003.1.g13960.1.sm.mkhc/Zjn_sc00012.1.g09090.1.sm.mk/Zjn_sc00148.1.g00540.1.sm.mkhc/Zjn_sc00034.1.g02730.1.sm.mkhc/Zjn_sc00043.1.g02590.1.sm.mkhc/Zjn_sc00028.1.g04040.1.am.mkhc/Zjn_sc00031.1.g00830.1.sm.mkhc/Zjn_sc00017.1.g00800.1.cf.mkhc/Zjn_sc00051.1.g02270.1.sm.mkhc/novel.567/Zjn_sc00105.1.g0173…	-/-/-/-/-/-/-/-/-/-/-/-/-/-/-/-/-/-/-/-/-/-/-/-/-/-/-/-/-/-/-/-/-/-/-/-/-/-/-/-/-/-/-/-/-/-/-/-/-/-/-/-/-/-/-/-/-/-/-/-/-/-/-/-/-/-/-/-/-/-/-/-/-/-/-/-/-/-/-/-/-/-/-/-/-/-/-/-/-/-/-/-/-	93	54	Zjn_sc00001.1.g00140.1.sm.mkhc/Zjn_sc00034.1.g02730.1.sm.mkhc/Zjn_sc00043.1.g02590.1.sm.mkhc/Zjn_sc00028.1.g04040.1.am.mkhc/Zjn_sc00031.1.g00830.1.sm.mkhc/Zjn_sc00105.1.g01730.1.am.mk/Zjn_sc00007.1.g00600.1.am.mkhc/Zjn_sc00039.1.g03710.1.sm.mkhc/Zjn_sc00037.1.g02260.1.am.mkhc/Zjn_sc00007.1.g12230.1.sm.mkhc/Zjn_sc00050.1.g01060.1.sm.mkhc/Zjn_sc00022.1.g05470.1.sm.mkhc/Zjn_sc00005.1.g04420.1.sm.mk/…	39	Zjn_sc00008.1.g04010.1.sm.mkhc/Zjn_sc00025.1.g03420.1.am.mkhc/Zjn_sc00003.1.g13960.1.sm.mkhc/Zjn_sc00012.1.g09090.1.sm.mk/Zjn_sc00148.1.g00540.1.sm.mkhc/Zjn_sc00017.1.g00800.1.cf.mkhc/Zjn_sc00051.1.g02270.1.sm.mkhc/novel.567/novel.1015/Zjn_sc00071.1.g01040.1.sm.mkhc/Zjn_sc00023.1.g04050.1.sm.mkhc/Zjn_sc00003.1.g02650.1.sm.mkhc/Zjn_sc00068.1.g00350.1.sm.mk/Zjn_sc00017.1.g03345.1.br/Zjn_sc00023.1.g…
BP	GO:0005996	monosaccharide metabolic process	12/3456	27/7883	0.548801	0.999977	Zjn_sc00010.1.g01430.1.sm.mk/Zjn_sc00067.1.g00320.1.sm.mkhc/Zjn_sc00002.1.g02580.1.am.mk/Zjn_sc00040.1.g03430.1.sm.mkhc/Zjn_sc00003.1.g02280.1.sm.mkhc/Zjn_sc00002.1.g07580.1.sm.mkhc/Zjn_sc00003.1.g03630.1.am.mkhc/Zjn_sc00131.1.g00100.1.sm.mk/Zjn_sc00002.1.g07640.1.sm.mkhc/Zjn_sc00009.1.g08490.1.sm.mkhc/Zjn_sc00076.1.g00240.1.sm.mk/Zjn_sc00042.1.g01720.1.sm.mkhc	-/-/-/-/-/-/-/-/-/-/-/-	12	8	Zjn_sc00010.1.g01430.1.sm.mk/Zjn_sc00067.1.g00320.1.sm.mkhc/Zjn_sc00002.1.g02580.1.am.mk/Zjn_sc00040.1.g03430.1.sm.mkhc/Zjn_sc00003.1.g02280.1.sm.mkhc/Zjn_sc00131.1.g00100.1.sm.mk/Zjn_sc00009.1.g08490.1.sm.mkhc/Zjn_sc00076.1.g00240.1.sm.mk	4	Zjn_sc00002.1.g07580.1.sm.mkhc/Zjn_sc00003.1.g03630.1.am.mkhc/Zjn_sc00002.1.g07640.1.sm.mkhc/Zjn_sc00042.1.g01720.1.sm.mkhc
BP	GO:0042546	cell wall biogenesis	8/3456	18/7883	0.569696	0.999977	Zjn_sc00022.1.g00230.1.am.mk/Zjn_sc00014.1.g04630.1.sm.mkhc/Zjn_sc00013.1.g04610.1.sm.mkhc/Zjn_sc00022.1.g00210.1.sm.mkhc/Zjn_sc00044.1.g01260.1.sm.mkhc/Zjn_sc00006.1.g02060.1.sm.mk/Zjn_sc00001.1.g04260.1.sm.mkhc/Zjn_sc00004.1.g05800.1.am.mk	-/-/-/-/-/-/-/-	8	4	Zjn_sc00022.1.g00230.1.am.mk/Zjn_sc00014.1.g04630.1.sm.mkhc/Zjn_sc00013.1.g04610.1.sm.mkhc/Zjn_sc00004.1.g05800.1.am.mk	4	Zjn_sc00022.1.g00210.1.sm.mkhc/Zjn_sc00044.1.g01260.1.sm.mkhc/Zjn_sc00006.1.g02060.1.sm.mk/Zjn_sc00001.1.g04260.1.sm.mkhc
BP	GO:0070972	protein localization to endoplasmic reticulum	8/3456	18/7883	0.569696	0.999977	Zjn_sc00061.1.g01470.1.am.mkhc/Zjn_sc00027.1.g03940.1.sm.mkhc/Zjn_sc00002.1.g17470.1.sm.mkhc/Zjn_sc00031.1.g01320.1.sm.mkhc/Zjn_sc00009.1.g10400.1.sm.mkhc/Zjn_sc00122.1.g00420.1.sm.mkhc/Zjn_sc00040.1.g01340.1.am.mkhc/Zjn_sc00050.1.g02760.1.am.mkhc	-/-/-/-/-/-/-/-	8	7	Zjn_sc00061.1.g01470.1.am.mkhc/Zjn_sc00027.1.g03940.1.sm.mkhc/Zjn_sc00002.1.g17470.1.sm.mkhc/Zjn_sc00031.1.g01320.1.sm.mkhc/Zjn_sc00122.1.g00420.1.sm.mkhc/Zjn_sc00040.1.g01340.1.am.mkhc/Zjn_sc00050.1.g02760.1.am.mkhc	1	Zjn_sc00009.1.g10400.1.sm.mkhc
BP	GO:0007275	multicellular organism development	11/3456	25/7883	0.570278	0.999977	Zjn_sc00107.1.g00940.1.sm.mkhc/Zjn_sc00035.1.g00500.1.am.mk/Zjn_sc00019.1.g03370.1.am.mk/Zjn_sc00045.1.g04680.1.sm.mkhc/Zjn_sc00105.1.g00730.1.sm.mkhc/Zjn_sc00004.1.g08640.1.sm.mk/Zjn_sc00037.1.g05200.1.sm.mkhc/Zjn_sc00088.1.g00850.1.sm.mkhc/Zjn_sc00019.1.g03350.1.am.mk/Zjn_sc00065.1.g00770.1.cf.mkhc/Zjn_sc00005.1.g01660.1.am.mk	-/-/-/-/-/-/-/-/-/-/-	11	5	Zjn_sc00035.1.g00500.1.am.mk/Zjn_sc00019.1.g03370.1.am.mk/Zjn_sc00004.1.g08640.1.sm.mk/Zjn_sc00019.1.g03350.1.am.mk/Zjn_sc00005.1.g01660.1.am.mk	6	Zjn_sc00107.1.g00940.1.sm.mkhc/Zjn_sc00045.1.g04680.1.sm.mkhc/Zjn_sc00105.1.g00730.1.sm.mkhc/Zjn_sc00037.1.g05200.1.sm.mkhc/Zjn_sc00088.1.g00850.1.sm.mkhc/Zjn_sc00065.1.g00770.1.cf.mkhc
BP	GO:0032502	developmental process	11/3456	25/7883	0.570278	0.999977	Zjn_sc00107.1.g00940.1.sm.mkhc/Zjn_sc00035.1.g00500.1.am.mk/Zjn_sc00019.1.g03370.1.am.mk/Zjn_sc00045.1.g04680.1.sm.mkhc/Zjn_sc00105.1.g00730.1.sm.mkhc/Zjn_sc00004.1.g08640.1.sm.mk/Zjn_sc00037.1.g05200.1.sm.mkhc/Zjn_sc00088.1.g00850.1.sm.mkhc/Zjn_sc00019.1.g03350.1.am.mk/Zjn_sc00065.1.g00770.1.cf.mkhc/Zjn_sc00005.1.g01660.1.am.mk	-/-/-/-/-/-/-/-/-/-/-	11	5	Zjn_sc00035.1.g00500.1.am.mk/Zjn_sc00019.1.g03370.1.am.mk/Zjn_sc00004.1.g08640.1.sm.mk/Zjn_sc00019.1.g03350.1.am.mk/Zjn_sc00005.1.g01660.1.am.mk	6	Zjn_sc00107.1.g00940.1.sm.mkhc/Zjn_sc00045.1.g04680.1.sm.mkhc/Zjn_sc00105.1.g00730.1.sm.mkhc/Zjn_sc00037.1.g05200.1.sm.mkhc/Zjn_sc00088.1.g00850.1.sm.mkhc/Zjn_sc00065.1.g00770.1.cf.mkhc
BP	GO:0044707	single-multicellular organism process	11/3456	25/7883	0.570278	0.999977	Zjn_sc00107.1.g00940.1.sm.mkhc/Zjn_sc00035.1.g00500.1.am.mk/Zjn_sc00019.1.g03370.1.am.mk/Zjn_sc00045.1.g04680.1.sm.mkhc/Zjn_sc00105.1.g00730.1.sm.mkhc/Zjn_sc00004.1.g08640.1.sm.mk/Zjn_sc00037.1.g05200.1.sm.mkhc/Zjn_sc00088.1.g00850.1.sm.mkhc/Zjn_sc00019.1.g03350.1.am.mk/Zjn_sc00065.1.g00770.1.cf.mkhc/Zjn_sc00005.1.g01660.1.am.mk	-/-/-/-/-/-/-/-/-/-/-	11	5	Zjn_sc00035.1.g00500.1.am.mk/Zjn_sc00019.1.g03370.1.am.mk/Zjn_sc00004.1.g08640.1.sm.mk/Zjn_sc00019.1.g03350.1.am.mk/Zjn_sc00005.1.g01660.1.am.mk	6	Zjn_sc00107.1.g00940.1.sm.mkhc/Zjn_sc00045.1.g04680.1.sm.mkhc/Zjn_sc00105.1.g00730.1.sm.mkhc/Zjn_sc00037.1.g05200.1.sm.mkhc/Zjn_sc00088.1.g00850.1.sm.mkhc/Zjn_sc00065.1.g00770.1.cf.mkhc
BP	GO:0044767	single-organism developmental process	11/3456	25/7883	0.570278	0.999977	Zjn_sc00107.1.g00940.1.sm.mkhc/Zjn_sc00035.1.g00500.1.am.mk/Zjn_sc00019.1.g03370.1.am.mk/Zjn_sc00045.1.g04680.1.sm.mkhc/Zjn_sc00105.1.g00730.1.sm.mkhc/Zjn_sc00004.1.g08640.1.sm.mk/Zjn_sc00037.1.g05200.1.sm.mkhc/Zjn_sc00088.1.g00850.1.sm.mkhc/Zjn_sc00019.1.g03350.1.am.mk/Zjn_sc00065.1.g00770.1.cf.mkhc/Zjn_sc00005.1.g01660.1.am.mk	-/-/-/-/-/-/-/-/-/-/-	11	5	Zjn_sc00035.1.g00500.1.am.mk/Zjn_sc00019.1.g03370.1.am.mk/Zjn_sc00004.1.g08640.1.sm.mk/Zjn_sc00019.1.g03350.1.am.mk/Zjn_sc00005.1.g01660.1.am.mk	6	Zjn_sc00107.1.g00940.1.sm.mkhc/Zjn_sc00045.1.g04680.1.sm.mkhc/Zjn_sc00105.1.g00730.1.sm.mkhc/Zjn_sc00037.1.g05200.1.sm.mkhc/Zjn_sc00088.1.g00850.1.sm.mkhc/Zjn_sc00065.1.g00770.1.cf.mkhc
BP	GO:0048856	anatomical structure development	11/3456	25/7883	0.570278	0.999977	Zjn_sc00107.1.g00940.1.sm.mkhc/Zjn_sc00035.1.g00500.1.am.mk/Zjn_sc00019.1.g03370.1.am.mk/Zjn_sc00045.1.g04680.1.sm.mkhc/Zjn_sc00105.1.g00730.1.sm.mkhc/Zjn_sc00004.1.g08640.1.sm.mk/Zjn_sc00037.1.g05200.1.sm.mkhc/Zjn_sc00088.1.g00850.1.sm.mkhc/Zjn_sc00019.1.g03350.1.am.mk/Zjn_sc00065.1.g00770.1.cf.mkhc/Zjn_sc00005.1.g01660.1.am.mk	-/-/-/-/-/-/-/-/-/-/-	11	5	Zjn_sc00035.1.g00500.1.am.mk/Zjn_sc00019.1.g03370.1.am.mk/Zjn_sc00004.1.g08640.1.sm.mk/Zjn_sc00019.1.g03350.1.am.mk/Zjn_sc00005.1.g01660.1.am.mk	6	Zjn_sc00107.1.g00940.1.sm.mkhc/Zjn_sc00045.1.g04680.1.sm.mkhc/Zjn_sc00105.1.g00730.1.sm.mkhc/Zjn_sc00037.1.g05200.1.sm.mkhc/Zjn_sc00088.1.g00850.1.sm.mkhc/Zjn_sc00065.1.g00770.1.cf.mkhc
BP	GO:0006265	DNA topological change	5/3456	11/7883	0.57221	0.999977	Zjn_sc00043.1.g02500.1.sm.mkhc/Zjn_sc00013.1.g08120.1.sm.mk/Zjn_sc00131.1.g01010.1.sm.mkhc/Zjn_sc00018.1.g01260.1.sm.mkhc/Zjn_sc00035.1.g00590.1.sm.mkhc	-/-/-/-/-	5	4	Zjn_sc00043.1.g02500.1.sm.mkhc/Zjn_sc00013.1.g08120.1.sm.mk/Zjn_sc00131.1.g01010.1.sm.mkhc/Zjn_sc00018.1.g01260.1.sm.mkhc	1	Zjn_sc00035.1.g00590.1.sm.mkhc
BP	GO:0007059	chromosome segregation	5/3456	11/7883	0.57221	0.999977	Zjn_sc00009.1.g04740.1.am.mkhc/Zjn_sc00001.1.g09870.1.sm.mkhc/Zjn_sc00022.1.g06660.1.sm.mkhc/Zjn_sc00007.1.g02200.1.sm.mk/Zjn_sc00073.1.g00570.1.am.mkhc	-/-/-/-/-	5	5	Zjn_sc00009.1.g04740.1.am.mkhc/Zjn_sc00001.1.g09870.1.sm.mkhc/Zjn_sc00022.1.g06660.1.sm.mkhc/Zjn_sc00007.1.g02200.1.sm.mk/Zjn_sc00073.1.g00570.1.am.mkhc	0
BP	GO:0016054	organic acid catabolic process	5/3456	11/7883	0.57221	0.999977	Zjn_sc00141.1.g01070.1.am.mkhc/Zjn_sc00045.1.g02270.1.sm.mkhc/Zjn_sc00001.1.g10540.1.sm.mkhc/Zjn_sc00004.1.g14360.1.sm.mkhc/Zjn_sc00184.1.g00280.1.sm.mkhc	-/-/-/-/-	5	2	Zjn_sc00141.1.g01070.1.am.mkhc/Zjn_sc00184.1.g00280.1.sm.mkhc	3	Zjn_sc00045.1.g02270.1.sm.mkhc/Zjn_sc00001.1.g10540.1.sm.mkhc/Zjn_sc00004.1.g14360.1.sm.mkhc
BP	GO:0046395	carboxylic acid catabolic process	5/3456	11/7883	0.57221	0.999977	Zjn_sc00141.1.g01070.1.am.mkhc/Zjn_sc00045.1.g02270.1.sm.mkhc/Zjn_sc00001.1.g10540.1.sm.mkhc/Zjn_sc00004.1.g14360.1.sm.mkhc/Zjn_sc00184.1.g00280.1.sm.mkhc	-/-/-/-/-	5	2	Zjn_sc00141.1.g01070.1.am.mkhc/Zjn_sc00184.1.g00280.1.sm.mkhc	3	Zjn_sc00045.1.g02270.1.sm.mkhc/Zjn_sc00001.1.g10540.1.sm.mkhc/Zjn_sc00004.1.g14360.1.sm.mkhc
BP	GO:0034220	ion transmembrane transport	46/3456	106/7883	0.574379	0.999977	Zjn_sc00007.1.g07860.1.sm.mk/Zjn_sc00001.1.g09550.1.sm.mkhc/Zjn_sc00097.1.g00910.1.am.mkhc/Zjn_sc00068.1.g03830.1.am.mkhc/Zjn_sc00008.1.g04910.1.sm.mkhc/Zjn_sc00060.1.g00750.1.sm.mkhc/Zjn_sc00001.1.g01360.1.sm.mkhc/Zjn_sc00009.1.g01260.1.am.mkhc/Zjn_sc00088.1.g00690.1.am.mkhc/Zjn_sc00502.1.g00010.1.am.mk/Zjn_sc00036.1.g03080.1.sm.mkhc/Zjn_sc00127.1.g00340.1.am.mk/Zjn_sc00065.1.g02340.1.sm.mkhc/Zj…	-/-/-/-/-/-/-/-/-/-/-/-/-/-/-/-/-/-/-/-/-/-/-/-/-/-/-/-/-/-/-/-/-/-/-/-/-/-/-/-/-/-/-/-/-/-	46	18	Zjn_sc00001.1.g09550.1.sm.mkhc/Zjn_sc00097.1.g00910.1.am.mkhc/Zjn_sc00068.1.g03830.1.am.mkhc/Zjn_sc00009.1.g01260.1.am.mkhc/Zjn_sc00502.1.g00010.1.am.mk/Zjn_sc00018.1.g06250.1.sm.mkhc/Zjn_sc00009.1.g01480.1.am.mkhc/Zjn_sc00040.1.g01120.1.am.mk/Zjn_sc00018.1.g00370.1.am.mk/Zjn_sc00142.1.g00700.1.am.mkhc/Zjn_sc00022.1.g02400.1.am.mkhc/Zjn_sc00144.1.g00620.1.am.mkhc/Zjn_sc00162.1.g00120.1.am.mk/Zjn_…	28	Zjn_sc00007.1.g07860.1.sm.mk/Zjn_sc00008.1.g04910.1.sm.mkhc/Zjn_sc00060.1.g00750.1.sm.mkhc/Zjn_sc00001.1.g01360.1.sm.mkhc/Zjn_sc00088.1.g00690.1.am.mkhc/Zjn_sc00036.1.g03080.1.sm.mkhc/Zjn_sc00127.1.g00340.1.am.mk/Zjn_sc00065.1.g02340.1.sm.mkhc/Zjn_sc00036.1.g00170.1.sm.mkhc/Zjn_sc00002.1.g00250.1.am.mk/Zjn_sc00065.1.g00600.1.sm.mkhc/Zjn_sc00034.1.g01820.1.sm.mkhc/Zjn_sc00037.1.g00990.1.sm.mkhc/Zj…
BP	GO:1901135	carbohydrate derivative metabolic process	96/3456	221/7883	0.574702	0.999977	Zjn_sc00030.1.g01230.1.sm.mkhc/Zjn_sc00008.1.g06850.1.sm.mkhc/Zjn_sc00015.1.g05800.1.sm.mkhc/Zjn_sc00033.1.g01740.1.am.mkhc/Zjn_sc00016.1.g03110.1.sm.mk/Zjn_sc00218.1.g00110.1.am.mkhc/Zjn_sc00255.1.g00030.1.sm.mkhc/Zjn_sc00095.1.g00500.1.sm.mkhc/Zjn_sc00022.1.g05020.1.sm.mkhc/Zjn_sc00034.1.g03630.1.am.mkhc/Zjn_sc00001.1.g09550.1.sm.mkhc/Zjn_sc00018.1.g04850.1.am.mk/Zjn_sc00054.1.g01010.1.am.mk/Zj…	-/-/-/-/-/-/-/-/-/-/-/-/-/-/-/-/-/-/-/-/-/-/-/-/-/-/-/-/-/-/-/-/-/-/-/-/-/-/-/-/-/-/-/-/-/-/-/-/-/-/-/-/-/-/-/-/-/-/-/-/-/-/-/-/-/-/-/-/-/-/-/-/-/-/-/-/-/-/-/-/-/-/-/-/-/-/-/-/-/-/-/-/-/-/-/-	96	39	Zjn_sc00030.1.g01230.1.sm.mkhc/Zjn_sc00008.1.g06850.1.sm.mkhc/Zjn_sc00015.1.g05800.1.sm.mkhc/Zjn_sc00218.1.g00110.1.am.mkhc/Zjn_sc00255.1.g00030.1.sm.mkhc/Zjn_sc00095.1.g00500.1.sm.mkhc/Zjn_sc00034.1.g03630.1.am.mkhc/Zjn_sc00001.1.g09550.1.sm.mkhc/Zjn_sc00054.1.g01010.1.am.mk/Zjn_sc00029.1.g02580.1.sm.mkhc/Zjn_sc00009.1.g03170.1.sm.mkhc/Zjn_sc00045.1.g02970.1.sm.mkhc/Zjn_sc00028.1.g03220.1.sm.mkh…	57	Zjn_sc00033.1.g01740.1.am.mkhc/Zjn_sc00016.1.g03110.1.sm.mk/Zjn_sc00022.1.g05020.1.sm.mkhc/Zjn_sc00018.1.g04850.1.am.mk/Zjn_sc00004.1.g03180.1.am.mk/Zjn_sc00004.1.g03160.1.sm.mkhc/Zjn_sc00107.1.g01120.1.sm.mkhc/Zjn_sc00034.1.g01530.1.sm.mk/Zjn_sc00016.1.g02890.1.sm.mkhc/Zjn_sc00009.1.g00280.1.am.mkhc/Zjn_sc00036.1.g03080.1.sm.mkhc/Zjn_sc00019.1.g00220.1.sm.mkhc/Zjn_sc00122.1.g00550.1.sm.mkhc/Zjn_…
BP	GO:0034622	cellular macromolecular complex assembly	23/3456	53/7883	0.578723	0.999977	Zjn_sc00097.1.g01910.1.sm.mkhc/Zjn_sc00016.1.g04090.1.am.mkhc/Zjn_sc00017.1.g01280.1.sm.mkhc/Zjn_sc00127.1.g00100.1.sm.mkhc/Zjn_sc00012.1.g02990.1.sm.mkhc/Zjn_sc00004.1.g07810.1.sm.mkhc/Zjn_sc00056.1.g02080.1.am.mk/Zjn_sc00014.1.g09790.1.sm.mkhc/Zjn_sc00056.1.g03840.1.am.mk/Zjn_sc00017.1.g02430.1.sm.mkhc/Zjn_sc00029.1.g00590.1.sm.mkhc/Zjn_sc00036.1.g03400.1.sm.mkhc/Zjn_sc00037.1.g02090.1.sm.mkhc/…	-/-/-/-/-/-/-/-/-/-/-/-/-/-/-/-/-/-/-/-/-/-/-	23	14	Zjn_sc00097.1.g01910.1.sm.mkhc/Zjn_sc00016.1.g04090.1.am.mkhc/Zjn_sc00017.1.g01280.1.sm.mkhc/Zjn_sc00012.1.g02990.1.sm.mkhc/Zjn_sc00056.1.g02080.1.am.mk/Zjn_sc00056.1.g03840.1.am.mk/Zjn_sc00017.1.g02430.1.sm.mkhc/Zjn_sc00036.1.g03400.1.sm.mkhc/Zjn_sc00037.1.g02090.1.sm.mkhc/Zjn_sc00001.1.g11590.1.am.mkhc/Zjn_sc00027.1.g03290.1.am.mkhc/Zjn_sc00001.1.g02470.1.sm.mkhc/Zjn_sc00028.1.g03035.1.br/Zjn_s…	9	Zjn_sc00127.1.g00100.1.sm.mkhc/Zjn_sc00004.1.g07810.1.sm.mkhc/Zjn_sc00014.1.g09790.1.sm.mkhc/Zjn_sc00029.1.g00590.1.sm.mkhc/Zjn_sc00138.1.g01110.1.am.mkhc/Zjn_sc00044.1.g04480.1.sm.mkhc/Zjn_sc00036.1.g00440.1.sm.mkhc/Zjn_sc00010.1.g04590.1.es.mkhc/Zjn_sc00053.1.g01280.1.am.mk
BP	GO:0022607	cellular component assembly	38/3456	88/7883	0.590583	0.999977	Zjn_sc00014.1.g04630.1.sm.mkhc/Zjn_sc00013.1.g04610.1.sm.mkhc/Zjn_sc00097.1.g01910.1.sm.mkhc/Zjn_sc00016.1.g04090.1.am.mkhc/Zjn_sc00017.1.g01280.1.sm.mkhc/Zjn_sc00008.1.g01780.1.sm.mk/Zjn_sc00127.1.g00100.1.sm.mkhc/Zjn_sc00012.1.g02990.1.sm.mkhc/Zjn_sc00044.1.g01260.1.sm.mkhc/Zjn_sc00004.1.g07810.1.sm.mkhc/Zjn_sc00056.1.g02080.1.am.mk/Zjn_sc00014.1.g09790.1.sm.mkhc/Zjn_sc00056.1.g03840.1.am.mk/Zj…	-/-/-/-/-/-/-/-/-/-/-/-/-/-/-/-/-/-/-/-/-/-/-/-/-/-/-/-/-/-/-/-/-/-/-/-/-/-	38	24	Zjn_sc00014.1.g04630.1.sm.mkhc/Zjn_sc00013.1.g04610.1.sm.mkhc/Zjn_sc00097.1.g01910.1.sm.mkhc/Zjn_sc00016.1.g04090.1.am.mkhc/Zjn_sc00017.1.g01280.1.sm.mkhc/Zjn_sc00008.1.g01780.1.sm.mk/Zjn_sc00012.1.g02990.1.sm.mkhc/Zjn_sc00056.1.g02080.1.am.mk/Zjn_sc00056.1.g03840.1.am.mk/Zjn_sc00017.1.g02430.1.sm.mkhc/Zjn_sc00039.1.g04290.1.am.mk/Zjn_sc00036.1.g03400.1.sm.mkhc/Zjn_sc02103.1.g00010.1.am.mk/Zjn_sc…	14	Zjn_sc00127.1.g00100.1.sm.mkhc/Zjn_sc00044.1.g01260.1.sm.mkhc/Zjn_sc00004.1.g07810.1.sm.mkhc/Zjn_sc00014.1.g09790.1.sm.mkhc/Zjn_sc00029.1.g00590.1.sm.mkhc/Zjn_sc00029.1.g01090.1.sm.mkhc/Zjn_sc00040.1.g04160.1.am.mkhc/Zjn_sc00141.1.g00750.1.am.mkhc/Zjn_sc00138.1.g01110.1.am.mkhc/Zjn_sc00044.1.g04480.1.sm.mkhc/Zjn_sc00036.1.g00440.1.sm.mkhc/Zjn_sc00010.1.g04590.1.es.mkhc/Zjn_sc00001.1.g04260.1.sm.m…
BP	GO:0032259	methylation	7/3456	16/7883	0.598016	0.999977	Zjn_sc00004.1.g01620.1.am.mk/Zjn_sc00057.1.g01330.1.sm.mkhc/Zjn_sc00124.1.g00190.1.sm.mkhc/Zjn_sc00006.1.g06690.1.am.mkhc/Zjn_sc00013.1.g08730.1.sm.mkhc/Zjn_sc00012.1.g01240.1.sm.mkhc/Zjn_sc00014.1.g06020.1.am.mk	-/-/-/-/-/-/-	7	7	Zjn_sc00004.1.g01620.1.am.mk/Zjn_sc00057.1.g01330.1.sm.mkhc/Zjn_sc00124.1.g00190.1.sm.mkhc/Zjn_sc00006.1.g06690.1.am.mkhc/Zjn_sc00013.1.g08730.1.sm.mkhc/Zjn_sc00012.1.g01240.1.sm.mkhc/Zjn_sc00014.1.g06020.1.am.mk	0
BP	GO:0043933	macromolecular complex subunit organization	30/3456	70/7883	0.61134	0.999977	Zjn_sc00160.1.g00230.1.sm.mkhc/Zjn_sc00097.1.g01910.1.sm.mkhc/Zjn_sc00016.1.g04090.1.am.mkhc/Zjn_sc00017.1.g01280.1.sm.mkhc/Zjn_sc00127.1.g00100.1.sm.mkhc/Zjn_sc00009.1.g04090.1.am.mkhc/Zjn_sc00012.1.g02990.1.sm.mkhc/Zjn_sc00002.1.g04090.1.sm.mkhc/Zjn_sc00004.1.g07810.1.sm.mkhc/Zjn_sc00056.1.g02080.1.am.mk/Zjn_sc00008.1.g11920.1.sm.mkhc/Zjn_sc00014.1.g09790.1.sm.mkhc/Zjn_sc00014.1.g04900.1.sm.mkh…	-/-/-/-/-/-/-/-/-/-/-/-/-/-/-/-/-/-/-/-/-/-/-/-/-/-/-/-/-/-	30	21	Zjn_sc00160.1.g00230.1.sm.mkhc/Zjn_sc00097.1.g01910.1.sm.mkhc/Zjn_sc00016.1.g04090.1.am.mkhc/Zjn_sc00017.1.g01280.1.sm.mkhc/Zjn_sc00009.1.g04090.1.am.mkhc/Zjn_sc00012.1.g02990.1.sm.mkhc/Zjn_sc00002.1.g04090.1.sm.mkhc/Zjn_sc00056.1.g02080.1.am.mk/Zjn_sc00008.1.g11920.1.sm.mkhc/Zjn_sc00014.1.g04900.1.sm.mkhc/Zjn_sc00056.1.g03840.1.am.mk/Zjn_sc00017.1.g02430.1.sm.mkhc/Zjn_sc00036.1.g03400.1.sm.mkhc/…	9	Zjn_sc00127.1.g00100.1.sm.mkhc/Zjn_sc00004.1.g07810.1.sm.mkhc/Zjn_sc00014.1.g09790.1.sm.mkhc/Zjn_sc00029.1.g00590.1.sm.mkhc/Zjn_sc00138.1.g01110.1.am.mkhc/Zjn_sc00044.1.g04480.1.sm.mkhc/Zjn_sc00036.1.g00440.1.sm.mkhc/Zjn_sc00010.1.g04590.1.es.mkhc/Zjn_sc00053.1.g01280.1.am.mk
BP	GO:0043623	cellular protein complex assembly	12/3456	28/7883	0.613254	0.999977	Zjn_sc00097.1.g01910.1.sm.mkhc/Zjn_sc00016.1.g04090.1.am.mkhc/Zjn_sc00127.1.g00100.1.sm.mkhc/Zjn_sc00056.1.g02080.1.am.mk/Zjn_sc00029.1.g00590.1.sm.mkhc/Zjn_sc00138.1.g01110.1.am.mkhc/Zjn_sc00044.1.g04480.1.sm.mkhc/Zjn_sc00036.1.g00440.1.sm.mkhc/Zjn_sc00010.1.g04590.1.es.mkhc/Zjn_sc00028.1.g03035.1.br/Zjn_sc00087.1.g00300.1.am.mk/Zjn_sc00053.1.g01280.1.am.mk	-/-/-/-/-/-/-/-/-/-/-/-	12	5	Zjn_sc00097.1.g01910.1.sm.mkhc/Zjn_sc00016.1.g04090.1.am.mkhc/Zjn_sc00056.1.g02080.1.am.mk/Zjn_sc00028.1.g03035.1.br/Zjn_sc00087.1.g00300.1.am.mk	7	Zjn_sc00127.1.g00100.1.sm.mkhc/Zjn_sc00029.1.g00590.1.sm.mkhc/Zjn_sc00138.1.g01110.1.am.mkhc/Zjn_sc00044.1.g04480.1.sm.mkhc/Zjn_sc00036.1.g00440.1.sm.mkhc/Zjn_sc00010.1.g04590.1.es.mkhc/Zjn_sc00053.1.g01280.1.am.mk
BP	GO:0022402	cell cycle process	9/3456	21/7883	0.618539	0.999977	Zjn_sc00022.1.g00300.1.am.mk/Zjn_sc00007.1.g03890.1.am.mk/Zjn_sc00009.1.g04740.1.am.mkhc/Zjn_sc00039.1.g04290.1.am.mk/Zjn_sc00141.1.g00750.1.am.mkhc/Zjn_sc00022.1.g06660.1.sm.mkhc/Zjn_sc00055.1.g01350.1.sm.mk/Zjn_sc00002.1.g15110.1.sm.mkhc/Zjn_sc00073.1.g00570.1.am.mkhc	-/-/-/-/-/-/-/-/-	9	5	Zjn_sc00009.1.g04740.1.am.mkhc/Zjn_sc00039.1.g04290.1.am.mk/Zjn_sc00022.1.g06660.1.sm.mkhc/Zjn_sc00055.1.g01350.1.sm.mk/Zjn_sc00073.1.g00570.1.am.mkhc	4	Zjn_sc00022.1.g00300.1.am.mk/Zjn_sc00007.1.g03890.1.am.mk/Zjn_sc00141.1.g00750.1.am.mkhc/Zjn_sc00002.1.g15110.1.sm.mkhc
BP	GO:0030243	cellulose metabolic process	20/3456	47/7883	0.625504	0.999977	Zjn_sc00008.1.g11690.1.am.mk/Zjn_sc00030.1.g01280.1.sm.mkhc/Zjn_sc00001.1.g12030.1.sm.mkhc/Zjn_sc00014.1.g09530.1.sm.mkhc/Zjn_sc00029.1.g06070.1.sm.mkhc/Zjn_sc00018.1.g02590.1.am.mkhc/Zjn_sc00039.1.g00140.1.sm.mkhc/Zjn_sc00001.1.g07250.1.sm.mk/Zjn_sc00120.1.g00070.1.am.mkhc/Zjn_sc00004.1.g12430.1.sm.mkhc/Zjn_sc00016.1.g03420.1.sm.mkhc/Zjn_sc00020.1.g05580.1.sm.mkhc/Zjn_sc00071.1.g02790.1.am.mk/Zj…	-/-/-/-/-/-/-/-/-/-/-/-/-/-/-/-/-/-/-/-	20	17	Zjn_sc00008.1.g11690.1.am.mk/Zjn_sc00030.1.g01280.1.sm.mkhc/Zjn_sc00001.1.g12030.1.sm.mkhc/Zjn_sc00014.1.g09530.1.sm.mkhc/Zjn_sc00029.1.g06070.1.sm.mkhc/Zjn_sc00018.1.g02590.1.am.mkhc/Zjn_sc00039.1.g00140.1.sm.mkhc/Zjn_sc00120.1.g00070.1.am.mkhc/Zjn_sc00004.1.g12430.1.sm.mkhc/Zjn_sc00016.1.g03420.1.sm.mkhc/Zjn_sc00020.1.g05580.1.sm.mkhc/Zjn_sc00071.1.g02790.1.am.mk/Zjn_sc00149.1.g00030.1.sm.mkhc/…	3	Zjn_sc00001.1.g07250.1.sm.mk/Zjn_sc00069.1.g02210.1.am.mk/Zjn_sc00058.1.g02740.1.am.mk
BP	GO:0030244	cellulose biosynthetic process	20/3456	47/7883	0.625504	0.999977	Zjn_sc00008.1.g11690.1.am.mk/Zjn_sc00030.1.g01280.1.sm.mkhc/Zjn_sc00001.1.g12030.1.sm.mkhc/Zjn_sc00014.1.g09530.1.sm.mkhc/Zjn_sc00029.1.g06070.1.sm.mkhc/Zjn_sc00018.1.g02590.1.am.mkhc/Zjn_sc00039.1.g00140.1.sm.mkhc/Zjn_sc00001.1.g07250.1.sm.mk/Zjn_sc00120.1.g00070.1.am.mkhc/Zjn_sc00004.1.g12430.1.sm.mkhc/Zjn_sc00016.1.g03420.1.sm.mkhc/Zjn_sc00020.1.g05580.1.sm.mkhc/Zjn_sc00071.1.g02790.1.am.mk/Zj…	-/-/-/-/-/-/-/-/-/-/-/-/-/-/-/-/-/-/-/-	20	17	Zjn_sc00008.1.g11690.1.am.mk/Zjn_sc00030.1.g01280.1.sm.mkhc/Zjn_sc00001.1.g12030.1.sm.mkhc/Zjn_sc00014.1.g09530.1.sm.mkhc/Zjn_sc00029.1.g06070.1.sm.mkhc/Zjn_sc00018.1.g02590.1.am.mkhc/Zjn_sc00039.1.g00140.1.sm.mkhc/Zjn_sc00120.1.g00070.1.am.mkhc/Zjn_sc00004.1.g12430.1.sm.mkhc/Zjn_sc00016.1.g03420.1.sm.mkhc/Zjn_sc00020.1.g05580.1.sm.mkhc/Zjn_sc00071.1.g02790.1.am.mk/Zjn_sc00149.1.g00030.1.sm.mkhc/…	3	Zjn_sc00001.1.g07250.1.sm.mk/Zjn_sc00069.1.g02210.1.am.mk/Zjn_sc00058.1.g02740.1.am.mk
BP	GO:0006357	regulation of transcription from RNA polymerase II promoter	6/3456	14/7883	0.629934	0.999977	Zjn_sc00099.1.g00750.1.sm.mkhc/Zjn_sc00018.1.g04360.1.sm.mkhc/Zjn_sc00002.1.g17430.1.am.mkhc/Zjn_sc00049.1.g03930.1.sm.mkhc/Zjn_sc00067.1.g03400.1.sm.mkhc/Zjn_sc00032.1.g01520.1.sm.mkhc	-/-/-/-/-/-	6	2	Zjn_sc00099.1.g00750.1.sm.mkhc/Zjn_sc00018.1.g04360.1.sm.mkhc	4	Zjn_sc00002.1.g17430.1.am.mkhc/Zjn_sc00049.1.g03930.1.sm.mkhc/Zjn_sc00067.1.g03400.1.sm.mkhc/Zjn_sc00032.1.g01520.1.sm.mkhc
BP	GO:0032501	multicellular organismal process	28/3456	66/7883	0.637844	0.999977	Zjn_sc00107.1.g00940.1.sm.mkhc/Zjn_sc00023.1.g03980.1.am.mkhc/Zjn_sc00002.1.g09940.1.am.mk/Zjn_sc00004.1.g10920.1.am.mk/Zjn_sc00004.1.g12140.1.am.mk/Zjn_sc00035.1.g00500.1.am.mk/Zjn_sc00026.1.g00830.1.sm.mk/Zjn_sc00008.1.g11780.1.am.mk/Zjn_sc00019.1.g03370.1.am.mk/Zjn_sc00027.1.g05620.1.sm.mk/Zjn_sc00045.1.g04680.1.sm.mkhc/Zjn_sc00105.1.g00730.1.sm.mkhc/Zjn_sc00004.1.g08640.1.sm.mk/Zjn_sc00029.1.…	-/-/-/-/-/-/-/-/-/-/-/-/-/-/-/-/-/-/-/-/-/-/-/-/-/-/-/-	28	14	Zjn_sc00002.1.g09940.1.am.mk/Zjn_sc00004.1.g10920.1.am.mk/Zjn_sc00035.1.g00500.1.am.mk/Zjn_sc00026.1.g00830.1.sm.mk/Zjn_sc00008.1.g11780.1.am.mk/Zjn_sc00019.1.g03370.1.am.mk/Zjn_sc00027.1.g05620.1.sm.mk/Zjn_sc00004.1.g08640.1.sm.mk/Zjn_sc00020.1.g01990.1.sm.mk/Zjn_sc00004.1.g10910.1.sm.mkhc/Zjn_sc00024.1.g00940.1.am.mk/Zjn_sc00019.1.g03350.1.am.mk/Zjn_sc00097.1.g00580.1.sm.mkhc/Zjn_sc00005.1.g016…	14	Zjn_sc00107.1.g00940.1.sm.mkhc/Zjn_sc00023.1.g03980.1.am.mkhc/Zjn_sc00004.1.g12140.1.am.mk/Zjn_sc00045.1.g04680.1.sm.mkhc/Zjn_sc00105.1.g00730.1.sm.mkhc/Zjn_sc00029.1.g01580.1.am.mk/Zjn_sc00037.1.g05200.1.sm.mkhc/Zjn_sc00016.1.g01980.1.am.mk/Zjn_sc00005.1.g00560.1.am.mk/Zjn_sc00088.1.g00850.1.sm.mkhc/Zjn_sc00065.1.g00770.1.cf.mkhc/Zjn_sc00001.1.g07230.1.am.mk/Zjn_sc00008.1.g02220.1.am.mk/Zjn_sc00…
BP	GO:0015711	organic anion transport	22/3456	52/7883	0.639939	0.999977	Zjn_sc00015.1.g00770.1.sm.mk/Zjn_sc00007.1.g07860.1.sm.mk/Zjn_sc00050.1.g02580.1.am.mk/Zjn_sc00131.1.g00800.1.am.mkhc/Zjn_sc00009.1.g01260.1.am.mkhc/Zjn_sc00088.1.g00690.1.am.mkhc/Zjn_sc00127.1.g00340.1.am.mk/Zjn_sc00002.1.g00250.1.am.mk/Zjn_sc00065.1.g00600.1.sm.mkhc/Zjn_sc01032.1.g00010.1.sm.mkhc/Zjn_sc00380.1.g00010.1.sm.mkhc/Zjn_sc00009.1.g01250.1.sm.mk/Zjn_sc00018.1.g00370.1.am.mk/Zjn_sc0013…	-/-/-/-/-/-/-/-/-/-/-/-/-/-/-/-/-/-/-/-/-/-	22	6	Zjn_sc00050.1.g02580.1.am.mk/Zjn_sc00009.1.g01260.1.am.mkhc/Zjn_sc01032.1.g00010.1.sm.mkhc/Zjn_sc00018.1.g00370.1.am.mk/Zjn_sc00026.1.g01360.1.sm.mk/Zjn_sc00065.1.g01300.1.am.mk	16	Zjn_sc00015.1.g00770.1.sm.mk/Zjn_sc00007.1.g07860.1.sm.mk/Zjn_sc00131.1.g00800.1.am.mkhc/Zjn_sc00088.1.g00690.1.am.mkhc/Zjn_sc00127.1.g00340.1.am.mk/Zjn_sc00002.1.g00250.1.am.mk/Zjn_sc00065.1.g00600.1.sm.mkhc/Zjn_sc00380.1.g00010.1.sm.mkhc/Zjn_sc00009.1.g01250.1.sm.mk/Zjn_sc00131.1.g00780.1.am.mkhc/Zjn_sc00087.1.g00550.1.am.mk/Zjn_sc00036.1.g02810.1.am.mk/Zjn_sc00043.1.g03810.1.am.mk/Zjn_sc00002.…
BP	GO:0015849	organic acid transport	22/3456	52/7883	0.639939	0.999977	Zjn_sc00015.1.g00770.1.sm.mk/Zjn_sc00007.1.g07860.1.sm.mk/Zjn_sc00050.1.g02580.1.am.mk/Zjn_sc00131.1.g00800.1.am.mkhc/Zjn_sc00009.1.g01260.1.am.mkhc/Zjn_sc00088.1.g00690.1.am.mkhc/Zjn_sc00127.1.g00340.1.am.mk/Zjn_sc00002.1.g00250.1.am.mk/Zjn_sc00065.1.g00600.1.sm.mkhc/Zjn_sc01032.1.g00010.1.sm.mkhc/Zjn_sc00380.1.g00010.1.sm.mkhc/Zjn_sc00009.1.g01250.1.sm.mk/Zjn_sc00018.1.g00370.1.am.mk/Zjn_sc0013…	-/-/-/-/-/-/-/-/-/-/-/-/-/-/-/-/-/-/-/-/-/-	22	6	Zjn_sc00050.1.g02580.1.am.mk/Zjn_sc00009.1.g01260.1.am.mkhc/Zjn_sc01032.1.g00010.1.sm.mkhc/Zjn_sc00018.1.g00370.1.am.mk/Zjn_sc00026.1.g01360.1.sm.mk/Zjn_sc00065.1.g01300.1.am.mk	16	Zjn_sc00015.1.g00770.1.sm.mk/Zjn_sc00007.1.g07860.1.sm.mk/Zjn_sc00131.1.g00800.1.am.mkhc/Zjn_sc00088.1.g00690.1.am.mkhc/Zjn_sc00127.1.g00340.1.am.mk/Zjn_sc00002.1.g00250.1.am.mk/Zjn_sc00065.1.g00600.1.sm.mkhc/Zjn_sc00380.1.g00010.1.sm.mkhc/Zjn_sc00009.1.g01250.1.sm.mk/Zjn_sc00131.1.g00780.1.am.mkhc/Zjn_sc00087.1.g00550.1.am.mk/Zjn_sc00036.1.g02810.1.am.mk/Zjn_sc00043.1.g03810.1.am.mk/Zjn_sc00002.…
BP	GO:0046942	carboxylic acid transport	22/3456	52/7883	0.639939	0.999977	Zjn_sc00015.1.g00770.1.sm.mk/Zjn_sc00007.1.g07860.1.sm.mk/Zjn_sc00050.1.g02580.1.am.mk/Zjn_sc00131.1.g00800.1.am.mkhc/Zjn_sc00009.1.g01260.1.am.mkhc/Zjn_sc00088.1.g00690.1.am.mkhc/Zjn_sc00127.1.g00340.1.am.mk/Zjn_sc00002.1.g00250.1.am.mk/Zjn_sc00065.1.g00600.1.sm.mkhc/Zjn_sc01032.1.g00010.1.sm.mkhc/Zjn_sc00380.1.g00010.1.sm.mkhc/Zjn_sc00009.1.g01250.1.sm.mk/Zjn_sc00018.1.g00370.1.am.mk/Zjn_sc0013…	-/-/-/-/-/-/-/-/-/-/-/-/-/-/-/-/-/-/-/-/-/-	22	6	Zjn_sc00050.1.g02580.1.am.mk/Zjn_sc00009.1.g01260.1.am.mkhc/Zjn_sc01032.1.g00010.1.sm.mkhc/Zjn_sc00018.1.g00370.1.am.mk/Zjn_sc00026.1.g01360.1.sm.mk/Zjn_sc00065.1.g01300.1.am.mk	16	Zjn_sc00015.1.g00770.1.sm.mk/Zjn_sc00007.1.g07860.1.sm.mk/Zjn_sc00131.1.g00800.1.am.mkhc/Zjn_sc00088.1.g00690.1.am.mkhc/Zjn_sc00127.1.g00340.1.am.mk/Zjn_sc00002.1.g00250.1.am.mk/Zjn_sc00065.1.g00600.1.sm.mkhc/Zjn_sc00380.1.g00010.1.sm.mkhc/Zjn_sc00009.1.g01250.1.sm.mk/Zjn_sc00131.1.g00780.1.am.mkhc/Zjn_sc00087.1.g00550.1.am.mk/Zjn_sc00036.1.g02810.1.am.mk/Zjn_sc00043.1.g03810.1.am.mk/Zjn_sc00002.…
BP	GO:0071822	protein complex subunit organization	19/3456	45/7883	0.64214	0.999977	Zjn_sc00160.1.g00230.1.sm.mkhc/Zjn_sc00097.1.g01910.1.sm.mkhc/Zjn_sc00016.1.g04090.1.am.mkhc/Zjn_sc00127.1.g00100.1.sm.mkhc/Zjn_sc00009.1.g04090.1.am.mkhc/Zjn_sc00002.1.g04090.1.sm.mkhc/Zjn_sc00056.1.g02080.1.am.mk/Zjn_sc00008.1.g11920.1.sm.mkhc/Zjn_sc00014.1.g04900.1.sm.mkhc/Zjn_sc00029.1.g00590.1.sm.mkhc/Zjn_sc00058.1.g00330.1.am.mkhc/Zjn_sc00092.1.g00430.1.sm.mkhc/Zjn_sc00138.1.g01110.1.am.mkh…	-/-/-/-/-/-/-/-/-/-/-/-/-/-/-/-/-/-/-	19	12	Zjn_sc00160.1.g00230.1.sm.mkhc/Zjn_sc00097.1.g01910.1.sm.mkhc/Zjn_sc00016.1.g04090.1.am.mkhc/Zjn_sc00009.1.g04090.1.am.mkhc/Zjn_sc00002.1.g04090.1.sm.mkhc/Zjn_sc00056.1.g02080.1.am.mk/Zjn_sc00008.1.g11920.1.sm.mkhc/Zjn_sc00014.1.g04900.1.sm.mkhc/Zjn_sc00058.1.g00330.1.am.mkhc/Zjn_sc00092.1.g00430.1.sm.mkhc/Zjn_sc00028.1.g03035.1.br/Zjn_sc00087.1.g00300.1.am.mk	7	Zjn_sc00127.1.g00100.1.sm.mkhc/Zjn_sc00029.1.g00590.1.sm.mkhc/Zjn_sc00138.1.g01110.1.am.mkhc/Zjn_sc00044.1.g04480.1.sm.mkhc/Zjn_sc00036.1.g00440.1.sm.mkhc/Zjn_sc00010.1.g04590.1.es.mkhc/Zjn_sc00053.1.g01280.1.am.mk
BP	GO:0044270	cellular nitrogen compound catabolic process	13/3456	31/7883	0.651102	0.999977	Zjn_sc00097.1.g01430.1.sm.mk/Zjn_sc00967.1.g00010.1.am.mk/Zjn_sc00013.1.g03790.1.sm.mkhc/Zjn_sc00108.1.g00190.1.sm.mkhc/Zjn_sc00003.1.g04200.1.sm.mk/Zjn_sc00045.1.g02270.1.sm.mkhc/Zjn_sc00697.1.g00010.1.sm.mkhc/Zjn_sc00004.1.g12070.1.sm.mkhc/Zjn_sc00023.1.g04970.1.sm.mkhc/Zjn_sc00037.1.g03720.1.sm.mkhc/Zjn_sc00005.1.g07050.1.sm.mkhc/Zjn_sc00020.1.g06030.1.sm.mkhc/Zjn_sc00043.1.g00090.1.sm.mkhc	-/-/-/-/-/-/-/-/-/-/-/-/-	13	10	Zjn_sc00097.1.g01430.1.sm.mk/Zjn_sc00967.1.g00010.1.am.mk/Zjn_sc00013.1.g03790.1.sm.mkhc/Zjn_sc00108.1.g00190.1.sm.mkhc/Zjn_sc00697.1.g00010.1.sm.mkhc/Zjn_sc00004.1.g12070.1.sm.mkhc/Zjn_sc00023.1.g04970.1.sm.mkhc/Zjn_sc00037.1.g03720.1.sm.mkhc/Zjn_sc00005.1.g07050.1.sm.mkhc/Zjn_sc00020.1.g06030.1.sm.mkhc	3	Zjn_sc00003.1.g04200.1.sm.mk/Zjn_sc00045.1.g02270.1.sm.mkhc/Zjn_sc00043.1.g00090.1.sm.mkhc
BP	GO:0006397	mRNA processing	18/3456	43/7883	0.659327	0.999977	Zjn_sc00023.1.g03420.1.sm.mkhc/novel.1204/Zjn_sc00210.1.g00040.1.am.mk/Zjn_sc00017.1.g01280.1.sm.mkhc/Zjn_sc00034.1.g01920.1.sm.mkhc/Zjn_sc00184.1.g00070.1.am.mkhc/Zjn_sc00049.1.g01420.1.sm.mkhc/Zjn_sc00003.1.g05270.1.sm.mkhc/Zjn_sc00014.1.g09790.1.sm.mkhc/Zjn_sc00001.1.g10530.1.sm.mkhc/Zjn_sc00027.1.g04910.1.sm.mkhc/Zjn_sc00071.1.g00420.1.am.mkhc/Zjn_sc00037.1.g02090.1.sm.mkhc/Zjn_sc00022.1.g004…	-/-/-/-/-/-/-/-/-/-/-/-/-/-/-/-/-/-	18	9	Zjn_sc00210.1.g00040.1.am.mk/Zjn_sc00017.1.g01280.1.sm.mkhc/Zjn_sc00184.1.g00070.1.am.mkhc/Zjn_sc00049.1.g01420.1.sm.mkhc/Zjn_sc00037.1.g02090.1.sm.mkhc/Zjn_sc00022.1.g00470.1.am.mk/Zjn_sc00001.1.g11590.1.am.mkhc/Zjn_sc00007.1.g04050.1.am.mk/Zjn_sc00014.1.g02560.1.sm.mkhc	9	Zjn_sc00023.1.g03420.1.sm.mkhc/novel.1204/Zjn_sc00034.1.g01920.1.sm.mkhc/Zjn_sc00003.1.g05270.1.sm.mkhc/Zjn_sc00014.1.g09790.1.sm.mkhc/Zjn_sc00001.1.g10530.1.sm.mkhc/Zjn_sc00027.1.g04910.1.sm.mkhc/Zjn_sc00071.1.g00420.1.am.mkhc/Zjn_sc00002.1.g06600.1.sm.mkhc
BP	GO:0009892	negative regulation of metabolic process	10/3456	24/7883	0.660062	0.999977	Zjn_sc00167.1.g00210.1.sm.mk/Zjn_sc00033.1.g01470.1.sm.mkhc/Zjn_sc00097.1.g00750.1.sm.mkhc/Zjn_sc00097.1.g01430.1.sm.mk/Zjn_sc00967.1.g00010.1.am.mk/Zjn_sc00013.1.g03790.1.sm.mkhc/Zjn_sc00006.1.g01370.1.sm.mk/Zjn_sc00019.1.g01020.1.sm.mkhc/Zjn_sc00011.1.g04330.1.sm.mkhc/Zjn_sc00167.1.g00220.1.sm.mk	-/-/-/-/-/-/-/-/-/-	10	6	Zjn_sc00097.1.g01430.1.sm.mk/Zjn_sc00967.1.g00010.1.am.mk/Zjn_sc00013.1.g03790.1.sm.mkhc/Zjn_sc00006.1.g01370.1.sm.mk/Zjn_sc00019.1.g01020.1.sm.mkhc/Zjn_sc00011.1.g04330.1.sm.mkhc	4	Zjn_sc00167.1.g00210.1.sm.mk/Zjn_sc00033.1.g01470.1.sm.mkhc/Zjn_sc00097.1.g00750.1.sm.mkhc/Zjn_sc00167.1.g00220.1.sm.mk
BP	GO:0010605	negative regulation of macromolecule metabolic process	10/3456	24/7883	0.660062	0.999977	Zjn_sc00167.1.g00210.1.sm.mk/Zjn_sc00033.1.g01470.1.sm.mkhc/Zjn_sc00097.1.g00750.1.sm.mkhc/Zjn_sc00097.1.g01430.1.sm.mk/Zjn_sc00967.1.g00010.1.am.mk/Zjn_sc00013.1.g03790.1.sm.mkhc/Zjn_sc00006.1.g01370.1.sm.mk/Zjn_sc00019.1.g01020.1.sm.mkhc/Zjn_sc00011.1.g04330.1.sm.mkhc/Zjn_sc00167.1.g00220.1.sm.mk	-/-/-/-/-/-/-/-/-/-	10	6	Zjn_sc00097.1.g01430.1.sm.mk/Zjn_sc00967.1.g00010.1.am.mk/Zjn_sc00013.1.g03790.1.sm.mkhc/Zjn_sc00006.1.g01370.1.sm.mk/Zjn_sc00019.1.g01020.1.sm.mkhc/Zjn_sc00011.1.g04330.1.sm.mkhc	4	Zjn_sc00167.1.g00210.1.sm.mk/Zjn_sc00033.1.g01470.1.sm.mkhc/Zjn_sc00097.1.g00750.1.sm.mkhc/Zjn_sc00167.1.g00220.1.sm.mk
BP	GO:0051246	regulation of protein metabolic process	10/3456	24/7883	0.660062	0.999977	Zjn_sc00167.1.g00210.1.sm.mk/Zjn_sc00007.1.g10630.1.am.mk/Zjn_sc00160.1.g00230.1.sm.mkhc/Zjn_sc00037.1.g02260.1.am.mkhc/Zjn_sc00012.1.g09740.1.sm.mkhc/Zjn_sc00014.1.g04900.1.sm.mkhc/Zjn_sc00636.1.g00010.1.am.mk/Zjn_sc00037.1.g05560.1.am.mk/Zjn_sc00060.1.g01190.1.sm.mkhc/Zjn_sc00167.1.g00220.1.sm.mk	-/-/-/-/-/-/-/-/-/-	10	4	Zjn_sc00160.1.g00230.1.sm.mkhc/Zjn_sc00037.1.g02260.1.am.mkhc/Zjn_sc00012.1.g09740.1.sm.mkhc/Zjn_sc00014.1.g04900.1.sm.mkhc	6	Zjn_sc00167.1.g00210.1.sm.mk/Zjn_sc00007.1.g10630.1.am.mk/Zjn_sc00636.1.g00010.1.am.mk/Zjn_sc00037.1.g05560.1.am.mk/Zjn_sc00060.1.g01190.1.sm.mkhc/Zjn_sc00167.1.g00220.1.sm.mk
BP	GO:1902589	single-organism organelle organization	10/3456	24/7883	0.660062	0.999977	Zjn_sc00016.1.g04090.1.am.mkhc/Zjn_sc00127.1.g00100.1.sm.mkhc/Zjn_sc00056.1.g02080.1.am.mk/Zjn_sc00009.1.g04740.1.am.mkhc/Zjn_sc00029.1.g00590.1.sm.mkhc/Zjn_sc00022.1.g06660.1.sm.mkhc/Zjn_sc00044.1.g04480.1.sm.mkhc/Zjn_sc00036.1.g00440.1.sm.mkhc/Zjn_sc00087.1.g00300.1.am.mk/Zjn_sc00073.1.g00570.1.am.mkhc	-/-/-/-/-/-/-/-/-/-	10	6	Zjn_sc00016.1.g04090.1.am.mkhc/Zjn_sc00056.1.g02080.1.am.mk/Zjn_sc00009.1.g04740.1.am.mkhc/Zjn_sc00022.1.g06660.1.sm.mkhc/Zjn_sc00087.1.g00300.1.am.mk/Zjn_sc00073.1.g00570.1.am.mkhc	4	Zjn_sc00127.1.g00100.1.sm.mkhc/Zjn_sc00029.1.g00590.1.sm.mkhc/Zjn_sc00044.1.g04480.1.sm.mkhc/Zjn_sc00036.1.g00440.1.sm.mkhc
BP	GO:0005985	sucrose metabolic process	5/3456	12/7883	0.666436	0.999977	Zjn_sc00003.1.g00910.1.sm.mkhc/Zjn_sc00083.1.g00610.1.am.mkhc/Zjn_sc03077.1.g00010.1.am.mkhc/Zjn_sc00008.1.g04280.1.sm.mkhc/Zjn_sc00034.1.g03100.1.sm.mkhc	-/-/-/-/-	5	3	Zjn_sc00003.1.g00910.1.sm.mkhc/Zjn_sc00083.1.g00610.1.am.mkhc/Zjn_sc03077.1.g00010.1.am.mkhc	2	Zjn_sc00008.1.g04280.1.sm.mkhc/Zjn_sc00034.1.g03100.1.sm.mkhc
BP	GO:0044255	cellular lipid metabolic process	58/3456	137/7883	0.670791	0.999977	Zjn_sc00008.1.g06280.1.am.mkhc/Zjn_sc00013.1.g01270.1.sm.mkhc/Zjn_sc00015.1.g01250.1.am.mkhc/Zjn_sc00022.1.g05020.1.sm.mkhc/novel.90/Zjn_sc00268.1.g00030.1.sm.mkhc/Zjn_sc00093.1.g00720.1.sm.mkhc/Zjn_sc00040.1.g02390.1.am.mkhc/Zjn_sc00054.1.g01160.1.sm.mkhc/novel.1390/Zjn_sc00050.1.g01930.1.sm.mkhc/Zjn_sc00155.1.g00740.1.sm.mkhc/Zjn_sc00029.1.g03600.1.sm.mkhc/Zjn_sc00013.1.g01130.1.sm.mkhc/Zjn_sc0…	-/-/-/-/-/-/-/-/-/-/-/-/-/-/-/-/-/-/-/-/-/-/-/-/-/-/-/-/-/-/-/-/-/-/-/-/-/-/-/-/-/-/-/-/-/-/-/-/-/-/-/-/-/-/-/-/-/-	58	26	Zjn_sc00268.1.g00030.1.sm.mkhc/Zjn_sc00093.1.g00720.1.sm.mkhc/Zjn_sc00040.1.g02390.1.am.mkhc/Zjn_sc00054.1.g01160.1.sm.mkhc/Zjn_sc00050.1.g01930.1.sm.mkhc/Zjn_sc00009.1.g05300.1.am.mkhc/Zjn_sc00004.1.g14320.1.am.mk/Zjn_sc00141.1.g01070.1.am.mkhc/Zjn_sc00039.1.g03850.1.sm.mkhc/Zjn_sc00043.1.g00480.1.sm.mk/Zjn_sc00003.1.g04240.1.am.mkhc/Zjn_sc00071.1.g00240.1.am.mkhc/Zjn_sc00006.1.g07450.1.am.mk/Zj…	32	Zjn_sc00008.1.g06280.1.am.mkhc/Zjn_sc00013.1.g01270.1.sm.mkhc/Zjn_sc00015.1.g01250.1.am.mkhc/Zjn_sc00022.1.g05020.1.sm.mkhc/novel.90/novel.1390/Zjn_sc00155.1.g00740.1.sm.mkhc/Zjn_sc00029.1.g03600.1.sm.mkhc/Zjn_sc00013.1.g01130.1.sm.mkhc/Zjn_sc00090.1.g00130.1.cf.mkhc/Zjn_sc00003.1.g14560.1.sm.mkhc/novel.97/Zjn_sc00008.1.g08650.1.am.mkhc/Zjn_sc00027.1.g03010.1.am.mkhc/Zjn_sc00002.1.g15860.1.sm.mkh…
BP	GO:0071103	DNA conformation change	12/3456	29/7883	0.672867	0.999977	Zjn_sc00043.1.g02500.1.sm.mkhc/Zjn_sc00013.1.g08120.1.sm.mk/Zjn_sc00012.1.g02990.1.sm.mkhc/Zjn_sc00004.1.g07810.1.sm.mkhc/Zjn_sc00131.1.g01010.1.sm.mkhc/Zjn_sc00056.1.g03840.1.am.mk/Zjn_sc00017.1.g02430.1.sm.mkhc/Zjn_sc00018.1.g01260.1.sm.mkhc/Zjn_sc00036.1.g03400.1.sm.mkhc/Zjn_sc00027.1.g03290.1.am.mkhc/Zjn_sc00035.1.g00590.1.sm.mkhc/Zjn_sc00073.1.g00570.1.am.mkhc	-/-/-/-/-/-/-/-/-/-/-/-	12	10	Zjn_sc00043.1.g02500.1.sm.mkhc/Zjn_sc00013.1.g08120.1.sm.mk/Zjn_sc00012.1.g02990.1.sm.mkhc/Zjn_sc00131.1.g01010.1.sm.mkhc/Zjn_sc00056.1.g03840.1.am.mk/Zjn_sc00017.1.g02430.1.sm.mkhc/Zjn_sc00018.1.g01260.1.sm.mkhc/Zjn_sc00036.1.g03400.1.sm.mkhc/Zjn_sc00027.1.g03290.1.am.mkhc/Zjn_sc00073.1.g00570.1.am.mkhc	2	Zjn_sc00004.1.g07810.1.sm.mkhc/Zjn_sc00035.1.g00590.1.sm.mkhc
BP	GO:0009605	response to external stimulus	7/3456	17/7883	0.675876	0.999977	Zjn_sc00005.1.g06940.1.sm.mk/Zjn_sc00009.1.g12000.1.am.mk/Zjn_sc00003.1.g02650.1.sm.mkhc/novel.1133/Zjn_sc00111.1.g00510.1.am.mk/Zjn_sc00096.1.g02100.1.am.mk/Zjn_sc00062.1.g00430.1.am.mk	-/-/-/-/-/-/-	7	0		7	Zjn_sc00005.1.g06940.1.sm.mk/Zjn_sc00009.1.g12000.1.am.mk/Zjn_sc00003.1.g02650.1.sm.mkhc/novel.1133/Zjn_sc00111.1.g00510.1.am.mk/Zjn_sc00096.1.g02100.1.am.mk/Zjn_sc00062.1.g00430.1.am.mk
BP	GO:0008037	cell recognition	17/3456	41/7883	0.677079	0.999977	Zjn_sc00023.1.g03980.1.am.mkhc/Zjn_sc00002.1.g09940.1.am.mk/Zjn_sc00004.1.g10920.1.am.mk/Zjn_sc00004.1.g12140.1.am.mk/Zjn_sc00026.1.g00830.1.sm.mk/Zjn_sc00008.1.g11780.1.am.mk/Zjn_sc00027.1.g05620.1.sm.mk/Zjn_sc00029.1.g01580.1.am.mk/Zjn_sc00020.1.g01990.1.sm.mk/Zjn_sc00004.1.g10910.1.sm.mkhc/Zjn_sc00024.1.g00940.1.am.mk/Zjn_sc00016.1.g01980.1.am.mk/Zjn_sc00005.1.g00560.1.am.mk/Zjn_sc00097.1.g005…	-/-/-/-/-/-/-/-/-/-/-/-/-/-/-/-/-	17	9	Zjn_sc00002.1.g09940.1.am.mk/Zjn_sc00004.1.g10920.1.am.mk/Zjn_sc00026.1.g00830.1.sm.mk/Zjn_sc00008.1.g11780.1.am.mk/Zjn_sc00027.1.g05620.1.sm.mk/Zjn_sc00020.1.g01990.1.sm.mk/Zjn_sc00004.1.g10910.1.sm.mkhc/Zjn_sc00024.1.g00940.1.am.mk/Zjn_sc00097.1.g00580.1.sm.mkhc	8	Zjn_sc00023.1.g03980.1.am.mkhc/Zjn_sc00004.1.g12140.1.am.mk/Zjn_sc00029.1.g01580.1.am.mk/Zjn_sc00016.1.g01980.1.am.mk/Zjn_sc00005.1.g00560.1.am.mk/Zjn_sc00001.1.g07230.1.am.mk/Zjn_sc00008.1.g02220.1.am.mk/Zjn_sc00039.1.g02960.1.am.mkhc
BP	GO:0009856	pollination	17/3456	41/7883	0.677079	0.999977	Zjn_sc00023.1.g03980.1.am.mkhc/Zjn_sc00002.1.g09940.1.am.mk/Zjn_sc00004.1.g10920.1.am.mk/Zjn_sc00004.1.g12140.1.am.mk/Zjn_sc00026.1.g00830.1.sm.mk/Zjn_sc00008.1.g11780.1.am.mk/Zjn_sc00027.1.g05620.1.sm.mk/Zjn_sc00029.1.g01580.1.am.mk/Zjn_sc00020.1.g01990.1.sm.mk/Zjn_sc00004.1.g10910.1.sm.mkhc/Zjn_sc00024.1.g00940.1.am.mk/Zjn_sc00016.1.g01980.1.am.mk/Zjn_sc00005.1.g00560.1.am.mk/Zjn_sc00097.1.g005…	-/-/-/-/-/-/-/-/-/-/-/-/-/-/-/-/-	17	9	Zjn_sc00002.1.g09940.1.am.mk/Zjn_sc00004.1.g10920.1.am.mk/Zjn_sc00026.1.g00830.1.sm.mk/Zjn_sc00008.1.g11780.1.am.mk/Zjn_sc00027.1.g05620.1.sm.mk/Zjn_sc00020.1.g01990.1.sm.mk/Zjn_sc00004.1.g10910.1.sm.mkhc/Zjn_sc00024.1.g00940.1.am.mk/Zjn_sc00097.1.g00580.1.sm.mkhc	8	Zjn_sc00023.1.g03980.1.am.mkhc/Zjn_sc00004.1.g12140.1.am.mk/Zjn_sc00029.1.g01580.1.am.mk/Zjn_sc00016.1.g01980.1.am.mk/Zjn_sc00005.1.g00560.1.am.mk/Zjn_sc00001.1.g07230.1.am.mk/Zjn_sc00008.1.g02220.1.am.mk/Zjn_sc00039.1.g02960.1.am.mkhc
BP	GO:0009875	pollen-pistil interaction	17/3456	41/7883	0.677079	0.999977	Zjn_sc00023.1.g03980.1.am.mkhc/Zjn_sc00002.1.g09940.1.am.mk/Zjn_sc00004.1.g10920.1.am.mk/Zjn_sc00004.1.g12140.1.am.mk/Zjn_sc00026.1.g00830.1.sm.mk/Zjn_sc00008.1.g11780.1.am.mk/Zjn_sc00027.1.g05620.1.sm.mk/Zjn_sc00029.1.g01580.1.am.mk/Zjn_sc00020.1.g01990.1.sm.mk/Zjn_sc00004.1.g10910.1.sm.mkhc/Zjn_sc00024.1.g00940.1.am.mk/Zjn_sc00016.1.g01980.1.am.mk/Zjn_sc00005.1.g00560.1.am.mk/Zjn_sc00097.1.g005…	-/-/-/-/-/-/-/-/-/-/-/-/-/-/-/-/-	17	9	Zjn_sc00002.1.g09940.1.am.mk/Zjn_sc00004.1.g10920.1.am.mk/Zjn_sc00026.1.g00830.1.sm.mk/Zjn_sc00008.1.g11780.1.am.mk/Zjn_sc00027.1.g05620.1.sm.mk/Zjn_sc00020.1.g01990.1.sm.mk/Zjn_sc00004.1.g10910.1.sm.mkhc/Zjn_sc00024.1.g00940.1.am.mk/Zjn_sc00097.1.g00580.1.sm.mkhc	8	Zjn_sc00023.1.g03980.1.am.mkhc/Zjn_sc00004.1.g12140.1.am.mk/Zjn_sc00029.1.g01580.1.am.mk/Zjn_sc00016.1.g01980.1.am.mk/Zjn_sc00005.1.g00560.1.am.mk/Zjn_sc00001.1.g07230.1.am.mk/Zjn_sc00008.1.g02220.1.am.mk/Zjn_sc00039.1.g02960.1.am.mkhc
BP	GO:0044706	multi-multicellular organism process	17/3456	41/7883	0.677079	0.999977	Zjn_sc00023.1.g03980.1.am.mkhc/Zjn_sc00002.1.g09940.1.am.mk/Zjn_sc00004.1.g10920.1.am.mk/Zjn_sc00004.1.g12140.1.am.mk/Zjn_sc00026.1.g00830.1.sm.mk/Zjn_sc00008.1.g11780.1.am.mk/Zjn_sc00027.1.g05620.1.sm.mk/Zjn_sc00029.1.g01580.1.am.mk/Zjn_sc00020.1.g01990.1.sm.mk/Zjn_sc00004.1.g10910.1.sm.mkhc/Zjn_sc00024.1.g00940.1.am.mk/Zjn_sc00016.1.g01980.1.am.mk/Zjn_sc00005.1.g00560.1.am.mk/Zjn_sc00097.1.g005…	-/-/-/-/-/-/-/-/-/-/-/-/-/-/-/-/-	17	9	Zjn_sc00002.1.g09940.1.am.mk/Zjn_sc00004.1.g10920.1.am.mk/Zjn_sc00026.1.g00830.1.sm.mk/Zjn_sc00008.1.g11780.1.am.mk/Zjn_sc00027.1.g05620.1.sm.mk/Zjn_sc00020.1.g01990.1.sm.mk/Zjn_sc00004.1.g10910.1.sm.mkhc/Zjn_sc00024.1.g00940.1.am.mk/Zjn_sc00097.1.g00580.1.sm.mkhc	8	Zjn_sc00023.1.g03980.1.am.mkhc/Zjn_sc00004.1.g12140.1.am.mk/Zjn_sc00029.1.g01580.1.am.mk/Zjn_sc00016.1.g01980.1.am.mk/Zjn_sc00005.1.g00560.1.am.mk/Zjn_sc00001.1.g07230.1.am.mk/Zjn_sc00008.1.g02220.1.am.mk/Zjn_sc00039.1.g02960.1.am.mkhc
BP	GO:0048544	recognition of pollen	17/3456	41/7883	0.677079	0.999977	Zjn_sc00023.1.g03980.1.am.mkhc/Zjn_sc00002.1.g09940.1.am.mk/Zjn_sc00004.1.g10920.1.am.mk/Zjn_sc00004.1.g12140.1.am.mk/Zjn_sc00026.1.g00830.1.sm.mk/Zjn_sc00008.1.g11780.1.am.mk/Zjn_sc00027.1.g05620.1.sm.mk/Zjn_sc00029.1.g01580.1.am.mk/Zjn_sc00020.1.g01990.1.sm.mk/Zjn_sc00004.1.g10910.1.sm.mkhc/Zjn_sc00024.1.g00940.1.am.mk/Zjn_sc00016.1.g01980.1.am.mk/Zjn_sc00005.1.g00560.1.am.mk/Zjn_sc00097.1.g005…	-/-/-/-/-/-/-/-/-/-/-/-/-/-/-/-/-	17	9	Zjn_sc00002.1.g09940.1.am.mk/Zjn_sc00004.1.g10920.1.am.mk/Zjn_sc00026.1.g00830.1.sm.mk/Zjn_sc00008.1.g11780.1.am.mk/Zjn_sc00027.1.g05620.1.sm.mk/Zjn_sc00020.1.g01990.1.sm.mk/Zjn_sc00004.1.g10910.1.sm.mkhc/Zjn_sc00024.1.g00940.1.am.mk/Zjn_sc00097.1.g00580.1.sm.mkhc	8	Zjn_sc00023.1.g03980.1.am.mkhc/Zjn_sc00004.1.g12140.1.am.mk/Zjn_sc00029.1.g01580.1.am.mk/Zjn_sc00016.1.g01980.1.am.mk/Zjn_sc00005.1.g00560.1.am.mk/Zjn_sc00001.1.g07230.1.am.mk/Zjn_sc00008.1.g02220.1.am.mk/Zjn_sc00039.1.g02960.1.am.mkhc
BP	GO:0044248	cellular catabolic process	63/3456	149/7883	0.68005	0.999977	Zjn_sc00107.1.g00940.1.sm.mkhc/Zjn_sc00015.1.g05800.1.sm.mkhc/novel.1670/Zjn_sc00004.1.g03180.1.am.mk/Zjn_sc00097.1.g01430.1.sm.mk/Zjn_sc00010.1.g02110.1.am.mkhc/Zjn_sc00004.1.g03160.1.sm.mkhc/Zjn_sc00007.1.g10940.1.am.mkhc/Zjn_sc00967.1.g00010.1.am.mk/Zjn_sc00080.1.g00990.1.sm.mkhc/Zjn_sc00004.1.g02680.1.am.mk/Zjn_sc00024.1.g02670.1.sm.mkhc/Zjn_sc00056.1.g03560.1.sm.mk/Zjn_sc00067.1.g02690.1.sm.…	-/-/-/-/-/-/-/-/-/-/-/-/-/-/-/-/-/-/-/-/-/-/-/-/-/-/-/-/-/-/-/-/-/-/-/-/-/-/-/-/-/-/-/-/-/-/-/-/-/-/-/-/-/-/-/-/-/-/-/-/-/-/-	63	45	Zjn_sc00015.1.g05800.1.sm.mkhc/Zjn_sc00097.1.g01430.1.sm.mk/Zjn_sc00010.1.g02110.1.am.mkhc/Zjn_sc00007.1.g10940.1.am.mkhc/Zjn_sc00967.1.g00010.1.am.mk/Zjn_sc00080.1.g00990.1.sm.mkhc/Zjn_sc00004.1.g02680.1.am.mk/Zjn_sc00024.1.g02670.1.sm.mkhc/Zjn_sc00056.1.g03560.1.sm.mk/Zjn_sc00067.1.g02690.1.sm.mkhc/Zjn_sc00002.1.g12620.1.sm.mkhc/Zjn_sc00007.1.g04870.1.sm.mkhc/Zjn_sc00013.1.g03790.1.sm.mkhc/Zjn_…	18	Zjn_sc00107.1.g00940.1.sm.mkhc/novel.1670/Zjn_sc00004.1.g03180.1.am.mk/Zjn_sc00004.1.g03160.1.sm.mkhc/Zjn_sc00001.1.g03040.1.am.mkhc/Zjn_sc00096.1.g00120.1.sm.mkhc/Zjn_sc00001.1.g03090.1.am.mkhc/Zjn_sc00058.1.g01440.1.am.mkhc/Zjn_sc00003.1.g04200.1.sm.mk/Zjn_sc00045.1.g02270.1.sm.mkhc/Zjn_sc00003.1.g00920.1.am.mk/Zjn_sc00039.1.g03750.1.sm.mkhc/Zjn_sc00009.1.g02220.1.am.mkhc/Zjn_sc00004.1.g03140.1…
BP	GO:0044723	single-organism carbohydrate metabolic process	84/3456	198/7883	0.683375	0.999977	Zjn_sc00022.1.g06400.1.sm.mkhc/Zjn_sc00039.1.g04850.1.sm.mkhc/Zjn_sc00153.1.g00060.1.sm.mkhc/Zjn_sc00006.1.g00250.1.sm.mkhc/Zjn_sc00003.1.g00910.1.sm.mkhc/Zjn_sc00008.1.g11690.1.am.mk/Zjn_sc00091.1.g00260.1.sm.mkhc/Zjn_sc00033.1.g01740.1.am.mkhc/Zjn_sc00007.1.g10110.1.sm.mkhc/Zjn_sc00218.1.g00110.1.am.mkhc/Zjn_sc00053.1.g01680.1.am.mkhc/Zjn_sc00010.1.g01430.1.sm.mk/Zjn_sc00030.1.g01280.1.sm.mkhc/…	-/-/-/-/-/-/-/-/-/-/-/-/-/-/-/-/-/-/-/-/-/-/-/-/-/-/-/-/-/-/-/-/-/-/-/-/-/-/-/-/-/-/-/-/-/-/-/-/-/-/-/-/-/-/-/-/-/-/-/-/-/-/-/-/-/-/-/-/-/-/-/-/-/-/-/-/-/-/-/-/-/-/-/-	84	44	Zjn_sc00006.1.g00250.1.sm.mkhc/Zjn_sc00003.1.g00910.1.sm.mkhc/Zjn_sc00008.1.g11690.1.am.mk/Zjn_sc00218.1.g00110.1.am.mkhc/Zjn_sc00010.1.g01430.1.sm.mk/Zjn_sc00030.1.g01280.1.sm.mkhc/Zjn_sc00083.1.g00610.1.am.mkhc/Zjn_sc00001.1.g12030.1.sm.mkhc/Zjn_sc00014.1.g09530.1.sm.mkhc/Zjn_sc03077.1.g00010.1.am.mkhc/Zjn_sc00027.1.g04320.1.sm.mkhc/Zjn_sc00067.1.g00320.1.sm.mkhc/Zjn_sc00029.1.g06070.1.sm.mkhc/…	40	Zjn_sc00022.1.g06400.1.sm.mkhc/Zjn_sc00039.1.g04850.1.sm.mkhc/Zjn_sc00153.1.g00060.1.sm.mkhc/Zjn_sc00091.1.g00260.1.sm.mkhc/Zjn_sc00033.1.g01740.1.am.mkhc/Zjn_sc00007.1.g10110.1.sm.mkhc/Zjn_sc00053.1.g01680.1.am.mkhc/Zjn_sc00107.1.g01120.1.sm.mkhc/Zjn_sc00029.1.g04890.1.am.mkhc/Zjn_sc00001.1.g07250.1.sm.mk/Zjn_sc00022.1.g01850.1.am.mkhc/Zjn_sc00073.1.g00470.1.sm.mkhc/Zjn_sc00002.1.g09770.1.sm.mkh…
BP	GO:0044265	cellular macromolecule catabolic process	36/3456	86/7883	0.683576	0.999977	Zjn_sc00107.1.g00940.1.sm.mkhc/Zjn_sc00097.1.g01430.1.sm.mk/Zjn_sc00010.1.g02110.1.am.mkhc/Zjn_sc00967.1.g00010.1.am.mk/Zjn_sc00080.1.g00990.1.sm.mkhc/Zjn_sc00004.1.g02680.1.am.mk/Zjn_sc00024.1.g02670.1.sm.mkhc/Zjn_sc00067.1.g02690.1.sm.mkhc/Zjn_sc00002.1.g12620.1.sm.mkhc/Zjn_sc00007.1.g04870.1.sm.mkhc/Zjn_sc00001.1.g03040.1.am.mkhc/Zjn_sc00096.1.g00120.1.sm.mkhc/Zjn_sc00013.1.g03790.1.sm.mkhc/Zj…	-/-/-/-/-/-/-/-/-/-/-/-/-/-/-/-/-/-/-/-/-/-/-/-/-/-/-/-/-/-/-/-/-/-/-/-	36	30	Zjn_sc00097.1.g01430.1.sm.mk/Zjn_sc00010.1.g02110.1.am.mkhc/Zjn_sc00967.1.g00010.1.am.mk/Zjn_sc00080.1.g00990.1.sm.mkhc/Zjn_sc00004.1.g02680.1.am.mk/Zjn_sc00024.1.g02670.1.sm.mkhc/Zjn_sc00067.1.g02690.1.sm.mkhc/Zjn_sc00002.1.g12620.1.sm.mkhc/Zjn_sc00007.1.g04870.1.sm.mkhc/Zjn_sc00013.1.g03790.1.sm.mkhc/Zjn_sc00019.1.g03370.1.am.mk/Zjn_sc00004.1.g12070.1.sm.mkhc/Zjn_sc00093.1.g00880.1.sm.mkhc/Zjn_…	6	Zjn_sc00107.1.g00940.1.sm.mkhc/Zjn_sc00001.1.g03040.1.am.mkhc/Zjn_sc00096.1.g00120.1.sm.mkhc/Zjn_sc00003.1.g04200.1.sm.mk/Zjn_sc00039.1.g03750.1.sm.mkhc/Zjn_sc00043.1.g00090.1.sm.mkhc
BP	GO:0000271	polysaccharide biosynthetic process	24/3456	58/7883	0.694094	0.999977	Zjn_sc00008.1.g11690.1.am.mk/Zjn_sc00030.1.g01280.1.sm.mkhc/Zjn_sc00001.1.g12030.1.sm.mkhc/Zjn_sc00014.1.g09530.1.sm.mkhc/Zjn_sc00029.1.g06070.1.sm.mkhc/Zjn_sc00174.1.g00290.1.sm.mkhc/Zjn_sc00018.1.g02590.1.am.mkhc/Zjn_sc00039.1.g00140.1.sm.mkhc/Zjn_sc00001.1.g07250.1.sm.mk/Zjn_sc00120.1.g00070.1.am.mkhc/Zjn_sc00073.1.g00470.1.sm.mkhc/Zjn_sc00004.1.g12430.1.sm.mkhc/Zjn_sc00016.1.g03420.1.sm.mkhc/…	-/-/-/-/-/-/-/-/-/-/-/-/-/-/-/-/-/-/-/-/-/-/-/-	24	18	Zjn_sc00008.1.g11690.1.am.mk/Zjn_sc00030.1.g01280.1.sm.mkhc/Zjn_sc00001.1.g12030.1.sm.mkhc/Zjn_sc00014.1.g09530.1.sm.mkhc/Zjn_sc00029.1.g06070.1.sm.mkhc/Zjn_sc00174.1.g00290.1.sm.mkhc/Zjn_sc00018.1.g02590.1.am.mkhc/Zjn_sc00039.1.g00140.1.sm.mkhc/Zjn_sc00120.1.g00070.1.am.mkhc/Zjn_sc00004.1.g12430.1.sm.mkhc/Zjn_sc00016.1.g03420.1.sm.mkhc/Zjn_sc00020.1.g05580.1.sm.mkhc/Zjn_sc00071.1.g02790.1.am.mk/…	6	Zjn_sc00001.1.g07250.1.sm.mk/Zjn_sc00073.1.g00470.1.sm.mkhc/Zjn_sc00021.1.g00240.1.sm.mkhc/Zjn_sc00069.1.g02210.1.am.mk/Zjn_sc00066.1.g00060.1.sm.mkhc/Zjn_sc00058.1.g02740.1.am.mk
BP	GO:0009250	glucan biosynthetic process	24/3456	58/7883	0.694094	0.999977	Zjn_sc00008.1.g11690.1.am.mk/Zjn_sc00030.1.g01280.1.sm.mkhc/Zjn_sc00001.1.g12030.1.sm.mkhc/Zjn_sc00014.1.g09530.1.sm.mkhc/Zjn_sc00029.1.g06070.1.sm.mkhc/Zjn_sc00174.1.g00290.1.sm.mkhc/Zjn_sc00018.1.g02590.1.am.mkhc/Zjn_sc00039.1.g00140.1.sm.mkhc/Zjn_sc00001.1.g07250.1.sm.mk/Zjn_sc00120.1.g00070.1.am.mkhc/Zjn_sc00073.1.g00470.1.sm.mkhc/Zjn_sc00004.1.g12430.1.sm.mkhc/Zjn_sc00016.1.g03420.1.sm.mkhc/…	-/-/-/-/-/-/-/-/-/-/-/-/-/-/-/-/-/-/-/-/-/-/-/-	24	18	Zjn_sc00008.1.g11690.1.am.mk/Zjn_sc00030.1.g01280.1.sm.mkhc/Zjn_sc00001.1.g12030.1.sm.mkhc/Zjn_sc00014.1.g09530.1.sm.mkhc/Zjn_sc00029.1.g06070.1.sm.mkhc/Zjn_sc00174.1.g00290.1.sm.mkhc/Zjn_sc00018.1.g02590.1.am.mkhc/Zjn_sc00039.1.g00140.1.sm.mkhc/Zjn_sc00120.1.g00070.1.am.mkhc/Zjn_sc00004.1.g12430.1.sm.mkhc/Zjn_sc00016.1.g03420.1.sm.mkhc/Zjn_sc00020.1.g05580.1.sm.mkhc/Zjn_sc00071.1.g02790.1.am.mk/…	6	Zjn_sc00001.1.g07250.1.sm.mk/Zjn_sc00073.1.g00470.1.sm.mkhc/Zjn_sc00021.1.g00240.1.sm.mkhc/Zjn_sc00069.1.g02210.1.am.mk/Zjn_sc00066.1.g00060.1.sm.mkhc/Zjn_sc00058.1.g02740.1.am.mk
BP	GO:0033692	cellular polysaccharide biosynthetic process	24/3456	58/7883	0.694094	0.999977	Zjn_sc00008.1.g11690.1.am.mk/Zjn_sc00030.1.g01280.1.sm.mkhc/Zjn_sc00001.1.g12030.1.sm.mkhc/Zjn_sc00014.1.g09530.1.sm.mkhc/Zjn_sc00029.1.g06070.1.sm.mkhc/Zjn_sc00174.1.g00290.1.sm.mkhc/Zjn_sc00018.1.g02590.1.am.mkhc/Zjn_sc00039.1.g00140.1.sm.mkhc/Zjn_sc00001.1.g07250.1.sm.mk/Zjn_sc00120.1.g00070.1.am.mkhc/Zjn_sc00073.1.g00470.1.sm.mkhc/Zjn_sc00004.1.g12430.1.sm.mkhc/Zjn_sc00016.1.g03420.1.sm.mkhc/…	-/-/-/-/-/-/-/-/-/-/-/-/-/-/-/-/-/-/-/-/-/-/-/-	24	18	Zjn_sc00008.1.g11690.1.am.mk/Zjn_sc00030.1.g01280.1.sm.mkhc/Zjn_sc00001.1.g12030.1.sm.mkhc/Zjn_sc00014.1.g09530.1.sm.mkhc/Zjn_sc00029.1.g06070.1.sm.mkhc/Zjn_sc00174.1.g00290.1.sm.mkhc/Zjn_sc00018.1.g02590.1.am.mkhc/Zjn_sc00039.1.g00140.1.sm.mkhc/Zjn_sc00120.1.g00070.1.am.mkhc/Zjn_sc00004.1.g12430.1.sm.mkhc/Zjn_sc00016.1.g03420.1.sm.mkhc/Zjn_sc00020.1.g05580.1.sm.mkhc/Zjn_sc00071.1.g02790.1.am.mk/…	6	Zjn_sc00001.1.g07250.1.sm.mk/Zjn_sc00073.1.g00470.1.sm.mkhc/Zjn_sc00021.1.g00240.1.sm.mkhc/Zjn_sc00069.1.g02210.1.am.mk/Zjn_sc00066.1.g00060.1.sm.mkhc/Zjn_sc00058.1.g02740.1.am.mk
BP	GO:0051273	beta-glucan metabolic process	24/3456	58/7883	0.694094	0.999977	Zjn_sc00008.1.g11690.1.am.mk/Zjn_sc00030.1.g01280.1.sm.mkhc/Zjn_sc00001.1.g12030.1.sm.mkhc/Zjn_sc00014.1.g09530.1.sm.mkhc/Zjn_sc00029.1.g06070.1.sm.mkhc/Zjn_sc00174.1.g00290.1.sm.mkhc/Zjn_sc00018.1.g02590.1.am.mkhc/Zjn_sc00039.1.g00140.1.sm.mkhc/Zjn_sc00001.1.g07250.1.sm.mk/Zjn_sc00120.1.g00070.1.am.mkhc/Zjn_sc00073.1.g00470.1.sm.mkhc/Zjn_sc00004.1.g12430.1.sm.mkhc/Zjn_sc00016.1.g03420.1.sm.mkhc/…	-/-/-/-/-/-/-/-/-/-/-/-/-/-/-/-/-/-/-/-/-/-/-/-	24	18	Zjn_sc00008.1.g11690.1.am.mk/Zjn_sc00030.1.g01280.1.sm.mkhc/Zjn_sc00001.1.g12030.1.sm.mkhc/Zjn_sc00014.1.g09530.1.sm.mkhc/Zjn_sc00029.1.g06070.1.sm.mkhc/Zjn_sc00174.1.g00290.1.sm.mkhc/Zjn_sc00018.1.g02590.1.am.mkhc/Zjn_sc00039.1.g00140.1.sm.mkhc/Zjn_sc00120.1.g00070.1.am.mkhc/Zjn_sc00004.1.g12430.1.sm.mkhc/Zjn_sc00016.1.g03420.1.sm.mkhc/Zjn_sc00020.1.g05580.1.sm.mkhc/Zjn_sc00071.1.g02790.1.am.mk/…	6	Zjn_sc00001.1.g07250.1.sm.mk/Zjn_sc00073.1.g00470.1.sm.mkhc/Zjn_sc00021.1.g00240.1.sm.mkhc/Zjn_sc00069.1.g02210.1.am.mk/Zjn_sc00066.1.g00060.1.sm.mkhc/Zjn_sc00058.1.g02740.1.am.mk
BP	GO:0051274	beta-glucan biosynthetic process	24/3456	58/7883	0.694094	0.999977	Zjn_sc00008.1.g11690.1.am.mk/Zjn_sc00030.1.g01280.1.sm.mkhc/Zjn_sc00001.1.g12030.1.sm.mkhc/Zjn_sc00014.1.g09530.1.sm.mkhc/Zjn_sc00029.1.g06070.1.sm.mkhc/Zjn_sc00174.1.g00290.1.sm.mkhc/Zjn_sc00018.1.g02590.1.am.mkhc/Zjn_sc00039.1.g00140.1.sm.mkhc/Zjn_sc00001.1.g07250.1.sm.mk/Zjn_sc00120.1.g00070.1.am.mkhc/Zjn_sc00073.1.g00470.1.sm.mkhc/Zjn_sc00004.1.g12430.1.sm.mkhc/Zjn_sc00016.1.g03420.1.sm.mkhc/…	-/-/-/-/-/-/-/-/-/-/-/-/-/-/-/-/-/-/-/-/-/-/-/-	24	18	Zjn_sc00008.1.g11690.1.am.mk/Zjn_sc00030.1.g01280.1.sm.mkhc/Zjn_sc00001.1.g12030.1.sm.mkhc/Zjn_sc00014.1.g09530.1.sm.mkhc/Zjn_sc00029.1.g06070.1.sm.mkhc/Zjn_sc00174.1.g00290.1.sm.mkhc/Zjn_sc00018.1.g02590.1.am.mkhc/Zjn_sc00039.1.g00140.1.sm.mkhc/Zjn_sc00120.1.g00070.1.am.mkhc/Zjn_sc00004.1.g12430.1.sm.mkhc/Zjn_sc00016.1.g03420.1.sm.mkhc/Zjn_sc00020.1.g05580.1.sm.mkhc/Zjn_sc00071.1.g02790.1.am.mk/…	6	Zjn_sc00001.1.g07250.1.sm.mk/Zjn_sc00073.1.g00470.1.sm.mkhc/Zjn_sc00021.1.g00240.1.sm.mkhc/Zjn_sc00069.1.g02210.1.am.mk/Zjn_sc00066.1.g00060.1.sm.mkhc/Zjn_sc00058.1.g02740.1.am.mk
BP	GO:0006073	cellular glucan metabolic process	35/3456	84/7883	0.69521	0.999977	Zjn_sc00008.1.g11690.1.am.mk/Zjn_sc00068.1.g01940.1.sm.mk/Zjn_sc00030.1.g01280.1.sm.mkhc/Zjn_sc00001.1.g12030.1.sm.mkhc/Zjn_sc00014.1.g09530.1.sm.mkhc/Zjn_sc00029.1.g06070.1.sm.mkhc/Zjn_sc00023.1.g03930.1.am.mkhc/Zjn_sc00174.1.g00290.1.sm.mkhc/Zjn_sc00018.1.g02590.1.am.mkhc/Zjn_sc00039.1.g00140.1.sm.mkhc/Zjn_sc00001.1.g07250.1.sm.mk/Zjn_sc00068.1.g01950.1.sm.mkhc/Zjn_sc00120.1.g00070.1.am.mkhc/Zj…	-/-/-/-/-/-/-/-/-/-/-/-/-/-/-/-/-/-/-/-/-/-/-/-/-/-/-/-/-/-/-/-/-/-/-	35	22	Zjn_sc00008.1.g11690.1.am.mk/Zjn_sc00030.1.g01280.1.sm.mkhc/Zjn_sc00001.1.g12030.1.sm.mkhc/Zjn_sc00014.1.g09530.1.sm.mkhc/Zjn_sc00029.1.g06070.1.sm.mkhc/Zjn_sc00174.1.g00290.1.sm.mkhc/Zjn_sc00018.1.g02590.1.am.mkhc/Zjn_sc00039.1.g00140.1.sm.mkhc/Zjn_sc00120.1.g00070.1.am.mkhc/Zjn_sc00004.1.g12430.1.sm.mkhc/Zjn_sc00016.1.g03420.1.sm.mkhc/Zjn_sc00020.1.g05580.1.sm.mkhc/Zjn_sc00193.1.g00120.1.sm.mk/…	13	Zjn_sc00068.1.g01940.1.sm.mk/Zjn_sc00023.1.g03930.1.am.mkhc/Zjn_sc00001.1.g07250.1.sm.mk/Zjn_sc00068.1.g01950.1.sm.mkhc/Zjn_sc00073.1.g00470.1.sm.mkhc/Zjn_sc00001.1.g08120.1.am.mk/Zjn_sc00007.1.g08180.1.am.mkhc/Zjn_sc00004.1.g10870.1.sm.mkhc/Zjn_sc00022.1.g04550.1.sm.mkhc/Zjn_sc00021.1.g00240.1.sm.mkhc/Zjn_sc00069.1.g02210.1.am.mk/Zjn_sc00066.1.g00060.1.sm.mkhc/Zjn_sc00058.1.g02740.1.am.mk
BP	GO:0044042	glucan metabolic process	35/3456	84/7883	0.69521	0.999977	Zjn_sc00008.1.g11690.1.am.mk/Zjn_sc00068.1.g01940.1.sm.mk/Zjn_sc00030.1.g01280.1.sm.mkhc/Zjn_sc00001.1.g12030.1.sm.mkhc/Zjn_sc00014.1.g09530.1.sm.mkhc/Zjn_sc00029.1.g06070.1.sm.mkhc/Zjn_sc00023.1.g03930.1.am.mkhc/Zjn_sc00174.1.g00290.1.sm.mkhc/Zjn_sc00018.1.g02590.1.am.mkhc/Zjn_sc00039.1.g00140.1.sm.mkhc/Zjn_sc00001.1.g07250.1.sm.mk/Zjn_sc00068.1.g01950.1.sm.mkhc/Zjn_sc00120.1.g00070.1.am.mkhc/Zj…	-/-/-/-/-/-/-/-/-/-/-/-/-/-/-/-/-/-/-/-/-/-/-/-/-/-/-/-/-/-/-/-/-/-/-	35	22	Zjn_sc00008.1.g11690.1.am.mk/Zjn_sc00030.1.g01280.1.sm.mkhc/Zjn_sc00001.1.g12030.1.sm.mkhc/Zjn_sc00014.1.g09530.1.sm.mkhc/Zjn_sc00029.1.g06070.1.sm.mkhc/Zjn_sc00174.1.g00290.1.sm.mkhc/Zjn_sc00018.1.g02590.1.am.mkhc/Zjn_sc00039.1.g00140.1.sm.mkhc/Zjn_sc00120.1.g00070.1.am.mkhc/Zjn_sc00004.1.g12430.1.sm.mkhc/Zjn_sc00016.1.g03420.1.sm.mkhc/Zjn_sc00020.1.g05580.1.sm.mkhc/Zjn_sc00193.1.g00120.1.sm.mk/…	13	Zjn_sc00068.1.g01940.1.sm.mk/Zjn_sc00023.1.g03930.1.am.mkhc/Zjn_sc00001.1.g07250.1.sm.mk/Zjn_sc00068.1.g01950.1.sm.mkhc/Zjn_sc00073.1.g00470.1.sm.mkhc/Zjn_sc00001.1.g08120.1.am.mk/Zjn_sc00007.1.g08180.1.am.mkhc/Zjn_sc00004.1.g10870.1.sm.mkhc/Zjn_sc00022.1.g04550.1.sm.mkhc/Zjn_sc00021.1.g00240.1.sm.mkhc/Zjn_sc00069.1.g02210.1.am.mk/Zjn_sc00066.1.g00060.1.sm.mkhc/Zjn_sc00058.1.g02740.1.am.mk
BP	GO:0044264	cellular polysaccharide metabolic process	35/3456	84/7883	0.69521	0.999977	Zjn_sc00008.1.g11690.1.am.mk/Zjn_sc00068.1.g01940.1.sm.mk/Zjn_sc00030.1.g01280.1.sm.mkhc/Zjn_sc00001.1.g12030.1.sm.mkhc/Zjn_sc00014.1.g09530.1.sm.mkhc/Zjn_sc00029.1.g06070.1.sm.mkhc/Zjn_sc00023.1.g03930.1.am.mkhc/Zjn_sc00174.1.g00290.1.sm.mkhc/Zjn_sc00018.1.g02590.1.am.mkhc/Zjn_sc00039.1.g00140.1.sm.mkhc/Zjn_sc00001.1.g07250.1.sm.mk/Zjn_sc00068.1.g01950.1.sm.mkhc/Zjn_sc00120.1.g00070.1.am.mkhc/Zj…	-/-/-/-/-/-/-/-/-/-/-/-/-/-/-/-/-/-/-/-/-/-/-/-/-/-/-/-/-/-/-/-/-/-/-	35	22	Zjn_sc00008.1.g11690.1.am.mk/Zjn_sc00030.1.g01280.1.sm.mkhc/Zjn_sc00001.1.g12030.1.sm.mkhc/Zjn_sc00014.1.g09530.1.sm.mkhc/Zjn_sc00029.1.g06070.1.sm.mkhc/Zjn_sc00174.1.g00290.1.sm.mkhc/Zjn_sc00018.1.g02590.1.am.mkhc/Zjn_sc00039.1.g00140.1.sm.mkhc/Zjn_sc00120.1.g00070.1.am.mkhc/Zjn_sc00004.1.g12430.1.sm.mkhc/Zjn_sc00016.1.g03420.1.sm.mkhc/Zjn_sc00020.1.g05580.1.sm.mkhc/Zjn_sc00193.1.g00120.1.sm.mk/…	13	Zjn_sc00068.1.g01940.1.sm.mk/Zjn_sc00023.1.g03930.1.am.mkhc/Zjn_sc00001.1.g07250.1.sm.mk/Zjn_sc00068.1.g01950.1.sm.mkhc/Zjn_sc00073.1.g00470.1.sm.mkhc/Zjn_sc00001.1.g08120.1.am.mk/Zjn_sc00007.1.g08180.1.am.mkhc/Zjn_sc00004.1.g10870.1.sm.mkhc/Zjn_sc00022.1.g04550.1.sm.mkhc/Zjn_sc00021.1.g00240.1.sm.mkhc/Zjn_sc00069.1.g02210.1.am.mk/Zjn_sc00066.1.g00060.1.sm.mkhc/Zjn_sc00058.1.g02740.1.am.mk
BP	GO:0006413	translational initiation	11/3456	27/7883	0.69578	0.999977	Zjn_sc00026.1.g01010.1.sm.mkhc/Zjn_sc00044.1.g04810.1.sm.mkhc/Zjn_sc00051.1.g00820.1.sm.mkhc/Zjn_sc00007.1.g02120.1.am.mkhc/Zjn_sc00066.1.g02140.1.sm.mkhc/Zjn_sc00003.1.g14930.1.sm.mkhc/Zjn_sc00009.1.g09610.1.sm.mkhc/Zjn_sc00020.1.g00880.1.am.mkhc/Zjn_sc00001.1.g00780.1.am.mkhc/Zjn_sc00005.1.g03240.1.sm.mkhc/Zjn_sc00004.1.g10660.1.am.mk	-/-/-/-/-/-/-/-/-/-/-	11	8	Zjn_sc00026.1.g01010.1.sm.mkhc/Zjn_sc00051.1.g00820.1.sm.mkhc/Zjn_sc00007.1.g02120.1.am.mkhc/Zjn_sc00066.1.g02140.1.sm.mkhc/Zjn_sc00003.1.g14930.1.sm.mkhc/Zjn_sc00020.1.g00880.1.am.mkhc/Zjn_sc00001.1.g00780.1.am.mkhc/Zjn_sc00004.1.g10660.1.am.mk	3	Zjn_sc00044.1.g04810.1.sm.mkhc/Zjn_sc00009.1.g09610.1.sm.mkhc/Zjn_sc00005.1.g03240.1.sm.mkhc
BP	GO:0009057	macromolecule catabolic process	52/3456	124/7883	0.698254	0.999977	Zjn_sc00002.1.g14700.1.sm.mk/Zjn_sc00107.1.g00940.1.sm.mkhc/Zjn_sc00015.1.g05800.1.sm.mkhc/Zjn_sc00037.1.g05370.1.sm.mkhc/Zjn_sc00004.1.g03180.1.am.mk/Zjn_sc00097.1.g01430.1.sm.mk/Zjn_sc00010.1.g02110.1.am.mkhc/Zjn_sc00004.1.g03160.1.sm.mkhc/Zjn_sc00044.1.g04230.1.am.mk/Zjn_sc00967.1.g00010.1.am.mk/Zjn_sc00080.1.g00990.1.sm.mkhc/Zjn_sc00001.1.g07680.1.sm.mkhc/Zjn_sc00004.1.g02680.1.am.mk/Zjn_sc00…	-/-/-/-/-/-/-/-/-/-/-/-/-/-/-/-/-/-/-/-/-/-/-/-/-/-/-/-/-/-/-/-/-/-/-/-/-/-/-/-/-/-/-/-/-/-/-/-/-/-/-/-	52	40	Zjn_sc00002.1.g14700.1.sm.mk/Zjn_sc00015.1.g05800.1.sm.mkhc/Zjn_sc00037.1.g05370.1.sm.mkhc/Zjn_sc00097.1.g01430.1.sm.mk/Zjn_sc00010.1.g02110.1.am.mkhc/Zjn_sc00044.1.g04230.1.am.mk/Zjn_sc00967.1.g00010.1.am.mk/Zjn_sc00080.1.g00990.1.sm.mkhc/Zjn_sc00001.1.g07680.1.sm.mkhc/Zjn_sc00004.1.g02680.1.am.mk/Zjn_sc00024.1.g02670.1.sm.mkhc/Zjn_sc00067.1.g02690.1.sm.mkhc/Zjn_sc00002.1.g12620.1.sm.mkhc/Zjn_sc…	12	Zjn_sc00107.1.g00940.1.sm.mkhc/Zjn_sc00004.1.g03180.1.am.mk/Zjn_sc00004.1.g03160.1.sm.mkhc/Zjn_sc00001.1.g03040.1.am.mkhc/Zjn_sc00096.1.g00120.1.sm.mkhc/Zjn_sc00015.1.g01530.1.am.mkhc/Zjn_sc00043.1.g04950.1.am.mkhc/Zjn_sc00003.1.g04200.1.sm.mk/Zjn_sc00001.1.g07720.1.am.mk/Zjn_sc00039.1.g03750.1.sm.mkhc/Zjn_sc00004.1.g03140.1.sm.mkhc/Zjn_sc00043.1.g00090.1.sm.mkhc
BP	GO:0016071	mRNA metabolic process	21/3456	51/7883	0.698982	0.999977	Zjn_sc00023.1.g03420.1.sm.mkhc/novel.1204/Zjn_sc00097.1.g01430.1.sm.mk/Zjn_sc00210.1.g00040.1.am.mk/Zjn_sc00967.1.g00010.1.am.mk/Zjn_sc00017.1.g01280.1.sm.mkhc/Zjn_sc00034.1.g01920.1.sm.mkhc/Zjn_sc00184.1.g00070.1.am.mkhc/Zjn_sc00013.1.g03790.1.sm.mkhc/Zjn_sc00049.1.g01420.1.sm.mkhc/Zjn_sc00003.1.g05270.1.sm.mkhc/Zjn_sc00014.1.g09790.1.sm.mkhc/Zjn_sc00001.1.g10530.1.sm.mkhc/Zjn_sc00027.1.g04910.1…	-/-/-/-/-/-/-/-/-/-/-/-/-/-/-/-/-/-/-/-/-	21	12	Zjn_sc00097.1.g01430.1.sm.mk/Zjn_sc00210.1.g00040.1.am.mk/Zjn_sc00967.1.g00010.1.am.mk/Zjn_sc00017.1.g01280.1.sm.mkhc/Zjn_sc00184.1.g00070.1.am.mkhc/Zjn_sc00013.1.g03790.1.sm.mkhc/Zjn_sc00049.1.g01420.1.sm.mkhc/Zjn_sc00037.1.g02090.1.sm.mkhc/Zjn_sc00022.1.g00470.1.am.mk/Zjn_sc00001.1.g11590.1.am.mkhc/Zjn_sc00007.1.g04050.1.am.mk/Zjn_sc00014.1.g02560.1.sm.mkhc	9	Zjn_sc00023.1.g03420.1.sm.mkhc/novel.1204/Zjn_sc00034.1.g01920.1.sm.mkhc/Zjn_sc00003.1.g05270.1.sm.mkhc/Zjn_sc00014.1.g09790.1.sm.mkhc/Zjn_sc00001.1.g10530.1.sm.mkhc/Zjn_sc00027.1.g04910.1.sm.mkhc/Zjn_sc00071.1.g00420.1.am.mkhc/Zjn_sc00002.1.g06600.1.sm.mkhc
BP	GO:0003333	amino acid transmembrane transport	13/3456	32/7883	0.705271	0.999977	Zjn_sc00007.1.g07860.1.sm.mk/Zjn_sc00009.1.g01260.1.am.mkhc/Zjn_sc00088.1.g00690.1.am.mkhc/Zjn_sc00127.1.g00340.1.am.mk/Zjn_sc00002.1.g00250.1.am.mk/Zjn_sc00065.1.g00600.1.sm.mkhc/Zjn_sc00009.1.g01250.1.sm.mk/Zjn_sc00018.1.g00370.1.am.mk/Zjn_sc00036.1.g02810.1.am.mk/Zjn_sc00043.1.g03810.1.am.mk/Zjn_sc00002.1.g00270.1.sm.mk/Zjn_sc00026.1.g01360.1.sm.mk/Zjn_sc00065.1.g01300.1.am.mk	-/-/-/-/-/-/-/-/-/-/-/-/-	13	4	Zjn_sc00009.1.g01260.1.am.mkhc/Zjn_sc00018.1.g00370.1.am.mk/Zjn_sc00026.1.g01360.1.sm.mk/Zjn_sc00065.1.g01300.1.am.mk	9	Zjn_sc00007.1.g07860.1.sm.mk/Zjn_sc00088.1.g00690.1.am.mkhc/Zjn_sc00127.1.g00340.1.am.mk/Zjn_sc00002.1.g00250.1.am.mk/Zjn_sc00065.1.g00600.1.sm.mkhc/Zjn_sc00009.1.g01250.1.sm.mk/Zjn_sc00036.1.g02810.1.am.mk/Zjn_sc00043.1.g03810.1.am.mk/Zjn_sc00002.1.g00270.1.sm.mk
BP	GO:0006865	amino acid transport	13/3456	32/7883	0.705271	0.999977	Zjn_sc00007.1.g07860.1.sm.mk/Zjn_sc00009.1.g01260.1.am.mkhc/Zjn_sc00088.1.g00690.1.am.mkhc/Zjn_sc00127.1.g00340.1.am.mk/Zjn_sc00002.1.g00250.1.am.mk/Zjn_sc00065.1.g00600.1.sm.mkhc/Zjn_sc00009.1.g01250.1.sm.mk/Zjn_sc00018.1.g00370.1.am.mk/Zjn_sc00036.1.g02810.1.am.mk/Zjn_sc00043.1.g03810.1.am.mk/Zjn_sc00002.1.g00270.1.sm.mk/Zjn_sc00026.1.g01360.1.sm.mk/Zjn_sc00065.1.g01300.1.am.mk	-/-/-/-/-/-/-/-/-/-/-/-/-	13	4	Zjn_sc00009.1.g01260.1.am.mkhc/Zjn_sc00018.1.g00370.1.am.mk/Zjn_sc00026.1.g01360.1.sm.mk/Zjn_sc00065.1.g01300.1.am.mk	9	Zjn_sc00007.1.g07860.1.sm.mk/Zjn_sc00088.1.g00690.1.am.mkhc/Zjn_sc00127.1.g00340.1.am.mk/Zjn_sc00002.1.g00250.1.am.mk/Zjn_sc00065.1.g00600.1.sm.mkhc/Zjn_sc00009.1.g01250.1.sm.mk/Zjn_sc00036.1.g02810.1.am.mk/Zjn_sc00043.1.g03810.1.am.mk/Zjn_sc00002.1.g00270.1.sm.mk
BP	GO:0098656	anion transmembrane transport	13/3456	32/7883	0.705271	0.999977	Zjn_sc00007.1.g07860.1.sm.mk/Zjn_sc00009.1.g01260.1.am.mkhc/Zjn_sc00088.1.g00690.1.am.mkhc/Zjn_sc00127.1.g00340.1.am.mk/Zjn_sc00002.1.g00250.1.am.mk/Zjn_sc00065.1.g00600.1.sm.mkhc/Zjn_sc00009.1.g01250.1.sm.mk/Zjn_sc00018.1.g00370.1.am.mk/Zjn_sc00036.1.g02810.1.am.mk/Zjn_sc00043.1.g03810.1.am.mk/Zjn_sc00002.1.g00270.1.sm.mk/Zjn_sc00026.1.g01360.1.sm.mk/Zjn_sc00065.1.g01300.1.am.mk	-/-/-/-/-/-/-/-/-/-/-/-/-	13	4	Zjn_sc00009.1.g01260.1.am.mkhc/Zjn_sc00018.1.g00370.1.am.mk/Zjn_sc00026.1.g01360.1.sm.mk/Zjn_sc00065.1.g01300.1.am.mk	9	Zjn_sc00007.1.g07860.1.sm.mk/Zjn_sc00088.1.g00690.1.am.mkhc/Zjn_sc00127.1.g00340.1.am.mk/Zjn_sc00002.1.g00250.1.am.mk/Zjn_sc00065.1.g00600.1.sm.mkhc/Zjn_sc00009.1.g01250.1.sm.mk/Zjn_sc00036.1.g02810.1.am.mk/Zjn_sc00043.1.g03810.1.am.mk/Zjn_sc00002.1.g00270.1.sm.mk
BP	GO:1903825	organic acid transmembrane transport	13/3456	32/7883	0.705271	0.999977	Zjn_sc00007.1.g07860.1.sm.mk/Zjn_sc00009.1.g01260.1.am.mkhc/Zjn_sc00088.1.g00690.1.am.mkhc/Zjn_sc00127.1.g00340.1.am.mk/Zjn_sc00002.1.g00250.1.am.mk/Zjn_sc00065.1.g00600.1.sm.mkhc/Zjn_sc00009.1.g01250.1.sm.mk/Zjn_sc00018.1.g00370.1.am.mk/Zjn_sc00036.1.g02810.1.am.mk/Zjn_sc00043.1.g03810.1.am.mk/Zjn_sc00002.1.g00270.1.sm.mk/Zjn_sc00026.1.g01360.1.sm.mk/Zjn_sc00065.1.g01300.1.am.mk	-/-/-/-/-/-/-/-/-/-/-/-/-	13	4	Zjn_sc00009.1.g01260.1.am.mkhc/Zjn_sc00018.1.g00370.1.am.mk/Zjn_sc00026.1.g01360.1.sm.mk/Zjn_sc00065.1.g01300.1.am.mk	9	Zjn_sc00007.1.g07860.1.sm.mk/Zjn_sc00088.1.g00690.1.am.mkhc/Zjn_sc00127.1.g00340.1.am.mk/Zjn_sc00002.1.g00250.1.am.mk/Zjn_sc00065.1.g00600.1.sm.mkhc/Zjn_sc00009.1.g01250.1.sm.mk/Zjn_sc00036.1.g02810.1.am.mk/Zjn_sc00043.1.g03810.1.am.mk/Zjn_sc00002.1.g00270.1.sm.mk
BP	GO:1905039	carboxylic acid transmembrane transport	13/3456	32/7883	0.705271	0.999977	Zjn_sc00007.1.g07860.1.sm.mk/Zjn_sc00009.1.g01260.1.am.mkhc/Zjn_sc00088.1.g00690.1.am.mkhc/Zjn_sc00127.1.g00340.1.am.mk/Zjn_sc00002.1.g00250.1.am.mk/Zjn_sc00065.1.g00600.1.sm.mkhc/Zjn_sc00009.1.g01250.1.sm.mk/Zjn_sc00018.1.g00370.1.am.mk/Zjn_sc00036.1.g02810.1.am.mk/Zjn_sc00043.1.g03810.1.am.mk/Zjn_sc00002.1.g00270.1.sm.mk/Zjn_sc00026.1.g01360.1.sm.mk/Zjn_sc00065.1.g01300.1.am.mk	-/-/-/-/-/-/-/-/-/-/-/-/-	13	4	Zjn_sc00009.1.g01260.1.am.mkhc/Zjn_sc00018.1.g00370.1.am.mk/Zjn_sc00026.1.g01360.1.sm.mk/Zjn_sc00065.1.g01300.1.am.mk	9	Zjn_sc00007.1.g07860.1.sm.mk/Zjn_sc00088.1.g00690.1.am.mkhc/Zjn_sc00127.1.g00340.1.am.mk/Zjn_sc00002.1.g00250.1.am.mk/Zjn_sc00065.1.g00600.1.sm.mkhc/Zjn_sc00009.1.g01250.1.sm.mk/Zjn_sc00036.1.g02810.1.am.mk/Zjn_sc00043.1.g03810.1.am.mk/Zjn_sc00002.1.g00270.1.sm.mk
BP	GO:0051704	multi-organism process	23/3456	56/7883	0.708813	0.999977	Zjn_sc00023.1.g03980.1.am.mkhc/Zjn_sc00002.1.g09940.1.am.mk/Zjn_sc00004.1.g10920.1.am.mk/Zjn_sc00005.1.g06940.1.sm.mk/Zjn_sc00004.1.g12140.1.am.mk/Zjn_sc00009.1.g12000.1.am.mk/novel.1133/Zjn_sc00026.1.g00830.1.sm.mk/Zjn_sc00008.1.g11780.1.am.mk/Zjn_sc00027.1.g05620.1.sm.mk/Zjn_sc00111.1.g00510.1.am.mk/Zjn_sc00029.1.g01580.1.am.mk/Zjn_sc00020.1.g01990.1.sm.mk/Zjn_sc00096.1.g02100.1.am.mk/Zjn_sc000…	-/-/-/-/-/-/-/-/-/-/-/-/-/-/-/-/-/-/-/-/-/-/-	23	9	Zjn_sc00002.1.g09940.1.am.mk/Zjn_sc00004.1.g10920.1.am.mk/Zjn_sc00026.1.g00830.1.sm.mk/Zjn_sc00008.1.g11780.1.am.mk/Zjn_sc00027.1.g05620.1.sm.mk/Zjn_sc00020.1.g01990.1.sm.mk/Zjn_sc00004.1.g10910.1.sm.mkhc/Zjn_sc00024.1.g00940.1.am.mk/Zjn_sc00097.1.g00580.1.sm.mkhc	14	Zjn_sc00023.1.g03980.1.am.mkhc/Zjn_sc00005.1.g06940.1.sm.mk/Zjn_sc00004.1.g12140.1.am.mk/Zjn_sc00009.1.g12000.1.am.mk/novel.1133/Zjn_sc00111.1.g00510.1.am.mk/Zjn_sc00029.1.g01580.1.am.mk/Zjn_sc00096.1.g02100.1.am.mk/Zjn_sc00016.1.g01980.1.am.mk/Zjn_sc00005.1.g00560.1.am.mk/Zjn_sc00062.1.g00430.1.am.mk/Zjn_sc00001.1.g07230.1.am.mk/Zjn_sc00008.1.g02220.1.am.mk/Zjn_sc00039.1.g02960.1.am.mkhc
BP	GO:0002376	immune system process	4/3456	10/7883	0.708948	0.999977	Zjn_sc00005.1.g06940.1.sm.mk/Zjn_sc00009.1.g12000.1.am.mk/Zjn_sc00111.1.g00510.1.am.mk/Zjn_sc00062.1.g00430.1.am.mk	-/-/-/-	4	0		4	Zjn_sc00005.1.g06940.1.sm.mk/Zjn_sc00009.1.g12000.1.am.mk/Zjn_sc00111.1.g00510.1.am.mk/Zjn_sc00062.1.g00430.1.am.mk
BP	GO:0002682	regulation of immune system process	4/3456	10/7883	0.708948	0.999977	Zjn_sc00005.1.g06940.1.sm.mk/Zjn_sc00009.1.g12000.1.am.mk/Zjn_sc00111.1.g00510.1.am.mk/Zjn_sc00062.1.g00430.1.am.mk	-/-/-/-	4	0		4	Zjn_sc00005.1.g06940.1.sm.mk/Zjn_sc00009.1.g12000.1.am.mk/Zjn_sc00111.1.g00510.1.am.mk/Zjn_sc00062.1.g00430.1.am.mk
BP	GO:0002831	regulation of response to biotic stimulus	4/3456	10/7883	0.708948	0.999977	Zjn_sc00005.1.g06940.1.sm.mk/Zjn_sc00009.1.g12000.1.am.mk/Zjn_sc00111.1.g00510.1.am.mk/Zjn_sc00062.1.g00430.1.am.mk	-/-/-/-	4	0		4	Zjn_sc00005.1.g06940.1.sm.mk/Zjn_sc00009.1.g12000.1.am.mk/Zjn_sc00111.1.g00510.1.am.mk/Zjn_sc00062.1.g00430.1.am.mk
BP	GO:0006367	transcription initiation from RNA polymerase II promoter	4/3456	10/7883	0.708948	0.999977	Zjn_sc00040.1.g01220.1.sm.mkhc/Zjn_sc00040.1.g01260.1.sm.mk/Zjn_sc00009.1.g00320.1.sm.mk/Zjn_sc00032.1.g01520.1.sm.mkhc	-/-/-/-	4	0		4	Zjn_sc00040.1.g01220.1.sm.mkhc/Zjn_sc00040.1.g01260.1.sm.mk/Zjn_sc00009.1.g00320.1.sm.mk/Zjn_sc00032.1.g01520.1.sm.mkhc
BP	GO:0006417	regulation of translation	4/3456	10/7883	0.708948	0.999977	Zjn_sc00167.1.g00210.1.sm.mk/Zjn_sc00160.1.g00230.1.sm.mkhc/Zjn_sc00014.1.g04900.1.sm.mkhc/Zjn_sc00167.1.g00220.1.sm.mk	-/-/-/-	4	2	Zjn_sc00160.1.g00230.1.sm.mkhc/Zjn_sc00014.1.g04900.1.sm.mkhc	2	Zjn_sc00167.1.g00210.1.sm.mk/Zjn_sc00167.1.g00220.1.sm.mk
BP	GO:0006955	immune response	4/3456	10/7883	0.708948	0.999977	Zjn_sc00005.1.g06940.1.sm.mk/Zjn_sc00009.1.g12000.1.am.mk/Zjn_sc00111.1.g00510.1.am.mk/Zjn_sc00062.1.g00430.1.am.mk	-/-/-/-	4	0		4	Zjn_sc00005.1.g06940.1.sm.mk/Zjn_sc00009.1.g12000.1.am.mk/Zjn_sc00111.1.g00510.1.am.mk/Zjn_sc00062.1.g00430.1.am.mk
BP	GO:0009309	amine biosynthetic process	4/3456	10/7883	0.708948	0.999977	Zjn_sc00194.1.g00180.1.sm.mkhc/Zjn_sc00006.1.g01190.1.sm.mkhc/Zjn_sc00044.1.g05240.1.sm.mk/Zjn_sc00194.1.g00170.1.sm.mk	-/-/-/-	4	1	Zjn_sc00006.1.g01190.1.sm.mkhc	3	Zjn_sc00194.1.g00180.1.sm.mkhc/Zjn_sc00044.1.g05240.1.sm.mk/Zjn_sc00194.1.g00170.1.sm.mk
BP	GO:0009627	systemic acquired resistance	4/3456	10/7883	0.708948	0.999977	Zjn_sc00005.1.g06940.1.sm.mk/Zjn_sc00009.1.g12000.1.am.mk/Zjn_sc00111.1.g00510.1.am.mk/Zjn_sc00062.1.g00430.1.am.mk	-/-/-/-	4	0		4	Zjn_sc00005.1.g06940.1.sm.mk/Zjn_sc00009.1.g12000.1.am.mk/Zjn_sc00111.1.g00510.1.am.mk/Zjn_sc00062.1.g00430.1.am.mk
BP	GO:0009814	defense response, incompatible interaction	4/3456	10/7883	0.708948	0.999977	Zjn_sc00005.1.g06940.1.sm.mk/Zjn_sc00009.1.g12000.1.am.mk/Zjn_sc00111.1.g00510.1.am.mk/Zjn_sc00062.1.g00430.1.am.mk	-/-/-/-	4	0		4	Zjn_sc00005.1.g06940.1.sm.mk/Zjn_sc00009.1.g12000.1.am.mk/Zjn_sc00111.1.g00510.1.am.mk/Zjn_sc00062.1.g00430.1.am.mk
BP	GO:0010112	regulation of systemic acquired resistance	4/3456	10/7883	0.708948	0.999977	Zjn_sc00005.1.g06940.1.sm.mk/Zjn_sc00009.1.g12000.1.am.mk/Zjn_sc00111.1.g00510.1.am.mk/Zjn_sc00062.1.g00430.1.am.mk	-/-/-/-	4	0		4	Zjn_sc00005.1.g06940.1.sm.mk/Zjn_sc00009.1.g12000.1.am.mk/Zjn_sc00111.1.g00510.1.am.mk/Zjn_sc00062.1.g00430.1.am.mk
BP	GO:0010608	posttranscriptional regulation of gene expression	4/3456	10/7883	0.708948	0.999977	Zjn_sc00167.1.g00210.1.sm.mk/Zjn_sc00160.1.g00230.1.sm.mkhc/Zjn_sc00014.1.g04900.1.sm.mkhc/Zjn_sc00167.1.g00220.1.sm.mk	-/-/-/-	4	2	Zjn_sc00160.1.g00230.1.sm.mkhc/Zjn_sc00014.1.g04900.1.sm.mkhc	2	Zjn_sc00167.1.g00210.1.sm.mk/Zjn_sc00167.1.g00220.1.sm.mk
BP	GO:0031347	regulation of defense response	4/3456	10/7883	0.708948	0.999977	Zjn_sc00005.1.g06940.1.sm.mk/Zjn_sc00009.1.g12000.1.am.mk/Zjn_sc00111.1.g00510.1.am.mk/Zjn_sc00062.1.g00430.1.am.mk	-/-/-/-	4	0		4	Zjn_sc00005.1.g06940.1.sm.mk/Zjn_sc00009.1.g12000.1.am.mk/Zjn_sc00111.1.g00510.1.am.mk/Zjn_sc00062.1.g00430.1.am.mk
BP	GO:0032101	regulation of response to external stimulus	4/3456	10/7883	0.708948	0.999977	Zjn_sc00005.1.g06940.1.sm.mk/Zjn_sc00009.1.g12000.1.am.mk/Zjn_sc00111.1.g00510.1.am.mk/Zjn_sc00062.1.g00430.1.am.mk	-/-/-/-	4	0		4	Zjn_sc00005.1.g06940.1.sm.mk/Zjn_sc00009.1.g12000.1.am.mk/Zjn_sc00111.1.g00510.1.am.mk/Zjn_sc00062.1.g00430.1.am.mk
BP	GO:0034248	regulation of cellular amide metabolic process	4/3456	10/7883	0.708948	0.999977	Zjn_sc00167.1.g00210.1.sm.mk/Zjn_sc00160.1.g00230.1.sm.mkhc/Zjn_sc00014.1.g04900.1.sm.mkhc/Zjn_sc00167.1.g00220.1.sm.mk	-/-/-/-	4	2	Zjn_sc00160.1.g00230.1.sm.mkhc/Zjn_sc00014.1.g04900.1.sm.mkhc	2	Zjn_sc00167.1.g00210.1.sm.mk/Zjn_sc00167.1.g00220.1.sm.mk
BP	GO:0042401	cellular biogenic amine biosynthetic process	4/3456	10/7883	0.708948	0.999977	Zjn_sc00194.1.g00180.1.sm.mkhc/Zjn_sc00006.1.g01190.1.sm.mkhc/Zjn_sc00044.1.g05240.1.sm.mk/Zjn_sc00194.1.g00170.1.sm.mk	-/-/-/-	4	1	Zjn_sc00006.1.g01190.1.sm.mkhc	3	Zjn_sc00194.1.g00180.1.sm.mkhc/Zjn_sc00044.1.g05240.1.sm.mk/Zjn_sc00194.1.g00170.1.sm.mk
BP	GO:0043900	regulation of multi-organism process	4/3456	10/7883	0.708948	0.999977	Zjn_sc00005.1.g06940.1.sm.mk/Zjn_sc00009.1.g12000.1.am.mk/Zjn_sc00111.1.g00510.1.am.mk/Zjn_sc00062.1.g00430.1.am.mk	-/-/-/-	4	0		4	Zjn_sc00005.1.g06940.1.sm.mk/Zjn_sc00009.1.g12000.1.am.mk/Zjn_sc00111.1.g00510.1.am.mk/Zjn_sc00062.1.g00430.1.am.mk
BP	GO:0045087	innate immune response	4/3456	10/7883	0.708948	0.999977	Zjn_sc00005.1.g06940.1.sm.mk/Zjn_sc00009.1.g12000.1.am.mk/Zjn_sc00111.1.g00510.1.am.mk/Zjn_sc00062.1.g00430.1.am.mk	-/-/-/-	4	0		4	Zjn_sc00005.1.g06940.1.sm.mk/Zjn_sc00009.1.g12000.1.am.mk/Zjn_sc00111.1.g00510.1.am.mk/Zjn_sc00062.1.g00430.1.am.mk
BP	GO:0045088	regulation of innate immune response	4/3456	10/7883	0.708948	0.999977	Zjn_sc00005.1.g06940.1.sm.mk/Zjn_sc00009.1.g12000.1.am.mk/Zjn_sc00111.1.g00510.1.am.mk/Zjn_sc00062.1.g00430.1.am.mk	-/-/-/-	4	0		4	Zjn_sc00005.1.g06940.1.sm.mk/Zjn_sc00009.1.g12000.1.am.mk/Zjn_sc00111.1.g00510.1.am.mk/Zjn_sc00062.1.g00430.1.am.mk
BP	GO:0050776	regulation of immune response	4/3456	10/7883	0.708948	0.999977	Zjn_sc00005.1.g06940.1.sm.mk/Zjn_sc00009.1.g12000.1.am.mk/Zjn_sc00111.1.g00510.1.am.mk/Zjn_sc00062.1.g00430.1.am.mk	-/-/-/-	4	0		4	Zjn_sc00005.1.g06940.1.sm.mk/Zjn_sc00009.1.g12000.1.am.mk/Zjn_sc00111.1.g00510.1.am.mk/Zjn_sc00062.1.g00430.1.am.mk
BP	GO:0071941	nitrogen cycle metabolic process	4/3456	10/7883	0.708948	0.999977	Zjn_sc00078.1.g01420.1.am.mkhc/Zjn_sc00109.1.g00570.1.am.mkhc/Zjn_sc00055.1.g00060.1.sm.mkhc/Zjn_sc00106.1.g01380.1.am.mk	-/-/-/-	4	4	Zjn_sc00078.1.g01420.1.am.mkhc/Zjn_sc00109.1.g00570.1.am.mkhc/Zjn_sc00055.1.g00060.1.sm.mkhc/Zjn_sc00106.1.g01380.1.am.mk	0
BP	GO:0080134	regulation of response to stress	4/3456	10/7883	0.708948	0.999977	Zjn_sc00005.1.g06940.1.sm.mk/Zjn_sc00009.1.g12000.1.am.mk/Zjn_sc00111.1.g00510.1.am.mk/Zjn_sc00062.1.g00430.1.am.mk	-/-/-/-	4	0		4	Zjn_sc00005.1.g06940.1.sm.mk/Zjn_sc00009.1.g12000.1.am.mk/Zjn_sc00111.1.g00510.1.am.mk/Zjn_sc00062.1.g00430.1.am.mk
BP	GO:1903047	mitotic cell cycle process	4/3456	10/7883	0.708948	0.999977	Zjn_sc00009.1.g04740.1.am.mkhc/Zjn_sc00022.1.g06660.1.sm.mkhc/Zjn_sc00055.1.g01350.1.sm.mk/Zjn_sc00073.1.g00570.1.am.mkhc	-/-/-/-	4	4	Zjn_sc00009.1.g04740.1.am.mkhc/Zjn_sc00022.1.g06660.1.sm.mkhc/Zjn_sc00055.1.g01350.1.sm.mk/Zjn_sc00073.1.g00570.1.am.mkhc	0
BP	GO:0006334	nucleosome assembly	6/3456	15/7883	0.708981	0.999977	Zjn_sc00012.1.g02990.1.sm.mkhc/Zjn_sc00004.1.g07810.1.sm.mkhc/Zjn_sc00056.1.g03840.1.am.mk/Zjn_sc00017.1.g02430.1.sm.mkhc/Zjn_sc00036.1.g03400.1.sm.mkhc/Zjn_sc00027.1.g03290.1.am.mkhc	-/-/-/-/-/-	6	5	Zjn_sc00012.1.g02990.1.sm.mkhc/Zjn_sc00056.1.g03840.1.am.mk/Zjn_sc00017.1.g02430.1.sm.mkhc/Zjn_sc00036.1.g03400.1.sm.mkhc/Zjn_sc00027.1.g03290.1.am.mkhc	1	Zjn_sc00004.1.g07810.1.sm.mkhc
BP	GO:0010876	lipid localization	6/3456	15/7883	0.708981	0.999977	Zjn_sc00087.1.g00550.1.am.mk/novel.11/Zjn_sc00017.1.g00220.1.am.mkhc/Zjn_sc00050.1.g00920.1.sm.mkhc/Zjn_sc00006.1.g02850.1.sm.mkhc/Zjn_sc00066.1.g00110.1.sm.mkhc	-/-/-/-/-/-	6	3	Zjn_sc00017.1.g00220.1.am.mkhc/Zjn_sc00050.1.g00920.1.sm.mkhc/Zjn_sc00006.1.g02850.1.sm.mkhc	3	Zjn_sc00087.1.g00550.1.am.mk/novel.11/Zjn_sc00066.1.g00110.1.sm.mkhc
BP	GO:0031497	chromatin assembly	6/3456	15/7883	0.708981	0.999977	Zjn_sc00012.1.g02990.1.sm.mkhc/Zjn_sc00004.1.g07810.1.sm.mkhc/Zjn_sc00056.1.g03840.1.am.mk/Zjn_sc00017.1.g02430.1.sm.mkhc/Zjn_sc00036.1.g03400.1.sm.mkhc/Zjn_sc00027.1.g03290.1.am.mkhc	-/-/-/-/-/-	6	5	Zjn_sc00012.1.g02990.1.sm.mkhc/Zjn_sc00056.1.g03840.1.am.mk/Zjn_sc00017.1.g02430.1.sm.mkhc/Zjn_sc00036.1.g03400.1.sm.mkhc/Zjn_sc00027.1.g03290.1.am.mkhc	1	Zjn_sc00004.1.g07810.1.sm.mkhc
BP	GO:0034728	nucleosome organization	6/3456	15/7883	0.708981	0.999977	Zjn_sc00012.1.g02990.1.sm.mkhc/Zjn_sc00004.1.g07810.1.sm.mkhc/Zjn_sc00056.1.g03840.1.am.mk/Zjn_sc00017.1.g02430.1.sm.mkhc/Zjn_sc00036.1.g03400.1.sm.mkhc/Zjn_sc00027.1.g03290.1.am.mkhc	-/-/-/-/-/-	6	5	Zjn_sc00012.1.g02990.1.sm.mkhc/Zjn_sc00056.1.g03840.1.am.mk/Zjn_sc00017.1.g02430.1.sm.mkhc/Zjn_sc00036.1.g03400.1.sm.mkhc/Zjn_sc00027.1.g03290.1.am.mkhc	1	Zjn_sc00004.1.g07810.1.sm.mkhc
BP	GO:0043207	response to external biotic stimulus	6/3456	15/7883	0.708981	0.999977	Zjn_sc00005.1.g06940.1.sm.mk/Zjn_sc00009.1.g12000.1.am.mk/novel.1133/Zjn_sc00111.1.g00510.1.am.mk/Zjn_sc00096.1.g02100.1.am.mk/Zjn_sc00062.1.g00430.1.am.mk	-/-/-/-/-/-	6	0		6	Zjn_sc00005.1.g06940.1.sm.mk/Zjn_sc00009.1.g12000.1.am.mk/novel.1133/Zjn_sc00111.1.g00510.1.am.mk/Zjn_sc00096.1.g02100.1.am.mk/Zjn_sc00062.1.g00430.1.am.mk
BP	GO:0051707	response to other organism	6/3456	15/7883	0.708981	0.999977	Zjn_sc00005.1.g06940.1.sm.mk/Zjn_sc00009.1.g12000.1.am.mk/novel.1133/Zjn_sc00111.1.g00510.1.am.mk/Zjn_sc00096.1.g02100.1.am.mk/Zjn_sc00062.1.g00430.1.am.mk	-/-/-/-/-/-	6	0		6	Zjn_sc00005.1.g06940.1.sm.mk/Zjn_sc00009.1.g12000.1.am.mk/novel.1133/Zjn_sc00111.1.g00510.1.am.mk/Zjn_sc00096.1.g02100.1.am.mk/Zjn_sc00062.1.g00430.1.am.mk
BP	GO:0065004	protein-DNA complex assembly	6/3456	15/7883	0.708981	0.999977	Zjn_sc00012.1.g02990.1.sm.mkhc/Zjn_sc00004.1.g07810.1.sm.mkhc/Zjn_sc00056.1.g03840.1.am.mk/Zjn_sc00017.1.g02430.1.sm.mkhc/Zjn_sc00036.1.g03400.1.sm.mkhc/Zjn_sc00027.1.g03290.1.am.mkhc	-/-/-/-/-/-	6	5	Zjn_sc00012.1.g02990.1.sm.mkhc/Zjn_sc00056.1.g03840.1.am.mk/Zjn_sc00017.1.g02430.1.sm.mkhc/Zjn_sc00036.1.g03400.1.sm.mkhc/Zjn_sc00027.1.g03290.1.am.mkhc	1	Zjn_sc00004.1.g07810.1.sm.mkhc
BP	GO:0071824	protein-DNA complex subunit organization	6/3456	15/7883	0.708981	0.999977	Zjn_sc00012.1.g02990.1.sm.mkhc/Zjn_sc00004.1.g07810.1.sm.mkhc/Zjn_sc00056.1.g03840.1.am.mk/Zjn_sc00017.1.g02430.1.sm.mkhc/Zjn_sc00036.1.g03400.1.sm.mkhc/Zjn_sc00027.1.g03290.1.am.mkhc	-/-/-/-/-/-	6	5	Zjn_sc00012.1.g02990.1.sm.mkhc/Zjn_sc00056.1.g03840.1.am.mk/Zjn_sc00017.1.g02430.1.sm.mkhc/Zjn_sc00036.1.g03400.1.sm.mkhc/Zjn_sc00027.1.g03290.1.am.mkhc	1	Zjn_sc00004.1.g07810.1.sm.mkhc
BP	GO:0098542	defense response to other organism	6/3456	15/7883	0.708981	0.999977	Zjn_sc00005.1.g06940.1.sm.mk/Zjn_sc00009.1.g12000.1.am.mk/novel.1133/Zjn_sc00111.1.g00510.1.am.mk/Zjn_sc00096.1.g02100.1.am.mk/Zjn_sc00062.1.g00430.1.am.mk	-/-/-/-/-/-	6	0		6	Zjn_sc00005.1.g06940.1.sm.mk/Zjn_sc00009.1.g12000.1.am.mk/novel.1133/Zjn_sc00111.1.g00510.1.am.mk/Zjn_sc00096.1.g02100.1.am.mk/Zjn_sc00062.1.g00430.1.am.mk
BP	GO:0006633	fatty acid biosynthetic process	8/3456	20/7883	0.713634	0.999977	Zjn_sc00008.1.g06280.1.am.mkhc/novel.90/novel.1390/novel.97/Zjn_sc00008.1.g08650.1.am.mkhc/Zjn_sc00049.1.g00300.1.sm.mkhc/Zjn_sc00032.1.g00880.1.sm.mkhc/Zjn_sc00018.1.g01130.1.sm.mkhc	-/-/-/-/-/-/-/-	8	2	Zjn_sc00049.1.g00300.1.sm.mkhc/Zjn_sc00032.1.g00880.1.sm.mkhc	6	Zjn_sc00008.1.g06280.1.am.mkhc/novel.90/novel.1390/novel.97/Zjn_sc00008.1.g08650.1.am.mkhc/Zjn_sc00018.1.g01130.1.sm.mkhc
BP	GO:0007010	cytoskeleton organization	15/3456	37/7883	0.714327	0.999977	Zjn_sc00093.1.g00400.1.sm.mkhc/Zjn_sc00003.1.g08120.1.am.mkhc/Zjn_sc00016.1.g04090.1.am.mkhc/Zjn_sc00127.1.g00100.1.sm.mkhc/Zjn_sc00056.1.g02080.1.am.mk/Zjn_sc00029.1.g00590.1.sm.mkhc/Zjn_sc00008.1.g03480.1.sm.mkhc/Zjn_sc00039.1.g04290.1.am.mk/Zjn_sc00141.1.g00750.1.am.mkhc/Zjn_sc00013.1.g02660.1.sm.mkhc/Zjn_sc00044.1.g04480.1.sm.mkhc/Zjn_sc00036.1.g00440.1.sm.mkhc/Zjn_sc00014.1.g02470.1.sm.mkhc/…	-/-/-/-/-/-/-/-/-/-/-/-/-/-/-	15	8	Zjn_sc00003.1.g08120.1.am.mkhc/Zjn_sc00016.1.g04090.1.am.mkhc/Zjn_sc00056.1.g02080.1.am.mk/Zjn_sc00039.1.g04290.1.am.mk/Zjn_sc00013.1.g02660.1.sm.mkhc/Zjn_sc00014.1.g02470.1.sm.mkhc/Zjn_sc00022.1.g02100.1.sm.mkhc/Zjn_sc00087.1.g00300.1.am.mk	7	Zjn_sc00093.1.g00400.1.sm.mkhc/Zjn_sc00127.1.g00100.1.sm.mkhc/Zjn_sc00029.1.g00590.1.sm.mkhc/Zjn_sc00008.1.g03480.1.sm.mkhc/Zjn_sc00141.1.g00750.1.am.mkhc/Zjn_sc00044.1.g04480.1.sm.mkhc/Zjn_sc00036.1.g00440.1.sm.mkhc
BP	GO:0000003	reproduction	20/3456	49/7883	0.71491	0.999977	Zjn_sc00023.1.g03980.1.am.mkhc/Zjn_sc00002.1.g09940.1.am.mk/Zjn_sc00004.1.g10920.1.am.mk/Zjn_sc00004.1.g12140.1.am.mk/Zjn_sc00035.1.g00500.1.am.mk/Zjn_sc00026.1.g00830.1.sm.mk/Zjn_sc00008.1.g11780.1.am.mk/Zjn_sc00027.1.g05620.1.sm.mk/Zjn_sc00004.1.g08640.1.sm.mk/Zjn_sc00029.1.g01580.1.am.mk/Zjn_sc00020.1.g01990.1.sm.mk/Zjn_sc00004.1.g10910.1.sm.mkhc/Zjn_sc00024.1.g00940.1.am.mk/Zjn_sc00016.1.g019…	-/-/-/-/-/-/-/-/-/-/-/-/-/-/-/-/-/-/-/-	20	11	Zjn_sc00002.1.g09940.1.am.mk/Zjn_sc00004.1.g10920.1.am.mk/Zjn_sc00035.1.g00500.1.am.mk/Zjn_sc00026.1.g00830.1.sm.mk/Zjn_sc00008.1.g11780.1.am.mk/Zjn_sc00027.1.g05620.1.sm.mk/Zjn_sc00004.1.g08640.1.sm.mk/Zjn_sc00020.1.g01990.1.sm.mk/Zjn_sc00004.1.g10910.1.sm.mkhc/Zjn_sc00024.1.g00940.1.am.mk/Zjn_sc00097.1.g00580.1.sm.mkhc	9	Zjn_sc00023.1.g03980.1.am.mkhc/Zjn_sc00004.1.g12140.1.am.mk/Zjn_sc00029.1.g01580.1.am.mk/Zjn_sc00016.1.g01980.1.am.mk/Zjn_sc00005.1.g00560.1.am.mk/Zjn_sc00009.1.g03950.1.am.mk/Zjn_sc00001.1.g07230.1.am.mk/Zjn_sc00008.1.g02220.1.am.mk/Zjn_sc00039.1.g02960.1.am.mkhc
BP	GO:0022414	reproductive process	20/3456	49/7883	0.71491	0.999977	Zjn_sc00023.1.g03980.1.am.mkhc/Zjn_sc00002.1.g09940.1.am.mk/Zjn_sc00004.1.g10920.1.am.mk/Zjn_sc00004.1.g12140.1.am.mk/Zjn_sc00035.1.g00500.1.am.mk/Zjn_sc00026.1.g00830.1.sm.mk/Zjn_sc00008.1.g11780.1.am.mk/Zjn_sc00027.1.g05620.1.sm.mk/Zjn_sc00004.1.g08640.1.sm.mk/Zjn_sc00029.1.g01580.1.am.mk/Zjn_sc00020.1.g01990.1.sm.mk/Zjn_sc00004.1.g10910.1.sm.mkhc/Zjn_sc00024.1.g00940.1.am.mk/Zjn_sc00016.1.g019…	-/-/-/-/-/-/-/-/-/-/-/-/-/-/-/-/-/-/-/-	20	11	Zjn_sc00002.1.g09940.1.am.mk/Zjn_sc00004.1.g10920.1.am.mk/Zjn_sc00035.1.g00500.1.am.mk/Zjn_sc00026.1.g00830.1.sm.mk/Zjn_sc00008.1.g11780.1.am.mk/Zjn_sc00027.1.g05620.1.sm.mk/Zjn_sc00004.1.g08640.1.sm.mk/Zjn_sc00020.1.g01990.1.sm.mk/Zjn_sc00004.1.g10910.1.sm.mkhc/Zjn_sc00024.1.g00940.1.am.mk/Zjn_sc00097.1.g00580.1.sm.mkhc	9	Zjn_sc00023.1.g03980.1.am.mkhc/Zjn_sc00004.1.g12140.1.am.mk/Zjn_sc00029.1.g01580.1.am.mk/Zjn_sc00016.1.g01980.1.am.mk/Zjn_sc00005.1.g00560.1.am.mk/Zjn_sc00009.1.g03950.1.am.mk/Zjn_sc00001.1.g07230.1.am.mk/Zjn_sc00008.1.g02220.1.am.mk/Zjn_sc00039.1.g02960.1.am.mkhc
BP	GO:0044702	single organism reproductive process	20/3456	49/7883	0.71491	0.999977	Zjn_sc00023.1.g03980.1.am.mkhc/Zjn_sc00002.1.g09940.1.am.mk/Zjn_sc00004.1.g10920.1.am.mk/Zjn_sc00004.1.g12140.1.am.mk/Zjn_sc00035.1.g00500.1.am.mk/Zjn_sc00026.1.g00830.1.sm.mk/Zjn_sc00008.1.g11780.1.am.mk/Zjn_sc00027.1.g05620.1.sm.mk/Zjn_sc00004.1.g08640.1.sm.mk/Zjn_sc00029.1.g01580.1.am.mk/Zjn_sc00020.1.g01990.1.sm.mk/Zjn_sc00004.1.g10910.1.sm.mkhc/Zjn_sc00024.1.g00940.1.am.mk/Zjn_sc00016.1.g019…	-/-/-/-/-/-/-/-/-/-/-/-/-/-/-/-/-/-/-/-	20	11	Zjn_sc00002.1.g09940.1.am.mk/Zjn_sc00004.1.g10920.1.am.mk/Zjn_sc00035.1.g00500.1.am.mk/Zjn_sc00026.1.g00830.1.sm.mk/Zjn_sc00008.1.g11780.1.am.mk/Zjn_sc00027.1.g05620.1.sm.mk/Zjn_sc00004.1.g08640.1.sm.mk/Zjn_sc00020.1.g01990.1.sm.mk/Zjn_sc00004.1.g10910.1.sm.mkhc/Zjn_sc00024.1.g00940.1.am.mk/Zjn_sc00097.1.g00580.1.sm.mkhc	9	Zjn_sc00023.1.g03980.1.am.mkhc/Zjn_sc00004.1.g12140.1.am.mk/Zjn_sc00029.1.g01580.1.am.mk/Zjn_sc00016.1.g01980.1.am.mk/Zjn_sc00005.1.g00560.1.am.mk/Zjn_sc00009.1.g03950.1.am.mk/Zjn_sc00001.1.g07230.1.am.mk/Zjn_sc00008.1.g02220.1.am.mk/Zjn_sc00039.1.g02960.1.am.mkhc
BP	GO:0009607	response to biotic stimulus	10/3456	25/7883	0.719918	0.999977	Zjn_sc00038.1.g01970.1.am.mk/Zjn_sc00005.1.g06940.1.sm.mk/Zjn_sc00009.1.g12000.1.am.mk/Zjn_sc00006.1.g01290.1.sm.mkhc/novel.1133/Zjn_sc00111.1.g00510.1.am.mk/Zjn_sc00096.1.g02100.1.am.mk/Zjn_sc00062.1.g00430.1.am.mk/Zjn_sc00560.1.g00010.1.am.mk/Zjn_sc00003.1.g03260.1.sm.mk	-/-/-/-/-/-/-/-/-/-	10	3	Zjn_sc00006.1.g01290.1.sm.mkhc/Zjn_sc00560.1.g00010.1.am.mk/Zjn_sc00003.1.g03260.1.sm.mk	7	Zjn_sc00038.1.g01970.1.am.mk/Zjn_sc00005.1.g06940.1.sm.mk/Zjn_sc00009.1.g12000.1.am.mk/novel.1133/Zjn_sc00111.1.g00510.1.am.mk/Zjn_sc00096.1.g02100.1.am.mk/Zjn_sc00062.1.g00430.1.am.mk
BP	GO:0051276	chromosome organization	22/3456	54/7883	0.723779	0.999977	Zjn_sc00045.1.g04370.1.sm.mkhc/Zjn_sc00043.1.g02500.1.sm.mkhc/novel.1015/Zjn_sc00044.1.g04030.1.sm.mkhc/Zjn_sc00009.1.g03480.1.sm.mkhc/Zjn_sc00013.1.g08120.1.sm.mk/Zjn_sc00015.1.g08470.1.am.mkhc/Zjn_sc00012.1.g02990.1.sm.mkhc/Zjn_sc00004.1.g07810.1.sm.mkhc/Zjn_sc00131.1.g01010.1.sm.mkhc/Zjn_sc00009.1.g04740.1.am.mkhc/Zjn_sc00056.1.g03840.1.am.mk/Zjn_sc00017.1.g02430.1.sm.mkhc/Zjn_sc00027.1.g02310…	-/-/-/-/-/-/-/-/-/-/-/-/-/-/-/-/-/-/-/-/-/-	22	18	Zjn_sc00045.1.g04370.1.sm.mkhc/Zjn_sc00043.1.g02500.1.sm.mkhc/Zjn_sc00044.1.g04030.1.sm.mkhc/Zjn_sc00009.1.g03480.1.sm.mkhc/Zjn_sc00013.1.g08120.1.sm.mk/Zjn_sc00015.1.g08470.1.am.mkhc/Zjn_sc00012.1.g02990.1.sm.mkhc/Zjn_sc00131.1.g01010.1.sm.mkhc/Zjn_sc00009.1.g04740.1.am.mkhc/Zjn_sc00056.1.g03840.1.am.mk/Zjn_sc00017.1.g02430.1.sm.mkhc/Zjn_sc00027.1.g02310.1.sm.mk/Zjn_sc00018.1.g01260.1.sm.mkhc/Zj…	4	novel.1015/Zjn_sc00004.1.g07810.1.sm.mkhc/Zjn_sc00035.1.g00590.1.sm.mkhc/Zjn_sc00071.1.g02420.1.am.mkhc
BP	GO:0071840	cellular component organization or biogenesis	109/3456	259/7883	0.739345	0.999977	Zjn_sc00022.1.g00230.1.am.mk/Zjn_sc00045.1.g04370.1.sm.mkhc/Zjn_sc00160.1.g00230.1.sm.mkhc/Zjn_sc00043.1.g02500.1.sm.mkhc/Zjn_sc00093.1.g00400.1.sm.mkhc/novel.1015/Zjn_sc00003.1.g08120.1.am.mkhc/Zjn_sc00031.1.g00920.1.sm.mkhc/Zjn_sc00071.1.g01330.1.am.mkhc/Zjn_sc00027.1.g01570.1.sm.mkhc/Zjn_sc00044.1.g04030.1.sm.mkhc/Zjn_sc00014.1.g04630.1.sm.mkhc/Zjn_sc00013.1.g04610.1.sm.mkhc/Zjn_sc00007.1.g005…	-/-/-/-/-/-/-/-/-/-/-/-/-/-/-/-/-/-/-/-/-/-/-/-/-/-/-/-/-/-/-/-/-/-/-/-/-/-/-/-/-/-/-/-/-/-/-/-/-/-/-/-/-/-/-/-/-/-/-/-/-/-/-/-/-/-/-/-/-/-/-/-/-/-/-/-/-/-/-/-/-/-/-/-/-/-/-/-/-/-/-/-/-/-/-/-/-/-/-/-/-/-/-/-/-/-/-/-/-	109	78	Zjn_sc00022.1.g00230.1.am.mk/Zjn_sc00045.1.g04370.1.sm.mkhc/Zjn_sc00160.1.g00230.1.sm.mkhc/Zjn_sc00043.1.g02500.1.sm.mkhc/Zjn_sc00003.1.g08120.1.am.mkhc/Zjn_sc00031.1.g00920.1.sm.mkhc/Zjn_sc00071.1.g01330.1.am.mkhc/Zjn_sc00027.1.g01570.1.sm.mkhc/Zjn_sc00044.1.g04030.1.sm.mkhc/Zjn_sc00014.1.g04630.1.sm.mkhc/Zjn_sc00013.1.g04610.1.sm.mkhc/Zjn_sc00007.1.g00560.1.sm.mkhc/Zjn_sc00009.1.g03480.1.sm.mkh…	31	Zjn_sc00093.1.g00400.1.sm.mkhc/novel.1015/Zjn_sc00022.1.g00210.1.sm.mkhc/Zjn_sc00004.1.g11440.1.sm.mk/Zjn_sc00127.1.g00100.1.sm.mkhc/Zjn_sc00044.1.g01260.1.sm.mkhc/Zjn_sc00004.1.g07810.1.sm.mkhc/Zjn_sc00006.1.g02860.1.sm.mkhc/Zjn_sc00014.1.g09790.1.sm.mkhc/Zjn_sc00011.1.g02770.1.am.mkhc/Zjn_sc00018.1.g01470.1.am.mk/Zjn_sc00027.1.g05540.1.am.mkhc/Zjn_sc00029.1.g00590.1.sm.mkhc/Zjn_sc00008.1.g03480…
BP	GO:0007165	signal transduction	56/3456	135/7883	0.739744	0.999977	Zjn_sc00001.1.g00140.1.sm.mkhc/Zjn_sc00003.1.g13960.1.sm.mkhc/Zjn_sc00012.1.g09090.1.sm.mk/Zjn_sc00148.1.g00540.1.sm.mkhc/Zjn_sc00034.1.g02730.1.sm.mkhc/Zjn_sc00043.1.g02590.1.sm.mkhc/Zjn_sc00028.1.g04040.1.am.mkhc/Zjn_sc00031.1.g00830.1.sm.mkhc/Zjn_sc00017.1.g00800.1.cf.mkhc/Zjn_sc00051.1.g02270.1.sm.mkhc/novel.567/Zjn_sc00105.1.g01730.1.am.mk/Zjn_sc00007.1.g00600.1.am.mkhc/Zjn_sc00071.1.g01040.…	-/-/-/-/-/-/-/-/-/-/-/-/-/-/-/-/-/-/-/-/-/-/-/-/-/-/-/-/-/-/-/-/-/-/-/-/-/-/-/-/-/-/-/-/-/-/-/-/-/-/-/-/-/-/-/-	56	32	Zjn_sc00001.1.g00140.1.sm.mkhc/Zjn_sc00034.1.g02730.1.sm.mkhc/Zjn_sc00043.1.g02590.1.sm.mkhc/Zjn_sc00028.1.g04040.1.am.mkhc/Zjn_sc00031.1.g00830.1.sm.mkhc/Zjn_sc00105.1.g01730.1.am.mk/Zjn_sc00007.1.g00600.1.am.mkhc/Zjn_sc00037.1.g02260.1.am.mkhc/Zjn_sc00007.1.g12230.1.sm.mkhc/Zjn_sc00050.1.g01060.1.sm.mkhc/Zjn_sc00022.1.g05470.1.sm.mkhc/Zjn_sc00005.1.g04420.1.sm.mk/Zjn_sc00002.1.g08350.1.sm.mkhc/…	24	Zjn_sc00003.1.g13960.1.sm.mkhc/Zjn_sc00012.1.g09090.1.sm.mk/Zjn_sc00148.1.g00540.1.sm.mkhc/Zjn_sc00017.1.g00800.1.cf.mkhc/Zjn_sc00051.1.g02270.1.sm.mkhc/novel.567/Zjn_sc00071.1.g01040.1.sm.mkhc/Zjn_sc00023.1.g04050.1.sm.mkhc/Zjn_sc00003.1.g02650.1.sm.mkhc/novel.822/Zjn_sc00129.1.g00300.1.sm.mkhc/Zjn_sc00041.1.g01200.1.am.mkhc/Zjn_sc00086.1.g02660.1.am.mkhc/Zjn_sc00008.1.g07070.1.sm.mkhc/Zjn_sc000…
BP	GO:0023052	signaling	56/3456	135/7883	0.739744	0.999977	Zjn_sc00001.1.g00140.1.sm.mkhc/Zjn_sc00003.1.g13960.1.sm.mkhc/Zjn_sc00012.1.g09090.1.sm.mk/Zjn_sc00148.1.g00540.1.sm.mkhc/Zjn_sc00034.1.g02730.1.sm.mkhc/Zjn_sc00043.1.g02590.1.sm.mkhc/Zjn_sc00028.1.g04040.1.am.mkhc/Zjn_sc00031.1.g00830.1.sm.mkhc/Zjn_sc00017.1.g00800.1.cf.mkhc/Zjn_sc00051.1.g02270.1.sm.mkhc/novel.567/Zjn_sc00105.1.g01730.1.am.mk/Zjn_sc00007.1.g00600.1.am.mkhc/Zjn_sc00071.1.g01040.…	-/-/-/-/-/-/-/-/-/-/-/-/-/-/-/-/-/-/-/-/-/-/-/-/-/-/-/-/-/-/-/-/-/-/-/-/-/-/-/-/-/-/-/-/-/-/-/-/-/-/-/-/-/-/-/-	56	32	Zjn_sc00001.1.g00140.1.sm.mkhc/Zjn_sc00034.1.g02730.1.sm.mkhc/Zjn_sc00043.1.g02590.1.sm.mkhc/Zjn_sc00028.1.g04040.1.am.mkhc/Zjn_sc00031.1.g00830.1.sm.mkhc/Zjn_sc00105.1.g01730.1.am.mk/Zjn_sc00007.1.g00600.1.am.mkhc/Zjn_sc00037.1.g02260.1.am.mkhc/Zjn_sc00007.1.g12230.1.sm.mkhc/Zjn_sc00050.1.g01060.1.sm.mkhc/Zjn_sc00022.1.g05470.1.sm.mkhc/Zjn_sc00005.1.g04420.1.sm.mk/Zjn_sc00002.1.g08350.1.sm.mkhc/…	24	Zjn_sc00003.1.g13960.1.sm.mkhc/Zjn_sc00012.1.g09090.1.sm.mk/Zjn_sc00148.1.g00540.1.sm.mkhc/Zjn_sc00017.1.g00800.1.cf.mkhc/Zjn_sc00051.1.g02270.1.sm.mkhc/novel.567/Zjn_sc00071.1.g01040.1.sm.mkhc/Zjn_sc00023.1.g04050.1.sm.mkhc/Zjn_sc00003.1.g02650.1.sm.mkhc/novel.822/Zjn_sc00129.1.g00300.1.sm.mkhc/Zjn_sc00041.1.g01200.1.am.mkhc/Zjn_sc00086.1.g02660.1.am.mkhc/Zjn_sc00008.1.g07070.1.sm.mkhc/Zjn_sc000…
BP	GO:0044700	single organism signaling	56/3456	135/7883	0.739744	0.999977	Zjn_sc00001.1.g00140.1.sm.mkhc/Zjn_sc00003.1.g13960.1.sm.mkhc/Zjn_sc00012.1.g09090.1.sm.mk/Zjn_sc00148.1.g00540.1.sm.mkhc/Zjn_sc00034.1.g02730.1.sm.mkhc/Zjn_sc00043.1.g02590.1.sm.mkhc/Zjn_sc00028.1.g04040.1.am.mkhc/Zjn_sc00031.1.g00830.1.sm.mkhc/Zjn_sc00017.1.g00800.1.cf.mkhc/Zjn_sc00051.1.g02270.1.sm.mkhc/novel.567/Zjn_sc00105.1.g01730.1.am.mk/Zjn_sc00007.1.g00600.1.am.mkhc/Zjn_sc00071.1.g01040.…	-/-/-/-/-/-/-/-/-/-/-/-/-/-/-/-/-/-/-/-/-/-/-/-/-/-/-/-/-/-/-/-/-/-/-/-/-/-/-/-/-/-/-/-/-/-/-/-/-/-/-/-/-/-/-/-	56	32	Zjn_sc00001.1.g00140.1.sm.mkhc/Zjn_sc00034.1.g02730.1.sm.mkhc/Zjn_sc00043.1.g02590.1.sm.mkhc/Zjn_sc00028.1.g04040.1.am.mkhc/Zjn_sc00031.1.g00830.1.sm.mkhc/Zjn_sc00105.1.g01730.1.am.mk/Zjn_sc00007.1.g00600.1.am.mkhc/Zjn_sc00037.1.g02260.1.am.mkhc/Zjn_sc00007.1.g12230.1.sm.mkhc/Zjn_sc00050.1.g01060.1.sm.mkhc/Zjn_sc00022.1.g05470.1.sm.mkhc/Zjn_sc00005.1.g04420.1.sm.mk/Zjn_sc00002.1.g08350.1.sm.mkhc/…	24	Zjn_sc00003.1.g13960.1.sm.mkhc/Zjn_sc00012.1.g09090.1.sm.mk/Zjn_sc00148.1.g00540.1.sm.mkhc/Zjn_sc00017.1.g00800.1.cf.mkhc/Zjn_sc00051.1.g02270.1.sm.mkhc/novel.567/Zjn_sc00071.1.g01040.1.sm.mkhc/Zjn_sc00023.1.g04050.1.sm.mkhc/Zjn_sc00003.1.g02650.1.sm.mkhc/novel.822/Zjn_sc00129.1.g00300.1.sm.mkhc/Zjn_sc00041.1.g01200.1.am.mkhc/Zjn_sc00086.1.g02660.1.am.mkhc/Zjn_sc00008.1.g07070.1.sm.mkhc/Zjn_sc000…
BP	GO:0006323	DNA packaging	7/3456	18/7883	0.743446	0.999977	Zjn_sc00012.1.g02990.1.sm.mkhc/Zjn_sc00004.1.g07810.1.sm.mkhc/Zjn_sc00056.1.g03840.1.am.mk/Zjn_sc00017.1.g02430.1.sm.mkhc/Zjn_sc00036.1.g03400.1.sm.mkhc/Zjn_sc00027.1.g03290.1.am.mkhc/Zjn_sc00073.1.g00570.1.am.mkhc	-/-/-/-/-/-/-	7	6	Zjn_sc00012.1.g02990.1.sm.mkhc/Zjn_sc00056.1.g03840.1.am.mk/Zjn_sc00017.1.g02430.1.sm.mkhc/Zjn_sc00036.1.g03400.1.sm.mkhc/Zjn_sc00027.1.g03290.1.am.mkhc/Zjn_sc00073.1.g00570.1.am.mkhc	1	Zjn_sc00004.1.g07810.1.sm.mkhc
BP	GO:0006333	chromatin assembly or disassembly	7/3456	18/7883	0.743446	0.999977	Zjn_sc00012.1.g02990.1.sm.mkhc/Zjn_sc00004.1.g07810.1.sm.mkhc/Zjn_sc00056.1.g03840.1.am.mk/Zjn_sc00017.1.g02430.1.sm.mkhc/Zjn_sc00027.1.g02310.1.sm.mk/Zjn_sc00036.1.g03400.1.sm.mkhc/Zjn_sc00027.1.g03290.1.am.mkhc	-/-/-/-/-/-/-	7	6	Zjn_sc00012.1.g02990.1.sm.mkhc/Zjn_sc00056.1.g03840.1.am.mk/Zjn_sc00017.1.g02430.1.sm.mkhc/Zjn_sc00027.1.g02310.1.sm.mk/Zjn_sc00036.1.g03400.1.sm.mkhc/Zjn_sc00027.1.g03290.1.am.mkhc	1	Zjn_sc00004.1.g07810.1.sm.mkhc
BP	GO:0009073	aromatic amino acid family biosynthetic process	7/3456	18/7883	0.743446	0.999977	Zjn_sc00002.1.g07750.1.sm.mkhc/Zjn_sc00102.1.g01650.1.am.mk/Zjn_sc00153.1.g00310.1.am.mkhc/Zjn_sc00001.1.g03310.1.sm.mkhc/Zjn_sc00068.1.g02670.1.sm.mk/Zjn_sc00003.1.g06090.1.sm.mkhc/Zjn_sc00015.1.g04230.1.sm.mkhc	-/-/-/-/-/-/-	7	7	Zjn_sc00002.1.g07750.1.sm.mkhc/Zjn_sc00102.1.g01650.1.am.mk/Zjn_sc00153.1.g00310.1.am.mkhc/Zjn_sc00001.1.g03310.1.sm.mkhc/Zjn_sc00068.1.g02670.1.sm.mk/Zjn_sc00003.1.g06090.1.sm.mkhc/Zjn_sc00015.1.g04230.1.sm.mkhc	0
BP	GO:0055086	nucleobase-containing small molecule metabolic process	64/3456	154/7883	0.744259	0.999977	Zjn_sc00008.1.g06850.1.sm.mkhc/Zjn_sc00033.1.g01740.1.am.mkhc/Zjn_sc00016.1.g03110.1.sm.mk/Zjn_sc00218.1.g00110.1.am.mkhc/Zjn_sc00095.1.g00500.1.sm.mkhc/Zjn_sc00017.1.g00800.1.cf.mkhc/Zjn_sc00001.1.g09550.1.sm.mkhc/Zjn_sc00054.1.g01010.1.am.mk/Zjn_sc00009.1.g00720.1.sm.mkhc/Zjn_sc00029.1.g02580.1.sm.mkhc/Zjn_sc00045.1.g02970.1.sm.mkhc/Zjn_sc00048.1.g01380.1.sm.mkhc/Zjn_sc00029.1.g00570.1.sm.mkhc/…	-/-/-/-/-/-/-/-/-/-/-/-/-/-/-/-/-/-/-/-/-/-/-/-/-/-/-/-/-/-/-/-/-/-/-/-/-/-/-/-/-/-/-/-/-/-/-/-/-/-/-/-/-/-/-/-/-/-/-/-/-/-/-/-	64	29	Zjn_sc00008.1.g06850.1.sm.mkhc/Zjn_sc00218.1.g00110.1.am.mkhc/Zjn_sc00095.1.g00500.1.sm.mkhc/Zjn_sc00001.1.g09550.1.sm.mkhc/Zjn_sc00054.1.g01010.1.am.mk/Zjn_sc00009.1.g00720.1.sm.mkhc/Zjn_sc00029.1.g02580.1.sm.mkhc/Zjn_sc00045.1.g02970.1.sm.mkhc/Zjn_sc00029.1.g00570.1.sm.mkhc/Zjn_sc00014.1.g01050.1.sm.mk/Zjn_sc00131.1.g00190.1.sm.mkhc/Zjn_sc00005.1.g03630.1.sm.mkhc/Zjn_sc00012.1.g01020.1.sm.mkhc/…	35	Zjn_sc00033.1.g01740.1.am.mkhc/Zjn_sc00016.1.g03110.1.sm.mk/Zjn_sc00017.1.g00800.1.cf.mkhc/Zjn_sc00048.1.g01380.1.sm.mkhc/Zjn_sc00107.1.g01120.1.sm.mkhc/Zjn_sc00036.1.g03080.1.sm.mkhc/Zjn_sc00122.1.g00550.1.sm.mkhc/Zjn_sc00024.1.g01460.1.sm.mkhc/Zjn_sc00004.1.g03850.1.sm.mkhc/Zjn_sc00038.1.g03360.1.am.mkhc/Zjn_sc00022.1.g01850.1.am.mkhc/Zjn_sc00023.1.g06610.1.sm.mkhc/Zjn_sc00037.1.g00990.1.sm.mkh…
BP	GO:0010629	negative regulation of gene expression	9/3456	23/7883	0.745355	0.999977	Zjn_sc00167.1.g00210.1.sm.mk/Zjn_sc00033.1.g01470.1.sm.mkhc/Zjn_sc00097.1.g00750.1.sm.mkhc/Zjn_sc00097.1.g01430.1.sm.mk/Zjn_sc00967.1.g00010.1.am.mk/Zjn_sc00013.1.g03790.1.sm.mkhc/Zjn_sc00019.1.g01020.1.sm.mkhc/Zjn_sc00011.1.g04330.1.sm.mkhc/Zjn_sc00167.1.g00220.1.sm.mk	-/-/-/-/-/-/-/-/-	9	5	Zjn_sc00097.1.g01430.1.sm.mk/Zjn_sc00967.1.g00010.1.am.mk/Zjn_sc00013.1.g03790.1.sm.mkhc/Zjn_sc00019.1.g01020.1.sm.mkhc/Zjn_sc00011.1.g04330.1.sm.mkhc	4	Zjn_sc00167.1.g00210.1.sm.mk/Zjn_sc00033.1.g01470.1.sm.mkhc/Zjn_sc00097.1.g00750.1.sm.mkhc/Zjn_sc00167.1.g00220.1.sm.mk
BP	GO:0006869	lipid transport	5/3456	13/7883	0.745805	0.999977	Zjn_sc00087.1.g00550.1.am.mk/novel.11/Zjn_sc00017.1.g00220.1.am.mkhc/Zjn_sc00006.1.g02850.1.sm.mkhc/Zjn_sc00066.1.g00110.1.sm.mkhc	-/-/-/-/-	5	2	Zjn_sc00017.1.g00220.1.am.mkhc/Zjn_sc00006.1.g02850.1.sm.mkhc	3	Zjn_sc00087.1.g00550.1.am.mk/novel.11/Zjn_sc00066.1.g00110.1.sm.mkhc
BP	GO:0009308	amine metabolic process	15/3456	38/7883	0.759139	0.999977	Zjn_sc00194.1.g00180.1.sm.mkhc/Zjn_sc00032.1.g01900.1.sm.mkhc/Zjn_sc00056.1.g00320.1.sm.mkhc/Zjn_sc00009.1.g10250.1.sm.mkhc/Zjn_sc00056.1.g00330.1.sm.mkhc/Zjn_sc00006.1.g01190.1.sm.mkhc/Zjn_sc00044.1.g05240.1.sm.mk/Zjn_sc00045.1.g02270.1.sm.mkhc/Zjn_sc00194.1.g00170.1.sm.mk/Zjn_sc00030.1.g02490.1.sm.mkhc/Zjn_sc00034.1.g01490.1.am.mkhc/Zjn_sc00013.1.g07130.1.sm.mkhc/Zjn_sc00001.1.g06190.1.am.mkhc/…	-/-/-/-/-/-/-/-/-/-/-/-/-/-/-	15	7	Zjn_sc00032.1.g01900.1.sm.mkhc/Zjn_sc00056.1.g00320.1.sm.mkhc/Zjn_sc00056.1.g00330.1.sm.mkhc/Zjn_sc00006.1.g01190.1.sm.mkhc/Zjn_sc00030.1.g02490.1.sm.mkhc/Zjn_sc00034.1.g01490.1.am.mkhc/Zjn_sc00069.1.g02990.1.am.mk	8	Zjn_sc00194.1.g00180.1.sm.mkhc/Zjn_sc00009.1.g10250.1.sm.mkhc/Zjn_sc00044.1.g05240.1.sm.mk/Zjn_sc00045.1.g02270.1.sm.mkhc/Zjn_sc00194.1.g00170.1.sm.mk/Zjn_sc00013.1.g07130.1.sm.mkhc/Zjn_sc00001.1.g06190.1.am.mkhc/Zjn_sc00004.1.g04850.1.am.mk
BP	GO:0007154	cell communication	73/3456	176/7883	0.762506	0.999977	Zjn_sc00001.1.g00140.1.sm.mkhc/Zjn_sc00023.1.g03980.1.am.mkhc/Zjn_sc00003.1.g13960.1.sm.mkhc/Zjn_sc00012.1.g09090.1.sm.mk/Zjn_sc00148.1.g00540.1.sm.mkhc/Zjn_sc00034.1.g02730.1.sm.mkhc/Zjn_sc00043.1.g02590.1.sm.mkhc/Zjn_sc00002.1.g09940.1.am.mk/Zjn_sc00028.1.g04040.1.am.mkhc/Zjn_sc00031.1.g00830.1.sm.mkhc/Zjn_sc00017.1.g00800.1.cf.mkhc/Zjn_sc00051.1.g02270.1.sm.mkhc/novel.567/Zjn_sc00105.1.g01730.…	-/-/-/-/-/-/-/-/-/-/-/-/-/-/-/-/-/-/-/-/-/-/-/-/-/-/-/-/-/-/-/-/-/-/-/-/-/-/-/-/-/-/-/-/-/-/-/-/-/-/-/-/-/-/-/-/-/-/-/-/-/-/-/-/-/-/-/-/-/-/-/-/-	73	41	Zjn_sc00001.1.g00140.1.sm.mkhc/Zjn_sc00034.1.g02730.1.sm.mkhc/Zjn_sc00043.1.g02590.1.sm.mkhc/Zjn_sc00002.1.g09940.1.am.mk/Zjn_sc00028.1.g04040.1.am.mkhc/Zjn_sc00031.1.g00830.1.sm.mkhc/Zjn_sc00105.1.g01730.1.am.mk/Zjn_sc00007.1.g00600.1.am.mkhc/Zjn_sc00004.1.g10920.1.am.mk/Zjn_sc00037.1.g02260.1.am.mkhc/Zjn_sc00007.1.g12230.1.sm.mkhc/Zjn_sc00050.1.g01060.1.sm.mkhc/Zjn_sc00022.1.g05470.1.sm.mkhc/Zj…	32	Zjn_sc00023.1.g03980.1.am.mkhc/Zjn_sc00003.1.g13960.1.sm.mkhc/Zjn_sc00012.1.g09090.1.sm.mk/Zjn_sc00148.1.g00540.1.sm.mkhc/Zjn_sc00017.1.g00800.1.cf.mkhc/Zjn_sc00051.1.g02270.1.sm.mkhc/novel.567/Zjn_sc00071.1.g01040.1.sm.mkhc/Zjn_sc00023.1.g04050.1.sm.mkhc/Zjn_sc00004.1.g12140.1.am.mk/Zjn_sc00003.1.g02650.1.sm.mkhc/novel.822/Zjn_sc00129.1.g00300.1.sm.mkhc/Zjn_sc00041.1.g01200.1.am.mkhc/Zjn_sc00086…
BP	GO:0065003	macromolecular complex assembly	24/3456	60/7883	0.767168	0.999977	Zjn_sc00097.1.g01910.1.sm.mkhc/Zjn_sc00016.1.g04090.1.am.mkhc/Zjn_sc00017.1.g01280.1.sm.mkhc/Zjn_sc00127.1.g00100.1.sm.mkhc/Zjn_sc00012.1.g02990.1.sm.mkhc/Zjn_sc00004.1.g07810.1.sm.mkhc/Zjn_sc00056.1.g02080.1.am.mk/Zjn_sc00014.1.g09790.1.sm.mkhc/Zjn_sc00056.1.g03840.1.am.mk/Zjn_sc00017.1.g02430.1.sm.mkhc/Zjn_sc00029.1.g00590.1.sm.mkhc/Zjn_sc00036.1.g03400.1.sm.mkhc/Zjn_sc00037.1.g02090.1.sm.mkhc/…	-/-/-/-/-/-/-/-/-/-/-/-/-/-/-/-/-/-/-/-/-/-/-/-	24	15	Zjn_sc00097.1.g01910.1.sm.mkhc/Zjn_sc00016.1.g04090.1.am.mkhc/Zjn_sc00017.1.g01280.1.sm.mkhc/Zjn_sc00012.1.g02990.1.sm.mkhc/Zjn_sc00056.1.g02080.1.am.mk/Zjn_sc00056.1.g03840.1.am.mk/Zjn_sc00017.1.g02430.1.sm.mkhc/Zjn_sc00036.1.g03400.1.sm.mkhc/Zjn_sc00037.1.g02090.1.sm.mkhc/Zjn_sc00092.1.g00430.1.sm.mkhc/Zjn_sc00001.1.g11590.1.am.mkhc/Zjn_sc00027.1.g03290.1.am.mkhc/Zjn_sc00001.1.g02470.1.sm.mkhc/…	9	Zjn_sc00127.1.g00100.1.sm.mkhc/Zjn_sc00004.1.g07810.1.sm.mkhc/Zjn_sc00014.1.g09790.1.sm.mkhc/Zjn_sc00029.1.g00590.1.sm.mkhc/Zjn_sc00138.1.g01110.1.am.mkhc/Zjn_sc00044.1.g04480.1.sm.mkhc/Zjn_sc00036.1.g00440.1.sm.mkhc/Zjn_sc00010.1.g04590.1.es.mkhc/Zjn_sc00053.1.g01280.1.am.mk
BP	GO:0044765	single-organism transport	115/3456	275/7883	0.773052	0.999977	Zjn_sc00015.1.g00770.1.sm.mk/Zjn_sc00007.1.g07860.1.sm.mk/Zjn_sc00002.1.g09360.1.am.mk/Zjn_sc00004.1.g02200.1.sm.mkhc/Zjn_sc00008.1.g06850.1.sm.mkhc/Zjn_sc00050.1.g02580.1.am.mk/Zjn_sc00025.1.g04850.1.am.mk/Zjn_sc00001.1.g09550.1.sm.mkhc/Zjn_sc00023.1.g04250.1.am.mkhc/Zjn_sc00097.1.g00910.1.am.mkhc/Zjn_sc00033.1.g00580.1.am.mk/Zjn_sc00029.1.g02580.1.sm.mkhc/Zjn_sc00090.1.g01020.1.sm.mk/Zjn_sc0004…	-/-/-/-/-/-/-/-/-/-/-/-/-/-/-/-/-/-/-/-/-/-/-/-/-/-/-/-/-/-/-/-/-/-/-/-/-/-/-/-/-/-/-/-/-/-/-/-/-/-/-/-/-/-/-/-/-/-/-/-/-/-/-/-/-/-/-/-/-/-/-/-/-/-/-/-/-/-/-/-/-/-/-/-/-/-/-/-/-/-/-/-/-/-/-/-/-/-/-/-/-/-/-/-/-/-/-/-/-/-/-/-/-/-/-	115	58	Zjn_sc00004.1.g02200.1.sm.mkhc/Zjn_sc00008.1.g06850.1.sm.mkhc/Zjn_sc00050.1.g02580.1.am.mk/Zjn_sc00001.1.g09550.1.sm.mkhc/Zjn_sc00097.1.g00910.1.am.mkhc/Zjn_sc00033.1.g00580.1.am.mk/Zjn_sc00029.1.g02580.1.sm.mkhc/Zjn_sc00090.1.g01020.1.sm.mk/Zjn_sc00049.1.g01830.1.sm.mkhc/Zjn_sc00015.1.g03930.1.sm.mkhc/Zjn_sc00045.1.g02970.1.sm.mkhc/Zjn_sc00017.1.g05930.1.sm.mkhc/Zjn_sc00009.1.g01260.1.am.mkhc/Zj…	57	Zjn_sc00015.1.g00770.1.sm.mk/Zjn_sc00007.1.g07860.1.sm.mk/Zjn_sc00002.1.g09360.1.am.mk/Zjn_sc00025.1.g04850.1.am.mk/Zjn_sc00023.1.g04250.1.am.mkhc/Zjn_sc00008.1.g04910.1.sm.mkhc/Zjn_sc00060.1.g00750.1.sm.mkhc/Zjn_sc00001.1.g01360.1.sm.mkhc/Zjn_sc00131.1.g00800.1.am.mkhc/Zjn_sc00068.1.g02580.1.am.mkhc/Zjn_sc00088.1.g00690.1.am.mkhc/Zjn_sc00036.1.g03080.1.sm.mkhc/Zjn_sc00127.1.g00340.1.am.mk/Zjn_sc…
BP	GO:0006855	drug transmembrane transport	26/3456	65/7883	0.773239	0.999977	Zjn_sc00002.1.g09360.1.am.mk/Zjn_sc00033.1.g00580.1.am.mk/Zjn_sc00015.1.g03930.1.sm.mkhc/Zjn_sc00068.1.g02580.1.am.mkhc/Zjn_sc00028.1.g03400.1.am.mkhc/Zjn_sc00060.1.g00390.1.am.mk/Zjn_sc00003.1.g10010.1.sm.mkhc/Zjn_sc00019.1.g02370.1.am.mk/Zjn_sc00060.1.g00360.1.am.mk/Zjn_sc00010.1.g04495.1.br/Zjn_sc00002.1.g12230.1.sm.mk/Zjn_sc00039.1.g00660.1.am.mk/Zjn_sc00014.1.g10590.1.sm.mk/Zjn_sc00060.1.g01…	-/-/-/-/-/-/-/-/-/-/-/-/-/-/-/-/-/-/-/-/-/-/-/-/-/-	26	17	Zjn_sc00033.1.g00580.1.am.mk/Zjn_sc00015.1.g03930.1.sm.mkhc/Zjn_sc00003.1.g10010.1.sm.mkhc/Zjn_sc00019.1.g02370.1.am.mk/Zjn_sc00060.1.g00360.1.am.mk/Zjn_sc00010.1.g04495.1.br/Zjn_sc00002.1.g12230.1.sm.mk/Zjn_sc00039.1.g00660.1.am.mk/Zjn_sc00014.1.g10590.1.sm.mk/Zjn_sc00060.1.g01030.1.sm.mk/Zjn_sc00019.1.g00050.1.sm.mkhc/Zjn_sc00019.1.g00030.1.am.mkhc/Zjn_sc00002.1.g12220.1.sm.mkhc/Zjn_sc00002.1.g…	9	Zjn_sc00002.1.g09360.1.am.mk/Zjn_sc00068.1.g02580.1.am.mkhc/Zjn_sc00028.1.g03400.1.am.mkhc/Zjn_sc00060.1.g00390.1.am.mk/Zjn_sc00028.1.g04290.1.sm.mk/Zjn_sc00003.1.g07340.1.am.mk/Zjn_sc00029.1.g02520.1.sm.mkhc/Zjn_sc00032.1.g00140.1.sm.mkhc/Zjn_sc00138.1.g01020.1.sm.mkhc
BP	GO:0015893	drug transport	26/3456	65/7883	0.773239	0.999977	Zjn_sc00002.1.g09360.1.am.mk/Zjn_sc00033.1.g00580.1.am.mk/Zjn_sc00015.1.g03930.1.sm.mkhc/Zjn_sc00068.1.g02580.1.am.mkhc/Zjn_sc00028.1.g03400.1.am.mkhc/Zjn_sc00060.1.g00390.1.am.mk/Zjn_sc00003.1.g10010.1.sm.mkhc/Zjn_sc00019.1.g02370.1.am.mk/Zjn_sc00060.1.g00360.1.am.mk/Zjn_sc00010.1.g04495.1.br/Zjn_sc00002.1.g12230.1.sm.mk/Zjn_sc00039.1.g00660.1.am.mk/Zjn_sc00014.1.g10590.1.sm.mk/Zjn_sc00060.1.g01…	-/-/-/-/-/-/-/-/-/-/-/-/-/-/-/-/-/-/-/-/-/-/-/-/-/-	26	17	Zjn_sc00033.1.g00580.1.am.mk/Zjn_sc00015.1.g03930.1.sm.mkhc/Zjn_sc00003.1.g10010.1.sm.mkhc/Zjn_sc00019.1.g02370.1.am.mk/Zjn_sc00060.1.g00360.1.am.mk/Zjn_sc00010.1.g04495.1.br/Zjn_sc00002.1.g12230.1.sm.mk/Zjn_sc00039.1.g00660.1.am.mk/Zjn_sc00014.1.g10590.1.sm.mk/Zjn_sc00060.1.g01030.1.sm.mk/Zjn_sc00019.1.g00050.1.sm.mkhc/Zjn_sc00019.1.g00030.1.am.mkhc/Zjn_sc00002.1.g12220.1.sm.mkhc/Zjn_sc00002.1.g…	9	Zjn_sc00002.1.g09360.1.am.mk/Zjn_sc00068.1.g02580.1.am.mkhc/Zjn_sc00028.1.g03400.1.am.mkhc/Zjn_sc00060.1.g00390.1.am.mk/Zjn_sc00028.1.g04290.1.sm.mk/Zjn_sc00003.1.g07340.1.am.mk/Zjn_sc00029.1.g02520.1.sm.mkhc/Zjn_sc00032.1.g00140.1.sm.mkhc/Zjn_sc00138.1.g01020.1.sm.mkhc
BP	GO:0042493	response to drug	26/3456	65/7883	0.773239	0.999977	Zjn_sc00002.1.g09360.1.am.mk/Zjn_sc00033.1.g00580.1.am.mk/Zjn_sc00015.1.g03930.1.sm.mkhc/Zjn_sc00068.1.g02580.1.am.mkhc/Zjn_sc00028.1.g03400.1.am.mkhc/Zjn_sc00060.1.g00390.1.am.mk/Zjn_sc00003.1.g10010.1.sm.mkhc/Zjn_sc00019.1.g02370.1.am.mk/Zjn_sc00060.1.g00360.1.am.mk/Zjn_sc00010.1.g04495.1.br/Zjn_sc00002.1.g12230.1.sm.mk/Zjn_sc00039.1.g00660.1.am.mk/Zjn_sc00014.1.g10590.1.sm.mk/Zjn_sc00060.1.g01…	-/-/-/-/-/-/-/-/-/-/-/-/-/-/-/-/-/-/-/-/-/-/-/-/-/-	26	17	Zjn_sc00033.1.g00580.1.am.mk/Zjn_sc00015.1.g03930.1.sm.mkhc/Zjn_sc00003.1.g10010.1.sm.mkhc/Zjn_sc00019.1.g02370.1.am.mk/Zjn_sc00060.1.g00360.1.am.mk/Zjn_sc00010.1.g04495.1.br/Zjn_sc00002.1.g12230.1.sm.mk/Zjn_sc00039.1.g00660.1.am.mk/Zjn_sc00014.1.g10590.1.sm.mk/Zjn_sc00060.1.g01030.1.sm.mk/Zjn_sc00019.1.g00050.1.sm.mkhc/Zjn_sc00019.1.g00030.1.am.mkhc/Zjn_sc00002.1.g12220.1.sm.mkhc/Zjn_sc00002.1.g…	9	Zjn_sc00002.1.g09360.1.am.mk/Zjn_sc00068.1.g02580.1.am.mkhc/Zjn_sc00028.1.g03400.1.am.mkhc/Zjn_sc00060.1.g00390.1.am.mk/Zjn_sc00028.1.g04290.1.sm.mk/Zjn_sc00003.1.g07340.1.am.mk/Zjn_sc00029.1.g02520.1.sm.mkhc/Zjn_sc00032.1.g00140.1.sm.mkhc/Zjn_sc00138.1.g01020.1.sm.mkhc
BP	GO:0009072	aromatic amino acid family metabolic process	12/3456	31/7883	0.774602	0.999977	Zjn_sc00002.1.g07750.1.sm.mkhc/Zjn_sc00102.1.g01650.1.am.mk/Zjn_sc00045.1.g02270.1.sm.mkhc/Zjn_sc00153.1.g00310.1.am.mkhc/Zjn_sc00030.1.g02490.1.sm.mkhc/Zjn_sc00001.1.g03310.1.sm.mkhc/Zjn_sc00045.1.g01460.1.sm.mkhc/Zjn_sc00013.1.g07130.1.sm.mkhc/Zjn_sc00068.1.g02670.1.sm.mk/Zjn_sc00003.1.g06090.1.sm.mkhc/Zjn_sc00184.1.g00280.1.sm.mkhc/Zjn_sc00015.1.g04230.1.sm.mkhc	-/-/-/-/-/-/-/-/-/-/-/-	12	10	Zjn_sc00002.1.g07750.1.sm.mkhc/Zjn_sc00102.1.g01650.1.am.mk/Zjn_sc00153.1.g00310.1.am.mkhc/Zjn_sc00030.1.g02490.1.sm.mkhc/Zjn_sc00001.1.g03310.1.sm.mkhc/Zjn_sc00045.1.g01460.1.sm.mkhc/Zjn_sc00068.1.g02670.1.sm.mk/Zjn_sc00003.1.g06090.1.sm.mkhc/Zjn_sc00184.1.g00280.1.sm.mkhc/Zjn_sc00015.1.g04230.1.sm.mkhc	2	Zjn_sc00045.1.g02270.1.sm.mkhc/Zjn_sc00013.1.g07130.1.sm.mkhc
BP	GO:0008202	steroid metabolic process	6/3456	16/7883	0.775561	0.999977	Zjn_sc00002.1.g15280.1.sm.mk/Zjn_sc00118.1.g00220.1.am.mkhc/novel.1289/Zjn_sc00107.1.g00970.1.am.mk/Zjn_sc00005.1.g08410.1.sm.mkhc/Zjn_sc00027.1.g00830.1.am.mk	-/-/-/-/-/-	6	4	Zjn_sc00002.1.g15280.1.sm.mk/Zjn_sc00107.1.g00970.1.am.mk/Zjn_sc00005.1.g08410.1.sm.mkhc/Zjn_sc00027.1.g00830.1.am.mk	2	Zjn_sc00118.1.g00220.1.am.mkhc/novel.1289
BP	GO:1902578	single-organism localization	117/3456	280/7883	0.778186	0.999977	Zjn_sc00015.1.g00770.1.sm.mk/Zjn_sc00007.1.g07860.1.sm.mk/Zjn_sc00002.1.g09360.1.am.mk/Zjn_sc00004.1.g02200.1.sm.mkhc/Zjn_sc00008.1.g06850.1.sm.mkhc/Zjn_sc00050.1.g02580.1.am.mk/Zjn_sc00025.1.g04850.1.am.mk/Zjn_sc00001.1.g09550.1.sm.mkhc/Zjn_sc00023.1.g04250.1.am.mkhc/Zjn_sc00097.1.g00910.1.am.mkhc/Zjn_sc00033.1.g00580.1.am.mk/Zjn_sc00029.1.g02580.1.sm.mkhc/Zjn_sc00090.1.g01020.1.sm.mk/Zjn_sc0004…	-/-/-/-/-/-/-/-/-/-/-/-/-/-/-/-/-/-/-/-/-/-/-/-/-/-/-/-/-/-/-/-/-/-/-/-/-/-/-/-/-/-/-/-/-/-/-/-/-/-/-/-/-/-/-/-/-/-/-/-/-/-/-/-/-/-/-/-/-/-/-/-/-/-/-/-/-/-/-/-/-/-/-/-/-/-/-/-/-/-/-/-/-/-/-/-/-/-/-/-/-/-/-/-/-/-/-/-/-/-/-/-/-/-/-/-/-	117	60	Zjn_sc00004.1.g02200.1.sm.mkhc/Zjn_sc00008.1.g06850.1.sm.mkhc/Zjn_sc00050.1.g02580.1.am.mk/Zjn_sc00001.1.g09550.1.sm.mkhc/Zjn_sc00097.1.g00910.1.am.mkhc/Zjn_sc00033.1.g00580.1.am.mk/Zjn_sc00029.1.g02580.1.sm.mkhc/Zjn_sc00090.1.g01020.1.sm.mk/Zjn_sc00049.1.g01830.1.sm.mkhc/Zjn_sc00027.1.g03940.1.sm.mkhc/Zjn_sc00015.1.g03930.1.sm.mkhc/Zjn_sc00045.1.g02970.1.sm.mkhc/Zjn_sc00017.1.g05930.1.sm.mkhc/Zj…	57	Zjn_sc00015.1.g00770.1.sm.mk/Zjn_sc00007.1.g07860.1.sm.mk/Zjn_sc00002.1.g09360.1.am.mk/Zjn_sc00025.1.g04850.1.am.mk/Zjn_sc00023.1.g04250.1.am.mkhc/Zjn_sc00008.1.g04910.1.sm.mkhc/Zjn_sc00060.1.g00750.1.sm.mkhc/Zjn_sc00001.1.g01360.1.sm.mkhc/Zjn_sc00131.1.g00800.1.am.mkhc/Zjn_sc00068.1.g02580.1.am.mkhc/Zjn_sc00088.1.g00690.1.am.mkhc/Zjn_sc00036.1.g03080.1.sm.mkhc/Zjn_sc00127.1.g00340.1.am.mk/Zjn_sc…
BP	GO:0006074	(1->3)-beta-D-glucan metabolic process	4/3456	11/7883	0.787084	0.999977	Zjn_sc00174.1.g00290.1.sm.mkhc/Zjn_sc00073.1.g00470.1.sm.mkhc/Zjn_sc00021.1.g00240.1.sm.mkhc/Zjn_sc00066.1.g00060.1.sm.mkhc	-/-/-/-	4	1	Zjn_sc00174.1.g00290.1.sm.mkhc	3	Zjn_sc00073.1.g00470.1.sm.mkhc/Zjn_sc00021.1.g00240.1.sm.mkhc/Zjn_sc00066.1.g00060.1.sm.mkhc
BP	GO:0006075	(1->3)-beta-D-glucan biosynthetic process	4/3456	11/7883	0.787084	0.999977	Zjn_sc00174.1.g00290.1.sm.mkhc/Zjn_sc00073.1.g00470.1.sm.mkhc/Zjn_sc00021.1.g00240.1.sm.mkhc/Zjn_sc00066.1.g00060.1.sm.mkhc	-/-/-/-	4	1	Zjn_sc00174.1.g00290.1.sm.mkhc	3	Zjn_sc00073.1.g00470.1.sm.mkhc/Zjn_sc00021.1.g00240.1.sm.mkhc/Zjn_sc00066.1.g00060.1.sm.mkhc
BP	GO:0006835	dicarboxylic acid transport	4/3456	11/7883	0.787084	0.999977	Zjn_sc00050.1.g02580.1.am.mk/Zjn_sc00131.1.g00800.1.am.mkhc/Zjn_sc00131.1.g00780.1.am.mkhc/Zjn_sc00093.1.g01060.1.sm.mkhc	-/-/-/-	4	1	Zjn_sc00050.1.g02580.1.am.mk	3	Zjn_sc00131.1.g00800.1.am.mkhc/Zjn_sc00131.1.g00780.1.am.mkhc/Zjn_sc00093.1.g01060.1.sm.mkhc
BP	GO:0015740	C4-dicarboxylate transport	4/3456	11/7883	0.787084	0.999977	Zjn_sc00050.1.g02580.1.am.mk/Zjn_sc00131.1.g00800.1.am.mkhc/Zjn_sc00131.1.g00780.1.am.mkhc/Zjn_sc00093.1.g01060.1.sm.mkhc	-/-/-/-	4	1	Zjn_sc00050.1.g02580.1.am.mk	3	Zjn_sc00131.1.g00800.1.am.mkhc/Zjn_sc00131.1.g00780.1.am.mkhc/Zjn_sc00093.1.g01060.1.sm.mkhc
BP	GO:0015743	malate transport	4/3456	11/7883	0.787084	0.999977	Zjn_sc00050.1.g02580.1.am.mk/Zjn_sc00131.1.g00800.1.am.mkhc/Zjn_sc00131.1.g00780.1.am.mkhc/Zjn_sc00093.1.g01060.1.sm.mkhc	-/-/-/-	4	1	Zjn_sc00050.1.g02580.1.am.mk	3	Zjn_sc00131.1.g00800.1.am.mkhc/Zjn_sc00131.1.g00780.1.am.mkhc/Zjn_sc00093.1.g01060.1.sm.mkhc
BP	GO:0009056	catabolic process	100/3456	241/7883	0.791282	0.999977	Zjn_sc00002.1.g14700.1.sm.mk/Zjn_sc00107.1.g00940.1.sm.mkhc/Zjn_sc00015.1.g05800.1.sm.mkhc/Zjn_sc00033.1.g01740.1.am.mkhc/Zjn_sc00218.1.g00110.1.am.mkhc/Zjn_sc00093.1.g00580.1.sm.mk/Zjn_sc00037.1.g05370.1.sm.mkhc/novel.1670/Zjn_sc00004.1.g03180.1.am.mk/Zjn_sc00097.1.g01430.1.sm.mk/Zjn_sc00010.1.g02110.1.am.mkhc/Zjn_sc00004.1.g03160.1.sm.mkhc/Zjn_sc00044.1.g04230.1.am.mk/Zjn_sc00007.1.g10940.1.am.…	-/-/-/-/-/-/-/-/-/-/-/-/-/-/-/-/-/-/-/-/-/-/-/-/-/-/-/-/-/-/-/-/-/-/-/-/-/-/-/-/-/-/-/-/-/-/-/-/-/-/-/-/-/-/-/-/-/-/-/-/-/-/-/-/-/-/-/-/-/-/-/-/-/-/-/-/-/-/-/-/-/-/-/-/-/-/-/-/-/-/-/-/-/-/-/-/-/-/-/-	100	62	Zjn_sc00002.1.g14700.1.sm.mk/Zjn_sc00015.1.g05800.1.sm.mkhc/Zjn_sc00218.1.g00110.1.am.mkhc/Zjn_sc00037.1.g05370.1.sm.mkhc/Zjn_sc00097.1.g01430.1.sm.mk/Zjn_sc00010.1.g02110.1.am.mkhc/Zjn_sc00044.1.g04230.1.am.mk/Zjn_sc00007.1.g10940.1.am.mkhc/Zjn_sc00967.1.g00010.1.am.mk/Zjn_sc00080.1.g00990.1.sm.mkhc/Zjn_sc00001.1.g07680.1.sm.mkhc/Zjn_sc00004.1.g02680.1.am.mk/Zjn_sc00024.1.g02670.1.sm.mkhc/Zjn_sc…	38	Zjn_sc00107.1.g00940.1.sm.mkhc/Zjn_sc00033.1.g01740.1.am.mkhc/Zjn_sc00093.1.g00580.1.sm.mk/novel.1670/Zjn_sc00004.1.g03180.1.am.mk/Zjn_sc00004.1.g03160.1.sm.mkhc/Zjn_sc00107.1.g01120.1.sm.mkhc/Zjn_sc00034.1.g01530.1.sm.mk/Zjn_sc00009.1.g00280.1.am.mkhc/Zjn_sc00001.1.g03040.1.am.mkhc/Zjn_sc00096.1.g00120.1.sm.mkhc/Zjn_sc00015.1.g01530.1.am.mkhc/Zjn_sc00043.1.g04950.1.am.mkhc/Zjn_sc00001.1.g03090.1…
BP	GO:0033014	tetrapyrrole biosynthetic process	9/3456	24/7883	0.796531	0.999977	Zjn_sc00003.1.g01070.1.sm.mkhc/Zjn_sc00045.1.g03310.1.sm.mkhc/Zjn_sc00002.1.g02040.1.sm.mkhc/Zjn_sc03249.1.g00010.1.am.mk/Zjn_sc00133.1.g00260.1.am.mkhc/Zjn_sc00009.1.g01050.1.sm.mkhc/Zjn_sc00017.1.g03060.1.sm.mkhc/Zjn_sc00092.1.g01460.1.sm.mkhc/Zjn_sc00003.1.g10240.1.am.mkhc	-/-/-/-/-/-/-/-/-	9	7	Zjn_sc00003.1.g01070.1.sm.mkhc/Zjn_sc00045.1.g03310.1.sm.mkhc/Zjn_sc00002.1.g02040.1.sm.mkhc/Zjn_sc03249.1.g00010.1.am.mk/Zjn_sc00133.1.g00260.1.am.mkhc/Zjn_sc00017.1.g03060.1.sm.mkhc/Zjn_sc00092.1.g01460.1.sm.mkhc	2	Zjn_sc00009.1.g01050.1.sm.mkhc/Zjn_sc00003.1.g10240.1.am.mkhc
BP	GO:1901136	carbohydrate derivative catabolic process	9/3456	24/7883	0.796531	0.999977	Zjn_sc00015.1.g05800.1.sm.mkhc/Zjn_sc00004.1.g03180.1.am.mk/Zjn_sc00004.1.g03160.1.sm.mkhc/Zjn_sc00034.1.g01530.1.sm.mk/Zjn_sc00009.1.g00280.1.am.mkhc/Zjn_sc00004.1.g03140.1.sm.mkhc/Zjn_sc00102.1.g00840.1.sm.mk/Zjn_sc00040.1.g02620.1.sm.mkhc/Zjn_sc00018.1.g01430.1.sm.mkhc	-/-/-/-/-/-/-/-/-	9	4	Zjn_sc00015.1.g05800.1.sm.mkhc/Zjn_sc00102.1.g00840.1.sm.mk/Zjn_sc00040.1.g02620.1.sm.mkhc/Zjn_sc00018.1.g01430.1.sm.mkhc	5	Zjn_sc00004.1.g03180.1.am.mk/Zjn_sc00004.1.g03160.1.sm.mkhc/Zjn_sc00034.1.g01530.1.sm.mk/Zjn_sc00009.1.g00280.1.am.mkhc/Zjn_sc00004.1.g03140.1.sm.mkhc
BP	GO:0006887	exocytosis	17/3456	44/7883	0.801737	0.999977	Zjn_sc00025.1.g04850.1.am.mk/Zjn_sc00023.1.g04250.1.am.mkhc/Zjn_sc00090.1.g01020.1.sm.mk/Zjn_sc00017.1.g05930.1.sm.mkhc/Zjn_sc00009.1.g10980.1.sm.mkhc/Zjn_sc00040.1.g00740.1.sm.mkhc/Zjn_sc00067.1.g01230.1.sm.mkhc/Zjn_sc00018.1.g04610.1.sm.mk/Zjn_sc00017.1.g05090.1.am.mkhc/Zjn_sc00017.1.g05940.1.am.mkhc/Zjn_sc00022.1.g01160.1.am.mkhc/Zjn_sc00034.1.g03920.1.sm.mk/Zjn_sc00153.1.g00110.1.am.mk/Zjn_sc…	-/-/-/-/-/-/-/-/-/-/-/-/-/-/-/-/-	17	9	Zjn_sc00090.1.g01020.1.sm.mk/Zjn_sc00017.1.g05930.1.sm.mkhc/Zjn_sc00067.1.g01230.1.sm.mkhc/Zjn_sc00018.1.g04610.1.sm.mk/Zjn_sc00017.1.g05090.1.am.mkhc/Zjn_sc00153.1.g00110.1.am.mk/Zjn_sc00005.1.g00900.1.sm.mk/Zjn_sc00045.1.g04010.1.am.mk/Zjn_sc00012.1.g07000.1.am.mk	8	Zjn_sc00025.1.g04850.1.am.mk/Zjn_sc00023.1.g04250.1.am.mkhc/Zjn_sc00009.1.g10980.1.sm.mkhc/Zjn_sc00040.1.g00740.1.sm.mkhc/Zjn_sc00017.1.g05940.1.am.mkhc/Zjn_sc00022.1.g01160.1.am.mkhc/Zjn_sc00034.1.g03920.1.sm.mk/Zjn_sc00010.1.g03240.1.sm.mkhc
BP	GO:0032940	secretion by cell	17/3456	44/7883	0.801737	0.999977	Zjn_sc00025.1.g04850.1.am.mk/Zjn_sc00023.1.g04250.1.am.mkhc/Zjn_sc00090.1.g01020.1.sm.mk/Zjn_sc00017.1.g05930.1.sm.mkhc/Zjn_sc00009.1.g10980.1.sm.mkhc/Zjn_sc00040.1.g00740.1.sm.mkhc/Zjn_sc00067.1.g01230.1.sm.mkhc/Zjn_sc00018.1.g04610.1.sm.mk/Zjn_sc00017.1.g05090.1.am.mkhc/Zjn_sc00017.1.g05940.1.am.mkhc/Zjn_sc00022.1.g01160.1.am.mkhc/Zjn_sc00034.1.g03920.1.sm.mk/Zjn_sc00153.1.g00110.1.am.mk/Zjn_sc…	-/-/-/-/-/-/-/-/-/-/-/-/-/-/-/-/-	17	9	Zjn_sc00090.1.g01020.1.sm.mk/Zjn_sc00017.1.g05930.1.sm.mkhc/Zjn_sc00067.1.g01230.1.sm.mkhc/Zjn_sc00018.1.g04610.1.sm.mk/Zjn_sc00017.1.g05090.1.am.mkhc/Zjn_sc00153.1.g00110.1.am.mk/Zjn_sc00005.1.g00900.1.sm.mk/Zjn_sc00045.1.g04010.1.am.mk/Zjn_sc00012.1.g07000.1.am.mk	8	Zjn_sc00025.1.g04850.1.am.mk/Zjn_sc00023.1.g04250.1.am.mkhc/Zjn_sc00009.1.g10980.1.sm.mkhc/Zjn_sc00040.1.g00740.1.sm.mkhc/Zjn_sc00017.1.g05940.1.am.mkhc/Zjn_sc00022.1.g01160.1.am.mkhc/Zjn_sc00034.1.g03920.1.sm.mk/Zjn_sc00010.1.g03240.1.sm.mkhc
BP	GO:0035556	intracellular signal transduction	19/3456	49/7883	0.804918	0.999977	Zjn_sc00001.1.g00140.1.sm.mkhc/Zjn_sc00043.1.g02590.1.sm.mkhc/novel.567/Zjn_sc00007.1.g12230.1.sm.mkhc/Zjn_sc00050.1.g01060.1.sm.mkhc/Zjn_sc00002.1.g08350.1.sm.mkhc/Zjn_sc00008.1.g07060.1.sm.mkhc/Zjn_sc00041.1.g01200.1.am.mkhc/Zjn_sc00086.1.g02660.1.am.mkhc/Zjn_sc00008.1.g07070.1.sm.mkhc/Zjn_sc00205.1.g00010.1.sm.mkhc/Zjn_sc00129.1.g00790.1.sm.mk/Zjn_sc00010.1.g02790.1.sm.mkhc/Zjn_sc00008.1.g1094…	-/-/-/-/-/-/-/-/-/-/-/-/-/-/-/-/-/-/-	19	13	Zjn_sc00001.1.g00140.1.sm.mkhc/Zjn_sc00043.1.g02590.1.sm.mkhc/Zjn_sc00007.1.g12230.1.sm.mkhc/Zjn_sc00050.1.g01060.1.sm.mkhc/Zjn_sc00002.1.g08350.1.sm.mkhc/Zjn_sc00008.1.g07060.1.sm.mkhc/Zjn_sc00205.1.g00010.1.sm.mkhc/Zjn_sc00129.1.g00790.1.sm.mk/Zjn_sc00008.1.g10940.1.sm.mkhc/Zjn_sc00013.1.g03930.1.am.mk/Zjn_sc00086.1.g02030.1.sm.mkhc/Zjn_sc00069.1.g01400.1.sm.mkhc/Zjn_sc00031.1.g01570.1.sm.mkhc	6	novel.567/Zjn_sc00041.1.g01200.1.am.mkhc/Zjn_sc00086.1.g02660.1.am.mkhc/Zjn_sc00008.1.g07070.1.sm.mkhc/Zjn_sc00010.1.g02790.1.sm.mkhc/Zjn_sc00019.1.g04300.1.sm.mkhc
BP	GO:0046903	secretion	19/3456	49/7883	0.804918	0.999977	Zjn_sc00025.1.g04850.1.am.mk/Zjn_sc00023.1.g04250.1.am.mkhc/Zjn_sc00090.1.g01020.1.sm.mk/Zjn_sc00017.1.g05930.1.sm.mkhc/Zjn_sc00009.1.g10980.1.sm.mkhc/Zjn_sc00040.1.g00740.1.sm.mkhc/Zjn_sc00067.1.g01230.1.sm.mkhc/Zjn_sc00018.1.g04610.1.sm.mk/Zjn_sc00017.1.g05090.1.am.mkhc/Zjn_sc00087.1.g00550.1.am.mk/Zjn_sc00017.1.g05940.1.am.mkhc/Zjn_sc00022.1.g01160.1.am.mkhc/Zjn_sc00034.1.g03920.1.sm.mk/Zjn_sc…	-/-/-/-/-/-/-/-/-/-/-/-/-/-/-/-/-/-/-	19	9	Zjn_sc00090.1.g01020.1.sm.mk/Zjn_sc00017.1.g05930.1.sm.mkhc/Zjn_sc00067.1.g01230.1.sm.mkhc/Zjn_sc00018.1.g04610.1.sm.mk/Zjn_sc00017.1.g05090.1.am.mkhc/Zjn_sc00153.1.g00110.1.am.mk/Zjn_sc00005.1.g00900.1.sm.mk/Zjn_sc00045.1.g04010.1.am.mk/Zjn_sc00012.1.g07000.1.am.mk	10	Zjn_sc00025.1.g04850.1.am.mk/Zjn_sc00023.1.g04250.1.am.mkhc/Zjn_sc00009.1.g10980.1.sm.mkhc/Zjn_sc00040.1.g00740.1.sm.mkhc/Zjn_sc00087.1.g00550.1.am.mk/Zjn_sc00017.1.g05940.1.am.mkhc/Zjn_sc00022.1.g01160.1.am.mkhc/Zjn_sc00034.1.g03920.1.sm.mk/Zjn_sc00010.1.g03240.1.sm.mkhc/Zjn_sc00066.1.g00110.1.sm.mkhc
BP	GO:0000278	mitotic cell cycle	5/3456	14/7883	0.810179	0.999977	novel.1223/Zjn_sc00009.1.g04740.1.am.mkhc/Zjn_sc00022.1.g06660.1.sm.mkhc/Zjn_sc00055.1.g01350.1.sm.mk/Zjn_sc00073.1.g00570.1.am.mkhc	-/-/-/-/-	5	4	Zjn_sc00009.1.g04740.1.am.mkhc/Zjn_sc00022.1.g06660.1.sm.mkhc/Zjn_sc00055.1.g01350.1.sm.mk/Zjn_sc00073.1.g00570.1.am.mkhc	1	novel.1223
BP	GO:0022406	membrane docking	5/3456	14/7883	0.810179	0.999977	Zjn_sc00017.1.g05930.1.sm.mkhc/Zjn_sc00017.1.g05940.1.am.mkhc/Zjn_sc00153.1.g00110.1.am.mk/Zjn_sc00005.1.g00900.1.sm.mk/Zjn_sc00010.1.g03240.1.sm.mkhc	-/-/-/-/-	5	3	Zjn_sc00017.1.g05930.1.sm.mkhc/Zjn_sc00153.1.g00110.1.am.mk/Zjn_sc00005.1.g00900.1.sm.mk	2	Zjn_sc00017.1.g05940.1.am.mkhc/Zjn_sc00010.1.g03240.1.sm.mkhc
BP	GO:0048278	vesicle docking	5/3456	14/7883	0.810179	0.999977	Zjn_sc00017.1.g05930.1.sm.mkhc/Zjn_sc00017.1.g05940.1.am.mkhc/Zjn_sc00153.1.g00110.1.am.mk/Zjn_sc00005.1.g00900.1.sm.mk/Zjn_sc00010.1.g03240.1.sm.mkhc	-/-/-/-/-	5	3	Zjn_sc00017.1.g05930.1.sm.mkhc/Zjn_sc00153.1.g00110.1.am.mk/Zjn_sc00005.1.g00900.1.sm.mk	2	Zjn_sc00017.1.g05940.1.am.mkhc/Zjn_sc00010.1.g03240.1.sm.mkhc
BP	GO:0006366	transcription from RNA polymerase II promoter	10/3456	27/7883	0.817516	0.999977	Zjn_sc00099.1.g00750.1.sm.mkhc/Zjn_sc00018.1.g04360.1.sm.mkhc/Zjn_sc00002.1.g17430.1.am.mkhc/Zjn_sc00049.1.g03930.1.sm.mkhc/Zjn_sc00040.1.g01220.1.sm.mkhc/Zjn_sc00067.1.g03400.1.sm.mkhc/Zjn_sc00040.1.g01260.1.sm.mk/Zjn_sc00009.1.g00320.1.sm.mk/Zjn_sc00032.1.g01520.1.sm.mkhc/Zjn_sc00071.1.g02420.1.am.mkhc	-/-/-/-/-/-/-/-/-/-	10	2	Zjn_sc00099.1.g00750.1.sm.mkhc/Zjn_sc00018.1.g04360.1.sm.mkhc	8	Zjn_sc00002.1.g17430.1.am.mkhc/Zjn_sc00049.1.g03930.1.sm.mkhc/Zjn_sc00040.1.g01220.1.sm.mkhc/Zjn_sc00067.1.g03400.1.sm.mkhc/Zjn_sc00040.1.g01260.1.sm.mk/Zjn_sc00009.1.g00320.1.sm.mk/Zjn_sc00032.1.g01520.1.sm.mkhc/Zjn_sc00071.1.g02420.1.am.mkhc
BP	GO:0006022	aminoglycan metabolic process	6/3456	17/7883	0.829934	0.999977	Zjn_sc00015.1.g05800.1.sm.mkhc/Zjn_sc00004.1.g03180.1.am.mk/Zjn_sc00004.1.g03160.1.sm.mkhc/Zjn_sc00004.1.g03140.1.sm.mkhc/Zjn_sc00102.1.g00840.1.sm.mk/Zjn_sc00018.1.g01430.1.sm.mkhc	-/-/-/-/-/-	6	3	Zjn_sc00015.1.g05800.1.sm.mkhc/Zjn_sc00102.1.g00840.1.sm.mk/Zjn_sc00018.1.g01430.1.sm.mkhc	3	Zjn_sc00004.1.g03180.1.am.mk/Zjn_sc00004.1.g03160.1.sm.mkhc/Zjn_sc00004.1.g03140.1.sm.mkhc
BP	GO:0006026	aminoglycan catabolic process	6/3456	17/7883	0.829934	0.999977	Zjn_sc00015.1.g05800.1.sm.mkhc/Zjn_sc00004.1.g03180.1.am.mk/Zjn_sc00004.1.g03160.1.sm.mkhc/Zjn_sc00004.1.g03140.1.sm.mkhc/Zjn_sc00102.1.g00840.1.sm.mk/Zjn_sc00018.1.g01430.1.sm.mkhc	-/-/-/-/-/-	6	3	Zjn_sc00015.1.g05800.1.sm.mkhc/Zjn_sc00102.1.g00840.1.sm.mk/Zjn_sc00018.1.g01430.1.sm.mkhc	3	Zjn_sc00004.1.g03180.1.am.mk/Zjn_sc00004.1.g03160.1.sm.mkhc/Zjn_sc00004.1.g03140.1.sm.mkhc
BP	GO:0006030	chitin metabolic process	6/3456	17/7883	0.829934	0.999977	Zjn_sc00015.1.g05800.1.sm.mkhc/Zjn_sc00004.1.g03180.1.am.mk/Zjn_sc00004.1.g03160.1.sm.mkhc/Zjn_sc00004.1.g03140.1.sm.mkhc/Zjn_sc00102.1.g00840.1.sm.mk/Zjn_sc00018.1.g01430.1.sm.mkhc	-/-/-/-/-/-	6	3	Zjn_sc00015.1.g05800.1.sm.mkhc/Zjn_sc00102.1.g00840.1.sm.mk/Zjn_sc00018.1.g01430.1.sm.mkhc	3	Zjn_sc00004.1.g03180.1.am.mk/Zjn_sc00004.1.g03160.1.sm.mkhc/Zjn_sc00004.1.g03140.1.sm.mkhc
BP	GO:0006032	chitin catabolic process	6/3456	17/7883	0.829934	0.999977	Zjn_sc00015.1.g05800.1.sm.mkhc/Zjn_sc00004.1.g03180.1.am.mk/Zjn_sc00004.1.g03160.1.sm.mkhc/Zjn_sc00004.1.g03140.1.sm.mkhc/Zjn_sc00102.1.g00840.1.sm.mk/Zjn_sc00018.1.g01430.1.sm.mkhc	-/-/-/-/-/-	6	3	Zjn_sc00015.1.g05800.1.sm.mkhc/Zjn_sc00102.1.g00840.1.sm.mk/Zjn_sc00018.1.g01430.1.sm.mkhc	3	Zjn_sc00004.1.g03180.1.am.mk/Zjn_sc00004.1.g03160.1.sm.mkhc/Zjn_sc00004.1.g03140.1.sm.mkhc
BP	GO:0006040	amino sugar metabolic process	6/3456	17/7883	0.829934	0.999977	Zjn_sc00015.1.g05800.1.sm.mkhc/Zjn_sc00004.1.g03180.1.am.mk/Zjn_sc00004.1.g03160.1.sm.mkhc/Zjn_sc00004.1.g03140.1.sm.mkhc/Zjn_sc00102.1.g00840.1.sm.mk/Zjn_sc00018.1.g01430.1.sm.mkhc	-/-/-/-/-/-	6	3	Zjn_sc00015.1.g05800.1.sm.mkhc/Zjn_sc00102.1.g00840.1.sm.mk/Zjn_sc00018.1.g01430.1.sm.mkhc	3	Zjn_sc00004.1.g03180.1.am.mk/Zjn_sc00004.1.g03160.1.sm.mkhc/Zjn_sc00004.1.g03140.1.sm.mkhc
BP	GO:0016998	cell wall macromolecule catabolic process	6/3456	17/7883	0.829934	0.999977	Zjn_sc00015.1.g05800.1.sm.mkhc/Zjn_sc00004.1.g03180.1.am.mk/Zjn_sc00004.1.g03160.1.sm.mkhc/Zjn_sc00004.1.g03140.1.sm.mkhc/Zjn_sc00102.1.g00840.1.sm.mk/Zjn_sc00018.1.g01430.1.sm.mkhc	-/-/-/-/-/-	6	3	Zjn_sc00015.1.g05800.1.sm.mkhc/Zjn_sc00102.1.g00840.1.sm.mk/Zjn_sc00018.1.g01430.1.sm.mkhc	3	Zjn_sc00004.1.g03180.1.am.mk/Zjn_sc00004.1.g03160.1.sm.mkhc/Zjn_sc00004.1.g03140.1.sm.mkhc
BP	GO:0044036	cell wall macromolecule metabolic process	6/3456	17/7883	0.829934	0.999977	Zjn_sc00015.1.g05800.1.sm.mkhc/Zjn_sc00004.1.g03180.1.am.mk/Zjn_sc00004.1.g03160.1.sm.mkhc/Zjn_sc00004.1.g03140.1.sm.mkhc/Zjn_sc00102.1.g00840.1.sm.mk/Zjn_sc00018.1.g01430.1.sm.mkhc	-/-/-/-/-/-	6	3	Zjn_sc00015.1.g05800.1.sm.mkhc/Zjn_sc00102.1.g00840.1.sm.mk/Zjn_sc00018.1.g01430.1.sm.mkhc	3	Zjn_sc00004.1.g03180.1.am.mk/Zjn_sc00004.1.g03160.1.sm.mkhc/Zjn_sc00004.1.g03140.1.sm.mkhc
BP	GO:0046348	amino sugar catabolic process	6/3456	17/7883	0.829934	0.999977	Zjn_sc00015.1.g05800.1.sm.mkhc/Zjn_sc00004.1.g03180.1.am.mk/Zjn_sc00004.1.g03160.1.sm.mkhc/Zjn_sc00004.1.g03140.1.sm.mkhc/Zjn_sc00102.1.g00840.1.sm.mk/Zjn_sc00018.1.g01430.1.sm.mkhc	-/-/-/-/-/-	6	3	Zjn_sc00015.1.g05800.1.sm.mkhc/Zjn_sc00102.1.g00840.1.sm.mk/Zjn_sc00018.1.g01430.1.sm.mkhc	3	Zjn_sc00004.1.g03180.1.am.mk/Zjn_sc00004.1.g03160.1.sm.mkhc/Zjn_sc00004.1.g03140.1.sm.mkhc
BP	GO:1901071	glucosamine-containing compound metabolic process	6/3456	17/7883	0.829934	0.999977	Zjn_sc00015.1.g05800.1.sm.mkhc/Zjn_sc00004.1.g03180.1.am.mk/Zjn_sc00004.1.g03160.1.sm.mkhc/Zjn_sc00004.1.g03140.1.sm.mkhc/Zjn_sc00102.1.g00840.1.sm.mk/Zjn_sc00018.1.g01430.1.sm.mkhc	-/-/-/-/-/-	6	3	Zjn_sc00015.1.g05800.1.sm.mkhc/Zjn_sc00102.1.g00840.1.sm.mk/Zjn_sc00018.1.g01430.1.sm.mkhc	3	Zjn_sc00004.1.g03180.1.am.mk/Zjn_sc00004.1.g03160.1.sm.mkhc/Zjn_sc00004.1.g03140.1.sm.mkhc
BP	GO:1901072	glucosamine-containing compound catabolic process	6/3456	17/7883	0.829934	0.999977	Zjn_sc00015.1.g05800.1.sm.mkhc/Zjn_sc00004.1.g03180.1.am.mk/Zjn_sc00004.1.g03160.1.sm.mkhc/Zjn_sc00004.1.g03140.1.sm.mkhc/Zjn_sc00102.1.g00840.1.sm.mk/Zjn_sc00018.1.g01430.1.sm.mkhc	-/-/-/-/-/-	6	3	Zjn_sc00015.1.g05800.1.sm.mkhc/Zjn_sc00102.1.g00840.1.sm.mk/Zjn_sc00018.1.g01430.1.sm.mkhc	3	Zjn_sc00004.1.g03180.1.am.mk/Zjn_sc00004.1.g03160.1.sm.mkhc/Zjn_sc00004.1.g03140.1.sm.mkhc
BP	GO:0006461	protein complex assembly	13/3456	35/7883	0.834105	0.999977	Zjn_sc00097.1.g01910.1.sm.mkhc/Zjn_sc00016.1.g04090.1.am.mkhc/Zjn_sc00127.1.g00100.1.sm.mkhc/Zjn_sc00056.1.g02080.1.am.mk/Zjn_sc00029.1.g00590.1.sm.mkhc/Zjn_sc00092.1.g00430.1.sm.mkhc/Zjn_sc00138.1.g01110.1.am.mkhc/Zjn_sc00044.1.g04480.1.sm.mkhc/Zjn_sc00036.1.g00440.1.sm.mkhc/Zjn_sc00010.1.g04590.1.es.mkhc/Zjn_sc00028.1.g03035.1.br/Zjn_sc00087.1.g00300.1.am.mk/Zjn_sc00053.1.g01280.1.am.mk	-/-/-/-/-/-/-/-/-/-/-/-/-	13	6	Zjn_sc00097.1.g01910.1.sm.mkhc/Zjn_sc00016.1.g04090.1.am.mkhc/Zjn_sc00056.1.g02080.1.am.mk/Zjn_sc00092.1.g00430.1.sm.mkhc/Zjn_sc00028.1.g03035.1.br/Zjn_sc00087.1.g00300.1.am.mk	7	Zjn_sc00127.1.g00100.1.sm.mkhc/Zjn_sc00029.1.g00590.1.sm.mkhc/Zjn_sc00138.1.g01110.1.am.mkhc/Zjn_sc00044.1.g04480.1.sm.mkhc/Zjn_sc00036.1.g00440.1.sm.mkhc/Zjn_sc00010.1.g04590.1.es.mkhc/Zjn_sc00053.1.g01280.1.am.mk
BP	GO:0070271	protein complex biogenesis	13/3456	35/7883	0.834105	0.999977	Zjn_sc00097.1.g01910.1.sm.mkhc/Zjn_sc00016.1.g04090.1.am.mkhc/Zjn_sc00127.1.g00100.1.sm.mkhc/Zjn_sc00056.1.g02080.1.am.mk/Zjn_sc00029.1.g00590.1.sm.mkhc/Zjn_sc00092.1.g00430.1.sm.mkhc/Zjn_sc00138.1.g01110.1.am.mkhc/Zjn_sc00044.1.g04480.1.sm.mkhc/Zjn_sc00036.1.g00440.1.sm.mkhc/Zjn_sc00010.1.g04590.1.es.mkhc/Zjn_sc00028.1.g03035.1.br/Zjn_sc00087.1.g00300.1.am.mk/Zjn_sc00053.1.g01280.1.am.mk	-/-/-/-/-/-/-/-/-/-/-/-/-	13	6	Zjn_sc00097.1.g01910.1.sm.mkhc/Zjn_sc00016.1.g04090.1.am.mkhc/Zjn_sc00056.1.g02080.1.am.mk/Zjn_sc00092.1.g00430.1.sm.mkhc/Zjn_sc00028.1.g03035.1.br/Zjn_sc00087.1.g00300.1.am.mk	7	Zjn_sc00127.1.g00100.1.sm.mkhc/Zjn_sc00029.1.g00590.1.sm.mkhc/Zjn_sc00138.1.g01110.1.am.mkhc/Zjn_sc00044.1.g04480.1.sm.mkhc/Zjn_sc00036.1.g00440.1.sm.mkhc/Zjn_sc00010.1.g04590.1.es.mkhc/Zjn_sc00053.1.g01280.1.am.mk
BP	GO:0006325	chromatin organization	11/3456	30/7883	0.835772	0.999977	Zjn_sc00045.1.g04370.1.sm.mkhc/Zjn_sc00044.1.g04030.1.sm.mkhc/Zjn_sc00012.1.g02990.1.sm.mkhc/Zjn_sc00004.1.g07810.1.sm.mkhc/Zjn_sc00056.1.g03840.1.am.mk/Zjn_sc00017.1.g02430.1.sm.mkhc/Zjn_sc00027.1.g02310.1.sm.mk/Zjn_sc00036.1.g03400.1.sm.mkhc/Zjn_sc00027.1.g03290.1.am.mkhc/Zjn_sc00016.1.g04740.1.sm.mkhc/Zjn_sc00071.1.g02420.1.am.mkhc	-/-/-/-/-/-/-/-/-/-/-	11	9	Zjn_sc00045.1.g04370.1.sm.mkhc/Zjn_sc00044.1.g04030.1.sm.mkhc/Zjn_sc00012.1.g02990.1.sm.mkhc/Zjn_sc00056.1.g03840.1.am.mk/Zjn_sc00017.1.g02430.1.sm.mkhc/Zjn_sc00027.1.g02310.1.sm.mk/Zjn_sc00036.1.g03400.1.sm.mkhc/Zjn_sc00027.1.g03290.1.am.mkhc/Zjn_sc00016.1.g04740.1.sm.mkhc	2	Zjn_sc00004.1.g07810.1.sm.mkhc/Zjn_sc00071.1.g02420.1.am.mkhc
BP	GO:0033013	tetrapyrrole metabolic process	11/3456	30/7883	0.835772	0.999977	Zjn_sc00003.1.g01070.1.sm.mkhc/Zjn_sc00045.1.g03310.1.sm.mkhc/Zjn_sc00002.1.g02040.1.sm.mkhc/Zjn_sc00108.1.g00190.1.sm.mkhc/Zjn_sc03249.1.g00010.1.am.mk/Zjn_sc00697.1.g00010.1.sm.mkhc/Zjn_sc00133.1.g00260.1.am.mkhc/Zjn_sc00009.1.g01050.1.sm.mkhc/Zjn_sc00017.1.g03060.1.sm.mkhc/Zjn_sc00092.1.g01460.1.sm.mkhc/Zjn_sc00003.1.g10240.1.am.mkhc	-/-/-/-/-/-/-/-/-/-/-	11	9	Zjn_sc00003.1.g01070.1.sm.mkhc/Zjn_sc00045.1.g03310.1.sm.mkhc/Zjn_sc00002.1.g02040.1.sm.mkhc/Zjn_sc00108.1.g00190.1.sm.mkhc/Zjn_sc03249.1.g00010.1.am.mk/Zjn_sc00697.1.g00010.1.sm.mkhc/Zjn_sc00133.1.g00260.1.am.mkhc/Zjn_sc00017.1.g03060.1.sm.mkhc/Zjn_sc00092.1.g01460.1.sm.mkhc	2	Zjn_sc00009.1.g01050.1.sm.mkhc/Zjn_sc00003.1.g10240.1.am.mkhc
BP	GO:0019693	ribose phosphate metabolic process	46/3456	116/7883	0.843686	0.999977	Zjn_sc00008.1.g06850.1.sm.mkhc/Zjn_sc00033.1.g01740.1.am.mkhc/Zjn_sc00218.1.g00110.1.am.mkhc/Zjn_sc00095.1.g00500.1.sm.mkhc/Zjn_sc00001.1.g09550.1.sm.mkhc/Zjn_sc00054.1.g01010.1.am.mk/Zjn_sc00029.1.g02580.1.sm.mkhc/Zjn_sc00045.1.g02970.1.sm.mkhc/Zjn_sc00107.1.g01120.1.sm.mkhc/Zjn_sc00036.1.g03080.1.sm.mkhc/Zjn_sc00131.1.g00190.1.sm.mkhc/Zjn_sc00005.1.g03630.1.sm.mkhc/Zjn_sc00122.1.g00550.1.sm.mkh…	-/-/-/-/-/-/-/-/-/-/-/-/-/-/-/-/-/-/-/-/-/-/-/-/-/-/-/-/-/-/-/-/-/-/-/-/-/-/-/-/-/-/-/-/-/-	46	21	Zjn_sc00008.1.g06850.1.sm.mkhc/Zjn_sc00218.1.g00110.1.am.mkhc/Zjn_sc00095.1.g00500.1.sm.mkhc/Zjn_sc00001.1.g09550.1.sm.mkhc/Zjn_sc00054.1.g01010.1.am.mk/Zjn_sc00029.1.g02580.1.sm.mkhc/Zjn_sc00045.1.g02970.1.sm.mkhc/Zjn_sc00131.1.g00190.1.sm.mkhc/Zjn_sc00005.1.g03630.1.sm.mkhc/Zjn_sc00006.1.g01020.1.sm.mkhc/Zjn_sc00067.1.g01460.1.sm.mkhc/Zjn_sc00105.1.g01300.1.am.mkhc/Zjn_sc00018.1.g01570.1.sm.mk/…	25	Zjn_sc00033.1.g01740.1.am.mkhc/Zjn_sc00107.1.g01120.1.sm.mkhc/Zjn_sc00036.1.g03080.1.sm.mkhc/Zjn_sc00122.1.g00550.1.sm.mkhc/Zjn_sc00024.1.g01460.1.sm.mkhc/Zjn_sc00022.1.g01850.1.am.mkhc/Zjn_sc00023.1.g06610.1.sm.mkhc/Zjn_sc00037.1.g00990.1.sm.mkhc/Zjn_sc00132.1.g00580.1.am.mkhc/Zjn_sc00022.1.g03630.1.sm.mkhc/Zjn_sc00106.1.g00970.1.sm.mkhc/Zjn_sc00013.1.g07680.1.am.mkhc/Zjn_sc00028.1.g02640.1.sm.m…
BP	GO:0006576	cellular biogenic amine metabolic process	7/3456	20/7883	0.847048	0.999977	Zjn_sc00194.1.g00180.1.sm.mkhc/Zjn_sc00006.1.g01190.1.sm.mkhc/Zjn_sc00044.1.g05240.1.sm.mk/Zjn_sc00045.1.g02270.1.sm.mkhc/Zjn_sc00194.1.g00170.1.sm.mk/Zjn_sc00030.1.g02490.1.sm.mkhc/Zjn_sc00013.1.g07130.1.sm.mkhc	-/-/-/-/-/-/-	7	2	Zjn_sc00006.1.g01190.1.sm.mkhc/Zjn_sc00030.1.g02490.1.sm.mkhc	5	Zjn_sc00194.1.g00180.1.sm.mkhc/Zjn_sc00044.1.g05240.1.sm.mk/Zjn_sc00045.1.g02270.1.sm.mkhc/Zjn_sc00194.1.g00170.1.sm.mk/Zjn_sc00013.1.g07130.1.sm.mkhc
BP	GO:0044106	cellular amine metabolic process	7/3456	20/7883	0.847048	0.999977	Zjn_sc00194.1.g00180.1.sm.mkhc/Zjn_sc00006.1.g01190.1.sm.mkhc/Zjn_sc00044.1.g05240.1.sm.mk/Zjn_sc00045.1.g02270.1.sm.mkhc/Zjn_sc00194.1.g00170.1.sm.mk/Zjn_sc00030.1.g02490.1.sm.mkhc/Zjn_sc00013.1.g07130.1.sm.mkhc	-/-/-/-/-/-/-	7	2	Zjn_sc00006.1.g01190.1.sm.mkhc/Zjn_sc00030.1.g02490.1.sm.mkhc	5	Zjn_sc00194.1.g00180.1.sm.mkhc/Zjn_sc00044.1.g05240.1.sm.mk/Zjn_sc00045.1.g02270.1.sm.mkhc/Zjn_sc00194.1.g00170.1.sm.mk/Zjn_sc00013.1.g07130.1.sm.mkhc
BP	GO:0006904	vesicle docking involved in exocytosis	4/3456	12/7883	0.847409	0.999977	Zjn_sc00017.1.g05930.1.sm.mkhc/Zjn_sc00017.1.g05940.1.am.mkhc/Zjn_sc00153.1.g00110.1.am.mk/Zjn_sc00005.1.g00900.1.sm.mk	-/-/-/-	4	3	Zjn_sc00017.1.g05930.1.sm.mkhc/Zjn_sc00153.1.g00110.1.am.mk/Zjn_sc00005.1.g00900.1.sm.mk	1	Zjn_sc00017.1.g05940.1.am.mkhc
BP	GO:0043414	macromolecule methylation	4/3456	12/7883	0.847409	0.999977	Zjn_sc00004.1.g01620.1.am.mk/Zjn_sc00057.1.g01330.1.sm.mkhc/Zjn_sc00124.1.g00190.1.sm.mkhc/Zjn_sc00006.1.g06690.1.am.mkhc	-/-/-/-	4	4	Zjn_sc00004.1.g01620.1.am.mk/Zjn_sc00057.1.g01330.1.sm.mkhc/Zjn_sc00124.1.g00190.1.sm.mkhc/Zjn_sc00006.1.g06690.1.am.mkhc	0
BP	GO:0009117	nucleotide metabolic process	55/3456	138/7883	0.850585	0.999977	Zjn_sc00008.1.g06850.1.sm.mkhc/Zjn_sc00033.1.g01740.1.am.mkhc/Zjn_sc00218.1.g00110.1.am.mkhc/Zjn_sc00095.1.g00500.1.sm.mkhc/Zjn_sc00017.1.g00800.1.cf.mkhc/Zjn_sc00001.1.g09550.1.sm.mkhc/Zjn_sc00054.1.g01010.1.am.mk/Zjn_sc00009.1.g00720.1.sm.mkhc/Zjn_sc00029.1.g02580.1.sm.mkhc/Zjn_sc00045.1.g02970.1.sm.mkhc/Zjn_sc00048.1.g01380.1.sm.mkhc/Zjn_sc00029.1.g00570.1.sm.mkhc/Zjn_sc00107.1.g01120.1.sm.mkh…	-/-/-/-/-/-/-/-/-/-/-/-/-/-/-/-/-/-/-/-/-/-/-/-/-/-/-/-/-/-/-/-/-/-/-/-/-/-/-/-/-/-/-/-/-/-/-/-/-/-/-/-/-/-/-	55	27	Zjn_sc00008.1.g06850.1.sm.mkhc/Zjn_sc00218.1.g00110.1.am.mkhc/Zjn_sc00095.1.g00500.1.sm.mkhc/Zjn_sc00001.1.g09550.1.sm.mkhc/Zjn_sc00054.1.g01010.1.am.mk/Zjn_sc00009.1.g00720.1.sm.mkhc/Zjn_sc00029.1.g02580.1.sm.mkhc/Zjn_sc00045.1.g02970.1.sm.mkhc/Zjn_sc00029.1.g00570.1.sm.mkhc/Zjn_sc00014.1.g01050.1.sm.mk/Zjn_sc00131.1.g00190.1.sm.mkhc/Zjn_sc00005.1.g03630.1.sm.mkhc/Zjn_sc00012.1.g01020.1.sm.mkhc/…	28	Zjn_sc00033.1.g01740.1.am.mkhc/Zjn_sc00017.1.g00800.1.cf.mkhc/Zjn_sc00048.1.g01380.1.sm.mkhc/Zjn_sc00107.1.g01120.1.sm.mkhc/Zjn_sc00036.1.g03080.1.sm.mkhc/Zjn_sc00122.1.g00550.1.sm.mkhc/Zjn_sc00024.1.g01460.1.sm.mkhc/Zjn_sc00022.1.g01850.1.am.mkhc/Zjn_sc00023.1.g06610.1.sm.mkhc/Zjn_sc00037.1.g00990.1.sm.mkhc/Zjn_sc00132.1.g00580.1.am.mkhc/Zjn_sc00022.1.g03630.1.sm.mkhc/Zjn_sc00106.1.g00970.1.sm.m…
BP	GO:0048193	Golgi vesicle transport	10/3456	28/7883	0.855482	0.999977	Zjn_sc00057.1.g00680.1.sm.mkhc/Zjn_sc00061.1.g00420.1.sm.mkhc/Zjn_sc00014.1.g01820.1.sm.mkhc/Zjn_sc00003.1.g07690.1.am.mkhc/Zjn_sc00002.1.g09700.1.am.mkhc/Zjn_sc03704.1.g00010.1.cf.mkhc/Zjn_sc00002.1.g10840.1.sm.mkhc/Zjn_sc00013.1.g03970.1.sm.mk/Zjn_sc00058.1.g03340.1.sm.mkhc/Zjn_sc00001.1.g00390.1.cf.mkhc	-/-/-/-/-/-/-/-/-/-	10	9	Zjn_sc00057.1.g00680.1.sm.mkhc/Zjn_sc00061.1.g00420.1.sm.mkhc/Zjn_sc00014.1.g01820.1.sm.mkhc/Zjn_sc00003.1.g07690.1.am.mkhc/Zjn_sc00002.1.g09700.1.am.mkhc/Zjn_sc03704.1.g00010.1.cf.mkhc/Zjn_sc00013.1.g03970.1.sm.mk/Zjn_sc00058.1.g03340.1.sm.mkhc/Zjn_sc00001.1.g00390.1.cf.mkhc	1	Zjn_sc00002.1.g10840.1.sm.mkhc
BP	GO:0016052	carbohydrate catabolic process	30/3456	78/7883	0.859461	0.999977	Zjn_sc00002.1.g14700.1.sm.mk/Zjn_sc00033.1.g01740.1.am.mkhc/Zjn_sc00218.1.g00110.1.am.mkhc/Zjn_sc00037.1.g05370.1.sm.mkhc/Zjn_sc00044.1.g04230.1.am.mk/Zjn_sc00001.1.g07680.1.sm.mkhc/Zjn_sc00107.1.g01120.1.sm.mkhc/Zjn_sc00002.1.g02580.1.am.mk/Zjn_sc00131.1.g00190.1.sm.mkhc/Zjn_sc00005.1.g03630.1.sm.mkhc/Zjn_sc00040.1.g03430.1.sm.mkhc/Zjn_sc00043.1.g04950.1.am.mkhc/Zjn_sc00022.1.g01850.1.am.mkhc/Zj…	-/-/-/-/-/-/-/-/-/-/-/-/-/-/-/-/-/-/-/-/-/-/-/-/-/-/-/-/-/-	30	15	Zjn_sc00002.1.g14700.1.sm.mk/Zjn_sc00218.1.g00110.1.am.mkhc/Zjn_sc00037.1.g05370.1.sm.mkhc/Zjn_sc00044.1.g04230.1.am.mk/Zjn_sc00001.1.g07680.1.sm.mkhc/Zjn_sc00002.1.g02580.1.am.mk/Zjn_sc00131.1.g00190.1.sm.mkhc/Zjn_sc00005.1.g03630.1.sm.mkhc/Zjn_sc00040.1.g03430.1.sm.mkhc/Zjn_sc00003.1.g12830.1.sm.mk/Zjn_sc00017.1.g07640.1.am.mk/Zjn_sc00182.1.g00100.1.am.mkhc/Zjn_sc00006.1.g01020.1.sm.mkhc/Zjn_sc…	15	Zjn_sc00033.1.g01740.1.am.mkhc/Zjn_sc00107.1.g01120.1.sm.mkhc/Zjn_sc00043.1.g04950.1.am.mkhc/Zjn_sc00022.1.g01850.1.am.mkhc/Zjn_sc00023.1.g06610.1.sm.mkhc/Zjn_sc00003.1.g00920.1.am.mk/Zjn_sc00132.1.g00580.1.am.mkhc/Zjn_sc00001.1.g07720.1.am.mk/Zjn_sc00028.1.g02640.1.sm.mkhc/Zjn_sc00343.1.g00010.1.sm.mkhc/Zjn_sc00093.1.g00310.1.sm.mkhc/Zjn_sc00011.1.g07150.1.sm.mkhc/Zjn_sc00027.1.g05910.1.sm.mkhc/…
BP	GO:0006753	nucleoside phosphate metabolic process	56/3456	141/7883	0.860462	0.999977	Zjn_sc00008.1.g06850.1.sm.mkhc/Zjn_sc00033.1.g01740.1.am.mkhc/Zjn_sc00218.1.g00110.1.am.mkhc/Zjn_sc00095.1.g00500.1.sm.mkhc/Zjn_sc00017.1.g00800.1.cf.mkhc/Zjn_sc00001.1.g09550.1.sm.mkhc/Zjn_sc00054.1.g01010.1.am.mk/Zjn_sc00009.1.g00720.1.sm.mkhc/Zjn_sc00029.1.g02580.1.sm.mkhc/Zjn_sc00045.1.g02970.1.sm.mkhc/Zjn_sc00048.1.g01380.1.sm.mkhc/Zjn_sc00029.1.g00570.1.sm.mkhc/Zjn_sc00107.1.g01120.1.sm.mkh…	-/-/-/-/-/-/-/-/-/-/-/-/-/-/-/-/-/-/-/-/-/-/-/-/-/-/-/-/-/-/-/-/-/-/-/-/-/-/-/-/-/-/-/-/-/-/-/-/-/-/-/-/-/-/-/-	56	28	Zjn_sc00008.1.g06850.1.sm.mkhc/Zjn_sc00218.1.g00110.1.am.mkhc/Zjn_sc00095.1.g00500.1.sm.mkhc/Zjn_sc00001.1.g09550.1.sm.mkhc/Zjn_sc00054.1.g01010.1.am.mk/Zjn_sc00009.1.g00720.1.sm.mkhc/Zjn_sc00029.1.g02580.1.sm.mkhc/Zjn_sc00045.1.g02970.1.sm.mkhc/Zjn_sc00029.1.g00570.1.sm.mkhc/Zjn_sc00014.1.g01050.1.sm.mk/Zjn_sc00131.1.g00190.1.sm.mkhc/Zjn_sc00005.1.g03630.1.sm.mkhc/Zjn_sc00012.1.g01020.1.sm.mkhc/…	28	Zjn_sc00033.1.g01740.1.am.mkhc/Zjn_sc00017.1.g00800.1.cf.mkhc/Zjn_sc00048.1.g01380.1.sm.mkhc/Zjn_sc00107.1.g01120.1.sm.mkhc/Zjn_sc00036.1.g03080.1.sm.mkhc/Zjn_sc00122.1.g00550.1.sm.mkhc/Zjn_sc00024.1.g01460.1.sm.mkhc/Zjn_sc00022.1.g01850.1.am.mkhc/Zjn_sc00023.1.g06610.1.sm.mkhc/Zjn_sc00037.1.g00990.1.sm.mkhc/Zjn_sc00132.1.g00580.1.am.mkhc/Zjn_sc00022.1.g03630.1.sm.mkhc/Zjn_sc00106.1.g00970.1.sm.m…
BP	GO:0006694	steroid biosynthetic process	5/3456	15/7883	0.860777	0.999977	Zjn_sc00002.1.g15280.1.sm.mk/Zjn_sc00118.1.g00220.1.am.mkhc/novel.1289/Zjn_sc00107.1.g00970.1.am.mk/Zjn_sc00027.1.g00830.1.am.mk	-/-/-/-/-	5	3	Zjn_sc00002.1.g15280.1.sm.mk/Zjn_sc00107.1.g00970.1.am.mk/Zjn_sc00027.1.g00830.1.am.mk	2	Zjn_sc00118.1.g00220.1.am.mkhc/novel.1289
BP	GO:0006779	porphyrin-containing compound biosynthetic process	5/3456	15/7883	0.860777	0.999977	Zjn_sc00003.1.g01070.1.sm.mkhc/Zjn_sc00002.1.g02040.1.sm.mkhc/Zjn_sc03249.1.g00010.1.am.mk/Zjn_sc00133.1.g00260.1.am.mkhc/Zjn_sc00017.1.g03060.1.sm.mkhc	-/-/-/-/-	5	5	Zjn_sc00003.1.g01070.1.sm.mkhc/Zjn_sc00002.1.g02040.1.sm.mkhc/Zjn_sc03249.1.g00010.1.am.mk/Zjn_sc00133.1.g00260.1.am.mkhc/Zjn_sc00017.1.g03060.1.sm.mkhc	0
BP	GO:0006888	ER to Golgi vesicle-mediated transport	5/3456	15/7883	0.860777	0.999977	Zjn_sc00057.1.g00680.1.sm.mkhc/Zjn_sc00061.1.g00420.1.sm.mkhc/Zjn_sc03704.1.g00010.1.cf.mkhc/Zjn_sc00013.1.g03970.1.sm.mk/Zjn_sc00058.1.g03340.1.sm.mkhc	-/-/-/-/-	5	5	Zjn_sc00057.1.g00680.1.sm.mkhc/Zjn_sc00061.1.g00420.1.sm.mkhc/Zjn_sc03704.1.g00010.1.cf.mkhc/Zjn_sc00013.1.g03970.1.sm.mk/Zjn_sc00058.1.g03340.1.sm.mkhc	0
BP	GO:0044257	cellular protein catabolic process	27/3456	71/7883	0.867194	0.999977	Zjn_sc00107.1.g00940.1.sm.mkhc/Zjn_sc00010.1.g02110.1.am.mkhc/Zjn_sc00080.1.g00990.1.sm.mkhc/Zjn_sc00004.1.g02680.1.am.mk/Zjn_sc00024.1.g02670.1.sm.mkhc/Zjn_sc00067.1.g02690.1.sm.mkhc/Zjn_sc00002.1.g12620.1.sm.mkhc/Zjn_sc00007.1.g04870.1.sm.mkhc/Zjn_sc00001.1.g03040.1.am.mkhc/Zjn_sc00096.1.g00120.1.sm.mkhc/Zjn_sc00019.1.g03370.1.am.mk/Zjn_sc00093.1.g00880.1.sm.mkhc/Zjn_sc00008.1.g08580.1.sm.mkhc/…	-/-/-/-/-/-/-/-/-/-/-/-/-/-/-/-/-/-/-/-/-/-/-/-/-/-/-	27	23	Zjn_sc00010.1.g02110.1.am.mkhc/Zjn_sc00080.1.g00990.1.sm.mkhc/Zjn_sc00004.1.g02680.1.am.mk/Zjn_sc00024.1.g02670.1.sm.mkhc/Zjn_sc00067.1.g02690.1.sm.mkhc/Zjn_sc00002.1.g12620.1.sm.mkhc/Zjn_sc00007.1.g04870.1.sm.mkhc/Zjn_sc00019.1.g03370.1.am.mk/Zjn_sc00093.1.g00880.1.sm.mkhc/Zjn_sc00008.1.g08580.1.sm.mkhc/Zjn_sc00020.1.g05730.1.sm.mkhc/Zjn_sc00014.1.g00870.1.sm.mkhc/Zjn_sc00107.1.g00440.1.am.mkhc/…	4	Zjn_sc00107.1.g00940.1.sm.mkhc/Zjn_sc00001.1.g03040.1.am.mkhc/Zjn_sc00096.1.g00120.1.sm.mkhc/Zjn_sc00039.1.g03750.1.sm.mkhc
BP	GO:0051603	proteolysis involved in cellular protein catabolic process	27/3456	71/7883	0.867194	0.999977	Zjn_sc00107.1.g00940.1.sm.mkhc/Zjn_sc00010.1.g02110.1.am.mkhc/Zjn_sc00080.1.g00990.1.sm.mkhc/Zjn_sc00004.1.g02680.1.am.mk/Zjn_sc00024.1.g02670.1.sm.mkhc/Zjn_sc00067.1.g02690.1.sm.mkhc/Zjn_sc00002.1.g12620.1.sm.mkhc/Zjn_sc00007.1.g04870.1.sm.mkhc/Zjn_sc00001.1.g03040.1.am.mkhc/Zjn_sc00096.1.g00120.1.sm.mkhc/Zjn_sc00019.1.g03370.1.am.mk/Zjn_sc00093.1.g00880.1.sm.mkhc/Zjn_sc00008.1.g08580.1.sm.mkhc/…	-/-/-/-/-/-/-/-/-/-/-/-/-/-/-/-/-/-/-/-/-/-/-/-/-/-/-	27	23	Zjn_sc00010.1.g02110.1.am.mkhc/Zjn_sc00080.1.g00990.1.sm.mkhc/Zjn_sc00004.1.g02680.1.am.mk/Zjn_sc00024.1.g02670.1.sm.mkhc/Zjn_sc00067.1.g02690.1.sm.mkhc/Zjn_sc00002.1.g12620.1.sm.mkhc/Zjn_sc00007.1.g04870.1.sm.mkhc/Zjn_sc00019.1.g03370.1.am.mk/Zjn_sc00093.1.g00880.1.sm.mkhc/Zjn_sc00008.1.g08580.1.sm.mkhc/Zjn_sc00020.1.g05730.1.sm.mkhc/Zjn_sc00014.1.g00870.1.sm.mkhc/Zjn_sc00107.1.g00440.1.am.mkhc/…	4	Zjn_sc00107.1.g00940.1.sm.mkhc/Zjn_sc00001.1.g03040.1.am.mkhc/Zjn_sc00096.1.g00120.1.sm.mkhc/Zjn_sc00039.1.g03750.1.sm.mkhc
BP	GO:0006352	DNA-templated transcription, initiation	11/3456	31/7883	0.869416	0.999977	Zjn_sc00027.1.g00340.1.sm.mkhc/Zjn_sc00027.1.g00330.1.sm.mk/Zjn_sc00065.1.g00430.1.sm.mkhc/Zjn_sc00027.1.g00410.1.am.mk/Zjn_sc00040.1.g05100.1.sm.mkhc/Zjn_sc00009.1.g05880.1.sm.mkhc/Zjn_sc00040.1.g01220.1.sm.mkhc/Zjn_sc00243.1.g00020.1.am.mk/Zjn_sc00040.1.g01260.1.sm.mk/Zjn_sc00009.1.g00320.1.sm.mk/Zjn_sc00032.1.g01520.1.sm.mkhc	-/-/-/-/-/-/-/-/-/-/-	11	4	Zjn_sc00027.1.g00340.1.sm.mkhc/Zjn_sc00027.1.g00330.1.sm.mk/Zjn_sc00040.1.g05100.1.sm.mkhc/Zjn_sc00243.1.g00020.1.am.mk	7	Zjn_sc00065.1.g00430.1.sm.mkhc/Zjn_sc00027.1.g00410.1.am.mk/Zjn_sc00009.1.g05880.1.sm.mkhc/Zjn_sc00040.1.g01220.1.sm.mkhc/Zjn_sc00040.1.g01260.1.sm.mk/Zjn_sc00009.1.g00320.1.sm.mk/Zjn_sc00032.1.g01520.1.sm.mkhc
BP	GO:0009123	nucleoside monophosphate metabolic process	36/3456	94/7883	0.884247	0.999977	Zjn_sc00008.1.g06850.1.sm.mkhc/Zjn_sc00033.1.g01740.1.am.mkhc/Zjn_sc00218.1.g00110.1.am.mkhc/Zjn_sc00095.1.g00500.1.sm.mkhc/Zjn_sc00001.1.g09550.1.sm.mkhc/Zjn_sc00029.1.g02580.1.sm.mkhc/Zjn_sc00045.1.g02970.1.sm.mkhc/Zjn_sc00107.1.g01120.1.sm.mkhc/Zjn_sc00036.1.g03080.1.sm.mkhc/Zjn_sc00131.1.g00190.1.sm.mkhc/Zjn_sc00005.1.g03630.1.sm.mkhc/Zjn_sc00022.1.g01850.1.am.mkhc/Zjn_sc00006.1.g01020.1.sm.m…	-/-/-/-/-/-/-/-/-/-/-/-/-/-/-/-/-/-/-/-/-/-/-/-/-/-/-/-/-/-/-/-/-/-/-/-	36	16	Zjn_sc00008.1.g06850.1.sm.mkhc/Zjn_sc00218.1.g00110.1.am.mkhc/Zjn_sc00095.1.g00500.1.sm.mkhc/Zjn_sc00001.1.g09550.1.sm.mkhc/Zjn_sc00029.1.g02580.1.sm.mkhc/Zjn_sc00045.1.g02970.1.sm.mkhc/Zjn_sc00131.1.g00190.1.sm.mkhc/Zjn_sc00005.1.g03630.1.sm.mkhc/Zjn_sc00006.1.g01020.1.sm.mkhc/Zjn_sc00105.1.g01300.1.am.mkhc/Zjn_sc03365.1.g00010.1.cf.mkhc/Zjn_sc00068.1.g00250.1.sm.mkhc/Zjn_sc00037.1.g03400.1.sm.m…	20	Zjn_sc00033.1.g01740.1.am.mkhc/Zjn_sc00107.1.g01120.1.sm.mkhc/Zjn_sc00036.1.g03080.1.sm.mkhc/Zjn_sc00022.1.g01850.1.am.mkhc/Zjn_sc00023.1.g06610.1.sm.mkhc/Zjn_sc00037.1.g00990.1.sm.mkhc/Zjn_sc00132.1.g00580.1.am.mkhc/Zjn_sc00022.1.g03630.1.sm.mkhc/Zjn_sc00106.1.g00970.1.sm.mkhc/Zjn_sc00013.1.g07680.1.am.mkhc/Zjn_sc00028.1.g02640.1.sm.mkhc/Zjn_sc00002.1.g06090.1.am.mk/Zjn_sc00093.1.g00310.1.sm.mkh…
BP	GO:0009126	purine nucleoside monophosphate metabolic process	36/3456	94/7883	0.884247	0.999977	Zjn_sc00008.1.g06850.1.sm.mkhc/Zjn_sc00033.1.g01740.1.am.mkhc/Zjn_sc00218.1.g00110.1.am.mkhc/Zjn_sc00095.1.g00500.1.sm.mkhc/Zjn_sc00001.1.g09550.1.sm.mkhc/Zjn_sc00029.1.g02580.1.sm.mkhc/Zjn_sc00045.1.g02970.1.sm.mkhc/Zjn_sc00107.1.g01120.1.sm.mkhc/Zjn_sc00036.1.g03080.1.sm.mkhc/Zjn_sc00131.1.g00190.1.sm.mkhc/Zjn_sc00005.1.g03630.1.sm.mkhc/Zjn_sc00022.1.g01850.1.am.mkhc/Zjn_sc00006.1.g01020.1.sm.m…	-/-/-/-/-/-/-/-/-/-/-/-/-/-/-/-/-/-/-/-/-/-/-/-/-/-/-/-/-/-/-/-/-/-/-/-	36	16	Zjn_sc00008.1.g06850.1.sm.mkhc/Zjn_sc00218.1.g00110.1.am.mkhc/Zjn_sc00095.1.g00500.1.sm.mkhc/Zjn_sc00001.1.g09550.1.sm.mkhc/Zjn_sc00029.1.g02580.1.sm.mkhc/Zjn_sc00045.1.g02970.1.sm.mkhc/Zjn_sc00131.1.g00190.1.sm.mkhc/Zjn_sc00005.1.g03630.1.sm.mkhc/Zjn_sc00006.1.g01020.1.sm.mkhc/Zjn_sc00105.1.g01300.1.am.mkhc/Zjn_sc03365.1.g00010.1.cf.mkhc/Zjn_sc00068.1.g00250.1.sm.mkhc/Zjn_sc00037.1.g03400.1.sm.m…	20	Zjn_sc00033.1.g01740.1.am.mkhc/Zjn_sc00107.1.g01120.1.sm.mkhc/Zjn_sc00036.1.g03080.1.sm.mkhc/Zjn_sc00022.1.g01850.1.am.mkhc/Zjn_sc00023.1.g06610.1.sm.mkhc/Zjn_sc00037.1.g00990.1.sm.mkhc/Zjn_sc00132.1.g00580.1.am.mkhc/Zjn_sc00022.1.g03630.1.sm.mkhc/Zjn_sc00106.1.g00970.1.sm.mkhc/Zjn_sc00013.1.g07680.1.am.mkhc/Zjn_sc00028.1.g02640.1.sm.mkhc/Zjn_sc00002.1.g06090.1.am.mk/Zjn_sc00093.1.g00310.1.sm.mkh…
BP	GO:0009161	ribonucleoside monophosphate metabolic process	36/3456	94/7883	0.884247	0.999977	Zjn_sc00008.1.g06850.1.sm.mkhc/Zjn_sc00033.1.g01740.1.am.mkhc/Zjn_sc00218.1.g00110.1.am.mkhc/Zjn_sc00095.1.g00500.1.sm.mkhc/Zjn_sc00001.1.g09550.1.sm.mkhc/Zjn_sc00029.1.g02580.1.sm.mkhc/Zjn_sc00045.1.g02970.1.sm.mkhc/Zjn_sc00107.1.g01120.1.sm.mkhc/Zjn_sc00036.1.g03080.1.sm.mkhc/Zjn_sc00131.1.g00190.1.sm.mkhc/Zjn_sc00005.1.g03630.1.sm.mkhc/Zjn_sc00022.1.g01850.1.am.mkhc/Zjn_sc00006.1.g01020.1.sm.m…	-/-/-/-/-/-/-/-/-/-/-/-/-/-/-/-/-/-/-/-/-/-/-/-/-/-/-/-/-/-/-/-/-/-/-/-	36	16	Zjn_sc00008.1.g06850.1.sm.mkhc/Zjn_sc00218.1.g00110.1.am.mkhc/Zjn_sc00095.1.g00500.1.sm.mkhc/Zjn_sc00001.1.g09550.1.sm.mkhc/Zjn_sc00029.1.g02580.1.sm.mkhc/Zjn_sc00045.1.g02970.1.sm.mkhc/Zjn_sc00131.1.g00190.1.sm.mkhc/Zjn_sc00005.1.g03630.1.sm.mkhc/Zjn_sc00006.1.g01020.1.sm.mkhc/Zjn_sc00105.1.g01300.1.am.mkhc/Zjn_sc03365.1.g00010.1.cf.mkhc/Zjn_sc00068.1.g00250.1.sm.mkhc/Zjn_sc00037.1.g03400.1.sm.m…	20	Zjn_sc00033.1.g01740.1.am.mkhc/Zjn_sc00107.1.g01120.1.sm.mkhc/Zjn_sc00036.1.g03080.1.sm.mkhc/Zjn_sc00022.1.g01850.1.am.mkhc/Zjn_sc00023.1.g06610.1.sm.mkhc/Zjn_sc00037.1.g00990.1.sm.mkhc/Zjn_sc00132.1.g00580.1.am.mkhc/Zjn_sc00022.1.g03630.1.sm.mkhc/Zjn_sc00106.1.g00970.1.sm.mkhc/Zjn_sc00013.1.g07680.1.am.mkhc/Zjn_sc00028.1.g02640.1.sm.mkhc/Zjn_sc00002.1.g06090.1.am.mk/Zjn_sc00093.1.g00310.1.sm.mkh…
BP	GO:0009167	purine ribonucleoside monophosphate metabolic process	36/3456	94/7883	0.884247	0.999977	Zjn_sc00008.1.g06850.1.sm.mkhc/Zjn_sc00033.1.g01740.1.am.mkhc/Zjn_sc00218.1.g00110.1.am.mkhc/Zjn_sc00095.1.g00500.1.sm.mkhc/Zjn_sc00001.1.g09550.1.sm.mkhc/Zjn_sc00029.1.g02580.1.sm.mkhc/Zjn_sc00045.1.g02970.1.sm.mkhc/Zjn_sc00107.1.g01120.1.sm.mkhc/Zjn_sc00036.1.g03080.1.sm.mkhc/Zjn_sc00131.1.g00190.1.sm.mkhc/Zjn_sc00005.1.g03630.1.sm.mkhc/Zjn_sc00022.1.g01850.1.am.mkhc/Zjn_sc00006.1.g01020.1.sm.m…	-/-/-/-/-/-/-/-/-/-/-/-/-/-/-/-/-/-/-/-/-/-/-/-/-/-/-/-/-/-/-/-/-/-/-/-	36	16	Zjn_sc00008.1.g06850.1.sm.mkhc/Zjn_sc00218.1.g00110.1.am.mkhc/Zjn_sc00095.1.g00500.1.sm.mkhc/Zjn_sc00001.1.g09550.1.sm.mkhc/Zjn_sc00029.1.g02580.1.sm.mkhc/Zjn_sc00045.1.g02970.1.sm.mkhc/Zjn_sc00131.1.g00190.1.sm.mkhc/Zjn_sc00005.1.g03630.1.sm.mkhc/Zjn_sc00006.1.g01020.1.sm.mkhc/Zjn_sc00105.1.g01300.1.am.mkhc/Zjn_sc03365.1.g00010.1.cf.mkhc/Zjn_sc00068.1.g00250.1.sm.mkhc/Zjn_sc00037.1.g03400.1.sm.m…	20	Zjn_sc00033.1.g01740.1.am.mkhc/Zjn_sc00107.1.g01120.1.sm.mkhc/Zjn_sc00036.1.g03080.1.sm.mkhc/Zjn_sc00022.1.g01850.1.am.mkhc/Zjn_sc00023.1.g06610.1.sm.mkhc/Zjn_sc00037.1.g00990.1.sm.mkhc/Zjn_sc00132.1.g00580.1.am.mkhc/Zjn_sc00022.1.g03630.1.sm.mkhc/Zjn_sc00106.1.g00970.1.sm.mkhc/Zjn_sc00013.1.g07680.1.am.mkhc/Zjn_sc00028.1.g02640.1.sm.mkhc/Zjn_sc00002.1.g06090.1.am.mk/Zjn_sc00093.1.g00310.1.sm.mkh…
BP	GO:0006778	porphyrin-containing compound metabolic process	7/3456	21/7883	0.884495	0.999977	Zjn_sc00003.1.g01070.1.sm.mkhc/Zjn_sc00002.1.g02040.1.sm.mkhc/Zjn_sc00108.1.g00190.1.sm.mkhc/Zjn_sc03249.1.g00010.1.am.mk/Zjn_sc00697.1.g00010.1.sm.mkhc/Zjn_sc00133.1.g00260.1.am.mkhc/Zjn_sc00017.1.g03060.1.sm.mkhc	-/-/-/-/-/-/-	7	7	Zjn_sc00003.1.g01070.1.sm.mkhc/Zjn_sc00002.1.g02040.1.sm.mkhc/Zjn_sc00108.1.g00190.1.sm.mkhc/Zjn_sc03249.1.g00010.1.am.mk/Zjn_sc00697.1.g00010.1.sm.mkhc/Zjn_sc00133.1.g00260.1.am.mkhc/Zjn_sc00017.1.g03060.1.sm.mkhc	0
BP	GO:0000226	microtubule cytoskeleton organization	3/3456	10/7883	0.887102	0.999977	Zjn_sc00016.1.g04090.1.am.mkhc/Zjn_sc00039.1.g04290.1.am.mk/Zjn_sc00141.1.g00750.1.am.mkhc	-/-/-	3	2	Zjn_sc00016.1.g04090.1.am.mkhc/Zjn_sc00039.1.g04290.1.am.mk	1	Zjn_sc00141.1.g00750.1.am.mkhc
BP	GO:0000280	nuclear division	3/3456	10/7883	0.887102	0.999977	Zjn_sc00009.1.g04740.1.am.mkhc/Zjn_sc00022.1.g06660.1.sm.mkhc/Zjn_sc00073.1.g00570.1.am.mkhc	-/-/-	3	3	Zjn_sc00009.1.g04740.1.am.mkhc/Zjn_sc00022.1.g06660.1.sm.mkhc/Zjn_sc00073.1.g00570.1.am.mkhc	0
BP	GO:0006568	tryptophan metabolic process	3/3456	10/7883	0.887102	0.999977	Zjn_sc00045.1.g02270.1.sm.mkhc/Zjn_sc00030.1.g02490.1.sm.mkhc/Zjn_sc00013.1.g07130.1.sm.mkhc	-/-/-	3	1	Zjn_sc00030.1.g02490.1.sm.mkhc	2	Zjn_sc00045.1.g02270.1.sm.mkhc/Zjn_sc00013.1.g07130.1.sm.mkhc
BP	GO:0006586	indolalkylamine metabolic process	3/3456	10/7883	0.887102	0.999977	Zjn_sc00045.1.g02270.1.sm.mkhc/Zjn_sc00030.1.g02490.1.sm.mkhc/Zjn_sc00013.1.g07130.1.sm.mkhc	-/-/-	3	1	Zjn_sc00030.1.g02490.1.sm.mkhc	2	Zjn_sc00045.1.g02270.1.sm.mkhc/Zjn_sc00013.1.g07130.1.sm.mkhc
BP	GO:0009890	negative regulation of biosynthetic process	3/3456	10/7883	0.887102	0.999977	Zjn_sc00167.1.g00210.1.sm.mk/Zjn_sc00006.1.g01370.1.sm.mk/Zjn_sc00167.1.g00220.1.sm.mk	-/-/-	3	1	Zjn_sc00006.1.g01370.1.sm.mk	2	Zjn_sc00167.1.g00210.1.sm.mk/Zjn_sc00167.1.g00220.1.sm.mk
BP	GO:0010558	negative regulation of macromolecule biosynthetic process	3/3456	10/7883	0.887102	0.999977	Zjn_sc00167.1.g00210.1.sm.mk/Zjn_sc00006.1.g01370.1.sm.mk/Zjn_sc00167.1.g00220.1.sm.mk	-/-/-	3	1	Zjn_sc00006.1.g01370.1.sm.mk	2	Zjn_sc00167.1.g00210.1.sm.mk/Zjn_sc00167.1.g00220.1.sm.mk
BP	GO:0015936	coenzyme A metabolic process	3/3456	10/7883	0.887102	0.999977	Zjn_sc00122.1.g00550.1.sm.mkhc/Zjn_sc00018.1.g01570.1.sm.mk/Zjn_sc00015.1.g05660.1.sm.mk	-/-/-	3	2	Zjn_sc00018.1.g01570.1.sm.mk/Zjn_sc00015.1.g05660.1.sm.mk	1	Zjn_sc00122.1.g00550.1.sm.mkhc
BP	GO:0031324	negative regulation of cellular metabolic process	3/3456	10/7883	0.887102	0.999977	Zjn_sc00167.1.g00210.1.sm.mk/Zjn_sc00006.1.g01370.1.sm.mk/Zjn_sc00167.1.g00220.1.sm.mk	-/-/-	3	1	Zjn_sc00006.1.g01370.1.sm.mk	2	Zjn_sc00167.1.g00210.1.sm.mk/Zjn_sc00167.1.g00220.1.sm.mk
BP	GO:0031327	negative regulation of cellular biosynthetic process	3/3456	10/7883	0.887102	0.999977	Zjn_sc00167.1.g00210.1.sm.mk/Zjn_sc00006.1.g01370.1.sm.mk/Zjn_sc00167.1.g00220.1.sm.mk	-/-/-	3	1	Zjn_sc00006.1.g01370.1.sm.mk	2	Zjn_sc00167.1.g00210.1.sm.mk/Zjn_sc00167.1.g00220.1.sm.mk
BP	GO:0042430	indole-containing compound metabolic process	3/3456	10/7883	0.887102	0.999977	Zjn_sc00045.1.g02270.1.sm.mkhc/Zjn_sc00030.1.g02490.1.sm.mkhc/Zjn_sc00013.1.g07130.1.sm.mkhc	-/-/-	3	1	Zjn_sc00030.1.g02490.1.sm.mkhc	2	Zjn_sc00045.1.g02270.1.sm.mkhc/Zjn_sc00013.1.g07130.1.sm.mkhc
BP	GO:0051172	negative regulation of nitrogen compound metabolic process	3/3456	10/7883	0.887102	0.999977	Zjn_sc00167.1.g00210.1.sm.mk/Zjn_sc00006.1.g01370.1.sm.mk/Zjn_sc00167.1.g00220.1.sm.mk	-/-/-	3	1	Zjn_sc00006.1.g01370.1.sm.mk	2	Zjn_sc00167.1.g00210.1.sm.mk/Zjn_sc00167.1.g00220.1.sm.mk
BP	GO:2000113	negative regulation of cellular macromolecule biosynthetic process	3/3456	10/7883	0.887102	0.999977	Zjn_sc00167.1.g00210.1.sm.mk/Zjn_sc00006.1.g01370.1.sm.mk/Zjn_sc00167.1.g00220.1.sm.mk	-/-/-	3	1	Zjn_sc00006.1.g01370.1.sm.mk	2	Zjn_sc00167.1.g00210.1.sm.mk/Zjn_sc00167.1.g00220.1.sm.mk
BP	GO:1901575	organic substance catabolic process	91/3456	227/7883	0.889858	0.999977	Zjn_sc00002.1.g14700.1.sm.mk/Zjn_sc00107.1.g00940.1.sm.mkhc/Zjn_sc00015.1.g05800.1.sm.mkhc/Zjn_sc00033.1.g01740.1.am.mkhc/Zjn_sc00218.1.g00110.1.am.mkhc/Zjn_sc00093.1.g00580.1.sm.mk/Zjn_sc00037.1.g05370.1.sm.mkhc/Zjn_sc00004.1.g03180.1.am.mk/Zjn_sc00097.1.g01430.1.sm.mk/Zjn_sc00010.1.g02110.1.am.mkhc/Zjn_sc00004.1.g03160.1.sm.mkhc/Zjn_sc00044.1.g04230.1.am.mk/Zjn_sc00967.1.g00010.1.am.mk/Zjn_sc00…	-/-/-/-/-/-/-/-/-/-/-/-/-/-/-/-/-/-/-/-/-/-/-/-/-/-/-/-/-/-/-/-/-/-/-/-/-/-/-/-/-/-/-/-/-/-/-/-/-/-/-/-/-/-/-/-/-/-/-/-/-/-/-/-/-/-/-/-/-/-/-/-/-/-/-/-/-/-/-/-/-/-/-/-/-/-/-/-/-/-/-	91	56	Zjn_sc00002.1.g14700.1.sm.mk/Zjn_sc00015.1.g05800.1.sm.mkhc/Zjn_sc00218.1.g00110.1.am.mkhc/Zjn_sc00037.1.g05370.1.sm.mkhc/Zjn_sc00097.1.g01430.1.sm.mk/Zjn_sc00010.1.g02110.1.am.mkhc/Zjn_sc00044.1.g04230.1.am.mk/Zjn_sc00967.1.g00010.1.am.mk/Zjn_sc00080.1.g00990.1.sm.mkhc/Zjn_sc00001.1.g07680.1.sm.mkhc/Zjn_sc00004.1.g02680.1.am.mk/Zjn_sc00024.1.g02670.1.sm.mkhc/Zjn_sc00067.1.g02690.1.sm.mkhc/Zjn_sc…	35	Zjn_sc00107.1.g00940.1.sm.mkhc/Zjn_sc00033.1.g01740.1.am.mkhc/Zjn_sc00093.1.g00580.1.sm.mk/Zjn_sc00004.1.g03180.1.am.mk/Zjn_sc00004.1.g03160.1.sm.mkhc/Zjn_sc00107.1.g01120.1.sm.mkhc/Zjn_sc00034.1.g01530.1.sm.mk/Zjn_sc00009.1.g00280.1.am.mkhc/Zjn_sc00001.1.g03040.1.am.mkhc/Zjn_sc00096.1.g00120.1.sm.mkhc/Zjn_sc00015.1.g01530.1.am.mkhc/Zjn_sc00043.1.g04950.1.am.mkhc/Zjn_sc00022.1.g01850.1.am.mkhc/Zj…
BP	GO:0006284	base-excision repair	4/3456	13/7883	0.892566	0.999977	Zjn_sc00008.1.g04010.1.sm.mkhc/Zjn_sc00027.1.g00810.1.sm.mk/Zjn_sc00008.1.g04310.1.sm.mkhc/Zjn_sc00069.1.g00280.1.sm.mkhc	-/-/-/-	4	0		4	Zjn_sc00008.1.g04010.1.sm.mkhc/Zjn_sc00027.1.g00810.1.sm.mk/Zjn_sc00008.1.g04310.1.sm.mkhc/Zjn_sc00069.1.g00280.1.sm.mkhc
BP	GO:0009690	cytokinin metabolic process	4/3456	13/7883	0.892566	0.999977	Zjn_sc00009.1.g10250.1.sm.mkhc/Zjn_sc00034.1.g01490.1.am.mkhc/Zjn_sc00069.1.g02990.1.am.mk/Zjn_sc00004.1.g04850.1.am.mk	-/-/-/-	4	2	Zjn_sc00034.1.g01490.1.am.mkhc/Zjn_sc00069.1.g02990.1.am.mk	2	Zjn_sc00009.1.g10250.1.sm.mkhc/Zjn_sc00004.1.g04850.1.am.mk
BP	GO:0010817	regulation of hormone levels	4/3456	13/7883	0.892566	0.999977	Zjn_sc00009.1.g10250.1.sm.mkhc/Zjn_sc00034.1.g01490.1.am.mkhc/Zjn_sc00069.1.g02990.1.am.mk/Zjn_sc00004.1.g04850.1.am.mk	-/-/-/-	4	2	Zjn_sc00034.1.g01490.1.am.mkhc/Zjn_sc00069.1.g02990.1.am.mk	2	Zjn_sc00009.1.g10250.1.sm.mkhc/Zjn_sc00004.1.g04850.1.am.mk
BP	GO:0022900	electron transport chain	4/3456	13/7883	0.892566	0.999977	Zjn_sc00013.1.g07680.1.am.mkhc/Zjn_sc00064.1.g01500.1.sm.mk/Zjn_sc05142.1.g00010.1.sm.mk/Zjn_sc00020.1.g05130.1.am.mkhc	-/-/-/-	4	1	Zjn_sc05142.1.g00010.1.sm.mk	3	Zjn_sc00013.1.g07680.1.am.mkhc/Zjn_sc00064.1.g01500.1.sm.mk/Zjn_sc00020.1.g05130.1.am.mkhc
BP	GO:0033865	nucleoside bisphosphate metabolic process	4/3456	13/7883	0.892566	0.999977	Zjn_sc00122.1.g00550.1.sm.mkhc/Zjn_sc00024.1.g01460.1.sm.mkhc/Zjn_sc00018.1.g01570.1.sm.mk/Zjn_sc00015.1.g05660.1.sm.mk	-/-/-/-	4	2	Zjn_sc00018.1.g01570.1.sm.mk/Zjn_sc00015.1.g05660.1.sm.mk	2	Zjn_sc00122.1.g00550.1.sm.mkhc/Zjn_sc00024.1.g01460.1.sm.mkhc
BP	GO:0033875	ribonucleoside bisphosphate metabolic process	4/3456	13/7883	0.892566	0.999977	Zjn_sc00122.1.g00550.1.sm.mkhc/Zjn_sc00024.1.g01460.1.sm.mkhc/Zjn_sc00018.1.g01570.1.sm.mk/Zjn_sc00015.1.g05660.1.sm.mk	-/-/-/-	4	2	Zjn_sc00018.1.g01570.1.sm.mk/Zjn_sc00015.1.g05660.1.sm.mk	2	Zjn_sc00122.1.g00550.1.sm.mkhc/Zjn_sc00024.1.g01460.1.sm.mkhc
BP	GO:0034032	purine nucleoside bisphosphate metabolic process	4/3456	13/7883	0.892566	0.999977	Zjn_sc00122.1.g00550.1.sm.mkhc/Zjn_sc00024.1.g01460.1.sm.mkhc/Zjn_sc00018.1.g01570.1.sm.mk/Zjn_sc00015.1.g05660.1.sm.mk	-/-/-/-	4	2	Zjn_sc00018.1.g01570.1.sm.mk/Zjn_sc00015.1.g05660.1.sm.mk	2	Zjn_sc00122.1.g00550.1.sm.mkhc/Zjn_sc00024.1.g01460.1.sm.mkhc
BP	GO:0034754	cellular hormone metabolic process	4/3456	13/7883	0.892566	0.999977	Zjn_sc00009.1.g10250.1.sm.mkhc/Zjn_sc00034.1.g01490.1.am.mkhc/Zjn_sc00069.1.g02990.1.am.mk/Zjn_sc00004.1.g04850.1.am.mk	-/-/-/-	4	2	Zjn_sc00034.1.g01490.1.am.mkhc/Zjn_sc00069.1.g02990.1.am.mk	2	Zjn_sc00009.1.g10250.1.sm.mkhc/Zjn_sc00004.1.g04850.1.am.mk
BP	GO:0042445	hormone metabolic process	4/3456	13/7883	0.892566	0.999977	Zjn_sc00009.1.g10250.1.sm.mkhc/Zjn_sc00034.1.g01490.1.am.mkhc/Zjn_sc00069.1.g02990.1.am.mk/Zjn_sc00004.1.g04850.1.am.mk	-/-/-/-	4	2	Zjn_sc00034.1.g01490.1.am.mkhc/Zjn_sc00069.1.g02990.1.am.mk	2	Zjn_sc00009.1.g10250.1.sm.mkhc/Zjn_sc00004.1.g04850.1.am.mk
BP	GO:0006996	organelle organization	42/3456	110/7883	0.904026	0.999977	Zjn_sc00045.1.g04370.1.sm.mkhc/Zjn_sc00043.1.g02500.1.sm.mkhc/Zjn_sc00093.1.g00400.1.sm.mkhc/novel.1015/Zjn_sc00003.1.g08120.1.am.mkhc/Zjn_sc00044.1.g04030.1.sm.mkhc/Zjn_sc00009.1.g03480.1.sm.mkhc/Zjn_sc00013.1.g08120.1.sm.mk/Zjn_sc00015.1.g08470.1.am.mkhc/Zjn_sc00016.1.g04090.1.am.mkhc/Zjn_sc00127.1.g00100.1.sm.mkhc/Zjn_sc00012.1.g02990.1.sm.mkhc/Zjn_sc00004.1.g07810.1.sm.mkhc/Zjn_sc00056.1.g020…	-/-/-/-/-/-/-/-/-/-/-/-/-/-/-/-/-/-/-/-/-/-/-/-/-/-/-/-/-/-/-/-/-/-/-/-/-/-/-/-/-/-	42	29	Zjn_sc00045.1.g04370.1.sm.mkhc/Zjn_sc00043.1.g02500.1.sm.mkhc/Zjn_sc00003.1.g08120.1.am.mkhc/Zjn_sc00044.1.g04030.1.sm.mkhc/Zjn_sc00009.1.g03480.1.sm.mkhc/Zjn_sc00013.1.g08120.1.sm.mk/Zjn_sc00015.1.g08470.1.am.mkhc/Zjn_sc00016.1.g04090.1.am.mkhc/Zjn_sc00012.1.g02990.1.sm.mkhc/Zjn_sc00056.1.g02080.1.am.mk/Zjn_sc00131.1.g01010.1.sm.mkhc/Zjn_sc00009.1.g04740.1.am.mkhc/Zjn_sc00056.1.g03840.1.am.mk/Zj…	13	Zjn_sc00093.1.g00400.1.sm.mkhc/novel.1015/Zjn_sc00127.1.g00100.1.sm.mkhc/Zjn_sc00004.1.g07810.1.sm.mkhc/Zjn_sc00029.1.g00590.1.sm.mkhc/Zjn_sc00008.1.g03480.1.sm.mkhc/Zjn_sc00141.1.g00750.1.am.mkhc/Zjn_sc00092.1.g01920.1.am.mkhc/Zjn_sc00044.1.g04480.1.sm.mkhc/Zjn_sc00036.1.g00440.1.sm.mkhc/Zjn_sc00035.1.g00590.1.sm.mkhc/Zjn_sc00071.1.g02420.1.am.mkhc/Zjn_sc00047.1.g03260.1.sm.mkhc
BP	GO:0051188	cofactor biosynthetic process	21/3456	58/7883	0.905609	0.999977	Zjn_sc00003.1.g01070.1.sm.mkhc/Zjn_sc00009.1.g00720.1.sm.mkhc/Zjn_sc00043.1.g04440.1.am.mk/Zjn_sc00048.1.g01380.1.sm.mkhc/Zjn_sc00008.1.g01780.1.sm.mk/Zjn_sc00002.1.g02040.1.sm.mkhc/Zjn_sc00122.1.g00550.1.sm.mkhc/Zjn_sc00044.1.g01920.1.cf.mkhc/Zjn_sc03249.1.g00010.1.am.mk/Zjn_sc00058.1.g00830.1.es.mkhc/Zjn_sc00029.1.g01090.1.sm.mkhc/Zjn_sc00133.1.g00260.1.am.mkhc/Zjn_sc00040.1.g04160.1.am.mkhc/Zj…	-/-/-/-/-/-/-/-/-/-/-/-/-/-/-/-/-/-/-/-/-	21	15	Zjn_sc00003.1.g01070.1.sm.mkhc/Zjn_sc00009.1.g00720.1.sm.mkhc/Zjn_sc00043.1.g04440.1.am.mk/Zjn_sc00008.1.g01780.1.sm.mk/Zjn_sc00002.1.g02040.1.sm.mkhc/Zjn_sc00044.1.g01920.1.cf.mkhc/Zjn_sc03249.1.g00010.1.am.mk/Zjn_sc00058.1.g00830.1.es.mkhc/Zjn_sc00133.1.g00260.1.am.mkhc/Zjn_sc02103.1.g00010.1.am.mk/Zjn_sc00017.1.g03060.1.sm.mkhc/Zjn_sc00005.1.g06770.1.am.mkhc/Zjn_sc00027.1.g01410.1.sm.mkhc/Zjn_…	6	Zjn_sc00048.1.g01380.1.sm.mkhc/Zjn_sc00122.1.g00550.1.sm.mkhc/Zjn_sc00029.1.g01090.1.sm.mkhc/Zjn_sc00040.1.g04160.1.am.mkhc/Zjn_sc00009.1.g01050.1.sm.mkhc/Zjn_sc00016.1.g04940.1.am.mkhc
BP	GO:0030163	protein catabolic process	28/3456	76/7883	0.912614	0.999977	Zjn_sc00107.1.g00940.1.sm.mkhc/Zjn_sc00010.1.g02110.1.am.mkhc/Zjn_sc00080.1.g00990.1.sm.mkhc/Zjn_sc00004.1.g02680.1.am.mk/Zjn_sc00024.1.g02670.1.sm.mkhc/Zjn_sc00067.1.g02690.1.sm.mkhc/Zjn_sc00002.1.g12620.1.sm.mkhc/Zjn_sc00007.1.g04870.1.sm.mkhc/Zjn_sc00001.1.g03040.1.am.mkhc/Zjn_sc00096.1.g00120.1.sm.mkhc/Zjn_sc00015.1.g01530.1.am.mkhc/Zjn_sc00019.1.g03370.1.am.mk/Zjn_sc00093.1.g00880.1.sm.mkhc/…	-/-/-/-/-/-/-/-/-/-/-/-/-/-/-/-/-/-/-/-/-/-/-/-/-/-/-/-	28	23	Zjn_sc00010.1.g02110.1.am.mkhc/Zjn_sc00080.1.g00990.1.sm.mkhc/Zjn_sc00004.1.g02680.1.am.mk/Zjn_sc00024.1.g02670.1.sm.mkhc/Zjn_sc00067.1.g02690.1.sm.mkhc/Zjn_sc00002.1.g12620.1.sm.mkhc/Zjn_sc00007.1.g04870.1.sm.mkhc/Zjn_sc00019.1.g03370.1.am.mk/Zjn_sc00093.1.g00880.1.sm.mkhc/Zjn_sc00008.1.g08580.1.sm.mkhc/Zjn_sc00020.1.g05730.1.sm.mkhc/Zjn_sc00014.1.g00870.1.sm.mkhc/Zjn_sc00107.1.g00440.1.am.mkhc/…	5	Zjn_sc00107.1.g00940.1.sm.mkhc/Zjn_sc00001.1.g03040.1.am.mkhc/Zjn_sc00096.1.g00120.1.sm.mkhc/Zjn_sc00015.1.g01530.1.am.mkhc/Zjn_sc00039.1.g03750.1.sm.mkhc
BP	GO:0044712	single-organism catabolic process	34/3456	91/7883	0.91368	0.999977	Zjn_sc00033.1.g01740.1.am.mkhc/Zjn_sc00218.1.g00110.1.am.mkhc/Zjn_sc00093.1.g00580.1.sm.mk/Zjn_sc00107.1.g01120.1.sm.mkhc/Zjn_sc00002.1.g02580.1.am.mk/Zjn_sc00131.1.g00190.1.sm.mkhc/Zjn_sc00005.1.g03630.1.sm.mkhc/Zjn_sc00040.1.g03430.1.sm.mkhc/Zjn_sc00108.1.g00190.1.sm.mkhc/Zjn_sc00141.1.g01070.1.am.mkhc/Zjn_sc00022.1.g01850.1.am.mkhc/Zjn_sc00045.1.g02270.1.sm.mkhc/Zjn_sc00006.1.g01020.1.sm.mkhc/…	-/-/-/-/-/-/-/-/-/-/-/-/-/-/-/-/-/-/-/-/-/-/-/-/-/-/-/-/-/-/-/-/-/-	34	14	Zjn_sc00218.1.g00110.1.am.mkhc/Zjn_sc00002.1.g02580.1.am.mk/Zjn_sc00131.1.g00190.1.sm.mkhc/Zjn_sc00005.1.g03630.1.sm.mkhc/Zjn_sc00040.1.g03430.1.sm.mkhc/Zjn_sc00108.1.g00190.1.sm.mkhc/Zjn_sc00141.1.g01070.1.am.mkhc/Zjn_sc00006.1.g01020.1.sm.mkhc/Zjn_sc00697.1.g00010.1.sm.mkhc/Zjn_sc00128.1.g00235.1.br/Zjn_sc00020.1.g06030.1.sm.mkhc/Zjn_sc00035.1.g01970.1.am.mkhc/Zjn_sc00184.1.g00280.1.sm.mkhc/Zjn…	20	Zjn_sc00033.1.g01740.1.am.mkhc/Zjn_sc00093.1.g00580.1.sm.mk/Zjn_sc00107.1.g01120.1.sm.mkhc/Zjn_sc00022.1.g01850.1.am.mkhc/Zjn_sc00045.1.g02270.1.sm.mkhc/Zjn_sc00023.1.g06610.1.sm.mkhc/Zjn_sc00003.1.g00920.1.am.mk/Zjn_sc00132.1.g00580.1.am.mkhc/Zjn_sc00005.1.g02160.1.sm.mkhc/Zjn_sc00028.1.g02640.1.sm.mkhc/Zjn_sc00343.1.g00010.1.sm.mkhc/Zjn_sc00001.1.g10540.1.sm.mkhc/Zjn_sc00093.1.g00310.1.sm.mkhc/…
BP	GO:0046034	ATP metabolic process	33/3456	89/7883	0.920139	0.999977	Zjn_sc00008.1.g06850.1.sm.mkhc/Zjn_sc00033.1.g01740.1.am.mkhc/Zjn_sc00218.1.g00110.1.am.mkhc/Zjn_sc00001.1.g09550.1.sm.mkhc/Zjn_sc00029.1.g02580.1.sm.mkhc/Zjn_sc00045.1.g02970.1.sm.mkhc/Zjn_sc00107.1.g01120.1.sm.mkhc/Zjn_sc00036.1.g03080.1.sm.mkhc/Zjn_sc00131.1.g00190.1.sm.mkhc/Zjn_sc00005.1.g03630.1.sm.mkhc/Zjn_sc00022.1.g01850.1.am.mkhc/Zjn_sc00006.1.g01020.1.sm.mkhc/Zjn_sc00023.1.g06610.1.sm.m…	-/-/-/-/-/-/-/-/-/-/-/-/-/-/-/-/-/-/-/-/-/-/-/-/-/-/-/-/-/-/-/-/-	33	13	Zjn_sc00008.1.g06850.1.sm.mkhc/Zjn_sc00218.1.g00110.1.am.mkhc/Zjn_sc00001.1.g09550.1.sm.mkhc/Zjn_sc00029.1.g02580.1.sm.mkhc/Zjn_sc00045.1.g02970.1.sm.mkhc/Zjn_sc00131.1.g00190.1.sm.mkhc/Zjn_sc00005.1.g03630.1.sm.mkhc/Zjn_sc00006.1.g01020.1.sm.mkhc/Zjn_sc00068.1.g00250.1.sm.mkhc/Zjn_sc00037.1.g03400.1.sm.mkhc/Zjn_sc00035.1.g01970.1.am.mkhc/Zjn_sc05142.1.g00010.1.sm.mk/Zjn_sc00007.1.g07180.1.am.mkhc	20	Zjn_sc00033.1.g01740.1.am.mkhc/Zjn_sc00107.1.g01120.1.sm.mkhc/Zjn_sc00036.1.g03080.1.sm.mkhc/Zjn_sc00022.1.g01850.1.am.mkhc/Zjn_sc00023.1.g06610.1.sm.mkhc/Zjn_sc00037.1.g00990.1.sm.mkhc/Zjn_sc00132.1.g00580.1.am.mkhc/Zjn_sc00022.1.g03630.1.sm.mkhc/Zjn_sc00106.1.g00970.1.sm.mkhc/Zjn_sc00013.1.g07680.1.am.mkhc/Zjn_sc00028.1.g02640.1.sm.mkhc/Zjn_sc00002.1.g06090.1.am.mk/Zjn_sc00093.1.g00310.1.sm.mkh…
BP	GO:0072521	purine-containing compound metabolic process	43/3456	114/7883	0.923214	0.999977	Zjn_sc00008.1.g06850.1.sm.mkhc/Zjn_sc00033.1.g01740.1.am.mkhc/Zjn_sc00218.1.g00110.1.am.mkhc/Zjn_sc00095.1.g00500.1.sm.mkhc/Zjn_sc00001.1.g09550.1.sm.mkhc/Zjn_sc00029.1.g02580.1.sm.mkhc/Zjn_sc00045.1.g02970.1.sm.mkhc/Zjn_sc00107.1.g01120.1.sm.mkhc/Zjn_sc00036.1.g03080.1.sm.mkhc/Zjn_sc00014.1.g01050.1.sm.mk/Zjn_sc00131.1.g00190.1.sm.mkhc/Zjn_sc00005.1.g03630.1.sm.mkhc/Zjn_sc00122.1.g00550.1.sm.mkh…	-/-/-/-/-/-/-/-/-/-/-/-/-/-/-/-/-/-/-/-/-/-/-/-/-/-/-/-/-/-/-/-/-/-/-/-/-/-/-/-/-/-/-	43	19	Zjn_sc00008.1.g06850.1.sm.mkhc/Zjn_sc00218.1.g00110.1.am.mkhc/Zjn_sc00095.1.g00500.1.sm.mkhc/Zjn_sc00001.1.g09550.1.sm.mkhc/Zjn_sc00029.1.g02580.1.sm.mkhc/Zjn_sc00045.1.g02970.1.sm.mkhc/Zjn_sc00014.1.g01050.1.sm.mk/Zjn_sc00131.1.g00190.1.sm.mkhc/Zjn_sc00005.1.g03630.1.sm.mkhc/Zjn_sc00006.1.g01020.1.sm.mkhc/Zjn_sc00105.1.g01300.1.am.mkhc/Zjn_sc00018.1.g01570.1.sm.mk/Zjn_sc03365.1.g00010.1.cf.mkhc/…	24	Zjn_sc00033.1.g01740.1.am.mkhc/Zjn_sc00107.1.g01120.1.sm.mkhc/Zjn_sc00036.1.g03080.1.sm.mkhc/Zjn_sc00122.1.g00550.1.sm.mkhc/Zjn_sc00024.1.g01460.1.sm.mkhc/Zjn_sc00022.1.g01850.1.am.mkhc/Zjn_sc00023.1.g06610.1.sm.mkhc/Zjn_sc00037.1.g00990.1.sm.mkhc/Zjn_sc00132.1.g00580.1.am.mkhc/Zjn_sc00022.1.g03630.1.sm.mkhc/Zjn_sc00106.1.g00970.1.sm.mkhc/Zjn_sc00013.1.g07680.1.am.mkhc/Zjn_sc00028.1.g02640.1.sm.m…
BP	GO:0016043	cellular component organization	82/3456	209/7883	0.924285	0.999977	Zjn_sc00045.1.g04370.1.sm.mkhc/Zjn_sc00160.1.g00230.1.sm.mkhc/Zjn_sc00043.1.g02500.1.sm.mkhc/Zjn_sc00093.1.g00400.1.sm.mkhc/novel.1015/Zjn_sc00003.1.g08120.1.am.mkhc/Zjn_sc00044.1.g04030.1.sm.mkhc/Zjn_sc00014.1.g04630.1.sm.mkhc/Zjn_sc00013.1.g04610.1.sm.mkhc/Zjn_sc00009.1.g03480.1.sm.mkhc/Zjn_sc00013.1.g08120.1.sm.mk/Zjn_sc00015.1.g08470.1.am.mkhc/Zjn_sc00002.1.g16920.1.sm.mk/Zjn_sc00097.1.g01910…	-/-/-/-/-/-/-/-/-/-/-/-/-/-/-/-/-/-/-/-/-/-/-/-/-/-/-/-/-/-/-/-/-/-/-/-/-/-/-/-/-/-/-/-/-/-/-/-/-/-/-/-/-/-/-/-/-/-/-/-/-/-/-/-/-/-/-/-/-/-/-/-/-/-/-/-/-/-/-/-/-/-	82	56	Zjn_sc00045.1.g04370.1.sm.mkhc/Zjn_sc00160.1.g00230.1.sm.mkhc/Zjn_sc00043.1.g02500.1.sm.mkhc/Zjn_sc00003.1.g08120.1.am.mkhc/Zjn_sc00044.1.g04030.1.sm.mkhc/Zjn_sc00014.1.g04630.1.sm.mkhc/Zjn_sc00013.1.g04610.1.sm.mkhc/Zjn_sc00009.1.g03480.1.sm.mkhc/Zjn_sc00013.1.g08120.1.sm.mk/Zjn_sc00015.1.g08470.1.am.mkhc/Zjn_sc00002.1.g16920.1.sm.mk/Zjn_sc00097.1.g01910.1.sm.mkhc/Zjn_sc00016.1.g04090.1.am.mkhc/…	26	Zjn_sc00093.1.g00400.1.sm.mkhc/novel.1015/Zjn_sc00004.1.g11440.1.sm.mk/Zjn_sc00127.1.g00100.1.sm.mkhc/Zjn_sc00044.1.g01260.1.sm.mkhc/Zjn_sc00004.1.g07810.1.sm.mkhc/Zjn_sc00014.1.g09790.1.sm.mkhc/Zjn_sc00018.1.g01470.1.am.mk/Zjn_sc00029.1.g00590.1.sm.mkhc/Zjn_sc00008.1.g03480.1.sm.mkhc/Zjn_sc00029.1.g01090.1.sm.mkhc/Zjn_sc00040.1.g04160.1.am.mkhc/Zjn_sc00141.1.g00750.1.am.mkhc/Zjn_sc00092.1.g01920…
BP	GO:0016485	protein processing	3/3456	11/7883	0.924609	0.999977	Zjn_sc00150.1.g00780.1.sm.mkhc/novel.855/Zjn_sc00058.1.g01550.1.sm.mkhc	-/-/-	3	1	Zjn_sc00150.1.g00780.1.sm.mkhc	2	novel.855/Zjn_sc00058.1.g01550.1.sm.mkhc
BP	GO:0051604	protein maturation	3/3456	11/7883	0.924609	0.999977	Zjn_sc00150.1.g00780.1.sm.mkhc/novel.855/Zjn_sc00058.1.g01550.1.sm.mkhc	-/-/-	3	1	Zjn_sc00150.1.g00780.1.sm.mkhc	2	novel.855/Zjn_sc00058.1.g01550.1.sm.mkhc
BP	GO:0042440	pigment metabolic process	4/3456	14/7883	0.92552	0.999977	Zjn_sc00108.1.g00190.1.sm.mkhc/Zjn_sc00697.1.g00010.1.sm.mkhc/Zjn_sc00017.1.g03060.1.sm.mkhc/Zjn_sc00024.1.g01560.1.am.mkhc	-/-/-/-	4	3	Zjn_sc00108.1.g00190.1.sm.mkhc/Zjn_sc00697.1.g00010.1.sm.mkhc/Zjn_sc00017.1.g03060.1.sm.mkhc	1	Zjn_sc00024.1.g01560.1.am.mkhc
BP	GO:0009108	coenzyme biosynthetic process	9/3456	28/7883	0.927044	0.999977	Zjn_sc00009.1.g00720.1.sm.mkhc/Zjn_sc00043.1.g04440.1.am.mk/Zjn_sc00048.1.g01380.1.sm.mkhc/Zjn_sc00122.1.g00550.1.sm.mkhc/Zjn_sc00044.1.g01920.1.cf.mkhc/Zjn_sc00058.1.g00830.1.es.mkhc/Zjn_sc00016.1.g04940.1.am.mkhc/Zjn_sc00005.1.g01690.1.am.mkhc/Zjn_sc00026.1.g00710.1.sm.mk	-/-/-/-/-/-/-/-/-	9	6	Zjn_sc00009.1.g00720.1.sm.mkhc/Zjn_sc00043.1.g04440.1.am.mk/Zjn_sc00044.1.g01920.1.cf.mkhc/Zjn_sc00058.1.g00830.1.es.mkhc/Zjn_sc00005.1.g01690.1.am.mkhc/Zjn_sc00026.1.g00710.1.sm.mk	3	Zjn_sc00048.1.g01380.1.sm.mkhc/Zjn_sc00122.1.g00550.1.sm.mkhc/Zjn_sc00016.1.g04940.1.am.mkhc
BP	GO:0009144	purine nucleoside triphosphate metabolic process	33/3456	90/7883	0.93234	0.999977	Zjn_sc00008.1.g06850.1.sm.mkhc/Zjn_sc00033.1.g01740.1.am.mkhc/Zjn_sc00218.1.g00110.1.am.mkhc/Zjn_sc00001.1.g09550.1.sm.mkhc/Zjn_sc00029.1.g02580.1.sm.mkhc/Zjn_sc00045.1.g02970.1.sm.mkhc/Zjn_sc00107.1.g01120.1.sm.mkhc/Zjn_sc00036.1.g03080.1.sm.mkhc/Zjn_sc00131.1.g00190.1.sm.mkhc/Zjn_sc00005.1.g03630.1.sm.mkhc/Zjn_sc00022.1.g01850.1.am.mkhc/Zjn_sc00006.1.g01020.1.sm.mkhc/Zjn_sc00023.1.g06610.1.sm.m…	-/-/-/-/-/-/-/-/-/-/-/-/-/-/-/-/-/-/-/-/-/-/-/-/-/-/-/-/-/-/-/-/-	33	13	Zjn_sc00008.1.g06850.1.sm.mkhc/Zjn_sc00218.1.g00110.1.am.mkhc/Zjn_sc00001.1.g09550.1.sm.mkhc/Zjn_sc00029.1.g02580.1.sm.mkhc/Zjn_sc00045.1.g02970.1.sm.mkhc/Zjn_sc00131.1.g00190.1.sm.mkhc/Zjn_sc00005.1.g03630.1.sm.mkhc/Zjn_sc00006.1.g01020.1.sm.mkhc/Zjn_sc00068.1.g00250.1.sm.mkhc/Zjn_sc00037.1.g03400.1.sm.mkhc/Zjn_sc00035.1.g01970.1.am.mkhc/Zjn_sc05142.1.g00010.1.sm.mk/Zjn_sc00007.1.g07180.1.am.mkhc	20	Zjn_sc00033.1.g01740.1.am.mkhc/Zjn_sc00107.1.g01120.1.sm.mkhc/Zjn_sc00036.1.g03080.1.sm.mkhc/Zjn_sc00022.1.g01850.1.am.mkhc/Zjn_sc00023.1.g06610.1.sm.mkhc/Zjn_sc00037.1.g00990.1.sm.mkhc/Zjn_sc00132.1.g00580.1.am.mkhc/Zjn_sc00022.1.g03630.1.sm.mkhc/Zjn_sc00106.1.g00970.1.sm.mkhc/Zjn_sc00013.1.g07680.1.am.mkhc/Zjn_sc00028.1.g02640.1.sm.mkhc/Zjn_sc00002.1.g06090.1.am.mk/Zjn_sc00093.1.g00310.1.sm.mkh…
BP	GO:0009199	ribonucleoside triphosphate metabolic process	33/3456	90/7883	0.93234	0.999977	Zjn_sc00008.1.g06850.1.sm.mkhc/Zjn_sc00033.1.g01740.1.am.mkhc/Zjn_sc00218.1.g00110.1.am.mkhc/Zjn_sc00001.1.g09550.1.sm.mkhc/Zjn_sc00029.1.g02580.1.sm.mkhc/Zjn_sc00045.1.g02970.1.sm.mkhc/Zjn_sc00107.1.g01120.1.sm.mkhc/Zjn_sc00036.1.g03080.1.sm.mkhc/Zjn_sc00131.1.g00190.1.sm.mkhc/Zjn_sc00005.1.g03630.1.sm.mkhc/Zjn_sc00022.1.g01850.1.am.mkhc/Zjn_sc00006.1.g01020.1.sm.mkhc/Zjn_sc00023.1.g06610.1.sm.m…	-/-/-/-/-/-/-/-/-/-/-/-/-/-/-/-/-/-/-/-/-/-/-/-/-/-/-/-/-/-/-/-/-	33	13	Zjn_sc00008.1.g06850.1.sm.mkhc/Zjn_sc00218.1.g00110.1.am.mkhc/Zjn_sc00001.1.g09550.1.sm.mkhc/Zjn_sc00029.1.g02580.1.sm.mkhc/Zjn_sc00045.1.g02970.1.sm.mkhc/Zjn_sc00131.1.g00190.1.sm.mkhc/Zjn_sc00005.1.g03630.1.sm.mkhc/Zjn_sc00006.1.g01020.1.sm.mkhc/Zjn_sc00068.1.g00250.1.sm.mkhc/Zjn_sc00037.1.g03400.1.sm.mkhc/Zjn_sc00035.1.g01970.1.am.mkhc/Zjn_sc05142.1.g00010.1.sm.mk/Zjn_sc00007.1.g07180.1.am.mkhc	20	Zjn_sc00033.1.g01740.1.am.mkhc/Zjn_sc00107.1.g01120.1.sm.mkhc/Zjn_sc00036.1.g03080.1.sm.mkhc/Zjn_sc00022.1.g01850.1.am.mkhc/Zjn_sc00023.1.g06610.1.sm.mkhc/Zjn_sc00037.1.g00990.1.sm.mkhc/Zjn_sc00132.1.g00580.1.am.mkhc/Zjn_sc00022.1.g03630.1.sm.mkhc/Zjn_sc00106.1.g00970.1.sm.mkhc/Zjn_sc00013.1.g07680.1.am.mkhc/Zjn_sc00028.1.g02640.1.sm.mkhc/Zjn_sc00002.1.g06090.1.am.mk/Zjn_sc00093.1.g00310.1.sm.mkh…
BP	GO:0009205	purine ribonucleoside triphosphate metabolic process	33/3456	90/7883	0.93234	0.999977	Zjn_sc00008.1.g06850.1.sm.mkhc/Zjn_sc00033.1.g01740.1.am.mkhc/Zjn_sc00218.1.g00110.1.am.mkhc/Zjn_sc00001.1.g09550.1.sm.mkhc/Zjn_sc00029.1.g02580.1.sm.mkhc/Zjn_sc00045.1.g02970.1.sm.mkhc/Zjn_sc00107.1.g01120.1.sm.mkhc/Zjn_sc00036.1.g03080.1.sm.mkhc/Zjn_sc00131.1.g00190.1.sm.mkhc/Zjn_sc00005.1.g03630.1.sm.mkhc/Zjn_sc00022.1.g01850.1.am.mkhc/Zjn_sc00006.1.g01020.1.sm.mkhc/Zjn_sc00023.1.g06610.1.sm.m…	-/-/-/-/-/-/-/-/-/-/-/-/-/-/-/-/-/-/-/-/-/-/-/-/-/-/-/-/-/-/-/-/-	33	13	Zjn_sc00008.1.g06850.1.sm.mkhc/Zjn_sc00218.1.g00110.1.am.mkhc/Zjn_sc00001.1.g09550.1.sm.mkhc/Zjn_sc00029.1.g02580.1.sm.mkhc/Zjn_sc00045.1.g02970.1.sm.mkhc/Zjn_sc00131.1.g00190.1.sm.mkhc/Zjn_sc00005.1.g03630.1.sm.mkhc/Zjn_sc00006.1.g01020.1.sm.mkhc/Zjn_sc00068.1.g00250.1.sm.mkhc/Zjn_sc00037.1.g03400.1.sm.mkhc/Zjn_sc00035.1.g01970.1.am.mkhc/Zjn_sc05142.1.g00010.1.sm.mk/Zjn_sc00007.1.g07180.1.am.mkhc	20	Zjn_sc00033.1.g01740.1.am.mkhc/Zjn_sc00107.1.g01120.1.sm.mkhc/Zjn_sc00036.1.g03080.1.sm.mkhc/Zjn_sc00022.1.g01850.1.am.mkhc/Zjn_sc00023.1.g06610.1.sm.mkhc/Zjn_sc00037.1.g00990.1.sm.mkhc/Zjn_sc00132.1.g00580.1.am.mkhc/Zjn_sc00022.1.g03630.1.sm.mkhc/Zjn_sc00106.1.g00970.1.sm.mkhc/Zjn_sc00013.1.g07680.1.am.mkhc/Zjn_sc00028.1.g02640.1.sm.mkhc/Zjn_sc00002.1.g06090.1.am.mk/Zjn_sc00093.1.g00310.1.sm.mkh…
BP	GO:0045229	external encapsulating structure organization	13/3456	39/7883	0.933177	0.999977	Zjn_sc00014.1.g04630.1.sm.mkhc/Zjn_sc00013.1.g04610.1.sm.mkhc/Zjn_sc00004.1.g11440.1.sm.mk/Zjn_sc00044.1.g01260.1.sm.mkhc/Zjn_sc00109.1.g00980.1.am.mk/Zjn_sc00018.1.g01470.1.am.mk/Zjn_sc00006.1.g02870.1.am.mk/Zjn_sc00096.1.g00340.1.sm.mk/Zjn_sc00001.1.g04260.1.sm.mkhc/Zjn_sc00023.1.g04290.1.am.mk/Zjn_sc00039.1.g02420.1.am.mk/Zjn_sc00004.1.g05800.1.am.mk/Zjn_sc00041.1.g00780.1.am.mk	-/-/-/-/-/-/-/-/-/-/-/-/-	13	6	Zjn_sc00014.1.g04630.1.sm.mkhc/Zjn_sc00013.1.g04610.1.sm.mkhc/Zjn_sc00109.1.g00980.1.am.mk/Zjn_sc00006.1.g02870.1.am.mk/Zjn_sc00096.1.g00340.1.sm.mk/Zjn_sc00004.1.g05800.1.am.mk	7	Zjn_sc00004.1.g11440.1.sm.mk/Zjn_sc00044.1.g01260.1.sm.mkhc/Zjn_sc00018.1.g01470.1.am.mk/Zjn_sc00001.1.g04260.1.sm.mkhc/Zjn_sc00023.1.g04290.1.am.mk/Zjn_sc00039.1.g02420.1.am.mk/Zjn_sc00041.1.g00780.1.am.mk
BP	GO:0071555	cell wall organization	13/3456	39/7883	0.933177	0.999977	Zjn_sc00014.1.g04630.1.sm.mkhc/Zjn_sc00013.1.g04610.1.sm.mkhc/Zjn_sc00004.1.g11440.1.sm.mk/Zjn_sc00044.1.g01260.1.sm.mkhc/Zjn_sc00109.1.g00980.1.am.mk/Zjn_sc00018.1.g01470.1.am.mk/Zjn_sc00006.1.g02870.1.am.mk/Zjn_sc00096.1.g00340.1.sm.mk/Zjn_sc00001.1.g04260.1.sm.mkhc/Zjn_sc00023.1.g04290.1.am.mk/Zjn_sc00039.1.g02420.1.am.mk/Zjn_sc00004.1.g05800.1.am.mk/Zjn_sc00041.1.g00780.1.am.mk	-/-/-/-/-/-/-/-/-/-/-/-/-	13	6	Zjn_sc00014.1.g04630.1.sm.mkhc/Zjn_sc00013.1.g04610.1.sm.mkhc/Zjn_sc00109.1.g00980.1.am.mk/Zjn_sc00006.1.g02870.1.am.mk/Zjn_sc00096.1.g00340.1.sm.mk/Zjn_sc00004.1.g05800.1.am.mk	7	Zjn_sc00004.1.g11440.1.sm.mk/Zjn_sc00044.1.g01260.1.sm.mkhc/Zjn_sc00018.1.g01470.1.am.mk/Zjn_sc00001.1.g04260.1.sm.mkhc/Zjn_sc00023.1.g04290.1.am.mk/Zjn_sc00039.1.g02420.1.am.mk/Zjn_sc00041.1.g00780.1.am.mk
BP	GO:1901565	organonitrogen compound catabolic process	13/3456	39/7883	0.933177	0.999977	Zjn_sc00015.1.g05800.1.sm.mkhc/Zjn_sc00004.1.g03180.1.am.mk/Zjn_sc00004.1.g03160.1.sm.mkhc/Zjn_sc00108.1.g00190.1.sm.mkhc/Zjn_sc00058.1.g01440.1.am.mkhc/Zjn_sc00045.1.g02270.1.sm.mkhc/Zjn_sc00020.1.g03660.1.am.mkhc/Zjn_sc00697.1.g00010.1.sm.mkhc/Zjn_sc00004.1.g03140.1.sm.mkhc/Zjn_sc00102.1.g00840.1.sm.mk/Zjn_sc00018.1.g01430.1.sm.mkhc/Zjn_sc00004.1.g14360.1.sm.mkhc/Zjn_sc00184.1.g00280.1.sm.mkhc	-/-/-/-/-/-/-/-/-/-/-/-/-	13	7	Zjn_sc00015.1.g05800.1.sm.mkhc/Zjn_sc00108.1.g00190.1.sm.mkhc/Zjn_sc00020.1.g03660.1.am.mkhc/Zjn_sc00697.1.g00010.1.sm.mkhc/Zjn_sc00102.1.g00840.1.sm.mk/Zjn_sc00018.1.g01430.1.sm.mkhc/Zjn_sc00184.1.g00280.1.sm.mkhc	6	Zjn_sc00004.1.g03180.1.am.mk/Zjn_sc00004.1.g03160.1.sm.mkhc/Zjn_sc00058.1.g01440.1.am.mkhc/Zjn_sc00045.1.g02270.1.sm.mkhc/Zjn_sc00004.1.g03140.1.sm.mkhc/Zjn_sc00004.1.g14360.1.sm.mkhc
BP	GO:0072594	establishment of protein localization to organelle	7/3456	23/7883	0.936631	0.999977	Zjn_sc00061.1.g01470.1.am.mkhc/Zjn_sc00002.1.g17470.1.sm.mkhc/Zjn_sc00031.1.g01320.1.sm.mkhc/Zjn_sc00009.1.g10400.1.sm.mkhc/Zjn_sc00040.1.g01340.1.am.mkhc/Zjn_sc00050.1.g02760.1.am.mkhc/Zjn_sc00002.1.g07810.1.am.mkhc	-/-/-/-/-/-/-	7	6	Zjn_sc00061.1.g01470.1.am.mkhc/Zjn_sc00002.1.g17470.1.sm.mkhc/Zjn_sc00031.1.g01320.1.sm.mkhc/Zjn_sc00040.1.g01340.1.am.mkhc/Zjn_sc00050.1.g02760.1.am.mkhc/Zjn_sc00002.1.g07810.1.am.mkhc	1	Zjn_sc00009.1.g10400.1.sm.mkhc
BP	GO:0009141	nucleoside triphosphate metabolic process	34/3456	93/7883	0.937787	0.999977	Zjn_sc00008.1.g06850.1.sm.mkhc/Zjn_sc00033.1.g01740.1.am.mkhc/Zjn_sc00218.1.g00110.1.am.mkhc/Zjn_sc00001.1.g09550.1.sm.mkhc/Zjn_sc00029.1.g02580.1.sm.mkhc/Zjn_sc00045.1.g02970.1.sm.mkhc/Zjn_sc00107.1.g01120.1.sm.mkhc/Zjn_sc00036.1.g03080.1.sm.mkhc/Zjn_sc00131.1.g00190.1.sm.mkhc/Zjn_sc00005.1.g03630.1.sm.mkhc/Zjn_sc00022.1.g01850.1.am.mkhc/Zjn_sc00006.1.g01020.1.sm.mkhc/Zjn_sc00023.1.g06610.1.sm.m…	-/-/-/-/-/-/-/-/-/-/-/-/-/-/-/-/-/-/-/-/-/-/-/-/-/-/-/-/-/-/-/-/-/-	34	14	Zjn_sc00008.1.g06850.1.sm.mkhc/Zjn_sc00218.1.g00110.1.am.mkhc/Zjn_sc00001.1.g09550.1.sm.mkhc/Zjn_sc00029.1.g02580.1.sm.mkhc/Zjn_sc00045.1.g02970.1.sm.mkhc/Zjn_sc00131.1.g00190.1.sm.mkhc/Zjn_sc00005.1.g03630.1.sm.mkhc/Zjn_sc00006.1.g01020.1.sm.mkhc/Zjn_sc00020.1.g06030.1.sm.mkhc/Zjn_sc00068.1.g00250.1.sm.mkhc/Zjn_sc00037.1.g03400.1.sm.mkhc/Zjn_sc00035.1.g01970.1.am.mkhc/Zjn_sc05142.1.g00010.1.sm.m…	20	Zjn_sc00033.1.g01740.1.am.mkhc/Zjn_sc00107.1.g01120.1.sm.mkhc/Zjn_sc00036.1.g03080.1.sm.mkhc/Zjn_sc00022.1.g01850.1.am.mkhc/Zjn_sc00023.1.g06610.1.sm.mkhc/Zjn_sc00037.1.g00990.1.sm.mkhc/Zjn_sc00132.1.g00580.1.am.mkhc/Zjn_sc00022.1.g03630.1.sm.mkhc/Zjn_sc00106.1.g00970.1.sm.mkhc/Zjn_sc00013.1.g07680.1.am.mkhc/Zjn_sc00028.1.g02640.1.sm.mkhc/Zjn_sc00002.1.g06090.1.am.mk/Zjn_sc00093.1.g00310.1.sm.mkh…
BP	GO:0009150	purine ribonucleotide metabolic process	40/3456	108/7883	0.938166	0.999977	Zjn_sc00008.1.g06850.1.sm.mkhc/Zjn_sc00033.1.g01740.1.am.mkhc/Zjn_sc00218.1.g00110.1.am.mkhc/Zjn_sc00095.1.g00500.1.sm.mkhc/Zjn_sc00001.1.g09550.1.sm.mkhc/Zjn_sc00029.1.g02580.1.sm.mkhc/Zjn_sc00045.1.g02970.1.sm.mkhc/Zjn_sc00107.1.g01120.1.sm.mkhc/Zjn_sc00036.1.g03080.1.sm.mkhc/Zjn_sc00131.1.g00190.1.sm.mkhc/Zjn_sc00005.1.g03630.1.sm.mkhc/Zjn_sc00122.1.g00550.1.sm.mkhc/Zjn_sc00024.1.g01460.1.sm.m…	-/-/-/-/-/-/-/-/-/-/-/-/-/-/-/-/-/-/-/-/-/-/-/-/-/-/-/-/-/-/-/-/-/-/-/-/-/-/-/-	40	18	Zjn_sc00008.1.g06850.1.sm.mkhc/Zjn_sc00218.1.g00110.1.am.mkhc/Zjn_sc00095.1.g00500.1.sm.mkhc/Zjn_sc00001.1.g09550.1.sm.mkhc/Zjn_sc00029.1.g02580.1.sm.mkhc/Zjn_sc00045.1.g02970.1.sm.mkhc/Zjn_sc00131.1.g00190.1.sm.mkhc/Zjn_sc00005.1.g03630.1.sm.mkhc/Zjn_sc00006.1.g01020.1.sm.mkhc/Zjn_sc00105.1.g01300.1.am.mkhc/Zjn_sc00018.1.g01570.1.sm.mk/Zjn_sc03365.1.g00010.1.cf.mkhc/Zjn_sc00015.1.g05660.1.sm.mk/…	22	Zjn_sc00033.1.g01740.1.am.mkhc/Zjn_sc00107.1.g01120.1.sm.mkhc/Zjn_sc00036.1.g03080.1.sm.mkhc/Zjn_sc00122.1.g00550.1.sm.mkhc/Zjn_sc00024.1.g01460.1.sm.mkhc/Zjn_sc00022.1.g01850.1.am.mkhc/Zjn_sc00023.1.g06610.1.sm.mkhc/Zjn_sc00037.1.g00990.1.sm.mkhc/Zjn_sc00132.1.g00580.1.am.mkhc/Zjn_sc00022.1.g03630.1.sm.mkhc/Zjn_sc00106.1.g00970.1.sm.mkhc/Zjn_sc00013.1.g07680.1.am.mkhc/Zjn_sc00028.1.g02640.1.sm.m…
BP	GO:0009259	ribonucleotide metabolic process	40/3456	108/7883	0.938166	0.999977	Zjn_sc00008.1.g06850.1.sm.mkhc/Zjn_sc00033.1.g01740.1.am.mkhc/Zjn_sc00218.1.g00110.1.am.mkhc/Zjn_sc00095.1.g00500.1.sm.mkhc/Zjn_sc00001.1.g09550.1.sm.mkhc/Zjn_sc00029.1.g02580.1.sm.mkhc/Zjn_sc00045.1.g02970.1.sm.mkhc/Zjn_sc00107.1.g01120.1.sm.mkhc/Zjn_sc00036.1.g03080.1.sm.mkhc/Zjn_sc00131.1.g00190.1.sm.mkhc/Zjn_sc00005.1.g03630.1.sm.mkhc/Zjn_sc00122.1.g00550.1.sm.mkhc/Zjn_sc00024.1.g01460.1.sm.m…	-/-/-/-/-/-/-/-/-/-/-/-/-/-/-/-/-/-/-/-/-/-/-/-/-/-/-/-/-/-/-/-/-/-/-/-/-/-/-/-	40	18	Zjn_sc00008.1.g06850.1.sm.mkhc/Zjn_sc00218.1.g00110.1.am.mkhc/Zjn_sc00095.1.g00500.1.sm.mkhc/Zjn_sc00001.1.g09550.1.sm.mkhc/Zjn_sc00029.1.g02580.1.sm.mkhc/Zjn_sc00045.1.g02970.1.sm.mkhc/Zjn_sc00131.1.g00190.1.sm.mkhc/Zjn_sc00005.1.g03630.1.sm.mkhc/Zjn_sc00006.1.g01020.1.sm.mkhc/Zjn_sc00105.1.g01300.1.am.mkhc/Zjn_sc00018.1.g01570.1.sm.mk/Zjn_sc03365.1.g00010.1.cf.mkhc/Zjn_sc00015.1.g05660.1.sm.mk/…	22	Zjn_sc00033.1.g01740.1.am.mkhc/Zjn_sc00107.1.g01120.1.sm.mkhc/Zjn_sc00036.1.g03080.1.sm.mkhc/Zjn_sc00122.1.g00550.1.sm.mkhc/Zjn_sc00024.1.g01460.1.sm.mkhc/Zjn_sc00022.1.g01850.1.am.mkhc/Zjn_sc00023.1.g06610.1.sm.mkhc/Zjn_sc00037.1.g00990.1.sm.mkhc/Zjn_sc00132.1.g00580.1.am.mkhc/Zjn_sc00022.1.g03630.1.sm.mkhc/Zjn_sc00106.1.g00970.1.sm.mkhc/Zjn_sc00013.1.g07680.1.am.mkhc/Zjn_sc00028.1.g02640.1.sm.m…
[truncated: 518 more rows]
