# Supplementary material for: Transcriptome Analysis Revealed a Positive Role of Ethephon on Chlorophyll Metabolism of Zoysia japonica under Cold Stress
Source: Plants (Basel). 2022 Feb 5;11(3):442. doi: 10.3390/plants11030442 (PMC8839986; doi:10.3390/plants11030442)
Supplement: Supplementary file 1 [file plants-11-00442-s001.zip › Table S2. KEGG enrichment of CS vs NT.xlsx]

## Sheet: CSvsNT_KEGGenrich
KEGGID	Description	GeneRatio	BgRatio	pvalue	padj	geneID	geneName	keggID	Count	Up	Up_Gene_names	Down	Down_Gene_names
osa03008	Ribosome biogenesis in eukaryotes	43/1618	66/3597	0.000690566	0.078034	Zjn_sc00112.1.g00340.1.am.mkhc/Zjn_sc00013.1.g09210.1.sm.mkhc/Zjn_sc00003.1.g12160.1.am.mkhc/Zjn_sc00064.1.g00150.1.sm.mk/Zjn_sc00002.1.g01350.1.sm.mkhc/Zjn_sc00031.1.g00920.1.sm.mkhc/Zjn_sc00007.1.g00560.1.sm.mkhc/Zjn_sc00104.1.g00360.1.am.mkhc/Zjn_sc00024.1.g00230.1.sm.mkhc/Zjn_sc00027.1.g04230.1.sm.mkhc/Zjn_sc00022.1.g02540.1.sm.mkhc/Zjn_sc00002.1.g08300.1.am.mkhc/Zjn_sc00857.1.g00010.1.sm.mkh…	-/-/-/-/-/-/-/-/-/-/-/-/-/-/-/-/-/-/-/-/-/-/-/-/-/-/-/-/-/-/-/-/-/-/-/-/-/-/-/-/-/-/-	osa:4324952/osa:4334688/osa:4331644/osa:4349477/osa:4332851/osa:4349717/osa:4331181/osa:4351627/osa:9271052/osa:4339341/osa:4330603/osa:4351600/osa:4344710/osa:4340741/osa:4332800/osa:4332852/osa:4325442/osa:4343836/osa:4352760/osa:4343287/osa:4349414/osa:4350782/osa:4332209/osa:4337293/osa:9269093/osa:4343011/osa:4344688/osa:4342248/osa:4336577/osa:4333588/osa:4334021/osa:4342750/osa:4332742/osa…	43	37	Zjn_sc00112.1.g00340.1.am.mkhc/Zjn_sc00013.1.g09210.1.sm.mkhc/Zjn_sc00003.1.g12160.1.am.mkhc/Zjn_sc00064.1.g00150.1.sm.mk/Zjn_sc00002.1.g01350.1.sm.mkhc/Zjn_sc00031.1.g00920.1.sm.mkhc/Zjn_sc00007.1.g00560.1.sm.mkhc/Zjn_sc00104.1.g00360.1.am.mkhc/Zjn_sc00024.1.g00230.1.sm.mkhc/Zjn_sc00027.1.g04230.1.sm.mkhc/Zjn_sc00022.1.g02540.1.sm.mkhc/Zjn_sc00002.1.g08300.1.am.mkhc/Zjn_sc00857.1.g00010.1.sm.mkh…	6	novel.1215/Zjn_sc00131.1.g00020.1.sm.mkhc/Zjn_sc00077.1.g00060.1.am.mkhc/Zjn_sc00014.1.g05120.1.sm.mkhc/Zjn_sc00056.1.g04160.1.am.mk/Zjn_sc00025.1.g04780.1.sm.mkhc
osa00261	Monobactam biosynthesis	10/1618	11/3597	0.00217658	0.122977	Zjn_sc00013.1.g04950.1.sm.mkhc/Zjn_sc00020.1.g04150.1.sm.mk/Zjn_sc00009.1.g09940.1.am.mkhc/Zjn_sc00172.1.g00180.1.sm.mk/Zjn_sc00014.1.g10040.1.sm.mkhc/Zjn_sc00035.1.g00980.1.sm.mk/Zjn_sc00040.1.g01770.1.sm.mk/Zjn_sc00002.1.g08480.1.am.mkhc/Zjn_sc00009.1.g01900.1.sm.mkhc/Zjn_sc00013.1.g04030.1.sm.mkhc	-/-/-/-/-/-/-/-/-/-	osa:4334188/osa:4329224/osa:4335317/osa:4334932/osa:4334794/osa:4346642/osa:4336734/osa:4332231/osa:4326958/osa:4334073	10	5	Zjn_sc00013.1.g04950.1.sm.mkhc/Zjn_sc00020.1.g04150.1.sm.mk/Zjn_sc00009.1.g09940.1.am.mkhc/Zjn_sc00035.1.g00980.1.sm.mk/Zjn_sc00002.1.g08480.1.am.mkhc	5	Zjn_sc00172.1.g00180.1.sm.mk/Zjn_sc00014.1.g10040.1.sm.mkhc/Zjn_sc00040.1.g01770.1.sm.mk/Zjn_sc00009.1.g01900.1.sm.mkhc/Zjn_sc00013.1.g04030.1.sm.mkhc
osa00562	Inositol phosphate metabolism	35/1618	56/3597	0.00592543	0.174716	Zjn_sc00001.1.g00140.1.sm.mkhc/Zjn_sc00003.1.g03820.1.sm.mkhc/Zjn_sc00020.1.g01070.1.am.mkhc/Zjn_sc00013.1.g01270.1.sm.mkhc/Zjn_sc00015.1.g01250.1.am.mkhc/Zjn_sc00013.1.g10300.1.sm.mk/Zjn_sc00004.1.g14320.1.am.mk/Zjn_sc00090.1.g00130.1.cf.mkhc/Zjn_sc00107.1.g00130.1.sm.mkhc/Zjn_sc00034.1.g00960.1.sm.mkhc/Zjn_sc00039.1.g03850.1.sm.mkhc/Zjn_sc00014.1.g03500.1.sm.mkhc/Zjn_sc00003.1.g00920.1.am.mk/Zj…	-/-/-/-/-/-/-/-/-/-/-/-/-/-/-/-/-/-/-/-/-/-/-/-/-/-/-/-/-/-/-/-/-/-/-	osa:4344391/osa:4332501/osa:4329650/osa:4333833/osa:4345628/osa:4334815/osa:4337509/osa:4328140/osa:4347597/osa:4325407/osa:4347005/osa:9272095/osa:4341305/osa:4325211/osa:4350831/osa:4352524/osa:4349492/osa:4344440/osa:4345725/osa:4337686/osa:4331917/osa:4330934/osa:4334577/osa:4337286/osa:4327400/osa:4333347/osa:9269628/osa:4331839/osa:4342610/osa:4333883/osa:9269751/osa:4333967/osa:4342620/osa…	35	18	Zjn_sc00001.1.g00140.1.sm.mkhc/Zjn_sc00020.1.g01070.1.am.mkhc/Zjn_sc00013.1.g10300.1.sm.mk/Zjn_sc00004.1.g14320.1.am.mk/Zjn_sc00034.1.g00960.1.sm.mkhc/Zjn_sc00039.1.g03850.1.sm.mkhc/Zjn_sc00005.1.g05870.1.sm.mkhc/Zjn_sc00080.1.g00480.1.am.mk/Zjn_sc00017.1.g05630.1.sm.mk/Zjn_sc00071.1.g00240.1.am.mkhc/Zjn_sc00129.1.g00790.1.sm.mk/Zjn_sc00013.1.g08410.1.am.mkhc/Zjn_sc00009.1.g07060.1.sm.mk/Zjn_sc00…	17	Zjn_sc00003.1.g03820.1.sm.mkhc/Zjn_sc00013.1.g01270.1.sm.mkhc/Zjn_sc00015.1.g01250.1.am.mkhc/Zjn_sc00090.1.g00130.1.cf.mkhc/Zjn_sc00107.1.g00130.1.sm.mkhc/Zjn_sc00014.1.g03500.1.sm.mkhc/Zjn_sc00003.1.g00920.1.am.mk/Zjn_sc00031.1.g00100.1.sm.mkhc/Zjn_sc00015.1.g02490.1.sm.mkhc/Zjn_sc00002.1.g11860.1.sm.mkhc/Zjn_sc00007.1.g02760.1.sm.mkhc/Zjn_sc00023.1.g05590.1.sm.mkhc/Zjn_sc00019.1.g00610.1.sm.mkh…
osa00270	Cysteine and methionine metabolism	47/1618	79/3597	0.00618465	0.174716	Zjn_sc00088.1.g00640.1.sm.mkhc/Zjn_sc00015.1.g01800.1.am.mkhc/Zjn_sc00005.1.g02790.1.am.mkhc/Zjn_sc00011.1.g06080.1.sm.mkhc/Zjn_sc00061.1.g01070.1.sm.mkhc/Zjn_sc00002.1.g15400.1.sm.mkhc/Zjn_sc00105.1.g00590.1.sm.mkhc/Zjn_sc00009.1.g08760.1.sm.mk/Zjn_sc00096.1.g01100.1.sm.mkhc/Zjn_sc00012.1.g07090.1.sm.mkhc/Zjn_sc00039.1.g01520.1.am.mkhc/Zjn_sc00047.1.g00340.1.sm.mkhc/Zjn_sc00067.1.g03170.1.sm.mkh…	-/-/-/-/-/-/-/-/-/-/-/-/-/-/-/-/-/-/-/-/-/-/-/-/-/-/-/-/-/-/-/-/-/-/-/-/-/-/-/-/-/-/-/-/-/-/-	osa:4352832/osa:4345657/osa:4325157/osa:4323866/osa:4350455/osa:4331528/osa:4352833/osa:4327479/osa:4351008/osa:4339095/osa:4347225/osa:4329101/osa:4340142/osa:4332062/osa:4330873/osa:4334188/osa:4332151/osa:4338140/osa:4350524/osa:4340283/osa:4334794/osa:4330881/osa:4346642/osa:4339898/osa:4328910/osa:9270375/osa:4331017/osa:4348647/osa:4336645/osa:4342996/osa:4343993/osa:4337818/osa:4337733/osa…	47	26	Zjn_sc00088.1.g00640.1.sm.mkhc/Zjn_sc00011.1.g06080.1.sm.mkhc/Zjn_sc00061.1.g01070.1.sm.mkhc/Zjn_sc00105.1.g00590.1.sm.mkhc/Zjn_sc00009.1.g08760.1.sm.mk/Zjn_sc00012.1.g07090.1.sm.mkhc/Zjn_sc00039.1.g01520.1.am.mkhc/Zjn_sc00047.1.g00340.1.sm.mkhc/Zjn_sc00003.1.g08110.1.sm.mkhc/Zjn_sc00066.1.g03340.1.sm.mkhc/Zjn_sc00013.1.g04950.1.sm.mkhc/Zjn_sc00003.1.g07440.1.sm.mkhc/Zjn_sc00061.1.g00290.1.am.mkh…	21	Zjn_sc00015.1.g01800.1.am.mkhc/Zjn_sc00005.1.g02790.1.am.mkhc/Zjn_sc00002.1.g15400.1.sm.mkhc/Zjn_sc00096.1.g01100.1.sm.mkhc/Zjn_sc00067.1.g03170.1.sm.mkhc/Zjn_sc00016.1.g01910.1.am.mkhc/Zjn_sc00004.1.g02350.1.sm.mkhc/Zjn_sc00014.1.g10040.1.sm.mkhc/Zjn_sc00067.1.g01410.1.sm.mkhc/Zjn_sc00066.1.g01970.1.sm.mkhc/Zjn_sc00056.1.g04750.1.sm.mkhc/Zjn_sc00062.1.g01080.1.sm.mkhc/Zjn_sc00166.1.g00320.1.sm.m…
osa00250	Alanine, aspartate and glutamate metabolism	27/1618	42/3597	0.00886344	0.181594	Zjn_sc00013.1.g02520.1.sm.mkhc/Zjn_sc00106.1.g01520.1.sm.mkhc/Zjn_sc00003.1.g07820.1.sm.mkhc/Zjn_sc00012.1.g07090.1.sm.mkhc/Zjn_sc00028.1.g03220.1.sm.mkhc/Zjn_sc00033.1.g00970.1.sm.mk/Zjn_sc00014.1.g01050.1.sm.mk/Zjn_sc00039.1.g02410.1.am.mk/Zjn_sc00007.1.g07260.1.am.mkhc/Zjn_sc00013.1.g06900.1.am.mkhc/Zjn_sc00001.1.g03600.1.sm.mkhc/Zjn_sc00012.1.g03110.1.sm.mkhc/Zjn_sc00034.1.g05590.1.sm.mk/Zjn_…	-/-/-/-/-/-/-/-/-/-/-/-/-/-/-/-/-/-/-/-/-/-/-/-/-/-/-	osa:4333932/osa:4345787/osa:4332108/osa:4339095/osa:4351413/osa:4348525/osa:4333815/osa:4347138/osa:4330474/osa:4334405/osa:4343916/osa:9269289/osa:4324764/osa:4333896/osa:4342210/osa:4326346/osa:4340706/osa:4344928/osa:4331017/osa:4332506/osa:9267109/osa:4335977/osa:4332596/osa:4345071/osa:4337272/osa:4324398/osa:4325621	27	14	Zjn_sc00106.1.g01520.1.sm.mkhc/Zjn_sc00012.1.g07090.1.sm.mkhc/Zjn_sc00028.1.g03220.1.sm.mkhc/Zjn_sc00014.1.g01050.1.sm.mk/Zjn_sc00007.1.g07260.1.am.mkhc/Zjn_sc00012.1.g03110.1.sm.mkhc/Zjn_sc00013.1.g02100.1.sm.mkhc/Zjn_sc00021.1.g01460.1.sm.mkhc/Zjn_sc00093.1.g00970.1.am.mk/Zjn_sc00002.1.g05180.1.sm.mkhc/Zjn_sc00006.1.g02170.1.am.mkhc/Zjn_sc00110.1.g00860.1.am.mk/Zjn_sc00029.1.g02370.1.am.mkhc/Zj…	13	Zjn_sc00013.1.g02520.1.sm.mkhc/Zjn_sc00003.1.g07820.1.sm.mkhc/Zjn_sc00033.1.g00970.1.sm.mk/Zjn_sc00039.1.g02410.1.am.mk/Zjn_sc00013.1.g06900.1.am.mkhc/Zjn_sc00001.1.g03600.1.sm.mkhc/Zjn_sc00034.1.g05590.1.sm.mk/Zjn_sc00160.1.g00200.1.sm.mkhc/Zjn_sc00112.1.g00760.1.sm.mkhc/Zjn_sc00066.1.g01970.1.sm.mkhc/Zjn_sc00045.1.g03060.1.am.mkhc/Zjn_sc00002.1.g04100.1.sm.mkhc/Zjn_sc00023.1.g05410.1.sm.mkhc
osa00410	beta-Alanine metabolism	22/1618	33/3597	0.00964217	0.181594	Zjn_sc00032.1.g01900.1.sm.mkhc/Zjn_sc00031.1.g02860.1.sm.mk/Zjn_sc00056.1.g00320.1.sm.mkhc/Zjn_sc00022.1.g07170.1.am.mk/Zjn_sc00013.1.g02520.1.sm.mkhc/Zjn_sc00039.1.g01990.1.sm.mkhc/Zjn_sc00106.1.g01520.1.sm.mkhc/Zjn_sc00022.1.g07180.1.sm.mkhc/Zjn_sc00056.1.g00330.1.sm.mkhc/Zjn_sc00060.1.g01720.1.sm.mkhc/Zjn_sc00029.1.g03880.1.am.mk/Zjn_sc00047.1.g01610.1.am.mk/Zjn_sc00028.1.g01170.1.am.mk/Zjn_sc…	-/-/-/-/-/-/-/-/-/-/-/-/-/-/-/-/-/-/-/-/-/-	osa:4335335/osa:4349966/osa:107276105/osa:4330149/osa:4333932/osa:4347172/osa:4345787/osa:4330146/osa:4336153/osa:4343249/osa:4327828/osa:4328910/osa:9271186/osa:4337360/osa:4351929/osa:4342996/osa:4335977/osa:4342610/osa:4327558/osa:4340725/osa:4330657/osa:4332628	22	17	Zjn_sc00032.1.g01900.1.sm.mkhc/Zjn_sc00031.1.g02860.1.sm.mk/Zjn_sc00056.1.g00320.1.sm.mkhc/Zjn_sc00039.1.g01990.1.sm.mkhc/Zjn_sc00106.1.g01520.1.sm.mkhc/Zjn_sc00022.1.g07180.1.sm.mkhc/Zjn_sc00056.1.g00330.1.sm.mkhc/Zjn_sc00060.1.g01720.1.sm.mkhc/Zjn_sc00029.1.g03880.1.am.mk/Zjn_sc00047.1.g01610.1.am.mk/Zjn_sc00028.1.g01170.1.am.mk/Zjn_sc00023.1.g06210.1.sm.mkhc/Zjn_sc00006.1.g02170.1.am.mkhc/Zjn_…	5	Zjn_sc00022.1.g07170.1.am.mk/Zjn_sc00013.1.g02520.1.sm.mkhc/Zjn_sc00064.1.g00080.1.sm.mkhc/Zjn_sc00062.1.g01080.1.sm.mkhc/Zjn_sc00009.1.g09070.1.sm.mkhc
osa04145	Phagosome	37/1618	63/3597	0.0187459	0.279637	Zjn_sc00002.1.g07960.1.am.mk/Zjn_sc00015.1.g01250.1.am.mkhc/Zjn_sc00056.1.g03190.1.sm.mkhc/Zjn_sc00026.1.g02120.1.sm.mkhc/Zjn_sc00097.1.g00910.1.am.mkhc/Zjn_sc00020.1.g02260.1.sm.mkhc/Zjn_sc00068.1.g03830.1.am.mkhc/Zjn_sc00008.1.g10170.1.sm.mkhc/Zjn_sc00031.1.g00120.1.sm.mk/Zjn_sc00045.1.g02970.1.sm.mkhc/Zjn_sc00068.1.g00760.1.sm.mkhc/Zjn_sc00027.1.g05290.1.sm.mkhc/Zjn_sc00149.1.g00300.1.sm.mkhc/…	-/-/-/-/-/-/-/-/-/-/-/-/-/-/-/-/-/-/-/-/-/-/-/-/-/-/-/-/-/-/-/-/-/-/-/-/-	osa:4348218/osa:4345628/osa:4346811/osa:4326917/osa:4329623/osa:4332042/osa:4335014/osa:4343694/osa:9271333/osa:4341751/osa:4341810/osa:4339262/osa:4342826/osa:4341339/osa:4337509/osa:4327166/osa:4329132/osa:4345097/osa:4347005/osa:9267167/osa:4340590/osa:4325879/osa:4339450/osa:4344440/osa:4327412/osa:4345725/osa:4332083/osa:4336883/osa:4328492/osa:4339322/osa:4332083/osa:4328470/osa:4337176/osa…	37	22	Zjn_sc00002.1.g07960.1.am.mk/Zjn_sc00026.1.g02120.1.sm.mkhc/Zjn_sc00097.1.g00910.1.am.mkhc/Zjn_sc00068.1.g03830.1.am.mkhc/Zjn_sc00008.1.g10170.1.sm.mkhc/Zjn_sc00045.1.g02970.1.sm.mkhc/Zjn_sc00068.1.g00760.1.sm.mkhc/Zjn_sc00149.1.g00300.1.sm.mkhc/Zjn_sc00004.1.g14320.1.am.mk/Zjn_sc00092.1.g00420.1.sm.mk/Zjn_sc00110.1.g00610.1.sm.mkhc/Zjn_sc00039.1.g03850.1.sm.mkhc/Zjn_sc00143.1.g00250.1.sm.mkhc/Zj…	15	Zjn_sc00015.1.g01250.1.am.mkhc/Zjn_sc00056.1.g03190.1.sm.mkhc/Zjn_sc00020.1.g02260.1.sm.mkhc/Zjn_sc00031.1.g00120.1.sm.mk/Zjn_sc00027.1.g05290.1.sm.mkhc/Zjn_sc01283.1.g00010.1.sm.mkhc/Zjn_sc00036.1.g00170.1.sm.mkhc/Zjn_sc00034.1.g04480.1.sm.mkhc/Zjn_sc00012.1.g03080.1.sm.mkhc/Zjn_sc00040.1.g04400.1.sm.mkhc/Zjn_sc00015.1.g02490.1.sm.mkhc/novel.92/Zjn_sc00008.1.g03690.1.cf.mkhc/novel.678/Zjn_sc0000…
osa00240	Pyrimidine metabolism	26/1618	42/3597	0.0197973	0.279637	Zjn_sc00012.1.g00050.1.sm.mkhc/Zjn_sc00049.1.g01520.1.am.mkhc/Zjn_sc00029.1.g00570.1.sm.mkhc/Zjn_sc00015.1.g01845.1.br/Zjn_sc00093.1.g00620.1.sm.mk/Zjn_sc00022.1.g03750.1.sm.mkhc/Zjn_sc00066.1.g02810.1.am.mkhc/Zjn_sc00007.1.g07260.1.am.mkhc/Zjn_sc00012.1.g01020.1.sm.mkhc/Zjn_sc00060.1.g01720.1.sm.mkhc/Zjn_sc00006.1.g05260.1.am.mk/Zjn_sc00034.1.g01190.1.sm.mkhc/Zjn_sc00001.1.g09580.1.sm.mkhc/Zjn_s…	-/-/-/-/-/-/-/-/-/-/-/-/-/-/-/-/-/-/-/-/-/-/-/-/-/-	osa:4339815/osa:4340258/osa:4324172/osa:4345665/osa:9266846/osa:4330475/osa:4330910/osa:4330474/osa:4339675/osa:4343249/osa:4338981/osa:4325739/osa:4343275/osa:4326346/osa:4343960/osa:4333679/osa:4334909/osa:4349403/osa:4347509/osa:4327558/osa:4345071/osa:4330657/osa:4331376/osa:4327823/osa:4332967/osa:4332721	26	17	Zjn_sc00012.1.g00050.1.sm.mkhc/Zjn_sc00049.1.g01520.1.am.mkhc/Zjn_sc00029.1.g00570.1.sm.mkhc/Zjn_sc00015.1.g01845.1.br/Zjn_sc00093.1.g00620.1.sm.mk/Zjn_sc00022.1.g03750.1.sm.mkhc/Zjn_sc00007.1.g07260.1.am.mkhc/Zjn_sc00012.1.g01020.1.sm.mkhc/Zjn_sc00060.1.g01720.1.sm.mkhc/Zjn_sc00034.1.g01190.1.sm.mkhc/Zjn_sc00021.1.g01460.1.sm.mkhc/Zjn_sc00019.1.g04155.1.br/Zjn_sc00059.1.g00420.1.am.mk/Zjn_sc0011…	9	Zjn_sc00066.1.g02810.1.am.mkhc/Zjn_sc00006.1.g05260.1.am.mk/Zjn_sc00001.1.g09580.1.sm.mkhc/Zjn_sc00007.1.g03000.1.sm.mkhc/Zjn_sc00101.1.g00170.1.am.mkhc/Zjn_sc04140.1.g00010.1.am.mkhc/Zjn_sc00009.1.g09070.1.sm.mkhc/Zjn_sc00002.1.g00150.1.am.mkhc/Zjn_sc00002.1.g02780.1.sm.mkhc
osa00230	Purine metabolism	43/1618	76/3597	0.026624	0.334279	Zjn_sc00008.1.g10290.1.sm.mkhc/Zjn_sc00141.1.g00260.1.sm.mkhc/Zjn_sc00016.1.g03110.1.sm.mk/Zjn_sc00015.1.g01400.1.sm.mk/Zjn_sc00218.1.g00110.1.am.mkhc/Zjn_sc00044.1.g04070.1.sm.mkhc/Zjn_sc00023.1.g06750.1.am.mk/Zjn_sc00037.1.g05440.1.sm.mkhc/Zjn_sc00014.1.g01965.1.br/Zjn_sc00012.1.g00050.1.sm.mkhc/Zjn_sc00049.1.g01520.1.am.mkhc/Zjn_sc00015.1.g01845.1.br/Zjn_sc00093.1.g00620.1.sm.mk/Zjn_sc00014.1.…	-/-/-/-/-/-/-/-/-/-/-/-/-/-/-/-/-/-/-/-/-/-/-/-/-/-/-/-/-/-/-/-/-/-/-/-/-/-/-/-/-/-/-	osa:4343681/osa:4339996/osa:107276353/osa:4347801/osa:4349454/osa:4344179/osa:4337428/osa:4328168/osa:4333895/osa:4339815/osa:4340258/osa:4345665/osa:9266846/osa:4333815/osa:4334932/osa:4343286/osa:4352670/osa:4324764/osa:4344534/osa:4327345/osa:4330032/osa:4337406/osa:4338495/osa:4352344/osa:4341535/osa:4343275/osa:4333171/osa:4351353/osa:4329972/osa:4345281/osa:4343011/osa:4348803/osa:4324899/o…	43	22	Zjn_sc00218.1.g00110.1.am.mkhc/Zjn_sc00044.1.g04070.1.sm.mkhc/Zjn_sc00037.1.g05440.1.sm.mkhc/Zjn_sc00014.1.g01965.1.br/Zjn_sc00012.1.g00050.1.sm.mkhc/Zjn_sc00049.1.g01520.1.am.mkhc/Zjn_sc00015.1.g01845.1.br/Zjn_sc00093.1.g00620.1.sm.mk/Zjn_sc00014.1.g01050.1.sm.mk/Zjn_sc00060.1.g01380.1.am.mk/Zjn_sc00071.1.g00860.1.sm.mkhc/Zjn_sc00043.1.g03315.1.br/Zjn_sc00017.1.g00080.1.sm.mkhc/Zjn_sc00019.1.g00…	21	Zjn_sc00008.1.g10290.1.sm.mkhc/Zjn_sc00141.1.g00260.1.sm.mkhc/Zjn_sc00016.1.g03110.1.sm.mk/Zjn_sc00015.1.g01400.1.sm.mk/Zjn_sc00023.1.g06750.1.am.mk/Zjn_sc00172.1.g00180.1.sm.mk/Zjn_sc00038.1.g03360.1.am.mkhc/Zjn_sc00034.1.g05590.1.sm.mk/Zjn_sc00023.1.g06610.1.sm.mkhc/Zjn_sc00016.1.g00590.1.sm.mkhc/Zjn_sc00038.1.g01070.1.am.mkhc/Zjn_sc00008.1.g05160.1.sm.mkhc/Zjn_sc00001.1.g09580.1.sm.mkhc/Zjn_sc…
osa04070	Phosphatidylinositol signaling system	32/1618	55/3597	0.0327151	0.362015	Zjn_sc00001.1.g00140.1.sm.mkhc/Zjn_sc00003.1.g03820.1.sm.mkhc/Zjn_sc00063.1.g00870.1.sm.mkhc/Zjn_sc00014.1.g00600.1.sm.mkhc/Zjn_sc00020.1.g01070.1.am.mkhc/Zjn_sc00013.1.g01270.1.sm.mkhc/Zjn_sc00015.1.g01250.1.am.mkhc/Zjn_sc00066.1.g02380.1.am.mkhc/Zjn_sc00037.1.g05490.1.sm.mkhc/Zjn_sc00023.1.g04050.1.sm.mkhc/Zjn_sc00004.1.g14320.1.am.mk/Zjn_sc00090.1.g00130.1.cf.mkhc/Zjn_sc00039.1.g03850.1.sm.mkh…	-/-/-/-/-/-/-/-/-/-/-/-/-/-/-/-/-/-/-/-/-/-/-/-/-/-/-/-/-/-/-/-	osa:4344391/osa:4332501/osa:4344812/osa:4333768/osa:4329650/osa:4333833/osa:4345628/osa:4330961/osa:4328160/osa:4337126/osa:4337509/osa:4328140/osa:4347005/osa:4349699/osa:4352524/osa:4349492/osa:4344440/osa:4345725/osa:4352615/osa:4337686/osa:4337286/osa:4333347/osa:9269628/osa:4351807/osa:4333883/osa:9269751/osa:4333967/osa:4339172/osa:4342620/osa:4352052/osa:9267438/osa:4325310	32	13	Zjn_sc00001.1.g00140.1.sm.mkhc/Zjn_sc00020.1.g01070.1.am.mkhc/Zjn_sc00004.1.g14320.1.am.mk/Zjn_sc00039.1.g03850.1.sm.mkhc/Zjn_sc00028.1.g03250.1.am.mk/Zjn_sc00017.1.g05630.1.sm.mk/Zjn_sc00071.1.g00240.1.am.mkhc/Zjn_sc00129.1.g00790.1.sm.mk/Zjn_sc00014.1.g01860.1.es.mkhc/Zjn_sc00013.1.g02940.1.sm.mkhc/Zjn_sc00027.1.g06240.1.sm.mkhc/Zjn_sc00043.1.g02160.1.sm.mk/Zjn_sc00002.1.g01130.1.sm.mk	19	Zjn_sc00003.1.g03820.1.sm.mkhc/Zjn_sc00063.1.g00870.1.sm.mkhc/Zjn_sc00014.1.g00600.1.sm.mkhc/Zjn_sc00013.1.g01270.1.sm.mkhc/Zjn_sc00015.1.g01250.1.am.mkhc/Zjn_sc00066.1.g02380.1.am.mkhc/Zjn_sc00037.1.g05490.1.sm.mkhc/Zjn_sc00023.1.g04050.1.sm.mkhc/Zjn_sc00090.1.g00130.1.cf.mkhc/Zjn_sc00031.1.g00100.1.sm.mkhc/Zjn_sc00015.1.g02490.1.sm.mkhc/Zjn_sc00038.1.g02840.1.sm.mkhc/Zjn_sc00023.1.g05590.1.sm.m…
osa00300	Lysine biosynthesis	9/1618	12/3597	0.0352404	0.362015	Zjn_sc00013.1.g04950.1.sm.mkhc/Zjn_sc00020.1.g04150.1.sm.mk/Zjn_sc00009.1.g09940.1.am.mkhc/Zjn_sc00014.1.g10040.1.sm.mkhc/Zjn_sc00035.1.g00980.1.sm.mk/Zjn_sc00040.1.g01770.1.sm.mk/Zjn_sc00128.1.g00730.1.sm.mkhc/Zjn_sc00002.1.g08480.1.am.mkhc/Zjn_sc00009.1.g01900.1.sm.mkhc	-/-/-/-/-/-/-/-/-	osa:4334188/osa:4329224/osa:4335317/osa:4334794/osa:4346642/osa:4336734/osa:4352558/osa:4332231/osa:4326958	9	5	Zjn_sc00013.1.g04950.1.sm.mkhc/Zjn_sc00020.1.g04150.1.sm.mk/Zjn_sc00009.1.g09940.1.am.mkhc/Zjn_sc00035.1.g00980.1.sm.mk/Zjn_sc00002.1.g08480.1.am.mkhc	4	Zjn_sc00014.1.g10040.1.sm.mkhc/Zjn_sc00040.1.g01770.1.sm.mk/Zjn_sc00128.1.g00730.1.sm.mkhc/Zjn_sc00009.1.g01900.1.sm.mkhc
osa00350	Tyrosine metabolism	19/1618	31/3597	0.0495724	0.406967	Zjn_sc00032.1.g01900.1.sm.mkhc/Zjn_sc00056.1.g00320.1.sm.mkhc/Zjn_sc00047.1.g00340.1.sm.mkhc/Zjn_sc00028.1.g00310.1.sm.mkhc/Zjn_sc00056.1.g00330.1.sm.mkhc/Zjn_sc10502.1.g00010.1.am.mk/Zjn_sc00071.1.g01710.1.am.mk/Zjn_sc00180.1.g00150.1.sm.mkhc/Zjn_sc00045.1.g01460.1.sm.mkhc/Zjn_sc00037.1.g03750.1.am.mkhc/Zjn_sc00066.1.g01970.1.sm.mkhc/Zjn_sc00022.1.g07810.1.am.mkhc/Zjn_sc00180.1.g00130.1.am.mkhc/…	-/-/-/-/-/-/-/-/-/-/-/-/-/-/-/-/-/-/-	osa:4335335/osa:107276105/osa:4329101/osa:4351776/osa:4336153/osa:4348152/osa:4344636/osa:4350053/osa:4328618/osa:4328425/osa:4331017/osa:4330090/osa:4350054/osa:4351017/osa:4340970/osa:4339844/osa:4334655/osa:4350712/osa:4325621	19	13	Zjn_sc00032.1.g01900.1.sm.mkhc/Zjn_sc00056.1.g00320.1.sm.mkhc/Zjn_sc00047.1.g00340.1.sm.mkhc/Zjn_sc00028.1.g00310.1.sm.mkhc/Zjn_sc00056.1.g00330.1.sm.mkhc/Zjn_sc00180.1.g00150.1.sm.mkhc/Zjn_sc00045.1.g01460.1.sm.mkhc/Zjn_sc00037.1.g03750.1.am.mkhc/Zjn_sc00022.1.g07810.1.am.mkhc/Zjn_sc00096.1.g01030.1.sm.mkhc/Zjn_sc00184.1.g00280.1.sm.mkhc/Zjn_sc00087.1.g00410.1.sm.mk/Zjn_sc00040.1.g00540.1.sm.mkhc	6	Zjn_sc10502.1.g00010.1.am.mk/Zjn_sc00071.1.g01710.1.am.mk/Zjn_sc00066.1.g01970.1.sm.mkhc/Zjn_sc00180.1.g00130.1.am.mkhc/Zjn_sc00107.1.g01040.1.am.mkhc/Zjn_sc00014.1.g09180.1.sm.mkhc
osa00380	Tryptophan metabolism	19/1618	31/3597	0.0495724	0.406967	Zjn_sc00011.1.g06080.1.sm.mkhc/Zjn_sc00005.1.g07960.1.sm.mk/Zjn_sc00090.1.g00710.1.sm.mk/Zjn_sc00031.1.g02860.1.sm.mk/Zjn_sc00022.1.g07170.1.am.mk/Zjn_sc00039.1.g01990.1.sm.mkhc/Zjn_sc02372.1.g00010.1.sm.mk/Zjn_sc00026.1.g02580.1.am.mk/Zjn_sc00022.1.g07180.1.sm.mkhc/Zjn_sc00013.1.g06690.1.sm.mkhc/Zjn_sc00071.1.g01710.1.am.mk/Zjn_sc00036.1.g00830.1.am.mk/Zjn_sc00152.1.g00390.1.am.mkhc/Zjn_sc00011.…	-/-/-/-/-/-/-/-/-/-/-/-/-/-/-/-/-/-/-	osa:4323866/osa:4326136/osa:4335673/osa:4349966/osa:4330149/osa:4347172/osa:4334958/osa:4325177/osa:4330146/osa:4334382/osa:4344636/osa:9269185/osa:4328073/osa:9267047/osa:4330076/osa:9271186/osa:9271133/osa:4340725/osa:4332628	19	11	Zjn_sc00011.1.g06080.1.sm.mkhc/Zjn_sc00005.1.g07960.1.sm.mk/Zjn_sc00031.1.g02860.1.sm.mk/Zjn_sc00039.1.g01990.1.sm.mkhc/Zjn_sc02372.1.g00010.1.sm.mk/Zjn_sc00022.1.g07180.1.sm.mkhc/Zjn_sc00152.1.g00390.1.am.mkhc/Zjn_sc00028.1.g01170.1.am.mk/Zjn_sc00125.1.g00260.1.am.mk/Zjn_sc00131.1.g00860.1.am.mkhc/Zjn_sc00003.1.g02610.1.sm.mkhc	8	Zjn_sc00090.1.g00710.1.sm.mk/Zjn_sc00022.1.g07170.1.am.mk/Zjn_sc00026.1.g02580.1.am.mk/Zjn_sc00013.1.g06690.1.sm.mkhc/Zjn_sc00071.1.g01710.1.am.mk/Zjn_sc00036.1.g00830.1.am.mk/Zjn_sc00011.1.g02450.1.am.mkhc/Zjn_sc00007.1.g11460.1.sm.mkhc
osa00564	Glycerophospholipid metabolism	51/1618	95/3597	0.0525866	0.406967	Zjn_sc00017.1.g04760.1.sm.mkhc/Zjn_sc00040.1.g01790.1.sm.mkhc/Zjn_sc00050.1.g00220.1.sm.mkhc/Zjn_sc00029.1.g03180.1.am.mkhc/Zjn_sc00063.1.g00870.1.sm.mkhc/Zjn_sc00155.1.g00540.1.am.mk/Zjn_sc00066.1.g02380.1.am.mkhc/Zjn_sc00037.1.g05490.1.sm.mkhc/Zjn_sc00023.1.g06080.1.am.mkhc/Zjn_sc00013.1.g10300.1.sm.mk/Zjn_sc00023.1.g04050.1.sm.mkhc/Zjn_sc00013.1.g01730.1.es.mkhc/Zjn_sc00125.1.g00080.1.am.mk/Zj…	-/-/-/-/-/-/-/-/-/-/-/-/-/-/-/-/-/-/-/-/-/-/-/-/-/-/-/-/-/-/-/-/-/-/-/-/-/-/-/-/-/-/-/-/-/-/-/-/-/-/-	osa:4329468/osa:4327848/osa:4347745/osa:4323890/osa:4344812/osa:4328061/osa:4330961/osa:4328160/osa:4337344/osa:4334815/osa:4337126/osa:4333862/osa:4335210/osa:4328107/osa:4334536/osa:4326512/osa:4323847/osa:4328140/osa:4325407/osa:4328455/osa:4339242/osa:4349502/osa:4347160/osa:4332460/osa:4350831/osa:4326817/osa:4327112/osa:4352615/osa:4335688/osa:107277488/osa:4345367/osa:4324704/osa:4338997/o…	51	21	Zjn_sc00050.1.g00220.1.sm.mkhc/Zjn_sc00029.1.g03180.1.am.mkhc/Zjn_sc00013.1.g10300.1.sm.mk/Zjn_sc00125.1.g00080.1.am.mk/Zjn_sc00013.1.g08020.1.sm.mkhc/Zjn_sc00034.1.g00960.1.sm.mkhc/Zjn_sc00027.1.g05550.1.sm.mk/Zjn_sc00039.1.g02200.1.sm.mkhc/Zjn_sc00003.1.g04240.1.am.mkhc/Zjn_sc00080.1.g00480.1.am.mk/Zjn_sc00034.1.g02090.1.sm.mkhc/Zjn_sc00090.1.g00530.1.am.mk/Zjn_sc00012.1.g06190.1.am.mk/Zjn_sc00…	30	Zjn_sc00017.1.g04760.1.sm.mkhc/Zjn_sc00040.1.g01790.1.sm.mkhc/Zjn_sc00063.1.g00870.1.sm.mkhc/Zjn_sc00155.1.g00540.1.am.mk/Zjn_sc00066.1.g02380.1.am.mkhc/Zjn_sc00037.1.g05490.1.sm.mkhc/Zjn_sc00023.1.g06080.1.am.mkhc/Zjn_sc00023.1.g04050.1.sm.mkhc/Zjn_sc00013.1.g01730.1.es.mkhc/Zjn_sc00155.1.g00740.1.sm.mkhc/Zjn_sc00034.1.g01530.1.sm.mk/Zjn_sc00009.1.g00280.1.am.mkhc/Zjn_sc00090.1.g00130.1.cf.mkhc/…
osa00750	Vitamin B6 metabolism	8/1618	11/3597	0.0605301	0.406967	Zjn_sc00177.1.g00070.1.sm.mk/Zjn_sc00047.1.g02560.1.sm.mkhc/Zjn_sc00002.1.g13970.1.sm.mkhc/Zjn_sc00096.1.g00060.1.am.mk/Zjn_sc00037.1.g00940.1.sm.mkhc/Zjn_sc00033.1.g00650.1.sm.mkhc/Zjn_sc00003.1.g14800.1.sm.mk/Zjn_sc00011.1.g00660.1.am.mk	-/-/-/-/-/-/-/-	osa:4349122/osa:4328780/osa:9270715/osa:4342162/osa:4324597/osa:4348496/osa:9271623/osa:4325651	8	5	Zjn_sc00047.1.g02560.1.sm.mkhc/Zjn_sc00002.1.g13970.1.sm.mkhc/Zjn_sc00037.1.g00940.1.sm.mkhc/Zjn_sc00003.1.g14800.1.sm.mk/Zjn_sc00011.1.g00660.1.am.mk	3	Zjn_sc00177.1.g00070.1.sm.mk/Zjn_sc00096.1.g00060.1.am.mk/Zjn_sc00033.1.g00650.1.sm.mkhc
osa00770	Pantothenate and CoA biosynthesis	15/1618	24/3597	0.0639017	0.406967	Zjn_sc00003.1.g07440.1.sm.mkhc/Zjn_sc00122.1.g00550.1.sm.mkhc/Zjn_sc00017.1.g02510.1.cf.mkhc/Zjn_sc00060.1.g01720.1.sm.mkhc/Zjn_sc00056.1.g04750.1.sm.mkhc/Zjn_sc00029.1.g00470.1.sm.mkhc/Zjn_sc00037.1.g05020.1.am.mkhc/Zjn_sc00063.1.g00950.1.sm.mkhc/Zjn_sc00009.1.g09070.1.sm.mkhc/Zjn_sc00020.1.g05960.1.am.mk/Zjn_sc00102.1.g00580.1.am.mkhc/Zjn_sc00109.1.g00970.1.am.mkhc/Zjn_sc00022.1.g02090.1.am.mkh…	-/-/-/-/-/-/-/-/-/-/-/-/-/-/-	osa:4332151/osa:4347680/osa:4329749/osa:4343249/osa:4336645/osa:4325375/osa:9271371/osa:4344795/osa:4327558/osa:4346318/osa:4339583/osa:4350218/osa:4330657/osa:4326739/osa:4340408	15	6	Zjn_sc00003.1.g07440.1.sm.mkhc/Zjn_sc00060.1.g01720.1.sm.mkhc/Zjn_sc00029.1.g00470.1.sm.mkhc/Zjn_sc00022.1.g02090.1.am.mkhc/Zjn_sc00026.1.g00710.1.sm.mk/Zjn_sc00049.1.g03040.1.cf.mkhc	9	Zjn_sc00122.1.g00550.1.sm.mkhc/Zjn_sc00017.1.g02510.1.cf.mkhc/Zjn_sc00056.1.g04750.1.sm.mkhc/Zjn_sc00037.1.g05020.1.am.mkhc/Zjn_sc00063.1.g00950.1.sm.mkhc/Zjn_sc00009.1.g09070.1.sm.mkhc/Zjn_sc00020.1.g05960.1.am.mk/Zjn_sc00102.1.g00580.1.am.mkhc/Zjn_sc00109.1.g00970.1.am.mkhc
osa03040	Spliceosome	75/1618	146/3597	0.0672156	0.406967	Zjn_sc00014.1.g09430.1.sm.mkhc/Zjn_sc00036.1.g02330.1.am.mk/novel.1480/Zjn_sc00026.1.g02870.1.am.mkhc/Zjn_sc00003.1.g05730.1.sm.mkhc/Zjn_sc00023.1.g03420.1.sm.mkhc/Zjn_sc00064.1.g01290.1.sm.mkhc/Zjn_sc00099.1.g00650.1.am.mkhc/novel.1204/Zjn_sc00030.1.g03340.1.sm.mk/Zjn_sc00011.1.g04730.1.am.mkhc/Zjn_sc00026.1.g03000.1.sm.mkhc/Zjn_sc00040.1.g04780.1.cf.mkhc/Zjn_sc00002.1.g01730.1.sm.mkhc/Zjn_sc000…	-/-/-/-/-/-/-/-/-/-/-/-/-/-/-/-/-/-/-/-/-/-/-/-/-/-/-/-/-/-/-/-/-/-/-/-/-/-/-/-/-/-/-/-/-/-/-/-/-/-/-/-/-/-/-/-/-/-/-/-/-/-/-/-/-/-/-/-/-/-/-/-/-/-/-	osa:4334703/osa:4326641/osa:4328024/osa:4328860/osa:4332334/osa:4329455/osa:4347985/osa:4345304/osa:4345578/osa:9270807/osa:4337644/osa:4346506/osa:4327388/osa:4332806/osa:4352279/osa:4326193/osa:4329902/osa:4332645/osa:9267698/osa:4345884/osa:4335668/osa:9271802/osa:4337846/osa:4339621/osa:4331556/osa:4333045/osa:4336118/osa:4343831/osa:4332861/osa:4348309/osa:4335542/osa:4338354/osa:4343955/osa…	75	51	Zjn_sc00014.1.g09430.1.sm.mkhc/Zjn_sc00036.1.g02330.1.am.mk/novel.1480/Zjn_sc00026.1.g02870.1.am.mkhc/Zjn_sc00003.1.g05730.1.sm.mkhc/Zjn_sc00099.1.g00650.1.am.mkhc/Zjn_sc00030.1.g03340.1.sm.mk/Zjn_sc00026.1.g03000.1.sm.mkhc/Zjn_sc00040.1.g04780.1.cf.mkhc/Zjn_sc00038.1.g00260.1.am.mkhc/Zjn_sc00012.1.g00140.1.am.mkhc/Zjn_sc00017.1.g01280.1.sm.mkhc/Zjn_sc00002.1.g03640.1.sm.mkhc/Zjn_sc00015.1.g04370…	24	Zjn_sc00023.1.g03420.1.sm.mkhc/Zjn_sc00064.1.g01290.1.sm.mkhc/novel.1204/Zjn_sc00011.1.g04730.1.am.mkhc/Zjn_sc00002.1.g01730.1.sm.mkhc/Zjn_sc00050.1.g02790.1.am.mkhc/Zjn_sc00009.1.g03190.1.sm.mkhc/Zjn_sc00012.1.g01510.1.cf.mkhc/Zjn_sc00003.1.g13050.1.am.mkhc/Zjn_sc00006.1.g00980.1.sm.mkhc/Zjn_sc00006.1.g06180.1.sm.mkhc/Zjn_sc00001.1.g03240.1.sm.mkhc/Zjn_sc00005.1.g09140.1.sm.mkhc/Zjn_sc00127.1.g0…
osa03430	Mismatch repair	18/1618	30/3597	0.0702819	0.406967	Zjn_sc00031.1.g02890.1.sm.mkhc/Zjn_sc00002.1.g10350.1.sm.mkhc/Zjn_sc00016.1.g01450.1.sm.mk/Zjn_sc00115.1.g00470.1.sm.mkhc/Zjn_sc00011.1.g00310.1.cf.mkhc/Zjn_sc00071.1.g03040.1.am.mk/Zjn_sc00097.1.g00610.1.sm.mkhc/Zjn_sc00017.1.g06380.1.am.mkhc/Zjn_sc00012.1.g00470.1.sm.mkhc/Zjn_sc00002.1.g15890.1.sm.mkhc/Zjn_sc00036.1.g01040.1.am.mk/Zjn_sc00016.1.g01210.1.sm.mk/Zjn_sc00087.1.g00200.1.am.mkhc/Zjn_…	-/-/-/-/-/-/-/-/-/-/-/-/-/-/-/-/-/-	osa:4349968/osa:4332052/osa:4338202/osa:4337594/osa:4324149/osa:4344737/osa:4351654/osa:4348965/osa:4336704/osa:4331489/osa:4326564/osa:4338271/osa:4350754/osa:4347016/osa:4330068/osa:9267714/osa:4337442/osa:4327080	18	15	Zjn_sc00031.1.g02890.1.sm.mkhc/Zjn_sc00016.1.g01450.1.sm.mk/Zjn_sc00115.1.g00470.1.sm.mkhc/Zjn_sc00011.1.g00310.1.cf.mkhc/Zjn_sc00071.1.g03040.1.am.mk/Zjn_sc00097.1.g00610.1.sm.mkhc/Zjn_sc00017.1.g06380.1.am.mkhc/Zjn_sc00012.1.g00470.1.sm.mkhc/Zjn_sc00002.1.g15890.1.sm.mkhc/Zjn_sc00036.1.g01040.1.am.mk/Zjn_sc00016.1.g01210.1.sm.mk/Zjn_sc00087.1.g00200.1.am.mkhc/Zjn_sc00022.1.g08030.1.sm.mkhc/Zjn_…	3	Zjn_sc00002.1.g10350.1.sm.mkhc/Zjn_sc00013.1.g10160.1.am.mkhc/Zjn_sc00026.1.g01510.1.sm.mkhc
osa04712	Circadian rhythm - plant	18/1618	30/3597	0.0702819	0.406967	Zjn_sc00011.1.g06440.1.sm.mkhc/Zjn_sc00001.1.g00060.1.sm.mkhc/Zjn_sc00018.1.g00030.1.sm.mk/Zjn_sc00063.1.g01730.1.sm.mkhc/Zjn_sc00012.1.g01100.1.sm.mkhc/Zjn_sc00094.1.g00930.1.sm.mk/Zjn_sc00006.1.g00050.1.sm.mkhc/Zjn_sc00031.1.g01560.1.sm.mk/Zjn_sc00008.1.g06030.1.am.mk/Zjn_sc00003.1.g02650.1.sm.mkhc/Zjn_sc00050.1.g01060.1.sm.mkhc/Zjn_sc00155.1.g00570.1.am.mk/Zjn_sc00001.1.g09560.1.sm.mkhc/Zjn_sc…	-/-/-/-/-/-/-/-/-/-/-/-/-/-/-/-/-/-	osa:4325329/osa:4344399/osa:4341272/osa:4344703/osa:4339663/osa:4350698/osa:107280190/osa:4349831/osa:4328662/osa:4332623/osa:4347674/osa:107279948/osa:4343287/osa:4349414/osa:4330868/osa:4342248/osa:9271430/osa:4350636	18	9	Zjn_sc00011.1.g06440.1.sm.mkhc/Zjn_sc00001.1.g00060.1.sm.mkhc/Zjn_sc00094.1.g00930.1.sm.mk/Zjn_sc00031.1.g01560.1.sm.mk/Zjn_sc00050.1.g01060.1.sm.mkhc/Zjn_sc00001.1.g09560.1.sm.mkhc/Zjn_sc00059.1.g00510.1.sm.mkhc/novel.1756/Zjn_sc00087.1.g01140.1.am.mk	9	Zjn_sc00018.1.g00030.1.sm.mk/Zjn_sc00063.1.g01730.1.sm.mkhc/Zjn_sc00012.1.g01100.1.sm.mkhc/Zjn_sc00006.1.g00050.1.sm.mkhc/Zjn_sc00008.1.g06030.1.am.mk/Zjn_sc00003.1.g02650.1.sm.mkhc/Zjn_sc00155.1.g00570.1.am.mk/Zjn_sc00014.1.g05120.1.sm.mkhc/Zjn_sc00043.1.g03520.1.sm.mk
osa00280	Valine, leucine and isoleucine degradation	24/1618	42/3597	0.075631	0.406967	Zjn_sc00005.1.g07960.1.sm.mk/Zjn_sc00031.1.g02860.1.sm.mk/Zjn_sc00022.1.g07170.1.am.mk/Zjn_sc00039.1.g01990.1.sm.mkhc/Zjn_sc00012.1.g07090.1.sm.mkhc/Zjn_sc00050.1.g01930.1.sm.mkhc/Zjn_sc00022.1.g07180.1.sm.mkhc/Zjn_sc00003.1.g07440.1.sm.mkhc/Zjn_sc00016.1.g03980.1.am.mkhc/Zjn_sc00003.1.g14560.1.sm.mkhc/Zjn_sc00017.1.g07880.1.am.mkhc/Zjn_sc00129.1.g00870.1.sm.mkhc/Zjn_sc00091.1.g00940.1.am.mkhc/Zj…	-/-/-/-/-/-/-/-/-/-/-/-/-/-/-/-/-/-/-/-/-/-/-/-	osa:4326136/osa:4349966/osa:4330149/osa:4347172/osa:4339095/osa:4347614/osa:4330146/osa:4332151/osa:4337862/osa:4331418/osa:4348804/osa:4337676/osa:4345605/osa:9271186/osa:4336645/osa:4327289/osa:4351929/osa:4342610/osa:4351684/osa:4339583/osa:4327020/osa:4340725/osa:4332628/osa:4330184	24	17	Zjn_sc00005.1.g07960.1.sm.mk/Zjn_sc00031.1.g02860.1.sm.mk/Zjn_sc00039.1.g01990.1.sm.mkhc/Zjn_sc00012.1.g07090.1.sm.mkhc/Zjn_sc00050.1.g01930.1.sm.mkhc/Zjn_sc00022.1.g07180.1.sm.mkhc/Zjn_sc00003.1.g07440.1.sm.mkhc/Zjn_sc00016.1.g03980.1.am.mkhc/Zjn_sc00129.1.g00870.1.sm.mkhc/Zjn_sc00091.1.g00940.1.am.mkhc/Zjn_sc00028.1.g01170.1.am.mk/Zjn_sc00005.1.g02010.1.sm.mkhc/Zjn_sc00051.1.g00740.1.sm.mkhc/Zj…	7	Zjn_sc00022.1.g07170.1.am.mk/Zjn_sc00003.1.g14560.1.sm.mkhc/Zjn_sc00017.1.g07880.1.am.mkhc/Zjn_sc00056.1.g04750.1.sm.mkhc/Zjn_sc00064.1.g00080.1.sm.mkhc/Zjn_sc00102.1.g00580.1.am.mkhc/Zjn_sc00009.1.g11150.1.am.mkhc
osa00330	Arginine and proline metabolism	24/1618	42/3597	0.075631	0.406967	Zjn_sc00009.1.g06690.1.sm.mkhc/Zjn_sc00067.1.g02230.1.sm.mk/Zjn_sc00031.1.g02860.1.sm.mk/Zjn_sc00012.1.g06050.1.sm.mkhc/Zjn_sc00022.1.g07170.1.am.mk/Zjn_sc00039.1.g01990.1.sm.mkhc/Zjn_sc02372.1.g00010.1.sm.mk/Zjn_sc00014.1.g05100.1.sm.mkhc/Zjn_sc00022.1.g07180.1.sm.mkhc/Zjn_sc00012.1.g03110.1.sm.mkhc/Zjn_sc00012.1.g09070.1.sm.mkhc/Zjn_sc00194.1.g00170.1.sm.mk/Zjn_sc00029.1.g03880.1.am.mk/Zjn_sc00…	-/-/-/-/-/-/-/-/-/-/-/-/-/-/-/-/-/-/-/-/-/-/-/-	osa:4324853/osa:4340008/osa:4349966/osa:4338979/osa:4330149/osa:4347172/osa:4334958/osa:4334196/osa:4330146/osa:9269289/osa:4339305/osa:9272649/osa:4327828/osa:4328910/osa:9271186/osa:4333554/osa:4337360/osa:4349012/osa:4331017/osa:9271133/osa:4342996/osa:4349318/osa:4340725/osa:4325621	24	17	Zjn_sc00009.1.g06690.1.sm.mkhc/Zjn_sc00031.1.g02860.1.sm.mk/Zjn_sc00012.1.g06050.1.sm.mkhc/Zjn_sc00039.1.g01990.1.sm.mkhc/Zjn_sc02372.1.g00010.1.sm.mk/Zjn_sc00022.1.g07180.1.sm.mkhc/Zjn_sc00012.1.g03110.1.sm.mkhc/Zjn_sc00012.1.g09070.1.sm.mkhc/Zjn_sc00029.1.g03880.1.am.mk/Zjn_sc00047.1.g01610.1.am.mk/Zjn_sc00028.1.g01170.1.am.mk/Zjn_sc00019.1.g03150.1.sm.mkhc/Zjn_sc00023.1.g06210.1.sm.mkhc/Zjn_sc…	7	Zjn_sc00067.1.g02230.1.sm.mk/Zjn_sc00022.1.g07170.1.am.mk/Zjn_sc00014.1.g05100.1.sm.mkhc/Zjn_sc00194.1.g00170.1.sm.mk/Zjn_sc00066.1.g01970.1.sm.mkhc/Zjn_sc00062.1.g01080.1.sm.mkhc/Zjn_sc00053.1.g01570.1.sm.mkhc
osa00340	Histidine metabolism	11/1618	17/3597	0.0818584	0.420455	Zjn_sc00017.1.g03750.1.sm.mkhc/Zjn_sc00031.1.g02860.1.sm.mk/Zjn_sc00022.1.g07170.1.am.mk/Zjn_sc00039.1.g01990.1.sm.mkhc/Zjn_sc00022.1.g07180.1.sm.mkhc/Zjn_sc00028.1.g01170.1.am.mk/Zjn_sc00016.1.g00240.1.sm.mkhc/Zjn_sc00012.1.g09660.1.am.mkhc/Zjn_sc00131.1.g00860.1.am.mkhc/Zjn_sc00043.1.g02160.1.sm.mk/Zjn_sc00012.1.g08820.1.sm.mkhc	-/-/-/-/-/-/-/-/-/-/-	osa:4329593/osa:4349966/osa:4330149/osa:4347172/osa:4330146/osa:9271186/osa:4324261/osa:9270806/osa:4340725/osa:4342620/osa:4339287	11	8	Zjn_sc00017.1.g03750.1.sm.mkhc/Zjn_sc00031.1.g02860.1.sm.mk/Zjn_sc00039.1.g01990.1.sm.mkhc/Zjn_sc00022.1.g07180.1.sm.mkhc/Zjn_sc00028.1.g01170.1.am.mk/Zjn_sc00131.1.g00860.1.am.mkhc/Zjn_sc00043.1.g02160.1.sm.mk/Zjn_sc00012.1.g08820.1.sm.mkhc	3	Zjn_sc00022.1.g07170.1.am.mk/Zjn_sc00016.1.g00240.1.sm.mkhc/Zjn_sc00012.1.g09660.1.am.mkhc
osa03018	RNA degradation	47/1618	91/3597	0.117587	0.539693	Zjn_sc00112.1.g00340.1.am.mkhc/Zjn_sc00033.1.g01740.1.am.mkhc/Zjn_sc00012.1.g08770.1.sm.mkhc/Zjn_sc00056.1.g02550.1.sm.mkhc/Zjn_sc00058.1.g01810.1.cf.mkhc/Zjn_sc00056.1.g03360.1.am.mkhc/Zjn_sc00007.1.g12250.1.sm.mk/Zjn_sc00097.1.g01210.1.am.mkhc/Zjn_sc00036.1.g00050.1.sm.mkhc/Zjn_sc00007.1.g01010.1.sm.mk/Zjn_sc00056.1.g01730.1.sm.mkhc/Zjn_sc00084.1.g01150.1.sm.mkhc/Zjn_sc00006.1.g05220.1.am.mk/Zj…	-/-/-/-/-/-/-/-/-/-/-/-/-/-/-/-/-/-/-/-/-/-/-/-/-/-/-/-/-/-/-/-/-/-/-/-/-/-/-/-/-/-/-/-/-/-/-	osa:4324952/osa:4348582/osa:4325594/osa:4336421/osa:107279834/osa:4330120/osa:4329995/osa:4328375/osa:4324917/osa:4331133/osa:4336331/osa:4346409/osa:4335668/osa:4339466/osa:4344519/osa:4346519/osa:4325469/osa:4336113/osa:4351059/osa:4349298/osa:4336259/osa:4329627/osa:4345683/osa:4348824/osa:9270208/osa:9270165/osa:4325074/osa:4326227/osa:4327196/osa:4339810/osa:9272729/osa:4338670/osa:4348610/o…	47	36	Zjn_sc00112.1.g00340.1.am.mkhc/Zjn_sc00012.1.g08770.1.sm.mkhc/Zjn_sc00056.1.g02550.1.sm.mkhc/Zjn_sc00058.1.g01810.1.cf.mkhc/Zjn_sc00007.1.g12250.1.sm.mk/Zjn_sc00097.1.g01210.1.am.mkhc/Zjn_sc00036.1.g00050.1.sm.mkhc/Zjn_sc00007.1.g01010.1.sm.mk/Zjn_sc00056.1.g01730.1.sm.mkhc/Zjn_sc00084.1.g01150.1.sm.mkhc/Zjn_sc00006.1.g05220.1.am.mk/Zjn_sc00027.1.g03260.1.sm.mkhc/Zjn_sc00044.1.g02740.1.sm.mkhc/Zj…	11	Zjn_sc00033.1.g01740.1.am.mkhc/Zjn_sc00056.1.g03360.1.am.mkhc/novel.164/Zjn_sc00015.1.g02070.1.sm.mk/Zjn_sc00005.1.g09140.1.sm.mkhc/Zjn_sc00094.1.g01500.1.am.mkhc/Zjn_sc00011.1.g07150.1.sm.mkhc/Zjn_sc00019.1.g03670.1.sm.mkhc/Zjn_sc00006.1.g05230.1.sm.mkhc/Zjn_sc00071.1.g02250.1.am.mkhc/Zjn_sc00007.1.g06390.1.am.mkhc
osa00950	Isoquinoline alkaloid biosynthesis	10/1618	16/3597	0.123275	0.539693	Zjn_sc00032.1.g01900.1.sm.mkhc/Zjn_sc00056.1.g00320.1.sm.mkhc/Zjn_sc00047.1.g00340.1.sm.mkhc/Zjn_sc00056.1.g00330.1.sm.mkhc/Zjn_sc00071.1.g01710.1.am.mk/Zjn_sc00066.1.g01970.1.sm.mkhc/Zjn_sc00096.1.g01030.1.sm.mkhc/Zjn_sc00107.1.g01040.1.am.mkhc/Zjn_sc00087.1.g00410.1.sm.mk/Zjn_sc00040.1.g00540.1.sm.mkhc	-/-/-/-/-/-/-/-/-/-	osa:4335335/osa:107276105/osa:4329101/osa:4336153/osa:4344636/osa:4331017/osa:4351017/osa:4340970/osa:4350712/osa:4325621	10	7	Zjn_sc00032.1.g01900.1.sm.mkhc/Zjn_sc00056.1.g00320.1.sm.mkhc/Zjn_sc00047.1.g00340.1.sm.mkhc/Zjn_sc00056.1.g00330.1.sm.mkhc/Zjn_sc00096.1.g01030.1.sm.mkhc/Zjn_sc00087.1.g00410.1.sm.mk/Zjn_sc00040.1.g00540.1.sm.mkhc	3	Zjn_sc00071.1.g01710.1.am.mk/Zjn_sc00066.1.g01970.1.sm.mkhc/Zjn_sc00107.1.g01040.1.am.mkhc
osa00130	Ubiquinone and other terpenoid-quinone biosynthesis	20/1618	36/3597	0.132936	0.539693	Zjn_sc00082.1.g00480.1.sm.mkhc/Zjn_sc00138.1.g00850.1.am.mkhc/Zjn_sc00227.1.g00080.1.am.mk/Zjn_sc00003.1.g09840.1.sm.mkhc/Zjn_sc00022.1.g04170.1.sm.mkhc/Zjn_sc00047.1.g00340.1.sm.mkhc/Zjn_sc00008.1.g03590.1.sm.mkhc/Zjn_sc00027.1.g05630.1.sm.mkhc/Zjn_sc00040.1.g01930.1.sm.mkhc/Zjn_sc00088.1.g00260.1.am.mk/Zjn_sc00037.1.g03750.1.am.mkhc/Zjn_sc00008.1.g10080.1.am.mk/Zjn_sc00008.1.g03530.1.am.mkhc/Zj…	-/-/-/-/-/-/-/-/-/-/-/-/-/-/-/-/-/-/-/-	osa:4334721/osa:4329007/osa:9267647/osa:4331897/osa:4330437/osa:4329101/osa:4341718/osa:4339236/osa:4327039/osa:4333780/osa:4328425/osa:4343702/osa:4341727/osa:9268489/osa:4327859/osa:4337746/osa:4351017/osa:4340970/osa:4350712/osa:4345268	20	13	Zjn_sc00138.1.g00850.1.am.mkhc/Zjn_sc00003.1.g09840.1.sm.mkhc/Zjn_sc00022.1.g04170.1.sm.mkhc/Zjn_sc00047.1.g00340.1.sm.mkhc/Zjn_sc00008.1.g03590.1.sm.mkhc/Zjn_sc00027.1.g05630.1.sm.mkhc/Zjn_sc00040.1.g01930.1.sm.mkhc/Zjn_sc00088.1.g00260.1.am.mk/Zjn_sc00037.1.g03750.1.am.mkhc/Zjn_sc00008.1.g10080.1.am.mk/Zjn_sc00008.1.g03530.1.am.mkhc/Zjn_sc00096.1.g01030.1.sm.mkhc/Zjn_sc00087.1.g00410.1.sm.mk	7	Zjn_sc00082.1.g00480.1.sm.mkhc/Zjn_sc00227.1.g00080.1.am.mk/Zjn_sc00018.1.g05630.1.sm.mk/Zjn_sc00029.1.g01110.1.sm.mkhc/Zjn_sc00129.1.g00280.1.am.mkhc/Zjn_sc00107.1.g01040.1.am.mkhc/Zjn_sc00007.1.g00220.1.sm.mkhc
osa00510	N-Glycan biosynthesis	19/1618	34/3597	0.133539	0.539693	Zjn_sc00030.1.g01230.1.sm.mkhc/Zjn_sc00255.1.g00030.1.sm.mkhc/Zjn_sc00009.1.g03170.1.sm.mkhc/Zjn_sc00007.1.g08600.1.sm.mkhc/Zjn_sc00056.1.g03880.1.sm.mkhc/Zjn_sc00011.1.g05550.1.sm.mkhc/Zjn_sc00017.1.g05590.1.sm.mk/Zjn_sc00009.1.g02520.1.am.mk/Zjn_sc00153.1.g00230.1.sm.mk/Zjn_sc00014.1.g08920.1.sm.mkhc/Zjn_sc00004.1.g09515.1.br/Zjn_sc00023.1.g06490.1.sm.mkhc/Zjn_sc00131.1.g00100.1.sm.mk/Zjn_sc000…	-/-/-/-/-/-/-/-/-/-/-/-/-/-/-/-/-/-/-	osa:4342702/osa:107275757/osa:4324876/osa:4330363/osa:4336560/osa:9266078/osa:4329330/osa:4327748/osa:4333265/osa:4334626/osa:4336917/osa:4337389/osa:4340636/osa:9272161/osa:4328285/osa:4332492/osa:4338088/osa:4336813/osa:4336162	19	13	Zjn_sc00030.1.g01230.1.sm.mkhc/Zjn_sc00255.1.g00030.1.sm.mkhc/Zjn_sc00009.1.g03170.1.sm.mkhc/Zjn_sc00007.1.g08600.1.sm.mkhc/Zjn_sc00011.1.g05550.1.sm.mkhc/Zjn_sc00009.1.g02520.1.am.mk/Zjn_sc00153.1.g00230.1.sm.mk/Zjn_sc00014.1.g08920.1.sm.mkhc/Zjn_sc00004.1.g09515.1.br/Zjn_sc00023.1.g06490.1.sm.mkhc/Zjn_sc00131.1.g00100.1.sm.mk/Zjn_sc00003.1.g03910.1.am.mkhc/Zjn_sc00072.1.g00500.1.sm.mkhc	6	Zjn_sc00056.1.g03880.1.sm.mkhc/Zjn_sc00017.1.g05590.1.sm.mk/Zjn_sc00013.1.g05820.1.am.mkhc/Zjn_sc00037.1.g04610.1.sm.mkhc/Zjn_sc00004.1.g08620.1.sm.mkhc/Zjn_sc00006.1.g00680.1.sm.mkhc
osa00220	Arginine biosynthesis	15/1618	26/3597	0.133729	0.539693	Zjn_sc00003.1.g07820.1.sm.mkhc/Zjn_sc00004.1.g06580.1.am.mk/Zjn_sc00033.1.g00970.1.sm.mk/Zjn_sc00039.1.g02410.1.am.mk/Zjn_sc00078.1.g00340.1.sm.mkhc/Zjn_sc00013.1.g06900.1.am.mkhc/Zjn_sc00001.1.g03600.1.sm.mkhc/Zjn_sc00013.1.g02100.1.sm.mkhc/Zjn_sc00002.1.g06070.1.sm.mkhc/Zjn_sc00160.1.g00200.1.sm.mkhc/Zjn_sc00066.1.g01970.1.sm.mkhc/Zjn_sc00002.1.g04100.1.sm.mkhc/Zjn_sc00103.1.g01050.1.sm.mkhc/Zj…	-/-/-/-/-/-/-/-/-/-/-/-/-/-/-	osa:4332108/osa:4336590/osa:4348525/osa:4347138/osa:4346012/osa:4334405/osa:4343916/osa:4333896/osa:4332434/osa:4342210/osa:4331017/osa:4332596/osa:4333177/osa:4337272/osa:4325621	15	5	Zjn_sc00004.1.g06580.1.am.mk/Zjn_sc00013.1.g02100.1.sm.mkhc/Zjn_sc00002.1.g06070.1.sm.mkhc/Zjn_sc00103.1.g01050.1.sm.mkhc/Zjn_sc00040.1.g00540.1.sm.mkhc	10	Zjn_sc00003.1.g07820.1.sm.mkhc/Zjn_sc00033.1.g00970.1.sm.mk/Zjn_sc00039.1.g02410.1.am.mk/Zjn_sc00078.1.g00340.1.sm.mkhc/Zjn_sc00013.1.g06900.1.am.mkhc/Zjn_sc00001.1.g03600.1.sm.mkhc/Zjn_sc00160.1.g00200.1.sm.mkhc/Zjn_sc00066.1.g01970.1.sm.mkhc/Zjn_sc00002.1.g04100.1.sm.mkhc/Zjn_sc00023.1.g05410.1.sm.mkhc
osa00910	Nitrogen metabolism	15/1618	26/3597	0.133729	0.539693	Zjn_sc00106.1.g01350.1.am.mk/Zjn_sc00106.1.g01370.1.am.mk/Zjn_sc00003.1.g07820.1.sm.mkhc/Zjn_sc00009.1.g10870.1.sm.mkhc/Zjn_sc00044.1.g03940.1.sm.mkhc/Zjn_sc00036.1.g01190.1.sm.mkhc/Zjn_sc00013.1.g06900.1.am.mkhc/Zjn_sc00013.1.g02100.1.sm.mkhc/Zjn_sc00006.1.g03880.1.am.mk/Zjn_sc00007.1.g11460.1.sm.mkhc/Zjn_sc00152.1.g00310.1.sm.mk/Zjn_sc00020.1.g05450.1.sm.mkhc/Zjn_sc00018.1.g03200.1.sm.mkhc/Zjn_…	-/-/-/-/-/-/-/-/-/-/-/-/-/-/-	osa:9268297/osa:4345798/osa:4332108/osa:4326894/osa:4344164/osa:4326583/osa:4334405/osa:4333896/osa:4335782/osa:4330076/osa:4328051/osa:4348870/osa:4347305/osa:4337272/osa:4324398	15	5	Zjn_sc00009.1.g10870.1.sm.mkhc/Zjn_sc00036.1.g01190.1.sm.mkhc/Zjn_sc00013.1.g02100.1.sm.mkhc/Zjn_sc00152.1.g00310.1.sm.mk/Zjn_sc00029.1.g02370.1.am.mkhc	10	Zjn_sc00106.1.g01350.1.am.mk/Zjn_sc00106.1.g01370.1.am.mk/Zjn_sc00003.1.g07820.1.sm.mkhc/Zjn_sc00044.1.g03940.1.sm.mkhc/Zjn_sc00013.1.g06900.1.am.mkhc/Zjn_sc00006.1.g03880.1.am.mk/Zjn_sc00007.1.g11460.1.sm.mkhc/Zjn_sc00020.1.g05450.1.sm.mkhc/Zjn_sc00018.1.g03200.1.sm.mkhc/Zjn_sc00023.1.g05410.1.sm.mkhc
osa00561	Glycerolipid metabolism	35/1618	67/3597	0.139867	0.541493	Zjn_sc00040.1.g01790.1.sm.mkhc/Zjn_sc00005.1.g06100.1.sm.mkhc/Zjn_sc00063.1.g00870.1.sm.mkhc/Zjn_sc00155.1.g00540.1.am.mk/Zjn_sc00031.1.g02860.1.sm.mk/Zjn_sc00022.1.g07170.1.am.mk/Zjn_sc00066.1.g02380.1.am.mkhc/Zjn_sc00039.1.g01990.1.sm.mkhc/Zjn_sc00029.1.g02460.1.sm.mkhc/Zjn_sc00023.1.g04050.1.sm.mkhc/Zjn_sc00022.1.g07180.1.sm.mkhc/Zjn_sc00013.1.g08020.1.sm.mkhc/Zjn_sc00031.1.g01590.1.sm.mkhc/Zj…	-/-/-/-/-/-/-/-/-/-/-/-/-/-/-/-/-/-/-/-/-/-/-/-/-/-/-/-/-/-/-/-/-/-/-	osa:4327848/osa:4325452/osa:4344812/osa:4328061/osa:4349966/osa:4330149/osa:4330961/osa:4347172/osa:4324401/osa:4337126/osa:4330146/osa:4334536/osa:4349835/osa:4339242/osa:4349502/osa:9271186/osa:4327112/osa:4352615/osa:4337206/osa:4345367/osa:4330511/osa:4338997/osa:4325474/osa:4351119/osa:4326857/osa:4343455/osa:4332054/osa:4345212/osa:4351807/osa:4339523/osa:4340725/osa:4330302/osa:4338660/osa…	35	14	Zjn_sc00031.1.g02860.1.sm.mk/Zjn_sc00039.1.g01990.1.sm.mkhc/Zjn_sc00029.1.g02460.1.sm.mkhc/Zjn_sc00022.1.g07180.1.sm.mkhc/Zjn_sc00013.1.g08020.1.sm.mkhc/Zjn_sc00027.1.g05550.1.sm.mk/Zjn_sc00028.1.g01170.1.am.mk/Zjn_sc00004.1.g11760.1.am.mk/Zjn_sc00012.1.g06190.1.am.mk/Zjn_sc00096.1.g00390.1.sm.mk/Zjn_sc00001.1.g08030.1.sm.mkhc/Zjn_sc00131.1.g00860.1.am.mkhc/Zjn_sc00012.1.g10420.1.sm.mkhc/Zjn_sc00…	21	Zjn_sc00040.1.g01790.1.sm.mkhc/Zjn_sc00005.1.g06100.1.sm.mkhc/Zjn_sc00063.1.g00870.1.sm.mkhc/Zjn_sc00155.1.g00540.1.am.mk/Zjn_sc00022.1.g07170.1.am.mk/Zjn_sc00066.1.g02380.1.am.mkhc/Zjn_sc00023.1.g04050.1.sm.mkhc/Zjn_sc00031.1.g01590.1.sm.mkhc/Zjn_sc00059.1.g01660.1.sm.mkhc/Zjn_sc00043.1.g01680.1.am.mk/Zjn_sc00038.1.g02840.1.sm.mkhc/Zjn_sc00119.1.g00620.1.am.mkhc/Zjn_sc00007.1.g06870.1.am.mkhc/Zj…
osa01230	Biosynthesis of amino acids	94/1618	192/3597	0.143759	0.541493	Zjn_sc00088.1.g00640.1.sm.mkhc/Zjn_sc00009.1.g06690.1.sm.mkhc/Zjn_sc00002.1.g15400.1.sm.mkhc/Zjn_sc00105.1.g00590.1.sm.mkhc/Zjn_sc00033.1.g01740.1.am.mkhc/Zjn_sc00012.1.g01030.1.sm.mkhc/Zjn_sc00218.1.g00110.1.am.mkhc/Zjn_sc00012.1.g06050.1.sm.mkhc/Zjn_sc00003.1.g07820.1.sm.mkhc/Zjn_sc00022.1.g01170.1.sm.mkhc/Zjn_sc00032.1.g01940.1.sm.mkhc/Zjn_sc00037.1.g05440.1.sm.mkhc/Zjn_sc00047.1.g00340.1.sm.m…	-/-/-/-/-/-/-/-/-/-/-/-/-/-/-/-/-/-/-/-/-/-/-/-/-/-/-/-/-/-/-/-/-/-/-/-/-/-/-/-/-/-/-/-/-/-/-/-/-/-/-/-/-/-/-/-/-/-/-/-/-/-/-/-/-/-/-/-/-/-/-/-/-/-/-/-/-/-/-/-/-/-/-/-/-/-/-/-/-/-/-/-/-/-	osa:4352832/osa:4324853/osa:4331528/osa:4352833/osa:4348582/osa:4339674/osa:4349454/osa:4338979/osa:4332108/osa:4330732/osa:4335330/osa:4328168/osa:4329101/osa:4336590/osa:4344683/osa:4340142/osa:4348525/osa:4332341/osa:4332062/osa:4334188/osa:4342210/osa:4329224/osa:4332151/osa:4335317/osa:4332728/osa:4340283/osa:4347138/osa:4346012/osa:4332286/osa:4327493/osa:4343916/osa:4334794/osa:4349157/osa…	94	50	Zjn_sc00088.1.g00640.1.sm.mkhc/Zjn_sc00009.1.g06690.1.sm.mkhc/Zjn_sc00105.1.g00590.1.sm.mkhc/Zjn_sc00012.1.g01030.1.sm.mkhc/Zjn_sc00218.1.g00110.1.am.mkhc/Zjn_sc00012.1.g06050.1.sm.mkhc/Zjn_sc00032.1.g01940.1.sm.mkhc/Zjn_sc00037.1.g05440.1.sm.mkhc/Zjn_sc00047.1.g00340.1.sm.mkhc/Zjn_sc00004.1.g06580.1.am.mk/Zjn_sc00003.1.g05680.1.sm.mk/Zjn_sc00003.1.g08110.1.sm.mkhc/Zjn_sc00013.1.g04950.1.sm.mkhc/…	44	Zjn_sc00002.1.g15400.1.sm.mkhc/Zjn_sc00033.1.g01740.1.am.mkhc/Zjn_sc00003.1.g07820.1.sm.mkhc/Zjn_sc00022.1.g01170.1.sm.mkhc/Zjn_sc00063.1.g02050.1.sm.mkhc/Zjn_sc00067.1.g03170.1.sm.mkhc/Zjn_sc00033.1.g00970.1.sm.mk/novel.483/Zjn_sc00004.1.g02350.1.sm.mkhc/Zjn_sc00039.1.g02410.1.am.mk/Zjn_sc00078.1.g00340.1.sm.mkhc/Zjn_sc00001.1.g03600.1.sm.mkhc/Zjn_sc00014.1.g10040.1.sm.mkhc/novel.1386/Zjn_sc0002…
osa01210	2-Oxocarboxylic acid metabolism	23/1618	43/3597	0.165027	0.601549	Zjn_sc00012.1.g01030.1.sm.mkhc/Zjn_sc00004.1.g06580.1.am.mk/Zjn_sc00033.1.g00970.1.sm.mk/Zjn_sc00013.1.g04950.1.sm.mkhc/Zjn_sc00003.1.g07440.1.sm.mkhc/Zjn_sc00039.1.g02410.1.am.mk/Zjn_sc00078.1.g00340.1.sm.mkhc/Zjn_sc00001.1.g03600.1.sm.mkhc/Zjn_sc00014.1.g10040.1.sm.mkhc/Zjn_sc00002.1.g06070.1.sm.mkhc/Zjn_sc00160.1.g00200.1.sm.mkhc/Zjn_sc00029.1.g00610.1.sm.mkhc/Zjn_sc00066.1.g01970.1.sm.mkhc/Zj…	-/-/-/-/-/-/-/-/-/-/-/-/-/-/-/-/-/-/-/-/-/-/-	osa:4339674/osa:4336590/osa:4348525/osa:4334188/osa:4332151/osa:4347138/osa:4346012/osa:4343916/osa:4334794/osa:4332434/osa:4342210/osa:4324176/osa:4331017/osa:4336645/osa:4336169/osa:4325375/osa:4333177/osa:4346318/osa:4339583/osa:4350218/osa:4326958/osa:4325621/osa:4329858	23	9	Zjn_sc00012.1.g01030.1.sm.mkhc/Zjn_sc00004.1.g06580.1.am.mk/Zjn_sc00013.1.g04950.1.sm.mkhc/Zjn_sc00003.1.g07440.1.sm.mkhc/Zjn_sc00002.1.g06070.1.sm.mkhc/Zjn_sc00029.1.g00610.1.sm.mkhc/Zjn_sc00029.1.g00470.1.sm.mkhc/Zjn_sc00103.1.g01050.1.sm.mkhc/Zjn_sc00040.1.g00540.1.sm.mkhc	14	Zjn_sc00033.1.g00970.1.sm.mk/Zjn_sc00039.1.g02410.1.am.mk/Zjn_sc00078.1.g00340.1.sm.mkhc/Zjn_sc00001.1.g03600.1.sm.mkhc/Zjn_sc00014.1.g10040.1.sm.mkhc/Zjn_sc00160.1.g00200.1.sm.mkhc/Zjn_sc00066.1.g01970.1.sm.mkhc/Zjn_sc00056.1.g04750.1.sm.mkhc/Zjn_sc00056.1.g00470.1.am.mkhc/Zjn_sc00020.1.g05960.1.am.mk/Zjn_sc00102.1.g00580.1.am.mkhc/Zjn_sc00109.1.g00970.1.am.mkhc/Zjn_sc00009.1.g01900.1.sm.mkhc/Zj…
osa00310	Lysine degradation	19/1618	35/3597	0.173222	0.608355	Zjn_sc00040.1.g02950.1.am.mk/Zjn_sc00005.1.g07960.1.sm.mk/Zjn_sc00090.1.g00710.1.sm.mk/Zjn_sc00031.1.g02860.1.sm.mk/Zjn_sc00022.1.g07170.1.am.mk/Zjn_sc00039.1.g01990.1.sm.mkhc/Zjn_sc00100.1.g00820.1.sm.mkhc/Zjn_sc00022.1.g07180.1.sm.mkhc/Zjn_sc00002.1.g08560.1.sm.mkhc/Zjn_sc00066.1.g02550.1.am.mkhc/Zjn_sc00056.1.g03840.1.am.mk/Zjn_sc00028.1.g01170.1.am.mk/Zjn_sc00027.1.g06250.1.sm.mkhc/Zjn_sc0000…	-/-/-/-/-/-/-/-/-/-/-/-/-/-/-/-/-/-/-	osa:4327359/osa:4326136/osa:4335673/osa:4349966/osa:4330149/osa:4347172/osa:4350865/osa:4330146/osa:4332225/osa:4330940/osa:4336555/osa:9271186/osa:4339168/osa:4340748/osa:4332612/osa:4345051/osa:107276114/osa:4340725/osa:4332628	19	12	Zjn_sc00005.1.g07960.1.sm.mk/Zjn_sc00031.1.g02860.1.sm.mk/Zjn_sc00039.1.g01990.1.sm.mkhc/Zjn_sc00100.1.g00820.1.sm.mkhc/Zjn_sc00022.1.g07180.1.sm.mkhc/Zjn_sc00066.1.g02550.1.am.mkhc/Zjn_sc00056.1.g03840.1.am.mk/Zjn_sc00028.1.g01170.1.am.mk/Zjn_sc00004.1.g02770.1.am.mkhc/Zjn_sc00089.1.g00080.1.sm.mk/Zjn_sc00131.1.g00860.1.am.mkhc/Zjn_sc00003.1.g02610.1.sm.mkhc	7	Zjn_sc00040.1.g02950.1.am.mk/Zjn_sc00090.1.g00710.1.sm.mk/Zjn_sc00022.1.g07170.1.am.mk/Zjn_sc00002.1.g08560.1.sm.mkhc/Zjn_sc00027.1.g06250.1.sm.mkhc/Zjn_sc00003.1.g02750.1.sm.mkhc/Zjn_sc00034.1.g00100.1.am.mkhc
osa00960	Tropane, piperidine and pyridine alkaloid biosynthesis	9/1618	15/3597	0.180885	0.608355	Zjn_sc00032.1.g01900.1.sm.mkhc/Zjn_sc00056.1.g00320.1.sm.mkhc/Zjn_sc00047.1.g00340.1.sm.mkhc/Zjn_sc00056.1.g00330.1.sm.mkhc/Zjn_sc00066.1.g01970.1.sm.mkhc/Zjn_sc00096.1.g01030.1.sm.mkhc/Zjn_sc00107.1.g01040.1.am.mkhc/Zjn_sc00087.1.g00410.1.sm.mk/Zjn_sc00040.1.g00540.1.sm.mkhc	-/-/-/-/-/-/-/-/-	osa:4335335/osa:107276105/osa:4329101/osa:4336153/osa:4331017/osa:4351017/osa:4340970/osa:4350712/osa:4325621	9	7	Zjn_sc00032.1.g01900.1.sm.mkhc/Zjn_sc00056.1.g00320.1.sm.mkhc/Zjn_sc00047.1.g00340.1.sm.mkhc/Zjn_sc00056.1.g00330.1.sm.mkhc/Zjn_sc00096.1.g01030.1.sm.mkhc/Zjn_sc00087.1.g00410.1.sm.mk/Zjn_sc00040.1.g00540.1.sm.mkhc	2	Zjn_sc00066.1.g01970.1.sm.mkhc/Zjn_sc00107.1.g01040.1.am.mkhc
osa00650	Butanoate metabolism	11/1618	19/3597	0.183045	0.608355	Zjn_sc00005.1.g07960.1.sm.mk/Zjn_sc00013.1.g02520.1.sm.mkhc/Zjn_sc00106.1.g01520.1.sm.mkhc/Zjn_sc00050.1.g01930.1.sm.mkhc/Zjn_sc00003.1.g14560.1.sm.mkhc/Zjn_sc00112.1.g00760.1.sm.mkhc/Zjn_sc00045.1.g03060.1.am.mkhc/Zjn_sc00006.1.g02170.1.am.mkhc/Zjn_sc00068.1.g03200.1.am.mkhc/Zjn_sc00109.1.g00970.1.am.mkhc/Zjn_sc00003.1.g02610.1.sm.mkhc	-/-/-/-/-/-/-/-/-/-/-	osa:4326136/osa:4333932/osa:4345787/osa:4347614/osa:4331418/osa:4344928/osa:9267109/osa:4335977/osa:4325632/osa:4350218/osa:4332628	11	6	Zjn_sc00005.1.g07960.1.sm.mk/Zjn_sc00106.1.g01520.1.sm.mkhc/Zjn_sc00050.1.g01930.1.sm.mkhc/Zjn_sc00006.1.g02170.1.am.mkhc/Zjn_sc00068.1.g03200.1.am.mkhc/Zjn_sc00003.1.g02610.1.sm.mkhc	5	Zjn_sc00013.1.g02520.1.sm.mkhc/Zjn_sc00003.1.g14560.1.sm.mkhc/Zjn_sc00112.1.g00760.1.sm.mkhc/Zjn_sc00045.1.g03060.1.am.mkhc/Zjn_sc00109.1.g00970.1.am.mkhc
osa04144	Endocytosis	58/1618	119/3597	0.228033	0.701936	Zjn_sc00050.1.g00220.1.sm.mkhc/Zjn_sc00008.1.g02010.1.sm.mkhc/Zjn_sc00013.1.g01270.1.sm.mkhc/Zjn_sc00008.1.g00600.1.sm.mkhc/Zjn_sc00040.1.g04780.1.cf.mkhc/Zjn_sc00002.1.g08700.1.sm.mkhc/Zjn_sc00066.1.g00830.1.am.mkhc/novel.292/Zjn_sc00096.1.g00260.1.am.mkhc/Zjn_sc00016.1.g06530.1.sm.mk/Zjn_sc00028.1.g04420.1.sm.mkhc/Zjn_sc00127.1.g00100.1.sm.mkhc/Zjn_sc00063.1.g00970.1.sm.mkhc/Zjn_sc00002.1.g0835…	-/-/-/-/-/-/-/-/-/-/-/-/-/-/-/-/-/-/-/-/-/-/-/-/-/-/-/-/-/-/-/-/-/-/-/-/-/-/-/-/-/-/-/-/-/-/-/-/-/-/-/-/-/-/-/-/-/-	osa:4347745/osa:4341894/osa:4333833/osa:4342079/osa:4327388/osa:4332215/osa:4331146/osa:4351755/osa:4351205/osa:4337555/osa:4349546/osa:4332978/osa:4344788/osa:4332241/osa:4346566/osa:4342802/osa:4348891/osa:4328954/osa:4335713/osa:4338640/osa:4348493/osa:4339324/osa:4324542/osa:4339450/osa:4331267/osa:4334746/osa:4344016/osa:4330565/osa:4340043/osa:4338354/osa:4337536/osa:4325480/osa:4351208/osa…	58	29	Zjn_sc00050.1.g00220.1.sm.mkhc/Zjn_sc00008.1.g02010.1.sm.mkhc/Zjn_sc00040.1.g04780.1.cf.mkhc/novel.292/Zjn_sc00016.1.g06530.1.sm.mk/Zjn_sc00063.1.g00970.1.sm.mkhc/Zjn_sc00002.1.g08350.1.sm.mkhc/Zjn_sc00138.1.g00590.1.am.mk/Zjn_sc00003.1.g09830.1.sm.mkhc/Zjn_sc00151.1.g00110.1.am.mk/Zjn_sc00066.1.g00040.1.am.mk/Zjn_sc00001.1.g02810.1.am.mkhc/Zjn_sc00067.1.g02490.1.es.mkhc/Zjn_sc00075.1.g00100.1.sm…	29	Zjn_sc00013.1.g01270.1.sm.mkhc/Zjn_sc00008.1.g00600.1.sm.mkhc/Zjn_sc00002.1.g08700.1.sm.mkhc/Zjn_sc00066.1.g00830.1.am.mkhc/Zjn_sc00096.1.g00260.1.am.mkhc/Zjn_sc00028.1.g04420.1.sm.mkhc/Zjn_sc00127.1.g00100.1.sm.mkhc/Zjn_sc00157.1.g00130.1.am.mkhc/Zjn_sc00014.1.g08600.1.am.mkhc/Zjn_sc00020.1.g05320.1.sm.mkhc/Zjn_sc00006.1.g04690.1.sm.mkhc/Zjn_sc00012.1.g10580.1.sm.mk/Zjn_sc00012.1.g03840.1.sm.mkh…
osa04141	Protein processing in endoplasmic reticulum	76/1618	158/3597	0.234128	0.701936	Zjn_sc00030.1.g01230.1.sm.mkhc/Zjn_sc00075.1.g00010.1.am.mk/Zjn_sc00039.1.g03860.1.am.mkhc/Zjn_sc00016.1.g06570.1.sm.mkhc/Zjn_sc00030.1.g02070.1.sm.mkhc/Zjn_sc00004.1.g01420.1.sm.mkhc/Zjn_sc01161.1.g00010.1.sm.mkhc/Zjn_sc00255.1.g00030.1.sm.mkhc/Zjn_sc00155.1.g00050.1.sm.mkhc/Zjn_sc00056.1.g03190.1.sm.mkhc/Zjn_sc00060.1.g01220.1.am.mkhc/Zjn_sc00161.1.g00200.1.am.mkhc/Zjn_sc00111.1.g00370.1.sm.mkh…	-/-/-/-/-/-/-/-/-/-/-/-/-/-/-/-/-/-/-/-/-/-/-/-/-/-/-/-/-/-/-/-/-/-/-/-/-/-/-/-/-/-/-/-/-/-/-/-/-/-/-/-/-/-/-/-/-/-/-/-/-/-/-/-/-/-/-/-/-/-/-/-/-/-/-/-	osa:4342702/osa:4332237/osa:4347001/osa:4337553/osa:4342601/osa:4340379/osa:4345893/osa:107275757/osa:4327971/osa:4346811/osa:4343301/osa:4340826/osa:4338551/osa:4328405/osa:4332042/osa:4333165/osa:4341618/osa:4324876/osa:4327388/osa:4345951/osa:9271333/osa:4343386/osa:4339262/osa:4342826/osa:4350517/osa:9268424/osa:4326152/osa:4329219/osa:4331645/osa:4328500/osa:4345097/osa:4330236/osa:9267167/o…	76	51	Zjn_sc00030.1.g01230.1.sm.mkhc/Zjn_sc00075.1.g00010.1.am.mk/Zjn_sc01161.1.g00010.1.sm.mkhc/Zjn_sc00255.1.g00030.1.sm.mkhc/Zjn_sc00155.1.g00050.1.sm.mkhc/Zjn_sc00161.1.g00200.1.am.mkhc/Zjn_sc00111.1.g00370.1.sm.mkhc/Zjn_sc00037.1.g03960.1.sm.mk/Zjn_sc00010.1.g02110.1.am.mkhc/Zjn_sc00009.1.g03170.1.sm.mkhc/Zjn_sc00040.1.g04780.1.cf.mkhc/Zjn_sc00106.1.g00030.1.sm.mkhc/Zjn_sc00149.1.g00300.1.sm.mkhc/…	25	Zjn_sc00039.1.g03860.1.am.mkhc/Zjn_sc00016.1.g06570.1.sm.mkhc/Zjn_sc00030.1.g02070.1.sm.mkhc/Zjn_sc00004.1.g01420.1.sm.mkhc/Zjn_sc00056.1.g03190.1.sm.mkhc/Zjn_sc00060.1.g01220.1.am.mkhc/Zjn_sc00020.1.g02260.1.sm.mkhc/Zjn_sc00090.1.g00030.1.am.mkhc/Zjn_sc00031.1.g00120.1.sm.mk/Zjn_sc00001.1.g08530.1.am.mk/Zjn_sc00027.1.g05290.1.sm.mkhc/Zjn_sc00020.1.g05380.1.sm.mkhc/Zjn_sc00034.1.g04480.1.sm.mkhc/…
osa00563	Glycosylphosphatidylinositol (GPI)-anchor biosynthesis	11/1618	20/3597	0.248179	0.701936	Zjn_sc00022.1.g05020.1.sm.mkhc/Zjn_sc00001.1.g11820.1.sm.mkhc/Zjn_sc00024.1.g01650.1.sm.mkhc/Zjn_sc00003.1.g13710.1.am.mkhc/Zjn_sc00017.1.g00250.1.sm.mk/Zjn_sc00038.1.g01440.1.sm.mkhc/Zjn_sc00006.1.g07450.1.am.mk/Zjn_sc00090.1.g00520.1.sm.mkhc/Zjn_sc00066.1.g02700.1.am.mkhc/Zjn_sc00047.1.g02930.1.sm.mkhc/Zjn_sc00029.1.g02440.1.am.mkhc	-/-/-/-/-/-/-/-/-/-/-	osa:4330366/osa:9269143/osa:4337911/osa:4331492/osa:4330019/osa:9271607/osa:4352265/osa:4337416/osa:9267717/osa:4328747/osa:4324399	11	5	Zjn_sc00001.1.g11820.1.sm.mkhc/Zjn_sc00017.1.g00250.1.sm.mk/Zjn_sc00006.1.g07450.1.am.mk/Zjn_sc00047.1.g02930.1.sm.mkhc/Zjn_sc00029.1.g02440.1.am.mkhc	6	Zjn_sc00022.1.g05020.1.sm.mkhc/Zjn_sc00024.1.g01650.1.sm.mkhc/Zjn_sc00003.1.g13710.1.am.mkhc/Zjn_sc00038.1.g01440.1.sm.mkhc/Zjn_sc00090.1.g00520.1.sm.mkhc/Zjn_sc00066.1.g02700.1.am.mkhc
osa00450	Selenocompound metabolism	8/1618	14/3597	0.25779	0.701936	Zjn_sc00088.1.g00640.1.sm.mkhc/Zjn_sc00105.1.g00590.1.sm.mkhc/Zjn_sc00172.1.g00180.1.sm.mk/Zjn_sc00004.1.g02350.1.sm.mkhc/Zjn_sc00141.1.g01180.1.am.mkhc/Zjn_sc00031.1.g00440.1.am.mkhc/Zjn_sc00047.1.g03760.1.sm.mk/Zjn_sc00013.1.g04030.1.sm.mkhc	-/-/-/-/-/-/-/-	osa:4352832/osa:4352833/osa:4334932/osa:4340283/osa:4341140/osa:4351999/osa:4349123/osa:4334073	8	4	Zjn_sc00088.1.g00640.1.sm.mkhc/Zjn_sc00105.1.g00590.1.sm.mkhc/Zjn_sc00031.1.g00440.1.am.mkhc/Zjn_sc00047.1.g03760.1.sm.mk	4	Zjn_sc00172.1.g00180.1.sm.mk/Zjn_sc00004.1.g02350.1.sm.mkhc/Zjn_sc00141.1.g01180.1.am.mkhc/Zjn_sc00013.1.g04030.1.sm.mkhc
osa00591	Linoleic acid metabolism	8/1618	14/3597	0.25779	0.701936	Zjn_sc00013.1.g01730.1.es.mkhc/Zjn_sc00013.1.g08020.1.sm.mkhc/Zjn_sc00032.1.g00730.1.am.mk/Zjn_sc00075.1.g00370.1.sm.mk/Zjn_sc00014.1.g01160.1.sm.mkhc/Zjn_sc00014.1.g01110.1.sm.mkhc/Zjn_sc00069.1.g01560.1.am.mk/Zjn_sc00015.1.g05400.1.sm.mkhc	-/-/-/-/-/-/-/-	osa:4333862/osa:4334536/osa:4333818/osa:4338358/osa:4333823/osa:4333821/osa:4352505/osa:4345994	8	3	Zjn_sc00013.1.g08020.1.sm.mkhc/Zjn_sc00075.1.g00370.1.sm.mk/Zjn_sc00015.1.g05400.1.sm.mkhc	5	Zjn_sc00013.1.g01730.1.es.mkhc/Zjn_sc00032.1.g00730.1.am.mk/Zjn_sc00014.1.g01160.1.sm.mkhc/Zjn_sc00014.1.g01110.1.sm.mkhc/Zjn_sc00069.1.g01560.1.am.mk
osa00620	Pyruvate metabolism	37/1618	75/3597	0.257834	0.701936	Zjn_sc00060.1.g01290.1.sm.mkhc/Zjn_sc00015.1.g01800.1.am.mkhc/Zjn_sc00006.1.g00250.1.sm.mkhc/Zjn_sc00086.1.g01010.1.sm.mkhc/Zjn_sc00002.1.g04170.1.sm.mkhc/Zjn_sc00005.1.g07960.1.sm.mk/Zjn_sc00011.1.g03020.1.sm.mk/Zjn_sc00031.1.g02860.1.sm.mk/Zjn_sc00218.1.g00110.1.am.mkhc/Zjn_sc00018.1.g00280.1.sm.mkhc/Zjn_sc00022.1.g07170.1.am.mk/Zjn_sc00039.1.g01990.1.sm.mkhc/Zjn_sc00096.1.g02170.1.am.mk/Zjn_sc…	-/-/-/-/-/-/-/-/-/-/-/-/-/-/-/-/-/-/-/-/-/-/-/-/-/-/-/-/-/-/-/-/-/-/-/-/-	osa:4343294/osa:4345657/osa:9268154/osa:4349051/osa:4332592/osa:4326136/osa:4326552/osa:4349966/osa:4349454/osa:4345387/osa:4330149/osa:4347172/osa:4350819/osa:4347531/osa:4338007/osa:4330146/osa:4325531/osa:4337862/osa:4343003/osa:4337406/osa:4345640/osa:4326769/osa:9271186/osa:4339859/osa:4324717/osa:9270233/osa:4332774/osa:4343993/osa:4332593/osa:4348450/osa:4340725/osa:4334274/osa:4346332/osa…	37	20	Zjn_sc00006.1.g00250.1.sm.mkhc/Zjn_sc00005.1.g07960.1.sm.mk/Zjn_sc00011.1.g03020.1.sm.mk/Zjn_sc00031.1.g02860.1.sm.mk/Zjn_sc00218.1.g00110.1.am.mkhc/Zjn_sc00018.1.g00280.1.sm.mkhc/Zjn_sc00039.1.g01990.1.sm.mkhc/Zjn_sc00018.1.g00920.1.sm.mkhc/Zjn_sc00022.1.g07180.1.sm.mkhc/Zjn_sc00016.1.g03980.1.am.mkhc/Zjn_sc00028.1.g01170.1.am.mk/Zjn_sc00029.1.g04540.1.sm.mkhc/Zjn_sc00044.1.g02700.1.sm.mkhc/Zjn_…	17	Zjn_sc00060.1.g01290.1.sm.mkhc/Zjn_sc00015.1.g01800.1.am.mkhc/Zjn_sc00086.1.g01010.1.sm.mkhc/Zjn_sc00002.1.g04170.1.sm.mkhc/Zjn_sc00022.1.g07170.1.am.mk/Zjn_sc00096.1.g02170.1.am.mk/Zjn_sc00016.1.g03000.1.sm.mkhc/Zjn_sc00009.1.g11350.1.sm.mk/Zjn_sc00155.1.g00320.1.sm.mkhc/Zjn_sc00023.1.g06610.1.sm.mkhc/Zjn_sc00060.1.g00670.1.sm.mk/Zjn_sc00005.1.g03780.1.sm.mkhc/Zjn_sc00141.1.g00980.1.sm.mkhc/Zjn_…
osa03015	mRNA surveillance pathway	44/1618	90/3597	0.258195	0.701936	Zjn_sc00029.1.g02720.1.am.mkhc/Zjn_sc00007.1.g00700.1.am.mkhc/Zjn_sc00008.1.g07220.1.am.mkhc/Zjn_sc00007.1.g12260.1.am.mk/Zjn_sc00012.1.g00140.1.am.mkhc/Zjn_sc00001.1.g00160.1.am.mk/Zjn_sc00071.1.g01040.1.sm.mkhc/Zjn_sc00009.1.g00600.1.sm.mkhc/Zjn_sc00027.1.g03020.1.sm.mkhc/Zjn_sc00041.1.g01270.1.am.mkhc/Zjn_sc00004.1.g13560.1.sm.mkhc/Zjn_sc00002.1.g07280.1.sm.mkhc/Zjn_sc00056.1.g01730.1.sm.mkhc/…	-/-/-/-/-/-/-/-/-/-/-/-/-/-/-/-/-/-/-/-/-/-/-/-/-/-/-/-/-/-/-/-/-/-/-/-/-/-/-/-/-/-/-/-	osa:4325772/osa:4331166/osa:9268632/osa:9266142/osa:4326193/osa:4344390/osa:4344549/osa:4325394/osa:4339488/osa:4347878/osa:4337409/osa:4332324/osa:4336331/osa:4346409/osa:4323885/osa:4343292/osa:4334149/osa:4335928/osa:9266269/osa:4344833/osa:4325826/osa:4332988/osa:4338603/osa:4328790/osa:4334816/osa:4330785/osa:4343757/osa:4328127/osa:4334494/osa:4332383/osa:4351607/osa:4337821/osa:4337970/osa…	44	22	Zjn_sc00007.1.g12260.1.am.mk/Zjn_sc00012.1.g00140.1.am.mkhc/Zjn_sc00001.1.g00160.1.am.mk/Zjn_sc00009.1.g00600.1.sm.mkhc/Zjn_sc00027.1.g03020.1.sm.mkhc/Zjn_sc00041.1.g01270.1.am.mkhc/Zjn_sc00002.1.g07280.1.sm.mkhc/Zjn_sc00056.1.g01730.1.sm.mkhc/Zjn_sc00084.1.g01150.1.sm.mkhc/Zjn_sc00006.1.g02780.1.sm.mkhc/Zjn_sc00006.1.g08190.1.am.mkhc/Zjn_sc00063.1.g00540.1.sm.mkhc/Zjn_sc00111.1.g00900.1.sm.mkhc/…	22	Zjn_sc00029.1.g02720.1.am.mkhc/Zjn_sc00007.1.g00700.1.am.mkhc/Zjn_sc00008.1.g07220.1.am.mkhc/Zjn_sc00071.1.g01040.1.sm.mkhc/Zjn_sc00004.1.g13560.1.sm.mkhc/Zjn_sc00029.1.g03120.1.am.mkhc/novel.1695/Zjn_sc00014.1.g04670.1.sm.mkhc/Zjn_sc00106.1.g00660.1.sm.mkhc/Zjn_sc00127.1.g00010.1.sm.mkhc/Zjn_sc00047.1.g02500.1.sm.mkhc/Zjn_sc00007.1.g04120.1.sm.mkhc/Zjn_sc00037.1.g05800.1.sm.mkhc/Zjn_sc00002.1.g0…
osa00590	Arachidonic acid metabolism	6/1618	10/3597	0.260897	0.701936	Zjn_sc00004.1.g01670.1.sm.mkhc/Zjn_sc00013.1.g01730.1.es.mkhc/Zjn_sc00013.1.g08020.1.sm.mkhc/Zjn_sc00014.1.g08520.1.sm.mkhc/Zjn_sc00002.1.g00950.1.sm.mkhc/Zjn_sc00024.1.g00710.1.sm.mkhc	-/-/-/-/-/-	osa:4340341/osa:4333862/osa:4334536/osa:4334583/osa:4332876/osa:4350287	6	2	Zjn_sc00004.1.g01670.1.sm.mkhc/Zjn_sc00013.1.g08020.1.sm.mkhc	4	Zjn_sc00013.1.g01730.1.es.mkhc/Zjn_sc00014.1.g08520.1.sm.mkhc/Zjn_sc00002.1.g00950.1.sm.mkhc/Zjn_sc00024.1.g00710.1.sm.mkhc
osa00071	Fatty acid degradation	21/1618	42/3597	0.306894	0.784737	Zjn_sc00005.1.g07960.1.sm.mk/Zjn_sc00031.1.g02860.1.sm.mk/Zjn_sc00022.1.g07170.1.am.mk/Zjn_sc00039.1.g01990.1.sm.mkhc/Zjn_sc00022.1.g07180.1.sm.mkhc/Zjn_sc10502.1.g00010.1.am.mk/Zjn_sc00017.1.g07880.1.am.mkhc/Zjn_sc00129.1.g00510.1.sm.mkhc/Zjn_sc00180.1.g00150.1.sm.mkhc/Zjn_sc00011.1.g04880.1.sm.mkhc/Zjn_sc00013.1.g09870.1.am.mkhc/Zjn_sc00029.1.g00680.1.sm.mkhc/Zjn_sc00028.1.g01170.1.am.mk/Zjn_sc…	-/-/-/-/-/-/-/-/-/-/-/-/-/-/-/-/-/-/-/-/-	osa:4326136/osa:4349966/osa:4330149/osa:4347172/osa:4330146/osa:4348152/osa:4348804/osa:4337714/osa:4350053/osa:4324062/osa:4334764/osa:4324393/osa:9271186/osa:4339846/osa:4326503/osa:4330090/osa:4350054/osa:4337904/osa:4340725/osa:4337848/osa:4332628	21	13	Zjn_sc00005.1.g07960.1.sm.mk/Zjn_sc00031.1.g02860.1.sm.mk/Zjn_sc00039.1.g01990.1.sm.mkhc/Zjn_sc00022.1.g07180.1.sm.mkhc/Zjn_sc00180.1.g00150.1.sm.mkhc/Zjn_sc00029.1.g00680.1.sm.mkhc/Zjn_sc00028.1.g01170.1.am.mk/Zjn_sc00024.1.g01120.1.am.mk/Zjn_sc00022.1.g07810.1.am.mkhc/Zjn_sc00016.1.g03720.1.sm.mkhc/Zjn_sc00131.1.g00860.1.am.mkhc/Zjn_sc00024.1.g01110.1.sm.mk/Zjn_sc00003.1.g02610.1.sm.mkhc	8	Zjn_sc00022.1.g07170.1.am.mk/Zjn_sc10502.1.g00010.1.am.mk/Zjn_sc00017.1.g07880.1.am.mkhc/Zjn_sc00129.1.g00510.1.sm.mkhc/Zjn_sc00011.1.g04880.1.sm.mkhc/Zjn_sc00013.1.g09870.1.am.mkhc/Zjn_sc00141.1.g01060.1.am.mkhc/Zjn_sc00180.1.g00130.1.am.mkhc
osa00500	Starch and sucrose metabolism	52/1618	109/3597	0.313846	0.784737	Zjn_sc00022.1.g06400.1.sm.mkhc/Zjn_sc00068.1.g03520.1.sm.mkhc/Zjn_sc00141.1.g00260.1.sm.mkhc/Zjn_sc00084.1.g00260.1.am.mkhc/Zjn_sc00053.1.g01680.1.am.mkhc/Zjn_sc00056.1.g00270.1.sm.mkhc/Zjn_sc00037.1.g05370.1.sm.mkhc/Zjn_sc00083.1.g00610.1.am.mkhc/Zjn_sc00014.1.g01965.1.br/Zjn_sc00043.1.g01890.1.am.mkhc/Zjn_sc00002.1.g10450.1.sm.mkhc/Zjn_sc00008.1.g04270.1.am.mk/Zjn_sc03077.1.g00010.1.am.mkhc/Zjn…	-/-/-/-/-/-/-/-/-/-/-/-/-/-/-/-/-/-/-/-/-/-/-/-/-/-/-/-/-/-/-/-/-/-/-/-/-/-/-/-/-/-/-/-/-/-/-/-/-/-/-/-	osa:4330221/osa:4342117/osa:4339996/osa:4341008/osa:4349333/osa:9268348/osa:4328183/osa:4333062/osa:4333895/osa:4338558/osa:4332041/osa:4341642/osa:4332788/osa:9269493/osa:4339327/osa:4326547/osa:4340579/osa:4324423/osa:4329532/osa:4339718/osa:4324810/osa:4331577/osa:4332112/osa:9266089/osa:4347903/osa:4338010/osa:4338956/osa:4349141/osa:4348711/osa:4347545/osa:4334029/osa:4324962/osa:4325575/osa…	52	36	Zjn_sc00068.1.g03520.1.sm.mkhc/Zjn_sc00084.1.g00260.1.am.mkhc/Zjn_sc00056.1.g00270.1.sm.mkhc/Zjn_sc00037.1.g05370.1.sm.mkhc/Zjn_sc00083.1.g00610.1.am.mkhc/Zjn_sc00014.1.g01965.1.br/Zjn_sc00043.1.g01890.1.am.mkhc/Zjn_sc03077.1.g00010.1.am.mkhc/Zjn_sc00067.1.g03620.1.am.mkhc/Zjn_sc00027.1.g04320.1.sm.mkhc/Zjn_sc00029.1.g05430.1.sm.mk/Zjn_sc00143.1.g00450.1.am.mkhc/Zjn_sc00058.1.g03530.1.sm.mkhc/Zjn…	16	Zjn_sc00022.1.g06400.1.sm.mkhc/Zjn_sc00141.1.g00260.1.sm.mkhc/Zjn_sc00053.1.g01680.1.am.mkhc/Zjn_sc00002.1.g10450.1.sm.mkhc/Zjn_sc00008.1.g04270.1.am.mk/Zjn_sc00029.1.g04890.1.am.mkhc/Zjn_sc00002.1.g09770.1.sm.mkhc/Zjn_sc00012.1.g03920.1.sm.mkhc/Zjn_sc00016.1.g02950.1.sm.mkhc/Zjn_sc00108.1.g00380.1.sm.mk/Zjn_sc00018.1.g01820.1.am.mk/Zjn_sc00058.1.g03830.1.am.mkhc/Zjn_sc00022.1.g01450.1.am.mk/Zjn_…
osa02010	ABC transporters	10/1618	19/3597	0.327977	0.784737	Zjn_sc00002.1.g02510.1.sm.mkhc/Zjn_sc00016.1.g04870.1.sm.mkhc/Zjn_sc00002.1.g05970.1.sm.mkhc/Zjn_sc00017.1.g03430.1.am.mk/Zjn_sc00078.1.g03470.1.sm.mk/novel.282/Zjn_sc00017.1.g03440.1.am.mk/novel.631/Zjn_sc00011.1.g00760.1.am.mk/Zjn_sc00029.1.g04570.1.sm.mkhc	-/-/-/-/-/-/-/-/-/-	osa:4339984/osa:4337742/osa:4332438/osa:4328566/osa:4346344/osa:4324305/osa:4328570/osa:4323896/osa:4323895/osa:4324720	10	9	Zjn_sc00002.1.g02510.1.sm.mkhc/Zjn_sc00016.1.g04870.1.sm.mkhc/Zjn_sc00002.1.g05970.1.sm.mkhc/Zjn_sc00017.1.g03430.1.am.mk/Zjn_sc00078.1.g03470.1.sm.mk/novel.282/Zjn_sc00017.1.g03440.1.am.mk/Zjn_sc00011.1.g00760.1.am.mk/Zjn_sc00029.1.g04570.1.sm.mkhc	1	novel.631
osa04146	Peroxisome	31/1618	64/3597	0.331117	0.784737	Zjn_sc00075.1.g01060.1.sm.mk/Zjn_sc00012.1.g01030.1.sm.mkhc/Zjn_sc00003.1.g00540.1.sm.mkhc/Zjn_sc00013.1.g06360.1.cf.mkhc/Zjn_sc00011.1.g06650.1.sm.mkhc/Zjn_sc00019.1.g00480.1.sm.mkhc/Zjn_sc00182.1.g00210.1.am.mk/Zjn_sc00113.1.g00190.1.sm.mkhc/Zjn_sc00017.1.g07880.1.am.mkhc/Zjn_sc00129.1.g00510.1.sm.mkhc/Zjn_sc00011.1.g02360.1.es.mkhc/Zjn_sc00152.1.g00390.1.am.mkhc/Zjn_sc00011.1.g04880.1.sm.mkhc/…	-/-/-/-/-/-/-/-/-/-/-/-/-/-/-/-/-/-/-/-/-/-/-/-/-/-/-/-/-/-/-	osa:4338417/osa:4339674/osa:4344210/osa:4334349/osa:4338276/osa:4333336/osa:4347887/osa:4352306/osa:4348804/osa:4337714/osa:4324427/osa:4328073/osa:4324062/osa:4334764/osa:4343872/osa:4324393/osa:4348849/osa:4333171/osa:4324176/osa:4339846/osa:4345945/osa:4346288/osa:4346459/osa:4336980/osa:4343871/osa:4332082/osa:4337904/osa:4340074/osa:4337006/osa:4346301/osa:4328779	31	18	Zjn_sc00075.1.g01060.1.sm.mk/Zjn_sc00012.1.g01030.1.sm.mkhc/Zjn_sc00003.1.g00540.1.sm.mkhc/Zjn_sc00019.1.g00480.1.sm.mkhc/Zjn_sc00182.1.g00210.1.am.mk/Zjn_sc00113.1.g00190.1.sm.mkhc/Zjn_sc00011.1.g02360.1.es.mkhc/Zjn_sc00152.1.g00390.1.am.mkhc/Zjn_sc00029.1.g00680.1.sm.mkhc/Zjn_sc00019.1.g00730.1.am.mkhc/Zjn_sc00029.1.g00610.1.sm.mkhc/Zjn_sc00078.1.g03085.1.br/Zjn_sc00074.1.g00450.1.sm.mkhc/Zjn_s…	13	Zjn_sc00013.1.g06360.1.cf.mkhc/Zjn_sc00011.1.g06650.1.sm.mkhc/Zjn_sc00017.1.g07880.1.am.mkhc/Zjn_sc00129.1.g00510.1.sm.mkhc/Zjn_sc00011.1.g04880.1.sm.mkhc/Zjn_sc00013.1.g09870.1.am.mkhc/Zjn_sc00044.1.g01480.1.am.mk/Zjn_sc00020.1.g05610.1.cf-es.mkhc/Zjn_sc00141.1.g01060.1.am.mkhc/Zjn_sc00015.1.g05030.1.am.mkhc/Zjn_sc00002.1.g10000.1.sm.mkhc/novel.878/Zjn_sc00023.1.g03270.1.sm.mkhc
osa00190	Oxidative phosphorylation	41/1618	86/3597	0.344222	0.784737	Zjn_sc00062.1.g00130.1.sm.mkhc/Zjn_sc00004.1.g12210.1.sm.mkhc/Zjn_sc00002.1.g07960.1.am.mk/Zjn_sc00001.1.g09550.1.sm.mkhc/Zjn_sc00017.1.g00860.1.sm.mkhc/Zjn_sc00097.1.g00910.1.am.mkhc/Zjn_sc00068.1.g03830.1.am.mkhc/Zjn_sc00029.1.g02580.1.sm.mkhc/Zjn_sc00124.1.g00080.1.sm.mkhc/Zjn_sc00045.1.g02970.1.sm.mkhc/Zjn_sc01283.1.g00010.1.sm.mkhc/Zjn_sc00014.1.g05860.1.sm.mkhc/Zjn_sc00036.1.g00170.1.sm.mkh…	-/-/-/-/-/-/-/-/-/-/-/-/-/-/-/-/-/-/-/-/-/-/-/-/-/-/-/-/-/-/-/-/-/-/-/-/-/-/-/-/-	osa:4338621/osa:4337257/osa:4348218/osa:4343288/osa:4333018/osa:4329623/osa:4335014/osa:4324151/osa:4335450/osa:4341751/osa:4341339/osa:4334266/osa:4327166/osa:4352910/osa:4326795/osa:4348583/osa:4337608/osa:4324593/osa:4342743/osa:4331914/osa:4342350/osa:4327412/osa:107276869/osa:4344541/osa:4332431/osa:4330852/osa:4336883/osa:4345039/osa:4344058/osa:4328470/osa:4337176/osa:4338911/osa:4327731/o…	41	19	Zjn_sc00002.1.g07960.1.am.mk/Zjn_sc00001.1.g09550.1.sm.mkhc/Zjn_sc00097.1.g00910.1.am.mkhc/Zjn_sc00068.1.g03830.1.am.mkhc/Zjn_sc00029.1.g02580.1.sm.mkhc/Zjn_sc00045.1.g02970.1.sm.mkhc/Zjn_sc00014.1.g00610.1.am.mkhc/Zjn_sc00209.1.g00320.1.sm.mkhc/Zjn_sc00029.1.g04380.1.sm.mkhc/Zjn_sc00071.1.g00950.1.sm.mkhc/Zjn_sc00023.1.g02230.1.am.mkhc/Zjn_sc00193.1.g00190.1.am.mk/Zjn_sc00005.1.g00300.1.sm.mkhc/…	22	Zjn_sc00062.1.g00130.1.sm.mkhc/Zjn_sc00004.1.g12210.1.sm.mkhc/Zjn_sc00017.1.g00860.1.sm.mkhc/Zjn_sc00124.1.g00080.1.sm.mkhc/Zjn_sc01283.1.g00010.1.sm.mkhc/Zjn_sc00014.1.g05860.1.sm.mkhc/Zjn_sc00036.1.g00170.1.sm.mkhc/Zjn_sc00034.1.g01820.1.sm.mkhc/novel.684/Zjn_sc00037.1.g00990.1.sm.mkhc/Zjn_sc00120.1.g00270.1.sm.mkhc/Zjn_sc00002.1.g11910.1.sm.mkhc/Zjn_sc00204.1.g00230.1.sm.mkhc/Zjn_sc00040.1.g04…
osa00780	Biotin metabolism	8/1618	15/3597	0.34568	0.784737	Zjn_sc00089.1.g00110.1.am.mkhc/Zjn_sc00030.1.g03170.1.am.mk/Zjn_sc00035.1.g00500.1.am.mk/Zjn_sc00001.1.g03680.1.sm.mkhc/Zjn_sc00078.1.g02100.1.sm.mkhc/Zjn_sc00037.1.g03820.1.sm.mkhc/Zjn_sc00059.1.g00150.1.sm.mkhc/Zjn_sc00095.1.g00480.1.sm.mkhc	-/-/-/-/-/-/-/-	osa:4345056/osa:4343598/osa:4346596/osa:4343906/osa:4346185/osa:4328417/osa:4349380/osa:4345286	8	5	Zjn_sc00089.1.g00110.1.am.mkhc/Zjn_sc00035.1.g00500.1.am.mk/Zjn_sc00078.1.g02100.1.sm.mkhc/Zjn_sc00059.1.g00150.1.sm.mkhc/Zjn_sc00095.1.g00480.1.sm.mkhc	3	Zjn_sc00030.1.g03170.1.am.mk/Zjn_sc00001.1.g03680.1.sm.mkhc/Zjn_sc00037.1.g03820.1.sm.mkhc
osa00460	Cyanoamino acid metabolism	15/1618	30/3597	0.353855	0.784737	Zjn_sc00056.1.g00270.1.sm.mkhc/Zjn_sc00043.1.g01890.1.am.mkhc/Zjn_sc00002.1.g10450.1.sm.mkhc/Zjn_sc00009.1.g10870.1.sm.mkhc/Zjn_sc00025.1.g03590.1.am.mkhc/Zjn_sc00007.1.g11460.1.sm.mkhc/Zjn_sc00008.1.g08220.1.sm.mkhc/Zjn_sc00068.1.g01330.1.sm.mkhc/Zjn_sc00018.1.g01820.1.am.mk/Zjn_sc00001.1.g01990.1.sm.mkhc/Zjn_sc00032.1.g01420.1.sm.mkhc/Zjn_sc00008.1.g08210.1.sm.mkhc/Zjn_sc00034.1.g04400.1.sm.mkh…	-/-/-/-/-/-/-/-/-/-/-/-/-/-/-	osa:9268348/osa:4338558/osa:4332041/osa:4326894/osa:4338956/osa:4330076/osa:4347545/osa:4341870/osa:4347440/osa:4344146/osa:4348315/osa:4347546/osa:4325106/osa:9266710/osa:4336388	15	12	Zjn_sc00056.1.g00270.1.sm.mkhc/Zjn_sc00043.1.g01890.1.am.mkhc/Zjn_sc00009.1.g10870.1.sm.mkhc/Zjn_sc00025.1.g03590.1.am.mkhc/Zjn_sc00008.1.g08220.1.sm.mkhc/Zjn_sc00068.1.g01330.1.sm.mkhc/Zjn_sc00001.1.g01990.1.sm.mkhc/Zjn_sc00032.1.g01420.1.sm.mkhc/Zjn_sc00008.1.g08210.1.sm.mkhc/Zjn_sc00034.1.g04400.1.sm.mkhc/Zjn_sc00069.1.g00060.1.am.mk/Zjn_sc00056.1.g02180.1.sm.mkhc	3	Zjn_sc00002.1.g10450.1.sm.mkhc/Zjn_sc00007.1.g11460.1.sm.mkhc/Zjn_sc00018.1.g01820.1.am.mk
osa04016	MAPK signaling pathway - plant	49/1618	104/3597	0.364536	0.784737	Zjn_sc00086.1.g01640.1.am.mk/Zjn_sc00014.1.g01180.1.sm.mkhc/Zjn_sc02708.1.g00010.1.am.mk/Zjn_sc00007.1.g00600.1.am.mkhc/Zjn_sc00014.1.g01350.1.sm.mkhc/Zjn_sc00064.1.g00250.1.es.mkhc/Zjn_sc00066.1.g02430.1.sm.mk/Zjn_sc00012.1.g00050.1.sm.mkhc/Zjn_sc00004.1.g14260.1.sm.mkhc/Zjn_sc00022.1.g06240.1.sm.mkhc/Zjn_sc00008.1.g01480.1.sm.mkhc/Zjn_sc00020.1.g01490.1.am.mk/Zjn_sc00067.1.g03390.1.sm.mkhc/Zjn_…	-/-/-/-/-/-/-/-/-/-/-/-/-/-/-/-/-/-/-/-/-/-/-/-/-/-/-/-/-/-/-/-/-/-/-/-/-/-/-/-/-/-/-/-/-/-/-/-/-	osa:4328647/osa:4333824/osa:4332548/osa:4331174/osa:4333845/osa:4349484/osa:4330957/osa:4339815/osa:4337502/osa:4336647/osa:4341956/osa:9268455/osa:4340170/osa:4340000/osa:4334408/osa:9268477/osa:4349411/osa:4349699/osa:4339671/osa:4344331/osa:4328073/osa:4343275/osa:4328916/osa:4329746/osa:4332374/osa:9267453/osa:4347158/osa:4337850/osa:4340427/osa:9268987/osa:4335877/osa:4324201/osa:4346736/osa…	49	27	Zjn_sc00086.1.g01640.1.am.mk/Zjn_sc00007.1.g00600.1.am.mkhc/Zjn_sc00064.1.g00250.1.es.mkhc/Zjn_sc00012.1.g00050.1.sm.mkhc/Zjn_sc00008.1.g01480.1.sm.mkhc/Zjn_sc00067.1.g03390.1.sm.mkhc/Zjn_sc00014.1.g07100.1.sm.mkhc/Zjn_sc00053.1.g02720.1.sm.mkhc/Zjn_sc00028.1.g03250.1.am.mk/Zjn_sc00617.1.g00020.1.am.mk/Zjn_sc00001.1.g00520.1.sm.mk/Zjn_sc00152.1.g00390.1.am.mkhc/Zjn_sc00020.1.g00370.1.sm.mk/Zjn_sc…	22	Zjn_sc00014.1.g01180.1.sm.mkhc/Zjn_sc02708.1.g00010.1.am.mk/Zjn_sc00014.1.g01350.1.sm.mkhc/Zjn_sc00066.1.g02430.1.sm.mk/Zjn_sc00004.1.g14260.1.sm.mkhc/Zjn_sc00022.1.g06240.1.sm.mkhc/Zjn_sc00020.1.g01490.1.am.mk/Zjn_sc00067.1.g02070.1.am.mk/Zjn_sc00050.1.g02270.1.sm.mkhc/Zjn_sc00001.1.g09580.1.sm.mkhc/Zjn_sc00047.1.g01570.1.sm.mkhc/Zjn_sc00085.1.g00510.1.sm.mkhc/Zjn_sc00006.1.g03600.1.am.mk/Zjn_sc…
osa00195	Photosynthesis	20/1618	41/3597	0.367724	0.784737	Zjn_sc00097.1.g00210.1.sm.mkhc/novel.371/Zjn_sc00009.1.g01400.1.sm.mk/Zjn_sc00071.1.g00930.1.sm.mk/Zjn_sc00012.1.g01780.1.am.mk/Zjn_sc00112.1.g00640.1.sm.mkhc/Zjn_sc00040.1.g01390.1.am.mk/Zjn_sc00058.1.g03270.1.am.mk/Zjn_sc00150.1.g00590.1.am.mk/Zjn_sc00018.1.g02290.1.am.mk/Zjn_sc00004.1.g01410.1.sm.mk/Zjn_sc00051.1.g02460.1.am.mk/Zjn_sc00002.1.g06090.1.am.mk/Zjn_sc00148.1.g00380.1.sm.mkhc/Zjn_sc…	-/-/-/-/-/-/-/-/-/-/-/-/-/-/-/-/-/-/-/-	osa:4351694/osa:4333746/osa:4326537/osa:4344539/osa:4339593/osa:4344899/osa:4327150/osa:4335799/osa:4344439/osa:4347395/osa:4334300/osa:4342370/osa:4332431/osa:4342399/osa:4343634/osa:4342192/osa:4333746/osa:4339833/osa:4343515/osa:4333746	20	4	Zjn_sc00148.1.g00380.1.sm.mkhc/Zjn_sc00008.1.g10720.1.sm.mk/Zjn_sc00162.1.g00250.1.am.mk/Zjn_sc00013.1.g00530.1.am.mk	16	Zjn_sc00097.1.g00210.1.sm.mkhc/novel.371/Zjn_sc00009.1.g01400.1.sm.mk/Zjn_sc00071.1.g00930.1.sm.mk/Zjn_sc00012.1.g01780.1.am.mk/Zjn_sc00112.1.g00640.1.sm.mkhc/Zjn_sc00040.1.g01390.1.am.mk/Zjn_sc00058.1.g03270.1.am.mk/Zjn_sc00150.1.g00590.1.am.mk/Zjn_sc00018.1.g02290.1.am.mk/Zjn_sc00004.1.g01410.1.sm.mk/Zjn_sc00051.1.g02460.1.am.mk/Zjn_sc00002.1.g06090.1.am.mk/Zjn_sc00141.1.g01140.1.sm.mk/Zjn_sc00…
osa00260	Glycine, serine and threonine metabolism	26/1618	54/3597	0.368063	0.784737	Zjn_sc00032.1.g01900.1.sm.mkhc/Zjn_sc00194.1.g00340.1.am.mk/Zjn_sc00056.1.g00320.1.sm.mkhc/Zjn_sc00039.1.g01990.1.sm.mkhc/Zjn_sc00012.1.g07090.1.sm.mkhc/Zjn_sc00029.1.g02460.1.sm.mkhc/Zjn_sc00013.1.g04950.1.sm.mkhc/Zjn_sc00056.1.g00330.1.sm.mkhc/Zjn_sc00057.1.g01800.1.am.mk/Zjn_sc00002.1.g02580.1.am.mk/Zjn_sc00016.1.g03980.1.am.mkhc/Zjn_sc00040.1.g03430.1.sm.mkhc/Zjn_sc00014.1.g10040.1.sm.mkhc/Zj…	-/-/-/-/-/-/-/-/-/-/-/-/-/-/-/-/-/-/-/-/-/-/-/-/-/-	osa:4335335/osa:4336081/osa:107276105/osa:4347172/osa:4339095/osa:4324401/osa:4334188/osa:4336153/osa:4334914/osa:4332728/osa:4337862/osa:4327493/osa:4334794/osa:4337230/osa:4345606/osa:4346642/osa:4342210/osa:9270715/osa:4334916/osa:4336402/osa:4333898/osa:4337051/osa:4336624/osa:4334425/osa:4326958/osa:4325651	26	18	Zjn_sc00032.1.g01900.1.sm.mkhc/Zjn_sc00194.1.g00340.1.am.mk/Zjn_sc00056.1.g00320.1.sm.mkhc/Zjn_sc00039.1.g01990.1.sm.mkhc/Zjn_sc00012.1.g07090.1.sm.mkhc/Zjn_sc00029.1.g02460.1.sm.mkhc/Zjn_sc00013.1.g04950.1.sm.mkhc/Zjn_sc00056.1.g00330.1.sm.mkhc/Zjn_sc00002.1.g02580.1.am.mk/Zjn_sc00016.1.g03980.1.am.mkhc/Zjn_sc00040.1.g03430.1.sm.mkhc/Zjn_sc00004.1.g11990.1.sm.mkhc/Zjn_sc00091.1.g00960.1.sm.mkhc/…	8	Zjn_sc00057.1.g01800.1.am.mk/Zjn_sc00014.1.g10040.1.sm.mkhc/Zjn_sc00160.1.g00200.1.sm.mkhc/Zjn_sc00057.1.g01780.1.sm.mk/Zjn_sc00014.1.g01990.1.sm.mkhc/Zjn_sc00023.1.g03660.1.am.mkhc/Zjn_sc00013.1.g07130.1.sm.mkhc/Zjn_sc00009.1.g01900.1.sm.mkhc
osa00630	Glyoxylate and dicarboxylate metabolism	26/1618	54/3597	0.368063	0.784737	Zjn_sc00015.1.g01800.1.am.mkhc/Zjn_sc00006.1.g00250.1.sm.mkhc/Zjn_sc00002.1.g04170.1.sm.mkhc/Zjn_sc00005.1.g07960.1.sm.mk/Zjn_sc00004.1.g02930.1.am.mkhc/Zjn_sc00078.1.g00510.1.sm.mkhc/Zjn_sc00003.1.g07820.1.sm.mkhc/Zjn_sc00029.1.g02460.1.sm.mkhc/Zjn_sc00013.1.g06360.1.cf.mkhc/Zjn_sc00009.1.g10870.1.sm.mkhc/Zjn_sc00057.1.g01800.1.am.mk/Zjn_sc00044.1.g03940.1.sm.mkhc/Zjn_sc00016.1.g03980.1.am.mkhc/…	-/-/-/-/-/-/-/-/-/-/-/-/-/-/-/-/-/-/-/-/-/-/-/-/-/-	osa:4345657/osa:9268154/osa:4332592/osa:4326136/osa:4336245/osa:4331294/osa:4332108/osa:4324401/osa:4334349/osa:4326894/osa:4334914/osa:4344164/osa:4337862/osa:4346547/osa:4333896/osa:4328073/osa:4343441/osa:4342210/osa:4334916/osa:4337051/osa:4343993/osa:4341069/osa:4332593/osa:4337272/osa:4334274/osa:4326249	26	12	Zjn_sc00006.1.g00250.1.sm.mkhc/Zjn_sc00005.1.g07960.1.sm.mk/Zjn_sc00029.1.g02460.1.sm.mkhc/Zjn_sc00009.1.g10870.1.sm.mkhc/Zjn_sc00016.1.g03980.1.am.mkhc/Zjn_sc00013.1.g02100.1.sm.mkhc/Zjn_sc00152.1.g00390.1.am.mkhc/Zjn_sc00001.1.g08150.1.am.mk/Zjn_sc00044.1.g02700.1.sm.mkhc/Zjn_sc00085.1.g00350.1.sm.mkhc/Zjn_sc00003.1.g02910.1.sm.mkhc/Zjn_sc00029.1.g00370.1.sm.mkhc	14	Zjn_sc00015.1.g01800.1.am.mkhc/Zjn_sc00002.1.g04170.1.sm.mkhc/Zjn_sc00004.1.g02930.1.am.mkhc/Zjn_sc00078.1.g00510.1.sm.mkhc/Zjn_sc00003.1.g07820.1.sm.mkhc/Zjn_sc00013.1.g06360.1.cf.mkhc/Zjn_sc00057.1.g01800.1.am.mk/Zjn_sc00044.1.g03940.1.sm.mkhc/Zjn_sc00157.1.g00090.1.sm.mkhc/Zjn_sc00160.1.g00200.1.sm.mkhc/Zjn_sc00057.1.g01780.1.sm.mk/Zjn_sc00023.1.g03660.1.am.mkhc/Zjn_sc00023.1.g05410.1.sm.mkhc/…
osa00906	Carotenoid biosynthesis	12/1618	24/3597	0.383865	0.803273	Zjn_sc00036.1.g03810.1.sm.mk/Zjn_sc00014.1.g08140.1.am.mk/Zjn_sc00003.1.g14170.1.sm.mkhc/Zjn_sc00086.1.g02300.1.am.mk/Zjn_sc00026.1.g03980.1.am.mk/Zjn_sc00032.1.g01730.1.sm.mkhc/Zjn_sc00004.1.g06600.1.sm.mkhc/Zjn_sc00004.1.g07930.1.am.mk/Zjn_sc00090.1.g01270.1.am.mk/Zjn_sc00080.1.g00320.1.am.mk/Zjn_sc00030.1.g01370.1.sm.mkhc/Zjn_sc00015.1.g03450.1.am.mk	-/-/-/-/-/-/-/-/-/-/-/-	osa:4324196/osa:4334535/osa:4331460/osa:4328572/osa:4333566/osa:4352042/osa:4336591/osa:4336753/osa:4335625/osa:107276001/osa:4342680/osa:4347261	12	8	Zjn_sc00036.1.g03810.1.sm.mk/Zjn_sc00014.1.g08140.1.am.mk/Zjn_sc00003.1.g14170.1.sm.mkhc/Zjn_sc00086.1.g02300.1.am.mk/Zjn_sc00032.1.g01730.1.sm.mkhc/Zjn_sc00090.1.g01270.1.am.mk/Zjn_sc00030.1.g01370.1.sm.mkhc/Zjn_sc00015.1.g03450.1.am.mk	4	Zjn_sc00026.1.g03980.1.am.mk/Zjn_sc00004.1.g06600.1.sm.mkhc/Zjn_sc00004.1.g07930.1.am.mk/Zjn_sc00080.1.g00320.1.am.mk
osa00740	Riboflavin metabolism	8/1618	16/3597	0.436405	0.852436	Zjn_sc00015.1.g01400.1.sm.mk/Zjn_sc00017.1.g02640.1.sm.mkhc/Zjn_sc00014.1.g07520.1.sm.mkhc/Zjn_sc00056.1.g04640.1.sm.mk/Zjn_sc00003.1.g14670.1.sm.mkhc/Zjn_sc00113.1.g00970.1.sm.mk/Zjn_sc00017.1.g05480.1.am.mkhc/Zjn_sc00041.1.g01000.1.sm.mkhc	-/-/-/-/-/-/-/-	osa:4347801/osa:4329733/osa:4334460/osa:4336633/osa:4331409/osa:4352436/osa:4329349/osa:4347902	8	4	Zjn_sc00056.1.g04640.1.sm.mk/Zjn_sc00113.1.g00970.1.sm.mk/Zjn_sc00017.1.g05480.1.am.mkhc/Zjn_sc00041.1.g01000.1.sm.mkhc	4	Zjn_sc00015.1.g01400.1.sm.mk/Zjn_sc00017.1.g02640.1.sm.mkhc/Zjn_sc00014.1.g07520.1.sm.mkhc/Zjn_sc00003.1.g14670.1.sm.mkhc
osa00053	Ascorbate and aldarate metabolism	18/1618	38/3597	0.444954	0.852436	Zjn_sc00031.1.g02860.1.sm.mk/Zjn_sc00022.1.g07170.1.am.mk/Zjn_sc00039.1.g01990.1.sm.mkhc/Zjn_sc00022.1.g07180.1.sm.mkhc/Zjn_sc00017.1.g03330.1.sm.mkhc/Zjn_sc00081.1.g00270.1.sm.mk/Zjn_sc00071.1.g02060.1.sm.mkhc/Zjn_sc00003.1.g00920.1.am.mk/Zjn_sc00013.1.g04780.1.am.mkhc/Zjn_sc00028.1.g01170.1.am.mk/Zjn_sc00001.1.g00100.1.sm.mkhc/Zjn_sc00019.1.g00610.1.sm.mkhc/Zjn_sc00105.1.g01350.1.sm.mkhc/Zjn_sc…	-/-/-/-/-/-/-/-/-/-/-/-/-/-/-/-/-/-	osa:4349966/osa:4330149/osa:4347172/osa:4330146/osa:4329643/osa:4344509/osa:4344670/osa:4341305/osa:4352147/osa:9271186/osa:4344397/osa:4333347/osa:4352773/osa:4348636/osa:4335896/osa:4341967/osa:4340725/osa:4342620	18	11	Zjn_sc00031.1.g02860.1.sm.mk/Zjn_sc00039.1.g01990.1.sm.mkhc/Zjn_sc00022.1.g07180.1.sm.mkhc/Zjn_sc00071.1.g02060.1.sm.mkhc/Zjn_sc00013.1.g04780.1.am.mkhc/Zjn_sc00028.1.g01170.1.am.mk/Zjn_sc00001.1.g00100.1.sm.mkhc/Zjn_sc00058.1.g02330.1.sm.mkhc/Zjn_sc00068.1.g02360.1.am.mkhc/Zjn_sc00131.1.g00860.1.am.mkhc/Zjn_sc00043.1.g02160.1.sm.mk	7	Zjn_sc00022.1.g07170.1.am.mk/Zjn_sc00017.1.g03330.1.sm.mkhc/Zjn_sc00081.1.g00270.1.sm.mk/Zjn_sc00003.1.g00920.1.am.mk/Zjn_sc00019.1.g00610.1.sm.mkhc/Zjn_sc00105.1.g01350.1.sm.mkhc/Zjn_sc00033.1.g02230.1.am.mkhc
osa00030	Pentose phosphate pathway	23/1618	49/3597	0.44547	0.852436	Zjn_sc00033.1.g01740.1.am.mkhc/Zjn_sc00032.1.g01940.1.sm.mkhc/Zjn_sc00010.1.g01430.1.sm.mk/Zjn_sc00054.1.g01010.1.am.mk/Zjn_sc00037.1.g05440.1.sm.mkhc/Zjn_sc00063.1.g02050.1.sm.mkhc/Zjn_sc00014.1.g01965.1.br/Zjn_sc00107.1.g01120.1.sm.mkhc/Zjn_sc00003.1.g02280.1.sm.mkhc/Zjn_sc00015.1.g02110.1.sm.mkhc/Zjn_sc00006.1.g01020.1.sm.mkhc/Zjn_sc00008.1.g05160.1.sm.mkhc/Zjn_sc00094.1.g01500.1.am.mkhc/Zjn_s…	-/-/-/-/-/-/-/-/-/-/-/-/-/-/-/-/-/-/-/-/-/-/-	osa:4348582/osa:4335330/osa:4333103/osa:4350528/osa:4328168/osa:4344683/osa:4333895/osa:9271821/osa:4332659/osa:4345685/osa:4336113/osa:4341535/osa:4327196/osa:4332364/osa:4340643/osa:4327301/osa:4340909/osa:4339892/osa:4347508/osa:4342543/osa:4335430/osa:4342988/osa:4327239	23	10	Zjn_sc00032.1.g01940.1.sm.mkhc/Zjn_sc00010.1.g01430.1.sm.mk/Zjn_sc00054.1.g01010.1.am.mk/Zjn_sc00037.1.g05440.1.sm.mkhc/Zjn_sc00014.1.g01965.1.br/Zjn_sc00003.1.g02280.1.sm.mkhc/Zjn_sc00006.1.g01020.1.sm.mkhc/Zjn_sc00035.1.g01970.1.am.mkhc/Zjn_sc00034.1.g01730.1.am.mkhc/Zjn_sc00018.1.g01100.1.sm.mkhc	13	Zjn_sc00033.1.g01740.1.am.mkhc/Zjn_sc00063.1.g02050.1.sm.mkhc/Zjn_sc00107.1.g01120.1.sm.mkhc/Zjn_sc00015.1.g02110.1.sm.mkhc/Zjn_sc00008.1.g05160.1.sm.mkhc/Zjn_sc00094.1.g01500.1.am.mkhc/Zjn_sc00002.1.g06880.1.sm.mkhc/Zjn_sc00093.1.g00310.1.sm.mkhc/Zjn_sc00011.1.g07150.1.sm.mkhc/Zjn_sc00051.1.g01260.1.am.mkhc/Zjn_sc00006.1.g06940.1.am.mk/Zjn_sc00042.1.g01720.1.sm.mkhc/Zjn_sc00034.1.g02450.1.sm.mkhc
osa03420	Nucleotide excision repair	23/1618	49/3597	0.44547	0.852436	Zjn_sc00031.1.g02890.1.sm.mkhc/Zjn_sc00002.1.g10350.1.sm.mkhc/Zjn_sc00043.1.g01030.1.sm.mkhc/Zjn_sc00016.1.g01450.1.sm.mk/Zjn_sc00086.1.g02890.1.sm.mkhc/Zjn_sc00115.1.g00470.1.sm.mkhc/Zjn_sc00011.1.g00310.1.cf.mkhc/Zjn_sc00071.1.g03040.1.am.mk/Zjn_sc00083.1.g00020.1.sm.mkhc/Zjn_sc00097.1.g00610.1.sm.mkhc/Zjn_sc00016.1.g06290.1.sm.mkhc/Zjn_sc00017.1.g06380.1.am.mkhc/Zjn_sc00005.1.g06170.1.sm.mkhc/…	-/-/-/-/-/-/-/-/-/-/-/-/-/-/-/-/-/-/-/-/-/-/-	osa:4349968/osa:4332052/osa:4326152/osa:4338202/osa:4328500/osa:4337594/osa:4324149/osa:4344737/osa:4345313/osa:4351654/osa:4343686/osa:4348965/osa:4325482/osa:4336704/osa:4331489/osa:4350754/osa:4334354/osa:4349131/osa:4330068/osa:9267714/osa:4345632/osa:4325640/osa:4327080	23	18	Zjn_sc00031.1.g02890.1.sm.mkhc/Zjn_sc00043.1.g01030.1.sm.mkhc/Zjn_sc00016.1.g01450.1.sm.mk/Zjn_sc00086.1.g02890.1.sm.mkhc/Zjn_sc00115.1.g00470.1.sm.mkhc/Zjn_sc00011.1.g00310.1.cf.mkhc/Zjn_sc00071.1.g03040.1.am.mk/Zjn_sc00097.1.g00610.1.sm.mkhc/Zjn_sc00017.1.g06380.1.am.mkhc/Zjn_sc00012.1.g00470.1.sm.mkhc/Zjn_sc00002.1.g15890.1.sm.mkhc/Zjn_sc00087.1.g00200.1.am.mkhc/Zjn_sc11219.1.g00010.1.am.mk/Zj…	5	Zjn_sc00002.1.g10350.1.sm.mkhc/Zjn_sc00083.1.g00020.1.sm.mkhc/Zjn_sc00016.1.g06290.1.sm.mkhc/Zjn_sc00005.1.g06170.1.sm.mkhc/Zjn_sc00026.1.g01510.1.sm.mkhc
osa00480	Glutathione metabolism	32/1618	69/3597	0.453519	0.852436	Zjn_sc00033.1.g01100.1.sm.mkhc/Zjn_sc00004.1.g01670.1.sm.mkhc/Zjn_sc00012.1.g01030.1.sm.mkhc/Zjn_sc00010.1.g01430.1.sm.mk/Zjn_sc00054.1.g01010.1.am.mk/Zjn_sc00096.1.g01100.1.sm.mkhc/Zjn_sc00049.1.g01520.1.am.mkhc/Zjn_sc00093.1.g00620.1.sm.mk/Zjn_sc00102.1.g01430.1.am.mk/Zjn_sc00053.1.g00510.1.am.mkhc/Zjn_sc00017.1.g03330.1.sm.mkhc/Zjn_sc00033.1.g02120.1.am.mkhc/Zjn_sc00003.1.g02280.1.sm.mkhc/Zjn_…	-/-/-/-/-/-/-/-/-/-/-/-/-/-/-/-/-/-/-/-/-/-/-/-/-/-/-/-/-/-/-/-	osa:4325710/osa:4340341/osa:4339674/osa:4333103/osa:4350528/osa:4351008/osa:4340258/osa:9266846/osa:4349207/osa:4349196/osa:4329643/osa:4348623/osa:4332659/osa:4329321/osa:4334347/osa:4332876/osa:4328910/osa:4324176/osa:4333555/osa:4331535/osa:4350808/osa:4344397/osa:4342996/osa:4326887/osa:4333870/osa:4346337/osa:4339892/osa:4343183/osa:4335896/osa:4332455/osa:4350287/osa:4342988	32	24	Zjn_sc00033.1.g01100.1.sm.mkhc/Zjn_sc00004.1.g01670.1.sm.mkhc/Zjn_sc00012.1.g01030.1.sm.mkhc/Zjn_sc00010.1.g01430.1.sm.mk/Zjn_sc00054.1.g01010.1.am.mk/Zjn_sc00049.1.g01520.1.am.mkhc/Zjn_sc00093.1.g00620.1.sm.mk/Zjn_sc00102.1.g01430.1.am.mk/Zjn_sc00003.1.g02280.1.sm.mkhc/Zjn_sc00020.1.g03660.1.am.mkhc/Zjn_sc00013.1.g06330.1.sm.mk/Zjn_sc00047.1.g01610.1.am.mk/Zjn_sc00029.1.g00610.1.sm.mkhc/Zjn_sc00…	8	Zjn_sc00096.1.g01100.1.sm.mkhc/Zjn_sc00053.1.g00510.1.am.mkhc/Zjn_sc00017.1.g03330.1.sm.mkhc/Zjn_sc00033.1.g02120.1.am.mkhc/Zjn_sc00002.1.g00950.1.sm.mkhc/Zjn_sc00062.1.g01080.1.sm.mkhc/Zjn_sc00024.1.g00710.1.sm.mkhc/Zjn_sc00042.1.g01720.1.sm.mkhc
osa00565	Ether lipid metabolism	11/1618	23/3597	0.471452	0.852436	Zjn_sc00050.1.g00220.1.sm.mkhc/Zjn_sc00013.1.g10300.1.sm.mk/Zjn_sc00013.1.g01730.1.es.mkhc/Zjn_sc00155.1.g00740.1.sm.mkhc/Zjn_sc00013.1.g08020.1.sm.mkhc/Zjn_sc00034.1.g00960.1.sm.mkhc/Zjn_sc00080.1.g00480.1.am.mk/Zjn_sc00111.1.g00060.1.am.mkhc/Zjn_sc00068.1.g02840.1.sm.mk/Zjn_sc00007.1.g09300.1.sm.mkhc/Zjn_sc00004.1.g00830.1.sm.mkhc	-/-/-/-/-/-/-/-/-/-/-	osa:4347745/osa:4334815/osa:4333862/osa:4328107/osa:4334536/osa:4325407/osa:4350831/osa:107277488/osa:4342043/osa:4330302/osa:4340428	11	7	Zjn_sc00050.1.g00220.1.sm.mkhc/Zjn_sc00013.1.g10300.1.sm.mk/Zjn_sc00013.1.g08020.1.sm.mkhc/Zjn_sc00034.1.g00960.1.sm.mkhc/Zjn_sc00080.1.g00480.1.am.mk/Zjn_sc00068.1.g02840.1.sm.mk/Zjn_sc00004.1.g00830.1.sm.mkhc	4	Zjn_sc00013.1.g01730.1.es.mkhc/Zjn_sc00155.1.g00740.1.sm.mkhc/Zjn_sc00111.1.g00060.1.am.mkhc/Zjn_sc00007.1.g09300.1.sm.mkhc
osa04122	Sulfur relay system	6/1618	12/3597	0.472538	0.852436	Zjn_sc00018.1.g05230.1.sm.mk/Zjn_sc00049.1.g01570.1.sm.mkhc/novel.756/Zjn_sc00095.1.g00470.1.sm.mkhc/Zjn_sc00007.1.g03900.1.sm.mkhc/Zjn_sc00049.1.g02380.1.sm.mkhc	-/-/-/-/-/-	osa:4346775/osa:4329515/osa:4346775/osa:4328930/osa:4330815/osa:4343175	6	5	Zjn_sc00018.1.g05230.1.sm.mk/Zjn_sc00049.1.g01570.1.sm.mkhc/novel.756/Zjn_sc00095.1.g00470.1.sm.mkhc/Zjn_sc00049.1.g02380.1.sm.mkhc	1	Zjn_sc00007.1.g03900.1.sm.mkhc
osa04933	AGE-RAGE signaling pathway in diabetic complications	6/1618	12/3597	0.472538	0.852436	Zjn_sc00001.1.g00140.1.sm.mkhc/Zjn_sc00092.1.g00420.1.sm.mk/Zjn_sc00143.1.g00250.1.sm.mkhc/Zjn_sc00016.1.g01870.1.am.mk/Zjn_sc00031.1.g00100.1.sm.mkhc/Zjn_sc00129.1.g00790.1.sm.mk	-/-/-/-/-/-	osa:4344391/osa:4329132/osa:4340590/osa:4325879/osa:4352524/osa:4337686	6	5	Zjn_sc00001.1.g00140.1.sm.mkhc/Zjn_sc00092.1.g00420.1.sm.mk/Zjn_sc00143.1.g00250.1.sm.mkhc/Zjn_sc00016.1.g01870.1.am.mk/Zjn_sc00129.1.g00790.1.sm.mk	1	Zjn_sc00031.1.g00100.1.sm.mkhc
osa00400	Phenylalanine, tyrosine and tryptophan biosynthesis	19/1618	41/3597	0.490704	0.852436	Zjn_sc00022.1.g01170.1.sm.mkhc/Zjn_sc00047.1.g00340.1.sm.mkhc/Zjn_sc00003.1.g05680.1.sm.mk/Zjn_sc00002.1.g07750.1.sm.mkhc/Zjn_sc00102.1.g01650.1.am.mk/Zjn_sc00132.1.g00800.1.am.mkhc/Zjn_sc00153.1.g00310.1.am.mkhc/Zjn_sc00001.1.g03310.1.sm.mkhc/Zjn_sc00035.1.g00040.1.am.mkhc/Zjn_sc00066.1.g01970.1.sm.mkhc/Zjn_sc00013.1.g07130.1.sm.mkhc/Zjn_sc00003.1.g04100.1.am.mkhc/Zjn_sc00013.1.g09020.1.sm.mk/Zj…	-/-/-/-/-/-/-/-/-/-/-/-/-/-/-/-/-/-/-	osa:4330732/osa:4329101/osa:4332341/osa:4332286/osa:4349157/osa:4345690/osa:4333014/osa:4343946/osa:4345257/osa:4331017/osa:4334425/osa:4332477/osa:4334640/osa:4340026/osa:4351017/osa:4340970/osa:4350712/osa:4347717/osa:4325621	19	12	Zjn_sc00047.1.g00340.1.sm.mkhc/Zjn_sc00003.1.g05680.1.sm.mk/Zjn_sc00002.1.g07750.1.sm.mkhc/Zjn_sc00102.1.g01650.1.am.mk/Zjn_sc00153.1.g00310.1.am.mkhc/Zjn_sc00001.1.g03310.1.sm.mkhc/Zjn_sc00003.1.g04100.1.am.mkhc/Zjn_sc00200.1.g00130.1.sm.mkhc/Zjn_sc00096.1.g01030.1.sm.mkhc/Zjn_sc00087.1.g00410.1.sm.mk/Zjn_sc00050.1.g00530.1.sm.mkhc/Zjn_sc00040.1.g00540.1.sm.mkhc	7	Zjn_sc00022.1.g01170.1.sm.mkhc/Zjn_sc00132.1.g00800.1.am.mkhc/Zjn_sc00035.1.g00040.1.am.mkhc/Zjn_sc00066.1.g01970.1.sm.mkhc/Zjn_sc00013.1.g07130.1.sm.mkhc/Zjn_sc00013.1.g09020.1.sm.mk/Zjn_sc00107.1.g01040.1.am.mkhc
osa00710	Carbon fixation in photosynthetic organisms	27/1618	59/3597	0.502419	0.852436	Zjn_sc00060.1.g01290.1.sm.mkhc/Zjn_sc00015.1.g01800.1.am.mkhc/Zjn_sc00086.1.g01010.1.sm.mkhc/Zjn_sc00011.1.g03020.1.sm.mk/Zjn_sc00018.1.g00280.1.sm.mkhc/Zjn_sc00032.1.g01940.1.sm.mkhc/Zjn_sc00033.1.g00970.1.sm.mk/Zjn_sc00016.1.g03000.1.sm.mkhc/Zjn_sc00009.1.g11350.1.sm.mk/Zjn_sc00039.1.g02410.1.am.mk/Zjn_sc00001.1.g03600.1.sm.mkhc/Zjn_sc00005.1.g03780.1.sm.mkhc/Zjn_sc00160.1.g00200.1.sm.mkhc/Zjn_…	-/-/-/-/-/-/-/-/-/-/-/-/-/-/-/-/-/-/-/-/-/-/-/-/-/-/-	osa:4343294/osa:4345657/osa:4349051/osa:4326552/osa:4345387/osa:4335330/osa:4348525/osa:4338007/osa:4325531/osa:4347138/osa:4343916/osa:4326769/osa:4342210/osa:4325211/osa:4344564/osa:4324717/osa:4332364/osa:4336216/osa:4327400/osa:4343993/osa:4347508/osa:4334274/osa:4346332/osa:4342543/osa:4325621/osa:4335430/osa:4326249	27	12	Zjn_sc00011.1.g03020.1.sm.mk/Zjn_sc00018.1.g00280.1.sm.mkhc/Zjn_sc00032.1.g01940.1.sm.mkhc/Zjn_sc00005.1.g05870.1.sm.mkhc/Zjn_sc00029.1.g04540.1.sm.mkhc/Zjn_sc00017.1.g01250.1.sm.mkhc/Zjn_sc00009.1.g07060.1.sm.mk/Zjn_sc00044.1.g02700.1.sm.mkhc/Zjn_sc00018.1.g01100.1.sm.mkhc/Zjn_sc00078.1.g03320.1.sm.mk/Zjn_sc00040.1.g00540.1.sm.mkhc/Zjn_sc00029.1.g00370.1.sm.mkhc	15	Zjn_sc00060.1.g01290.1.sm.mkhc/Zjn_sc00015.1.g01800.1.am.mkhc/Zjn_sc00086.1.g01010.1.sm.mkhc/Zjn_sc00033.1.g00970.1.sm.mk/Zjn_sc00016.1.g03000.1.sm.mkhc/Zjn_sc00009.1.g11350.1.sm.mk/Zjn_sc00039.1.g02410.1.am.mk/Zjn_sc00001.1.g03600.1.sm.mkhc/Zjn_sc00005.1.g03780.1.sm.mkhc/Zjn_sc00160.1.g00200.1.sm.mkhc/Zjn_sc00002.1.g07000.1.sm.mkhc/Zjn_sc00002.1.g06880.1.sm.mkhc/Zjn_sc00013.1.g05780.1.sm.mkhc/Zj…
osa00360	Phenylalanine metabolism	18/1618	39/3597	0.503397	0.852436	Zjn_sc00227.1.g00080.1.am.mk/Zjn_sc00032.1.g01900.1.sm.mkhc/Zjn_sc00056.1.g00320.1.sm.mkhc/Zjn_sc02372.1.g00010.1.sm.mk/Zjn_sc00047.1.g00340.1.sm.mkhc/Zjn_sc00008.1.g03590.1.sm.mkhc/Zjn_sc00056.1.g00330.1.sm.mkhc/Zjn_sc00071.1.g01710.1.am.mk/Zjn_sc00017.1.g00050.1.sm.mkhc/Zjn_sc00037.1.g03750.1.am.mkhc/Zjn_sc00066.1.g01970.1.sm.mkhc/Zjn_sc00125.1.g00260.1.am.mk/Zjn_sc00068.1.g03200.1.am.mkhc/Zjn_…	-/-/-/-/-/-/-/-/-/-/-/-/-/-/-/-/-/-	osa:9267647/osa:4335335/osa:107276105/osa:4334958/osa:4329101/osa:4341718/osa:4336153/osa:4344636/osa:4330036/osa:4328425/osa:4331017/osa:9271133/osa:4325632/osa:4351017/osa:4340970/osa:4350712/osa:4332628/osa:4325621	18	14	Zjn_sc00032.1.g01900.1.sm.mkhc/Zjn_sc00056.1.g00320.1.sm.mkhc/Zjn_sc02372.1.g00010.1.sm.mk/Zjn_sc00047.1.g00340.1.sm.mkhc/Zjn_sc00008.1.g03590.1.sm.mkhc/Zjn_sc00056.1.g00330.1.sm.mkhc/Zjn_sc00017.1.g00050.1.sm.mkhc/Zjn_sc00037.1.g03750.1.am.mkhc/Zjn_sc00125.1.g00260.1.am.mk/Zjn_sc00068.1.g03200.1.am.mkhc/Zjn_sc00096.1.g01030.1.sm.mkhc/Zjn_sc00087.1.g00410.1.sm.mk/Zjn_sc00003.1.g02610.1.sm.mkhc/Zj…	4	Zjn_sc00227.1.g00080.1.am.mk/Zjn_sc00071.1.g01710.1.am.mk/Zjn_sc00066.1.g01970.1.sm.mkhc/Zjn_sc00107.1.g01040.1.am.mkhc
osa00062	Fatty acid elongation	9/1618	19/3597	0.505427	0.852436	Zjn_sc00004.1.g07030.1.sm.mkhc/Zjn_sc00011.1.g04440.1.am.mk/Zjn_sc00012.1.g06350.1.sm.mkhc/Zjn_sc00059.1.g00280.1.sm.mkhc/Zjn_sc00045.1.g00860.1.sm.mkhc/Zjn_sc00010.1.g04130.1.am.mkhc/Zjn_sc00007.1.g02000.1.sm.mk/Zjn_sc00071.1.g02830.1.sm.mk/Zjn_sc00045.1.g02000.1.sm.mkhc	-/-/-/-/-/-/-/-/-	osa:4336637/osa:4324516/osa:4339019/osa:4349396/osa:9272332/osa:4351997/osa:4331009/osa:4344723/osa:4341592	9	1	Zjn_sc00071.1.g02830.1.sm.mk	8	Zjn_sc00004.1.g07030.1.sm.mkhc/Zjn_sc00011.1.g04440.1.am.mk/Zjn_sc00012.1.g06350.1.sm.mkhc/Zjn_sc00059.1.g00280.1.sm.mkhc/Zjn_sc00045.1.g00860.1.sm.mkhc/Zjn_sc00010.1.g04130.1.am.mkhc/Zjn_sc00007.1.g02000.1.sm.mk/Zjn_sc00045.1.g02000.1.sm.mkhc
osa00100	Steroid biosynthesis	9/1618	19/3597	0.505427	0.852436	Zjn_sc00002.1.g15280.1.sm.mk/Zjn_sc00013.1.g07580.1.am.mkhc/Zjn_sc00788.1.g00010.1.sm.mkhc/Zjn_sc00013.1.g08020.1.sm.mkhc/Zjn_sc00016.1.g06870.1.sm.mkhc/Zjn_sc00156.1.g00400.1.sm.mk/Zjn_sc00107.1.g00970.1.am.mk/Zjn_sc00005.1.g08410.1.sm.mkhc/Zjn_sc00003.1.g07450.1.am.mkhc	-/-/-/-/-/-/-/-/-	osa:4331540/osa:4334492/osa:4349278/osa:4334536/osa:4351226/osa:4331338/osa:4333070/osa:4326449/osa:4332153	9	7	Zjn_sc00002.1.g15280.1.sm.mk/Zjn_sc00788.1.g00010.1.sm.mkhc/Zjn_sc00013.1.g08020.1.sm.mkhc/Zjn_sc00156.1.g00400.1.sm.mk/Zjn_sc00107.1.g00970.1.am.mk/Zjn_sc00005.1.g08410.1.sm.mkhc/Zjn_sc00003.1.g07450.1.am.mkhc	2	Zjn_sc00013.1.g07580.1.am.mkhc/Zjn_sc00016.1.g06870.1.sm.mkhc
osa00860	Porphyrin and chlorophyll metabolism	17/1618	37/3597	0.51675	0.858718	Zjn_sc00003.1.g01070.1.sm.mkhc/Zjn_sc00045.1.g03310.1.sm.mkhc/Zjn_sc00026.1.g00600.1.am.mkhc/Zjn_sc00012.1.g07860.1.sm.mkhc/Zjn_sc00697.1.g00010.1.sm.mkhc/Zjn_sc00002.1.g01430.1.am.mk/Zjn_sc00122.1.g00640.1.am.mk/Zjn_sc00026.1.g02910.1.sm.mk/Zjn_sc00133.1.g00260.1.am.mkhc/Zjn_sc00009.1.g01050.1.sm.mkhc/Zjn_sc00155.1.g00810.1.sm.mkhc/Zjn_sc00092.1.g01460.1.sm.mkhc/Zjn_sc00094.1.g00230.1.am.mk/Zjn_…	-/-/-/-/-/-/-/-/-/-/-/-/-/-/-/-/-	osa:4332771/osa:4328432/osa:4327178/osa:4346136/osa:4348648/osa:4332843/osa:4347672/osa:4326207/osa:4326635/osa:4325761/osa:4328118/osa:4349044/osa:4330711/osa:4323939/osa:4349004/osa:4336951/osa:4331611	17	15	Zjn_sc00003.1.g01070.1.sm.mkhc/Zjn_sc00045.1.g03310.1.sm.mkhc/Zjn_sc00026.1.g00600.1.am.mkhc/Zjn_sc00012.1.g07860.1.sm.mkhc/Zjn_sc00697.1.g00010.1.sm.mkhc/Zjn_sc00002.1.g01430.1.am.mk/Zjn_sc00122.1.g00640.1.am.mk/Zjn_sc00026.1.g02910.1.sm.mk/Zjn_sc00133.1.g00260.1.am.mkhc/Zjn_sc00155.1.g00810.1.sm.mkhc/Zjn_sc00092.1.g01460.1.sm.mkhc/Zjn_sc00094.1.g00230.1.am.mk/Zjn_sc00021.1.g00080.1.sm.mkhc/Zjn_…	2	Zjn_sc00009.1.g01050.1.sm.mkhc/Zjn_sc00112.1.g01010.1.am.mk
osa00020	Citrate cycle (TCA cycle)	20/1618	44/3597	0.533428	0.859119	Zjn_sc00015.1.g01800.1.am.mkhc/Zjn_sc00090.1.g00710.1.sm.mk/Zjn_sc00012.1.g01030.1.sm.mkhc/Zjn_sc00018.1.g00920.1.sm.mkhc/Zjn_sc00016.1.g03980.1.am.mkhc/Zjn_sc00155.1.g00320.1.sm.mkhc/Zjn_sc00038.1.g02390.1.am.mkhc/Zjn_sc00060.1.g00670.1.sm.mk/Zjn_sc00141.1.g00980.1.sm.mkhc/Zjn_sc00029.1.g00610.1.sm.mkhc/Zjn_sc00204.1.g00230.1.sm.mkhc/Zjn_sc00016.1.g07010.1.sm.mkhc/Zjn_sc00071.1.g00950.1.sm.mkhc/…	-/-/-/-/-/-/-/-/-/-/-/-/-/-/-/-/-/-/-/-	osa:4345657/osa:4335673/osa:4339674/osa:4347531/osa:4337862/osa:4343003/osa:4352549/osa:4345640/osa:4339859/osa:4324176/osa:4342350/osa:9272295/osa:4344541/osa:4336169/osa:4332774/osa:4343993/osa:4334274/osa:4340640/osa:4329858/osa:4326249	20	9	Zjn_sc00012.1.g01030.1.sm.mkhc/Zjn_sc00018.1.g00920.1.sm.mkhc/Zjn_sc00016.1.g03980.1.am.mkhc/Zjn_sc00038.1.g02390.1.am.mkhc/Zjn_sc00029.1.g00610.1.sm.mkhc/Zjn_sc00071.1.g00950.1.sm.mkhc/Zjn_sc00044.1.g02700.1.sm.mkhc/Zjn_sc00131.1.g00130.1.sm.mkhc/Zjn_sc00029.1.g00370.1.sm.mkhc	11	Zjn_sc00015.1.g01800.1.am.mkhc/Zjn_sc00090.1.g00710.1.sm.mk/Zjn_sc00155.1.g00320.1.sm.mkhc/Zjn_sc00060.1.g00670.1.sm.mk/Zjn_sc00141.1.g00980.1.sm.mkhc/Zjn_sc00204.1.g00230.1.sm.mkhc/Zjn_sc00016.1.g07010.1.sm.mkhc/Zjn_sc00056.1.g00470.1.am.mkhc/Zjn_sc00003.1.g00980.1.sm.mkhc/Zjn_sc00013.1.g05780.1.sm.mkhc/Zjn_sc00017.1.g01640.1.sm.mkhc
osa04626	Plant-pathogen interaction	57/1618	127/3597	0.544195	0.859119	Zjn_sc00016.1.g04380.1.am.mk/novel.346/Zjn_sc00140.1.g00320.1.sm.mk/Zjn_sc01161.1.g00010.1.sm.mkhc/Zjn_sc00078.1.g01250.1.sm.mkhc/Zjn_sc00013.1.g09990.1.am.mkhc/Zjn_sc00014.1.g01350.1.sm.mkhc/Zjn_sc00066.1.g02430.1.sm.mk/Zjn_sc00034.1.g01300.1.am.mk/Zjn_sc00106.1.g00030.1.sm.mkhc/Zjn_sc00045.1.g04910.1.sm.mkhc/Zjn_sc00027.1.g05570.1.am.mk/Zjn_sc00001.1.g08680.1.sm.mkhc/Zjn_sc00008.1.g08140.1.sm.m…	-/-/-/-/-/-/-/-/-/-/-/-/-/-/-/-/-/-/-/-/-/-/-/-/-/-/-/-/-/-/-/-/-/-/-/-/-/-/-/-/-/-/-/-/-/-/-/-/-/-/-/-/-/-/-/-/-	osa:107276351/osa:4339171/osa:4326180/osa:4345893/osa:4346097/osa:4334782/osa:4333845/osa:4330957/osa:4325760/osa:4345951/osa:4328155/osa:4339240/osa:4343373/osa:4341189/osa:4330882/osa:4339751/osa:4343644/osa:4341500/osa:9266860/osa:4343002/osa:4349699/osa:4334250/osa:4352339/osa:4334519/osa:4331523/osa:4347158/osa:4347356/osa:4324100/osa:4330967/osa:4328912/osa:4337206/osa:4347559/osa:4343922/o…	57	23	Zjn_sc01161.1.g00010.1.sm.mkhc/Zjn_sc00106.1.g00030.1.sm.mkhc/Zjn_sc00027.1.g05570.1.am.mk/Zjn_sc00001.1.g08680.1.sm.mkhc/Zjn_sc00007.1.g03310.1.am.mkhc/Zjn_sc00028.1.g03250.1.am.mk/Zjn_sc00038.1.g01010.1.sm.mkhc/Zjn_sc03592.1.g00010.1.am.mk/Zjn_sc00039.1.g00330.1.sm.mkhc/Zjn_sc00066.1.g02330.1.sm.mkhc/Zjn_sc00004.1.g11760.1.am.mk/Zjn_sc00018.1.g00700.1.sm.mkhc/Zjn_sc00044.1.g04840.1.am.mk/Zjn_sc…	34	Zjn_sc00016.1.g04380.1.am.mk/novel.346/Zjn_sc00140.1.g00320.1.sm.mk/Zjn_sc00078.1.g01250.1.sm.mkhc/Zjn_sc00013.1.g09990.1.am.mkhc/Zjn_sc00014.1.g01350.1.sm.mkhc/Zjn_sc00066.1.g02430.1.sm.mk/Zjn_sc00034.1.g01300.1.am.mk/Zjn_sc00045.1.g04910.1.sm.mkhc/Zjn_sc00008.1.g08140.1.sm.mkhc/Zjn_sc00027.1.g00510.1.am.mkhc/Zjn_sc00001.1.g06380.1.sm.mkhc/Zjn_sc00008.1.g05600.1.am.mkhc/Zjn_sc00002.1.g02330.1.sm…
osa00760	Nicotinate and nicotinamide metabolism	7/1618	15/3597	0.547403	0.859119	Zjn_sc00077.1.g00140.1.am.mkhc/Zjn_sc00007.1.g01070.1.am.mkhc/Zjn_sc00009.1.g00720.1.sm.mkhc/Zjn_sc00039.1.g05290.1.sm.mkhc/Zjn_sc00041.1.g02170.1.sm.mkhc/Zjn_sc00012.1.g10370.1.sm.mk/Zjn_sc00029.1.g03850.1.sm.mkhc	-/-/-/-/-/-/-	osa:4342490/osa:4331124/osa:4325416/osa:4346801/osa:4347802/osa:9266739/osa:4327823	7	4	Zjn_sc00009.1.g00720.1.sm.mkhc/Zjn_sc00039.1.g05290.1.sm.mkhc/Zjn_sc00012.1.g10370.1.sm.mk/Zjn_sc00029.1.g03850.1.sm.mkhc	3	Zjn_sc00077.1.g00140.1.am.mkhc/Zjn_sc00007.1.g01070.1.am.mkhc/Zjn_sc00041.1.g02170.1.sm.mkhc
osa01040	Biosynthesis of unsaturated fatty acids	7/1618	15/3597	0.547403	0.859119	Zjn_sc00004.1.g07030.1.sm.mkhc/Zjn_sc00011.1.g04440.1.am.mk/Zjn_sc00012.1.g06350.1.sm.mkhc/Zjn_sc00017.1.g07880.1.am.mkhc/Zjn_sc00011.1.g04880.1.sm.mkhc/Zjn_sc00141.1.g01060.1.am.mkhc/Zjn_sc00016.1.g03720.1.sm.mkhc	-/-/-/-/-/-/-	osa:4336637/osa:4324516/osa:4339019/osa:4348804/osa:4324062/osa:4339846/osa:4337904	7	1	Zjn_sc00016.1.g03720.1.sm.mkhc	6	Zjn_sc00004.1.g07030.1.sm.mkhc/Zjn_sc00011.1.g04440.1.am.mk/Zjn_sc00012.1.g06350.1.sm.mkhc/Zjn_sc00017.1.g07880.1.am.mkhc/Zjn_sc00011.1.g04880.1.sm.mkhc/Zjn_sc00141.1.g01060.1.am.mkhc
osa04120	Ubiquitin mediated proteolysis	43/1618	96/3597	0.555117	0.85929	Zjn_sc00016.1.g06570.1.sm.mkhc/Zjn_sc00004.1.g01420.1.sm.mkhc/Zjn_sc00005.1.g07190.1.sm.mkhc/Zjn_sc00161.1.g00200.1.am.mkhc/Zjn_sc00010.1.g02110.1.am.mkhc/Zjn_sc00043.1.g01030.1.sm.mkhc/Zjn_sc00014.1.g00290.1.sm.mkhc/Zjn_sc00155.1.g00570.1.am.mk/Zjn_sc00002.1.g09000.1.sm.mkhc/Zjn_sc00088.1.g00280.1.sm.mkhc/Zjn_sc00044.1.g04830.1.am.mkhc/Zjn_sc00096.1.g00120.1.sm.mkhc/Zjn_sc00010.1.g05030.1.am.mk/…	-/-/-/-/-/-/-/-/-/-/-/-/-/-/-/-/-/-/-/-/-/-/-/-/-/-/-/-/-/-/-/-/-/-/-/-/-/-/-/-/-/-/-	osa:4337553/osa:4340379/osa:4326008/osa:4340826/osa:4333165/osa:4326152/osa:4333728/osa:107279948/osa:9267792/osa:4352894/osa:4336204/osa:4351227/osa:4352108/osa:4337993/osa:4349236/osa:4338850/osa:4327450/osa:4332529/osa:4342488/osa:4331972/osa:4324290/osa:4325482/osa:4333737/osa:4339578/osa:4341740/osa:4346643/osa:4341553/osa:4349557/osa:4325905/osa:4330199/osa:4340227/osa:4326397/osa:4339013/o…	43	19	Zjn_sc00161.1.g00200.1.am.mkhc/Zjn_sc00010.1.g02110.1.am.mkhc/Zjn_sc00043.1.g01030.1.sm.mkhc/Zjn_sc00002.1.g09000.1.sm.mkhc/Zjn_sc00044.1.g04830.1.am.mkhc/Zjn_sc00010.1.g05030.1.am.mk/Zjn_sc00025.1.g02320.1.am.mk/Zjn_sc00002.1.g04990.1.sm.mkhc/Zjn_sc00002.1.g11290.1.am.mkhc/Zjn_sc00014.1.g00440.1.am.mk/novel.1041/Zjn_sc00028.1.g04370.1.sm.mkhc/Zjn_sc00022.1.g06660.1.sm.mkhc/Zjn_sc00004.1.g02845.1…	24	Zjn_sc00016.1.g06570.1.sm.mkhc/Zjn_sc00004.1.g01420.1.sm.mkhc/Zjn_sc00005.1.g07190.1.sm.mkhc/Zjn_sc00014.1.g00290.1.sm.mkhc/Zjn_sc00155.1.g00570.1.am.mk/Zjn_sc00088.1.g00280.1.sm.mkhc/Zjn_sc00096.1.g00120.1.sm.mkhc/Zjn_sc00005.1.g04040.1.sm.mkhc/Zjn_sc00053.1.g00680.1.sm.mkhc/Zjn_sc00012.1.g07320.1.sm.mkhc/Zjn_sc00051.1.g01630.1.sm.mkhc/Zjn_sc00043.1.g04810.1.sm.mk/Zjn_sc00005.1.g06170.1.sm.mkhc/…
osa00430	Taurine and hypotaurine metabolism	6/1618	13/3597	0.572832	0.863502	Zjn_sc00013.1.g02520.1.sm.mkhc/Zjn_sc00106.1.g01520.1.sm.mkhc/Zjn_sc00019.1.g03710.1.sm.mkhc/Zjn_sc00040.1.g00420.1.am.mkhc/Zjn_sc00006.1.g02170.1.am.mkhc/Zjn_sc00023.1.g05960.1.sm.mkhc	-/-/-/-/-/-	osa:4333932/osa:4345787/osa:9266373/osa:4335026/osa:4335977/osa:4344603	6	2	Zjn_sc00106.1.g01520.1.sm.mkhc/Zjn_sc00006.1.g02170.1.am.mkhc	4	Zjn_sc00013.1.g02520.1.sm.mkhc/Zjn_sc00019.1.g03710.1.sm.mkhc/Zjn_sc00040.1.g00420.1.am.mkhc/Zjn_sc00023.1.g05960.1.sm.mkhc
osa00970	Aminoacyl-tRNA biosynthesis	21/1618	47/3597	0.573121	0.863502	Zjn_sc00041.1.g00540.1.sm.mk/Zjn_sc00184.1.g00250.1.am.mkhc/Zjn_sc00005.1.g04000.1.sm.mkhc/Zjn_sc00141.1.g01180.1.am.mkhc/Zjn_sc00038.1.g01630.1.sm.mkhc/Zjn_sc00011.1.g04640.1.sm.mkhc/Zjn_sc00148.1.g00510.1.am.mkhc/Zjn_sc00005.1.g07390.1.am.mkhc/Zjn_sc00110.1.g00880.1.sm.mkhc/Zjn_sc00060.1.g01700.1.am.mkhc/Zjn_sc00045.1.g04240.1.sm.mk/Zjn_sc00155.1.g00810.1.sm.mkhc/Zjn_sc00019.1.g00590.1.sm.mkhc/…	-/-/-/-/-/-/-/-/-/-/-/-/-/-/-/-/-/-/-/-/-	osa:4330025/osa:4339847/osa:4325653/osa:4341140/osa:4352435/osa:4324505/osa:4347497/osa:4326033/osa:4345200/osa:4343250/osa:4328255/osa:4328118/osa:4333345/osa:4350906/osa:4350686/osa:4326551/osa:4337898/osa:4341140/osa:9270869/osa:4329580/osa:4330025	21	16	Zjn_sc00041.1.g00540.1.sm.mk/Zjn_sc00184.1.g00250.1.am.mkhc/Zjn_sc00005.1.g04000.1.sm.mkhc/Zjn_sc00038.1.g01630.1.sm.mkhc/Zjn_sc00148.1.g00510.1.am.mkhc/Zjn_sc00005.1.g07390.1.am.mkhc/Zjn_sc00110.1.g00880.1.sm.mkhc/Zjn_sc00060.1.g01700.1.am.mkhc/Zjn_sc00155.1.g00810.1.sm.mkhc/Zjn_sc00080.1.g00900.1.am.mkhc/Zjn_sc00087.1.g00630.1.am.mkhc/Zjn_sc00029.1.g05500.1.am.mkhc/Zjn_sc00016.1.g03760.1.sm.mkh…	5	Zjn_sc00141.1.g01180.1.am.mkhc/Zjn_sc00011.1.g04640.1.sm.mkhc/Zjn_sc00045.1.g04240.1.sm.mk/Zjn_sc00019.1.g00590.1.sm.mkhc/novel.783
osa00531	Glycosaminoglycan degradation	5/1618	11/3597	0.602569	0.878772	Zjn_sc00109.1.g00720.1.sm.mk/Zjn_sc00009.1.g01690.1.sm.mkhc/Zjn_sc00066.1.g01690.1.am.mkhc/Zjn_sc00003.1.g07940.1.sm.mk/Zjn_sc00001.1.g06000.1.am.mk	-/-/-/-/-	osa:9271178/osa:4326815/osa:4331042/osa:4332084/osa:4343697	5	4	Zjn_sc00109.1.g00720.1.sm.mk/Zjn_sc00009.1.g01690.1.sm.mkhc/Zjn_sc00066.1.g01690.1.am.mkhc/Zjn_sc00001.1.g06000.1.am.mk	1	Zjn_sc00003.1.g07940.1.sm.mk
osa01200	Carbon metabolism	90/1618	203/3597	0.603057	0.878772	Zjn_sc00060.1.g01290.1.sm.mkhc/Zjn_sc00015.1.g01800.1.am.mkhc/Zjn_sc00006.1.g00250.1.sm.mkhc/Zjn_sc00086.1.g01010.1.sm.mkhc/Zjn_sc00002.1.g04170.1.sm.mkhc/Zjn_sc00005.1.g07960.1.sm.mk/Zjn_sc00002.1.g15400.1.sm.mkhc/Zjn_sc00033.1.g01740.1.am.mkhc/Zjn_sc00011.1.g03020.1.sm.mk/Zjn_sc00090.1.g00710.1.sm.mk/Zjn_sc00012.1.g01030.1.sm.mkhc/Zjn_sc00004.1.g02930.1.am.mkhc/Zjn_sc00218.1.g00110.1.am.mkhc/Zj…	-/-/-/-/-/-/-/-/-/-/-/-/-/-/-/-/-/-/-/-/-/-/-/-/-/-/-/-/-/-/-/-/-/-/-/-/-/-/-/-/-/-/-/-/-/-/-/-/-/-/-/-/-/-/-/-/-/-/-/-/-/-/-/-/-/-/-/-/-/-/-/-/-/-/-/-/-/-/-/-/-/-/-/-/-/-/-/-/-/-	osa:4343294/osa:4345657/osa:9268154/osa:4349051/osa:4332592/osa:4326136/osa:4331528/osa:4348582/osa:4326552/osa:4335673/osa:4339674/osa:4336245/osa:4349454/osa:4345387/osa:4326513/osa:4335330/osa:4333103/osa:4350528/osa:4328168/osa:4344683/osa:4340142/osa:4324401/osa:4347531/osa:4334349/osa:4348525/osa:4338007/osa:4332062/osa:4326894/osa:4326849/osa:4325531/osa:4326547/osa:4334914/osa:4332728/osa…	90	42	Zjn_sc00006.1.g00250.1.sm.mkhc/Zjn_sc00005.1.g07960.1.sm.mk/Zjn_sc00011.1.g03020.1.sm.mk/Zjn_sc00012.1.g01030.1.sm.mkhc/Zjn_sc00218.1.g00110.1.am.mkhc/Zjn_sc00018.1.g00280.1.sm.mkhc/Zjn_sc00034.1.g01520.1.sm.mkhc/Zjn_sc00032.1.g01940.1.sm.mkhc/Zjn_sc00010.1.g01430.1.sm.mk/Zjn_sc00054.1.g01010.1.am.mk/Zjn_sc00037.1.g05440.1.sm.mkhc/Zjn_sc00029.1.g02460.1.sm.mkhc/Zjn_sc00018.1.g00920.1.sm.mkhc/Zjn_…	48	Zjn_sc00060.1.g01290.1.sm.mkhc/Zjn_sc00015.1.g01800.1.am.mkhc/Zjn_sc00086.1.g01010.1.sm.mkhc/Zjn_sc00002.1.g04170.1.sm.mkhc/Zjn_sc00002.1.g15400.1.sm.mkhc/Zjn_sc00033.1.g01740.1.am.mkhc/Zjn_sc00090.1.g00710.1.sm.mk/Zjn_sc00004.1.g02930.1.am.mkhc/Zjn_sc00063.1.g02050.1.sm.mkhc/Zjn_sc00067.1.g03170.1.sm.mkhc/Zjn_sc00013.1.g06360.1.cf.mkhc/Zjn_sc00033.1.g00970.1.sm.mk/Zjn_sc00016.1.g03000.1.sm.mkhc/…
osa00730	Thiamine metabolism	8/1618	18/3597	0.608225	0.878772	Zjn_sc00181.1.g00280.1.am.mkhc/Zjn_sc00013.1.g00360.1.am.mkhc/Zjn_sc00097.1.g00100.1.sm.mkhc/Zjn_sc00018.1.g05230.1.sm.mk/Zjn_sc00071.1.g00860.1.sm.mkhc/Zjn_sc00005.1.g00620.1.sm.mk/Zjn_sc00015.1.g08370.1.sm.mkhc/Zjn_sc00090.1.g01080.1.sm.mkhc	-/-/-/-/-/-/-/-	osa:4343443/osa:4333719/osa:4351707/osa:4346775/osa:4344534/osa:9269112/osa:4346355/osa:4335637	8	6	Zjn_sc00181.1.g00280.1.am.mkhc/Zjn_sc00013.1.g00360.1.am.mkhc/Zjn_sc00018.1.g05230.1.sm.mk/Zjn_sc00071.1.g00860.1.sm.mkhc/Zjn_sc00005.1.g00620.1.sm.mk/Zjn_sc00090.1.g01080.1.sm.mkhc	2	Zjn_sc00097.1.g00100.1.sm.mkhc/Zjn_sc00015.1.g08370.1.sm.mkhc
osa00290	Valine, leucine and isoleucine biosynthesis	7/1618	16/3597	0.633736	0.878772	Zjn_sc00003.1.g07440.1.sm.mkhc/Zjn_sc00056.1.g04750.1.sm.mkhc/Zjn_sc00014.1.g01990.1.sm.mkhc/Zjn_sc00029.1.g00470.1.sm.mkhc/Zjn_sc00020.1.g05960.1.am.mk/Zjn_sc00102.1.g00580.1.am.mkhc/Zjn_sc00109.1.g00970.1.am.mkhc	-/-/-/-/-/-/-	osa:4332151/osa:4336645/osa:4333898/osa:4325375/osa:4346318/osa:4339583/osa:4350218	7	2	Zjn_sc00003.1.g07440.1.sm.mkhc/Zjn_sc00029.1.g00470.1.sm.mkhc	5	Zjn_sc00056.1.g04750.1.sm.mkhc/Zjn_sc00014.1.g01990.1.sm.mkhc/Zjn_sc00020.1.g05960.1.am.mk/Zjn_sc00102.1.g00580.1.am.mkhc/Zjn_sc00109.1.g00970.1.am.mkhc
osa00052	Galactose metabolism	20/1618	46/3597	0.637056	0.878772	Zjn_sc00033.1.g01740.1.am.mkhc/Zjn_sc00006.1.g01620.1.am.mk/Zjn_sc00014.1.g01965.1.br/Zjn_sc00154.1.g00420.1.am.mkhc/Zjn_sc00001.1.g00470.1.sm.mk/Zjn_sc00029.1.g05430.1.sm.mk/Zjn_sc00003.1.g02320.1.sm.mkhc/Zjn_sc00013.1.g07910.1.am.mk/Zjn_sc00006.1.g01020.1.sm.mkhc/Zjn_sc00016.1.g02950.1.sm.mkhc/Zjn_sc00076.1.g00420.1.sm.mkhc/Zjn_sc00107.1.g01680.1.sm.mkhc/Zjn_sc00094.1.g01500.1.am.mkhc/novel.640…	-/-/-/-/-/-/-/-/-/-/-/-/-/-/-/-/-/-/-/-	osa:4348582/osa:4336039/osa:4333895/osa:4345415/osa:4344351/osa:4326547/osa:4332654/osa:9271916/osa:4336113/osa:4338010/osa:4348138/osa:4346723/osa:4327196/osa:4342703/osa:4327301/osa:4329561/osa:4336037/osa:4341967/osa:4339361/osa:4325200	20	13	Zjn_sc00014.1.g01965.1.br/Zjn_sc00001.1.g00470.1.sm.mk/Zjn_sc00029.1.g05430.1.sm.mk/Zjn_sc00003.1.g02320.1.sm.mkhc/Zjn_sc00013.1.g07910.1.am.mk/Zjn_sc00006.1.g01020.1.sm.mkhc/Zjn_sc00076.1.g00420.1.sm.mkhc/Zjn_sc00107.1.g01680.1.sm.mkhc/novel.640/Zjn_sc00020.1.g01760.1.am.mkhc/Zjn_sc00058.1.g00980.1.sm.mkhc/Zjn_sc00068.1.g02360.1.am.mkhc/Zjn_sc00096.1.g00590.1.am.mkhc	7	Zjn_sc00033.1.g01740.1.am.mkhc/Zjn_sc00006.1.g01620.1.am.mk/Zjn_sc00154.1.g00420.1.am.mkhc/Zjn_sc00016.1.g02950.1.sm.mkhc/Zjn_sc00094.1.g01500.1.am.mkhc/Zjn_sc00011.1.g07150.1.sm.mkhc/Zjn_sc00012.1.g03640.1.sm.mkhc
osa00900	Terpenoid backbone biosynthesis	20/1618	46/3597	0.637056	0.878772	Zjn_sc00008.1.g11990.1.sm.mkhc/Zjn_sc00005.1.g07960.1.sm.mk/Zjn_sc00011.1.g01010.1.sm.mk/Zjn_sc00050.1.g01930.1.sm.mkhc/Zjn_sc00004.1.g02710.1.sm.mkhc/Zjn_sc00003.1.g14560.1.sm.mkhc/Zjn_sc00022.1.g05430.1.sm.mkhc/Zjn_sc00027.1.g03010.1.am.mkhc/Zjn_sc00003.1.g10330.1.am.mkhc/Zjn_sc00029.1.g00030.1.am.mkhc/Zjn_sc00004.1.g09230.1.am.mk/Zjn_sc00018.1.g01570.1.sm.mk/Zjn_sc00026.1.g02910.1.sm.mk/Zjn_sc…	-/-/-/-/-/-/-/-/-/-/-/-/-/-/-/-/-/-/-/-	osa:4343523/osa:4326136/osa:4324245/osa:4347614/osa:4340251/osa:4331418/osa:4330318/osa:4339489/osa:9269735/osa:4339700/osa:4336894/osa:4346017/osa:4326207/osa:4341844/osa:4326560/osa:4330320/osa:4330711/osa:4327435/osa:4347566/osa:4327880	20	11	Zjn_sc00005.1.g07960.1.sm.mk/Zjn_sc00050.1.g01930.1.sm.mkhc/Zjn_sc00003.1.g10330.1.am.mkhc/Zjn_sc00004.1.g09230.1.am.mk/Zjn_sc00018.1.g01570.1.sm.mk/Zjn_sc00026.1.g02910.1.sm.mk/Zjn_sc00037.1.g04980.1.sm.mkhc/Zjn_sc00036.1.g01070.1.sm.mkhc/Zjn_sc00094.1.g00230.1.am.mk/Zjn_sc00107.1.g00490.1.am.mkhc/Zjn_sc00011.1.g02690.1.am.mkhc	9	Zjn_sc00008.1.g11990.1.sm.mkhc/Zjn_sc00011.1.g01010.1.sm.mk/Zjn_sc00004.1.g02710.1.sm.mkhc/Zjn_sc00003.1.g14560.1.sm.mkhc/Zjn_sc00022.1.g05430.1.sm.mkhc/Zjn_sc00027.1.g03010.1.am.mkhc/Zjn_sc00029.1.g00030.1.am.mkhc/Zjn_sc00007.1.g09060.1.sm.mkhc/Zjn_sc00040.1.g04280.1.am.mkhc
osa03013	RNA transport	57/1618	130/3597	0.637693	0.878772	Zjn_sc00026.1.g01010.1.sm.mkhc/Zjn_sc00044.1.g04810.1.sm.mkhc/Zjn_sc00064.1.g00150.1.sm.mk/Zjn_sc00047.1.g01040.1.sm.mk/Zjn_sc00004.1.g14350.1.sm.mkhc/Zjn_sc00016.1.g06580.1.sm.mkhc/Zjn_sc00002.1.g13060.1.sm.mkhc/Zjn_sc00002.1.g01490.1.sm.mkhc/Zjn_sc00008.1.g09700.1.sm.mkhc/Zjn_sc00012.1.g00140.1.am.mkhc/Zjn_sc00034.1.g00360.1.am.mk/Zjn_sc00024.1.g00230.1.sm.mkhc/Zjn_sc00004.1.g01620.1.am.mk/Zjn_…	-/-/-/-/-/-/-/-/-/-/-/-/-/-/-/-/-/-/-/-/-/-/-/-/-/-/-/-/-/-/-/-/-/-/-/-/-/-/-/-/-/-/-/-/-/-/-/-/-/-/-/-/-/-/-/-/-	osa:4342306/osa:4332744/osa:4349477/osa:4328994/osa:9266673/osa:4337552/osa:4331780/osa:4332834/osa:9269203/osa:4326193/osa:4324012/osa:9271052/osa:107276136/osa:4325394/osa:4348184/osa:4339634/osa:4347873/osa:4347240/osa:4332324/osa:4336331/osa:4346409/osa:4328655/osa:9269589/osa:4349236/osa:4335928/osa:4328713/osa:4343445/osa:4339487/osa:4344328/osa:4351598/osa:4342741/osa:4326461/osa:4332988/o…	57	40	Zjn_sc00026.1.g01010.1.sm.mkhc/Zjn_sc00064.1.g00150.1.sm.mk/Zjn_sc00047.1.g01040.1.sm.mk/Zjn_sc00016.1.g06580.1.sm.mkhc/Zjn_sc00002.1.g13060.1.sm.mkhc/Zjn_sc00002.1.g01490.1.sm.mkhc/Zjn_sc00008.1.g09700.1.sm.mkhc/Zjn_sc00012.1.g00140.1.am.mkhc/Zjn_sc00034.1.g00360.1.am.mk/Zjn_sc00024.1.g00230.1.sm.mkhc/Zjn_sc00004.1.g01620.1.am.mk/Zjn_sc00009.1.g00600.1.sm.mkhc/Zjn_sc00079.1.g00050.1.am.mkhc/Zjn_…	17	Zjn_sc00044.1.g04810.1.sm.mkhc/Zjn_sc00004.1.g14350.1.sm.mkhc/Zjn_sc00053.1.g00680.1.sm.mkhc/Zjn_sc00152.1.g00500.1.sm.mkhc/Zjn_sc00030.1.g01040.1.sm.mkhc/Zjn_sc00043.1.g01350.1.sm.mkhc/Zjn_sc00127.1.g00010.1.sm.mkhc/Zjn_sc00002.1.g14620.1.am.mkhc/Zjn_sc00009.1.g09610.1.sm.mkhc/Zjn_sc00037.1.g05800.1.sm.mkhc/Zjn_sc00002.1.g06600.1.sm.mkhc/Zjn_sc00025.1.g04780.1.sm.mkhc/Zjn_sc00022.1.g05240.1.sm.m…
osa03440	Homologous recombination	25/1618	58/3597	0.662353	0.896233	Zjn_sc00031.1.g02890.1.sm.mkhc/novel.651/Zjn_sc00115.1.g00710.1.am.mkhc/Zjn_sc00002.1.g10350.1.sm.mkhc/Zjn_sc00017.1.g05190.1.am.mkhc/Zjn_sc01391.1.g00010.1.sm.mkhc/Zjn_sc00016.1.g01450.1.sm.mk/Zjn_sc00115.1.g00470.1.sm.mkhc/Zjn_sc00096.1.g01590.1.sm.mkhc/Zjn_sc00082.1.g00190.1.sm.mkhc/Zjn_sc00017.1.g03000.1.sm.mk/Zjn_sc00071.1.g03040.1.am.mk/Zjn_sc00140.1.g00240.1.sm.mkhc/Zjn_sc00018.1.g01260.1.…	-/-/-/-/-/-/-/-/-/-/-/-/-/-/-/-/-/-/-/-/-/-/-/-/-	osa:4349968/osa:107280671/osa:4327264/osa:4332052/osa:4329409/osa:4340143/osa:4338202/osa:4337594/osa:4350923/osa:4350329/osa:4329686/osa:4344737/osa:4349978/osa:4347482/osa:4331489/osa:4326564/osa:107280671/osa:4348951/osa:4330068/osa:107280671/osa:9267714/osa:4325041/osa:4338690/osa:4336384/osa:4327080	25	18	Zjn_sc00031.1.g02890.1.sm.mkhc/Zjn_sc00017.1.g05190.1.am.mkhc/Zjn_sc01391.1.g00010.1.sm.mkhc/Zjn_sc00016.1.g01450.1.sm.mk/Zjn_sc00115.1.g00470.1.sm.mkhc/Zjn_sc00096.1.g01590.1.sm.mkhc/Zjn_sc00017.1.g03000.1.sm.mk/Zjn_sc00071.1.g03040.1.am.mk/Zjn_sc00140.1.g00240.1.sm.mkhc/Zjn_sc00018.1.g01260.1.sm.mkhc/Zjn_sc00002.1.g15890.1.sm.mkhc/Zjn_sc00036.1.g01040.1.am.mk/novel.1810/Zjn_sc00017.1.g06500.1.s…	7	novel.651/Zjn_sc00115.1.g00710.1.am.mkhc/Zjn_sc00002.1.g10350.1.sm.mkhc/Zjn_sc00082.1.g00190.1.sm.mkhc/novel.816/Zjn_sc00025.1.g00680.1.sm.mk/Zjn_sc00026.1.g01510.1.sm.mkhc
osa03030	DNA replication	18/1618	42/3597	0.666226	0.896233	Zjn_sc00031.1.g02890.1.sm.mkhc/Zjn_sc00002.1.g10350.1.sm.mkhc/Zjn_sc00016.1.g01450.1.sm.mk/Zjn_sc00115.1.g00470.1.sm.mkhc/Zjn_sc00011.1.g00310.1.cf.mkhc/Zjn_sc00010.1.g03490.1.sm.mk/Zjn_sc00071.1.g03040.1.am.mk/Zjn_sc00097.1.g00610.1.sm.mkhc/Zjn_sc00037.1.g03720.1.sm.mkhc/Zjn_sc00017.1.g06380.1.am.mkhc/Zjn_sc00012.1.g00470.1.sm.mkhc/Zjn_sc00002.1.g15890.1.sm.mkhc/Zjn_sc00036.1.g01040.1.am.mk/Zjn_…	-/-/-/-/-/-/-/-/-/-/-/-/-/-/-/-/-/-	osa:4349968/osa:4332052/osa:4338202/osa:4337594/osa:4324149/osa:4351872/osa:4344737/osa:4351654/osa:4328433/osa:4348965/osa:4336704/osa:4331489/osa:4326564/osa:4350754/osa:4330068/osa:9267714/osa:4325052/osa:4327080	18	15	Zjn_sc00031.1.g02890.1.sm.mkhc/Zjn_sc00016.1.g01450.1.sm.mk/Zjn_sc00115.1.g00470.1.sm.mkhc/Zjn_sc00011.1.g00310.1.cf.mkhc/Zjn_sc00071.1.g03040.1.am.mk/Zjn_sc00097.1.g00610.1.sm.mkhc/Zjn_sc00037.1.g03720.1.sm.mkhc/Zjn_sc00017.1.g06380.1.am.mkhc/Zjn_sc00012.1.g00470.1.sm.mkhc/Zjn_sc00002.1.g15890.1.sm.mkhc/Zjn_sc00036.1.g01040.1.am.mk/Zjn_sc00087.1.g00200.1.am.mkhc/Zjn_sc00022.1.g08030.1.sm.mkhc/Zj…	3	Zjn_sc00002.1.g10350.1.sm.mkhc/Zjn_sc00010.1.g03490.1.sm.mk/Zjn_sc00026.1.g01510.1.sm.mkhc
osa00511	Other glycan degradation	8/1618	19/3597	0.682987	0.904898	Zjn_sc00001.1.g11010.1.sm.mkhc/Zjn_sc00016.1.g00330.1.sm.mkhc/Zjn_sc00150.1.g00290.1.am.mkhc/Zjn_sc00079.1.g00320.1.sm.mkhc/Zjn_sc00056.1.g04180.1.sm.mkhc/Zjn_sc00003.1.g07940.1.sm.mk/Zjn_sc00087.1.g01030.1.am.mk/Zjn_sc00001.1.g06000.1.am.mk	-/-/-/-/-/-/-/-	osa:9268048/osa:4338487/osa:4344485/osa:9269624/osa:4336581/osa:4332084/osa:4350617/osa:4343697	8	3	Zjn_sc00001.1.g11010.1.sm.mkhc/Zjn_sc00016.1.g00330.1.sm.mkhc/Zjn_sc00001.1.g06000.1.am.mk	5	Zjn_sc00150.1.g00290.1.am.mkhc/Zjn_sc00079.1.g00320.1.sm.mkhc/Zjn_sc00056.1.g04180.1.sm.mkhc/Zjn_sc00003.1.g07940.1.sm.mk/Zjn_sc00087.1.g01030.1.am.mk
osa00010	Glycolysis / Gluconeogenesis	47/1618	109/3597	0.688683	0.904898	Zjn_sc00002.1.g04170.1.sm.mkhc/Zjn_sc00033.1.g01740.1.am.mkhc/Zjn_sc00031.1.g02860.1.sm.mk/Zjn_sc00218.1.g00110.1.am.mkhc/Zjn_sc00022.1.g07170.1.am.mk/Zjn_sc00039.1.g01990.1.sm.mkhc/Zjn_sc00006.1.g01620.1.am.mk/Zjn_sc00014.1.g01965.1.br/Zjn_sc00018.1.g00920.1.sm.mkhc/Zjn_sc00022.1.g07180.1.sm.mkhc/Zjn_sc00107.1.g01120.1.sm.mkhc/Zjn_sc10502.1.g00010.1.am.mk/Zjn_sc00023.1.g05350.1.sm.mkhc/Zjn_sc000…	-/-/-/-/-/-/-/-/-/-/-/-/-/-/-/-/-/-/-/-/-/-/-/-/-/-/-/-/-/-/-/-/-/-/-/-/-/-/-/-/-/-/-/-/-/-/-	osa:4332592/osa:4348582/osa:4349966/osa:4349454/osa:4330149/osa:4347172/osa:4336039/osa:4333895/osa:4347531/osa:4330146/osa:9271821/osa:4348152/osa:4337265/osa:4326547/osa:4332728/osa:4337862/osa:4327493/osa:4350053/osa:4332519/osa:4343003/osa:4345685/osa:4327164/osa:4336113/osa:4337406/osa:4338010/osa:4345640/osa:4348138/osa:4325211/osa:9271186/osa:4339859/osa:4344564/osa:4327196/osa:4332364/osa…	47	26	Zjn_sc00031.1.g02860.1.sm.mk/Zjn_sc00218.1.g00110.1.am.mkhc/Zjn_sc00039.1.g01990.1.sm.mkhc/Zjn_sc00014.1.g01965.1.br/Zjn_sc00018.1.g00920.1.sm.mkhc/Zjn_sc00022.1.g07180.1.sm.mkhc/Zjn_sc00029.1.g05430.1.sm.mk/Zjn_sc00002.1.g02580.1.am.mk/Zjn_sc00016.1.g03980.1.am.mkhc/Zjn_sc00040.1.g03430.1.sm.mkhc/Zjn_sc00180.1.g00150.1.sm.mkhc/Zjn_sc00029.1.g00920.1.sm.mkhc/Zjn_sc00006.1.g01020.1.sm.mkhc/Zjn_sc0…	21	Zjn_sc00002.1.g04170.1.sm.mkhc/Zjn_sc00033.1.g01740.1.am.mkhc/Zjn_sc00022.1.g07170.1.am.mk/Zjn_sc00006.1.g01620.1.am.mk/Zjn_sc00107.1.g01120.1.sm.mkhc/Zjn_sc10502.1.g00010.1.am.mk/Zjn_sc00023.1.g05350.1.sm.mkhc/Zjn_sc00002.1.g05050.1.sm.mkhc/Zjn_sc00155.1.g00320.1.sm.mkhc/Zjn_sc00015.1.g02110.1.sm.mkhc/Zjn_sc00023.1.g06610.1.sm.mkhc/Zjn_sc00016.1.g02950.1.sm.mkhc/Zjn_sc00060.1.g00670.1.sm.mk/Zjn_…
osa00592	alpha-Linolenic acid metabolism	16/1618	38/3597	0.697572	0.906042	Zjn_sc00013.1.g01730.1.es.mkhc/Zjn_sc00013.1.g08020.1.sm.mkhc/Zjn_sc00075.1.g00370.1.sm.mk/Zjn_sc00017.1.g07880.1.am.mkhc/Zjn_sc00180.1.g00150.1.sm.mkhc/Zjn_sc00024.1.g01180.1.am.mk/Zjn_sc00011.1.g04880.1.sm.mkhc/Zjn_sc00141.1.g01060.1.am.mkhc/Zjn_sc00024.1.g01120.1.am.mk/Zjn_sc00180.1.g00130.1.am.mkhc/Zjn_sc00016.1.g03720.1.sm.mkhc/Zjn_sc00008.1.g08170.1.sm.mkhc/Zjn_sc00069.1.g01560.1.am.mk/Zjn_…	-/-/-/-/-/-/-/-/-/-/-/-/-/-/-/-	osa:4333862/osa:4334536/osa:4338358/osa:4348804/osa:4350053/osa:4340485/osa:4324062/osa:4339846/osa:4326503/osa:4350054/osa:4337904/osa:9269832/osa:4352505/osa:4337848/osa:4329684/osa:4345994	16	8	Zjn_sc00013.1.g08020.1.sm.mkhc/Zjn_sc00075.1.g00370.1.sm.mk/Zjn_sc00180.1.g00150.1.sm.mkhc/Zjn_sc00024.1.g01120.1.am.mk/Zjn_sc00016.1.g03720.1.sm.mkhc/Zjn_sc00008.1.g08170.1.sm.mkhc/Zjn_sc00024.1.g01110.1.sm.mk/Zjn_sc00015.1.g05400.1.sm.mkhc	8	Zjn_sc00013.1.g01730.1.es.mkhc/Zjn_sc00017.1.g07880.1.am.mkhc/Zjn_sc00024.1.g01180.1.am.mk/Zjn_sc00011.1.g04880.1.sm.mkhc/Zjn_sc00141.1.g01060.1.am.mkhc/Zjn_sc00180.1.g00130.1.am.mkhc/Zjn_sc00069.1.g01560.1.am.mk/Zjn_sc00020.1.g00810.1.sm.mkhc
osa01212	Fatty acid metabolism	21/1618	50/3597	0.714343	0.917282	Zjn_sc00005.1.g07960.1.sm.mk/Zjn_sc00011.1.g04440.1.am.mk/Zjn_sc00012.1.g06350.1.sm.mkhc/Zjn_sc00030.1.g03170.1.am.mk/Zjn_sc00035.1.g00500.1.am.mk/Zjn_sc00017.1.g07880.1.am.mkhc/Zjn_sc00129.1.g00510.1.sm.mkhc/Zjn_sc00059.1.g00280.1.sm.mkhc/Zjn_sc00011.1.g04880.1.sm.mkhc/Zjn_sc00013.1.g09870.1.am.mkhc/Zjn_sc00029.1.g00680.1.sm.mkhc/Zjn_sc00001.1.g03680.1.sm.mkhc/Zjn_sc00045.1.g00860.1.sm.mkhc/Zjn_…	-/-/-/-/-/-/-/-/-/-/-/-/-/-/-/-/-/-/-/-/-	osa:4326136/osa:4324516/osa:4339019/osa:4343598/osa:4346596/osa:4348804/osa:4337714/osa:4349396/osa:4324062/osa:4334764/osa:4324393/osa:4343906/osa:9272332/osa:4339846/osa:4326503/osa:4337904/osa:4345286/osa:4332547/osa:4348450/osa:4337848/osa:4332628	21	10	Zjn_sc00005.1.g07960.1.sm.mk/Zjn_sc00035.1.g00500.1.am.mk/Zjn_sc00029.1.g00680.1.sm.mkhc/Zjn_sc00024.1.g01120.1.am.mk/Zjn_sc00016.1.g03720.1.sm.mkhc/Zjn_sc00095.1.g00480.1.sm.mkhc/Zjn_sc00002.1.g04890.1.sm.mkhc/Zjn_sc00032.1.g00880.1.sm.mkhc/Zjn_sc00024.1.g01110.1.sm.mk/Zjn_sc00003.1.g02610.1.sm.mkhc	11	Zjn_sc00011.1.g04440.1.am.mk/Zjn_sc00012.1.g06350.1.sm.mkhc/Zjn_sc00030.1.g03170.1.am.mk/Zjn_sc00017.1.g07880.1.am.mkhc/Zjn_sc00129.1.g00510.1.sm.mkhc/Zjn_sc00059.1.g00280.1.sm.mkhc/Zjn_sc00011.1.g04880.1.sm.mkhc/Zjn_sc00013.1.g09870.1.am.mkhc/Zjn_sc00001.1.g03680.1.sm.mkhc/Zjn_sc00045.1.g00860.1.sm.mkhc/Zjn_sc00141.1.g01060.1.am.mkhc
osa04075	Plant hormone signal transduction	73/1618	170/3597	0.734117	0.928158	Zjn_sc00023.1.g04210.1.sm.mkhc/Zjn_sc00027.1.g01970.1.sm.mkhc/Zjn_sc00086.1.g01640.1.am.mk/Zjn_sc00009.1.g06360.1.sm.mkhc/Zjn_sc00011.1.g07820.1.sm.mkhc/Zjn_sc00014.1.g01180.1.sm.mkhc/Zjn_sc00034.1.g02730.1.sm.mkhc/Zjn_sc00051.1.g01000.1.am.mkhc/Zjn_sc00009.1.g10660.1.sm.mkhc/Zjn_sc00065.1.g00070.1.am.mkhc/Zjn_sc00009.1.g00910.1.sm.mk/Zjn_sc00007.1.g00820.1.am.mkhc/Zjn_sc02708.1.g00010.1.am.mk/Zj…	-/-/-/-/-/-/-/-/-/-/-/-/-/-/-/-/-/-/-/-/-/-/-/-/-/-/-/-/-/-/-/-/-/-/-/-/-/-/-/-/-/-/-/-/-/-/-/-/-/-/-/-/-/-/-/-/-/-/-/-/-/-/-/-/-/-/-/-/-/-/-/-/-	osa:9270267/osa:4339588/osa:4328647/osa:4338955/osa:4327919/osa:4333824/osa:9271913/osa:4342573/osa:4325503/osa:4333666/osa:4325747/osa:4331149/osa:4332548/osa:4331174/osa:4331518/osa:4349484/osa:4330957/osa:4325078/osa:4347257/osa:4337502/osa:4334069/osa:4347277/osa:4333666/osa:4352761/osa:107277499/osa:4343719/osa:9272441/osa:4345625/osa:4340170/osa:4340320/osa:4328796/osa:4347164/osa:4349411/o…	73	32	Zjn_sc00086.1.g01640.1.am.mk/Zjn_sc00009.1.g06360.1.sm.mkhc/Zjn_sc00034.1.g02730.1.sm.mkhc/Zjn_sc00007.1.g00600.1.am.mkhc/Zjn_sc00064.1.g00250.1.es.mkhc/Zjn_sc00034.1.g05840.1.sm.mkhc/Zjn_sc00039.1.g01200.1.sm.mk/Zjn_sc00018.1.g03470.1.sm.mk/Zjn_sc00019.1.g02780.1.sm.mk/Zjn_sc00184.1.g00340.1.am.mk/Zjn_sc00067.1.g03390.1.sm.mkhc/Zjn_sc00066.1.g02040.1.sm.mkhc/Zjn_sc00005.1.g03740.1.am.mk/Zjn_sc00…	41	Zjn_sc00023.1.g04210.1.sm.mkhc/Zjn_sc00027.1.g01970.1.sm.mkhc/Zjn_sc00011.1.g07820.1.sm.mkhc/Zjn_sc00014.1.g01180.1.sm.mkhc/Zjn_sc00051.1.g01000.1.am.mkhc/Zjn_sc00009.1.g10660.1.sm.mkhc/Zjn_sc00065.1.g00070.1.am.mkhc/Zjn_sc00009.1.g00910.1.sm.mk/Zjn_sc00007.1.g00820.1.am.mkhc/Zjn_sc02708.1.g00010.1.am.mk/Zjn_sc00003.1.g13340.1.sm.mkhc/Zjn_sc00066.1.g02430.1.sm.mk/Zjn_sc00004.1.g14260.1.sm.mkhc/Zj…
osa00073	Cutin, suberine and wax biosynthesis	6/1618	15/3597	0.739241	0.928158	Zjn_sc00093.1.g00470.1.sm.mkhc/Zjn_sc00182.1.g00210.1.am.mk/Zjn_sc00020.1.g05470.1.am.mkhc/Zjn_sc00002.1.g09910.1.sm.mkhc/Zjn_sc00056.1.g04810.1.am.mk/Zjn_sc00078.1.g03120.1.sm.mkhc	-/-/-/-/-/-	osa:4340665/osa:4347887/osa:4330012/osa:4332103/osa:4336648/osa:4346301	6	5	Zjn_sc00182.1.g00210.1.am.mk/Zjn_sc00020.1.g05470.1.am.mkhc/Zjn_sc00002.1.g09910.1.sm.mkhc/Zjn_sc00056.1.g04810.1.am.mk/Zjn_sc00078.1.g03120.1.sm.mkhc	1	Zjn_sc00093.1.g00470.1.sm.mkhc
osa04136	Autophagy - other	13/1618	32/3597	0.749154	0.930268	Zjn_sc00001.1.g02180.1.sm.mkhc/Zjn_sc00131.1.g00750.1.am.mkhc/novel.1670/Zjn_sc00086.1.g02830.1.am.mk/Zjn_sc00003.1.g05370.1.sm.mkhc/Zjn_sc00009.1.g02220.1.am.mkhc/Zjn_sc00014.1.g07720.1.sm.mkhc/Zjn_sc00022.1.g07300.1.am.mk/Zjn_sc00008.1.g06680.1.sm.mkhc/Zjn_sc00013.1.g04090.1.am.mk/Zjn_sc00004.1.g05710.1.sm.mkhc/Zjn_sc00004.1.g03420.1.sm.mkhc/Zjn_sc00010.1.g05040.1.am.mkhc	-/-/-/-/-/-/-/-/-/-/-/-/-	osa:4338174/osa:4340716/osa:4324394/osa:4328503/osa:9268534/osa:4324394/osa:4334494/osa:9271984/osa:4341364/osa:4334090/osa:4336527/osa:9267916/osa:4352156	13	9	Zjn_sc00001.1.g02180.1.sm.mkhc/Zjn_sc00131.1.g00750.1.am.mkhc/Zjn_sc00086.1.g02830.1.am.mk/Zjn_sc00003.1.g05370.1.sm.mkhc/Zjn_sc00014.1.g07720.1.sm.mkhc/Zjn_sc00022.1.g07300.1.am.mk/Zjn_sc00008.1.g06680.1.sm.mkhc/Zjn_sc00004.1.g05710.1.sm.mkhc/Zjn_sc00010.1.g05040.1.am.mkhc	4	novel.1670/Zjn_sc00009.1.g02220.1.am.mkhc/Zjn_sc00013.1.g04090.1.am.mk/Zjn_sc00004.1.g03420.1.sm.mkhc
osa00904	Diterpenoid biosynthesis	5/1618	13/3597	0.772083	0.948319	Zjn_sc00067.1.g01360.1.am.mk/Zjn_sc00027.1.g01880.1.am.mk/Zjn_sc00014.1.g10450.1.sm.mk/Zjn_sc00010.1.g04560.1.am.mk/Zjn_sc00016.1.g03290.1.am.mk	-/-/-/-/-	osa:4339885/osa:4339600/osa:4334841/osa:4336960/osa:4337968	5	3	Zjn_sc00027.1.g01880.1.am.mk/Zjn_sc00010.1.g04560.1.am.mk/Zjn_sc00016.1.g03290.1.am.mk	2	Zjn_sc00067.1.g01360.1.am.mk/Zjn_sc00014.1.g10450.1.sm.mk
osa00051	Fructose and mannose metabolism	21/1618	53/3597	0.823389	0.991139	Zjn_sc00141.1.g00260.1.sm.mkhc/Zjn_sc00033.1.g01740.1.am.mkhc/Zjn_sc00096.1.g01890.1.am.mkhc/Zjn_sc00107.1.g01120.1.sm.mkhc/Zjn_sc00029.1.g05430.1.sm.mk/Zjn_sc00040.1.g05120.1.am.mkhc/Zjn_sc00143.1.g00450.1.am.mkhc/Zjn_sc00146.1.g00460.1.sm.mk/Zjn_sc00006.1.g01020.1.sm.mkhc/Zjn_sc00016.1.g02950.1.sm.mkhc/Zjn_sc00005.1.g05870.1.sm.mkhc/Zjn_sc00094.1.g01500.1.am.mkhc/Zjn_sc00002.1.g06880.1.sm.mkhc/…	-/-/-/-/-/-/-/-/-/-/-/-/-/-/-/-/-/-/-/-/-	osa:4339996/osa:4348582/osa:4350861/osa:9271821/osa:4326547/osa:4345021/osa:4340579/osa:4340863/osa:4336113/osa:4338010/osa:4325211/osa:4327196/osa:4332364/osa:4324962/osa:4327400/osa:4340643/osa:4327301/osa:4332373/osa:4340909/osa:4326178/osa:4339361	21	10	Zjn_sc00029.1.g05430.1.sm.mk/Zjn_sc00143.1.g00450.1.am.mkhc/Zjn_sc00146.1.g00460.1.sm.mk/Zjn_sc00006.1.g01020.1.sm.mkhc/Zjn_sc00005.1.g05870.1.sm.mkhc/Zjn_sc00009.1.g03890.1.am.mkhc/Zjn_sc00009.1.g07060.1.sm.mk/Zjn_sc00002.1.g06750.1.sm.mkhc/Zjn_sc00035.1.g01970.1.am.mkhc/Zjn_sc00011.1.g03180.1.sm.mkhc	11	Zjn_sc00141.1.g00260.1.sm.mkhc/Zjn_sc00033.1.g01740.1.am.mkhc/Zjn_sc00096.1.g01890.1.am.mkhc/Zjn_sc00107.1.g01120.1.sm.mkhc/Zjn_sc00040.1.g05120.1.am.mkhc/Zjn_sc00016.1.g02950.1.sm.mkhc/Zjn_sc00094.1.g01500.1.am.mkhc/Zjn_sc00002.1.g06880.1.sm.mkhc/Zjn_sc00093.1.g00310.1.sm.mkhc/Zjn_sc00011.1.g07150.1.sm.mkhc/Zjn_sc00012.1.g03640.1.sm.mkhc
osa00908	Zeatin biosynthesis	5/1618	14/3597	0.832959	0.991139	Zjn_sc00009.1.g10250.1.sm.mkhc/Zjn_sc00068.1.g03760.1.sm.mk/Zjn_sc00034.1.g01490.1.am.mkhc/Zjn_sc00069.1.g02990.1.am.mk/Zjn_sc00004.1.g04850.1.am.mk	-/-/-/-/-	osa:4327887/osa:4342142/osa:4326515/osa:107276418/osa:107275925	5	3	Zjn_sc00068.1.g03760.1.sm.mk/Zjn_sc00034.1.g01490.1.am.mkhc/Zjn_sc00069.1.g02990.1.am.mk	2	Zjn_sc00009.1.g10250.1.sm.mkhc/Zjn_sc00004.1.g04850.1.am.mk
osa03022	Basal transcription factors	13/1618	34/3597	0.833258	0.991139	Zjn_sc00122.1.g00410.1.sm.mkhc/Zjn_sc00004.1.g00580.1.sm.mkhc/Zjn_sc00083.1.g00120.1.am.mkhc/Zjn_sc00083.1.g00020.1.sm.mkhc/Zjn_sc00016.1.g06290.1.sm.mkhc/Zjn_sc00069.1.g00300.1.sm.mkhc/Zjn_sc00069.1.g00540.1.sm.mkhc/Zjn_sc00040.1.g05100.1.sm.mkhc/Zjn_sc00009.1.g05880.1.sm.mkhc/Zjn_sc00040.1.g01220.1.sm.mkhc/Zjn_sc00040.1.g01260.1.sm.mk/Zjn_sc00032.1.g01520.1.sm.mkhc/Zjn_sc05968.1.g00010.1.am.mk	-/-/-/-/-/-/-/-/-/-/-/-/-	osa:4347689/osa:4348554/osa:4333214/osa:4345313/osa:4343686/osa:4342682/osa:9266475/osa:4327470/osa:4325055/osa:9270266/osa:4339276/osa:4348225/osa:4325640	13	5	Zjn_sc00122.1.g00410.1.sm.mkhc/Zjn_sc00083.1.g00120.1.am.mkhc/Zjn_sc00069.1.g00540.1.sm.mkhc/Zjn_sc00040.1.g05100.1.sm.mkhc/Zjn_sc05968.1.g00010.1.am.mk	8	Zjn_sc00004.1.g00580.1.sm.mkhc/Zjn_sc00083.1.g00020.1.sm.mkhc/Zjn_sc00016.1.g06290.1.sm.mkhc/Zjn_sc00069.1.g00300.1.sm.mkhc/Zjn_sc00009.1.g05880.1.sm.mkhc/Zjn_sc00040.1.g01220.1.sm.mkhc/Zjn_sc00040.1.g01260.1.sm.mk/Zjn_sc00032.1.g01520.1.sm.mkhc
osa00640	Propanoate metabolism	8/1618	22/3597	0.848602	0.998875	Zjn_sc00005.1.g07960.1.sm.mk/Zjn_sc00016.1.g03980.1.am.mkhc/Zjn_sc00005.1.g02010.1.sm.mkhc/Zjn_sc00064.1.g00080.1.sm.mkhc/Zjn_sc00051.1.g00740.1.sm.mkhc/Zjn_sc00028.1.g00990.1.am.mkhc/Zjn_sc00032.1.g00880.1.sm.mkhc/Zjn_sc00003.1.g02610.1.sm.mkhc	-/-/-/-/-/-/-/-	osa:4326136/osa:4337862/osa:4327289/osa:4351929/osa:4342610/osa:4351684/osa:4348450/osa:4332628	8	7	Zjn_sc00005.1.g07960.1.sm.mk/Zjn_sc00016.1.g03980.1.am.mkhc/Zjn_sc00005.1.g02010.1.sm.mkhc/Zjn_sc00051.1.g00740.1.sm.mkhc/Zjn_sc00028.1.g00990.1.am.mkhc/Zjn_sc00032.1.g00880.1.sm.mkhc/Zjn_sc00003.1.g02610.1.sm.mkhc	1	Zjn_sc00064.1.g00080.1.sm.mkhc
osa00790	Folate biosynthesis	6/1618	18/3597	0.8926	0.999446	Zjn_sc00017.1.g02640.1.sm.mkhc/Zjn_sc00047.1.g01060.1.sm.mkhc/Zjn_sc00068.1.g02220.1.sm.mkhc/Zjn_sc00037.1.g02830.1.sm.mkhc/Zjn_sc00095.1.g00470.1.sm.mkhc/Zjn_sc06531.1.g00010.1.am.mk	-/-/-/-/-/-	osa:4329733/osa:4328992/osa:4341959/osa:4329834/osa:4328930/osa:4338203	6	3	Zjn_sc00068.1.g02220.1.sm.mkhc/Zjn_sc00095.1.g00470.1.sm.mkhc/Zjn_sc06531.1.g00010.1.am.mk	3	Zjn_sc00017.1.g02640.1.sm.mkhc/Zjn_sc00047.1.g01060.1.sm.mkhc/Zjn_sc00037.1.g02830.1.sm.mkhc
osa03060	Protein export	15/1618	41/3597	0.894185	0.999446	Zjn_sc00061.1.g01470.1.am.mkhc/Zjn_sc00056.1.g03190.1.sm.mkhc/Zjn_sc00020.1.g02260.1.sm.mkhc/Zjn_sc00031.1.g00120.1.sm.mk/Zjn_sc00002.1.g16920.1.sm.mk/Zjn_sc00018.1.g03850.1.sm.mkhc/Zjn_sc01194.1.g00010.1.sm.mkhc/Zjn_sc00005.1.g05790.1.sm.mkhc/Zjn_sc00110.1.g00610.1.sm.mkhc/Zjn_sc00031.1.g01320.1.sm.mkhc/Zjn_sc00009.1.g10400.1.sm.mkhc/Zjn_sc00058.1.g01550.1.sm.mkhc/Zjn_sc00008.1.g03690.1.cf.mkhc/…	-/-/-/-/-/-/-/-/-/-/-/-/-/-/-	osa:4345269/osa:4346811/osa:4332042/osa:9271333/osa:4331399/osa:4347239/osa:4329219/osa:4324524/osa:4345097/osa:4349809/osa:4324712/osa:4335967/osa:4328492/osa:4325792/osa:4340957	15	7	Zjn_sc00061.1.g01470.1.am.mkhc/Zjn_sc00002.1.g16920.1.sm.mk/Zjn_sc01194.1.g00010.1.sm.mkhc/Zjn_sc00005.1.g05790.1.sm.mkhc/Zjn_sc00110.1.g00610.1.sm.mkhc/Zjn_sc00031.1.g01320.1.sm.mkhc/Zjn_sc00050.1.g02760.1.am.mkhc	8	Zjn_sc00056.1.g03190.1.sm.mkhc/Zjn_sc00020.1.g02260.1.sm.mkhc/Zjn_sc00031.1.g00120.1.sm.mk/Zjn_sc00018.1.g03850.1.sm.mkhc/Zjn_sc00009.1.g10400.1.sm.mkhc/Zjn_sc00058.1.g01550.1.sm.mkhc/Zjn_sc00008.1.g03690.1.cf.mkhc/Zjn_sc00009.1.g11870.1.am.mkhc
osa04130	SNARE interactions in vesicular transport	11/1618	31/3597	0.895118	0.999446	Zjn_sc00007.1.g10160.1.sm.mkhc/Zjn_sc00008.1.g10000.1.sm.mkhc/Zjn_sc00007.1.g00620.1.sm.mkhc/Zjn_sc00015.1.g02050.1.sm.mkhc/Zjn_sc00030.1.g03390.1.sm.mkhc/Zjn_sc00013.1.g07490.1.sm.mkhc/Zjn_sc00001.1.g08160.1.am.mkhc/Zjn_sc00034.1.g05920.1.sm.mkhc/Zjn_sc00039.1.g03200.1.sm.mkhc/Zjn_sc00141.1.g00640.1.sm.mkhc/Zjn_sc00029.1.g03770.1.am.mkhc	-/-/-/-/-/-/-/-/-/-/-	osa:4330214/osa:4343711/osa:4331172/osa:4345680/osa:4342474/osa:4334472/osa:4343440/osa:4325070/osa:4347065/osa:4339929/osa:4327678	11	5	Zjn_sc00007.1.g00620.1.sm.mkhc/Zjn_sc00015.1.g02050.1.sm.mkhc/Zjn_sc00001.1.g08160.1.am.mkhc/Zjn_sc00034.1.g05920.1.sm.mkhc/Zjn_sc00141.1.g00640.1.sm.mkhc	6	Zjn_sc00007.1.g10160.1.sm.mkhc/Zjn_sc00008.1.g10000.1.sm.mkhc/Zjn_sc00030.1.g03390.1.sm.mkhc/Zjn_sc00013.1.g07490.1.sm.mkhc/Zjn_sc00039.1.g03200.1.sm.mkhc/Zjn_sc00029.1.g03770.1.am.mkhc
osa00600	Sphingolipid metabolism	7/1618	22/3597	0.929864	0.999446	Zjn_sc00001.1.g11010.1.sm.mkhc/Zjn_sc00007.1.g10350.1.am.mkhc/Zjn_sc00150.1.g00290.1.am.mkhc/Zjn_sc00022.1.g04160.1.sm.mkhc/Zjn_sc00002.1.g07900.1.sm.mkhc/Zjn_sc00001.1.g06770.1.sm.mkhc/Zjn_sc00049.1.g04420.1.am.mk	-/-/-/-/-/-/-	osa:9268048/osa:4330198/osa:4344485/osa:4330439/osa:4332274/osa:4343607/osa:9268279	7	6	Zjn_sc00001.1.g11010.1.sm.mkhc/Zjn_sc00007.1.g10350.1.am.mkhc/Zjn_sc00022.1.g04160.1.sm.mkhc/Zjn_sc00002.1.g07900.1.sm.mkhc/Zjn_sc00001.1.g06770.1.sm.mkhc/Zjn_sc00049.1.g04420.1.am.mk	1	Zjn_sc00150.1.g00290.1.am.mkhc
osa00061	Fatty acid biosynthesis	10/1618	30/3597	0.931152	0.999446	Zjn_sc00030.1.g03170.1.am.mk/Zjn_sc00035.1.g00500.1.am.mk/Zjn_sc00129.1.g00510.1.sm.mkhc/Zjn_sc00013.1.g09870.1.am.mkhc/Zjn_sc00029.1.g00680.1.sm.mkhc/Zjn_sc00001.1.g03680.1.sm.mkhc/Zjn_sc00095.1.g00480.1.sm.mkhc/Zjn_sc00002.1.g04890.1.sm.mkhc/Zjn_sc00032.1.g00880.1.sm.mkhc/Zjn_sc00018.1.g01130.1.sm.mkhc	-/-/-/-/-/-/-/-/-/-	osa:4343598/osa:4346596/osa:4337714/osa:4334764/osa:4324393/osa:4343906/osa:4345286/osa:4332547/osa:4348450/osa:4347505	10	5	Zjn_sc00035.1.g00500.1.am.mk/Zjn_sc00029.1.g00680.1.sm.mkhc/Zjn_sc00095.1.g00480.1.sm.mkhc/Zjn_sc00002.1.g04890.1.sm.mkhc/Zjn_sc00032.1.g00880.1.sm.mkhc	5	Zjn_sc00030.1.g03170.1.am.mk/Zjn_sc00129.1.g00510.1.sm.mkhc/Zjn_sc00013.1.g09870.1.am.mkhc/Zjn_sc00001.1.g03680.1.sm.mkhc/Zjn_sc00018.1.g01130.1.sm.mkhc
osa00920	Sulfur metabolism	9/1618	28/3597	0.942729	0.999446	Zjn_sc00008.1.g10290.1.sm.mkhc/Zjn_sc00002.1.g15400.1.sm.mkhc/Zjn_sc00067.1.g03170.1.sm.mkhc/Zjn_sc00078.1.g01420.1.am.mkhc/Zjn_sc00003.1.g08110.1.sm.mkhc/Zjn_sc00172.1.g00180.1.sm.mk/Zjn_sc00029.1.g01440.1.am.mkhc/Zjn_sc00055.1.g00060.1.sm.mkhc/Zjn_sc00013.1.g04030.1.sm.mkhc	-/-/-/-/-/-/-/-/-	osa:4343681/osa:4331528/osa:4340142/osa:4346125/osa:4332062/osa:4334932/osa:4326319/osa:4352143/osa:4334073	9	4	Zjn_sc00078.1.g01420.1.am.mkhc/Zjn_sc00003.1.g08110.1.sm.mkhc/Zjn_sc00029.1.g01440.1.am.mkhc/Zjn_sc00055.1.g00060.1.sm.mkhc	5	Zjn_sc00008.1.g10290.1.sm.mkhc/Zjn_sc00002.1.g15400.1.sm.mkhc/Zjn_sc00067.1.g03170.1.sm.mkhc/Zjn_sc00172.1.g00180.1.sm.mk/Zjn_sc00013.1.g04030.1.sm.mkhc
osa03020	RNA polymerase	12/1618	37/3597	0.957925	0.999446	Zjn_sc00040.1.g02770.1.sm.mkhc/Zjn_sc00063.1.g00270.1.sm.mkhc/Zjn_sc00065.1.g01050.1.sm.mkhc/Zjn_sc00007.1.g09490.1.sm.mk/Zjn_sc00128.1.g00390.1.sm.mkhc/Zjn_sc00019.1.g00560.1.sm.mkhc/Zjn_sc00008.1.g05410.1.sm.mkhc/Zjn_sc00029.1.g02150.1.sm.mkhc/Zjn_sc00097.1.g01780.1.am.mk/Zjn_sc00009.1.g04000.1.sm.mkhc/Zjn_sc00092.1.g01200.1.am.mkhc/Zjn_sc00020.1.g01210.1.sm.mkhc	-/-/-/-/-/-/-/-/-/-/-/-	osa:4327549/osa:9272152/osa:4333571/osa:4330285/osa:4352511/osa:4333343/osa:9270399/osa:4325277/osa:4351463/osa:4324905/osa:9270457/osa:4332531	12	7	Zjn_sc00065.1.g01050.1.sm.mkhc/Zjn_sc00007.1.g09490.1.sm.mk/Zjn_sc00008.1.g05410.1.sm.mkhc/Zjn_sc00029.1.g02150.1.sm.mkhc/Zjn_sc00097.1.g01780.1.am.mk/Zjn_sc00092.1.g01200.1.am.mkhc/Zjn_sc00020.1.g01210.1.sm.mkhc	5	Zjn_sc00040.1.g02770.1.sm.mkhc/Zjn_sc00063.1.g00270.1.sm.mkhc/Zjn_sc00128.1.g00390.1.sm.mkhc/Zjn_sc00019.1.g00560.1.sm.mkhc/Zjn_sc00009.1.g04000.1.sm.mkhc
osa00941	Flavonoid biosynthesis	5/1618	18/3597	0.959174	0.999446	Zjn_sc00004.1.g10830.1.am.mk/Zjn_sc00073.1.g00190.1.am.mk/Zjn_sc00023.1.g03910.1.sm.mkhc/Zjn_sc00087.1.g01140.1.am.mk/Zjn_sc00002.1.g07410.1.sm.mk	-/-/-/-/-	osa:4337101/osa:4348304/osa:4337102/osa:4350636/osa:4332311	5	4	Zjn_sc00073.1.g00190.1.am.mk/Zjn_sc00023.1.g03910.1.sm.mkhc/Zjn_sc00087.1.g01140.1.am.mk/Zjn_sc00002.1.g07410.1.sm.mk	1	Zjn_sc00004.1.g10830.1.am.mk
osa00196	Photosynthesis - antenna proteins	3/1618	13/3597	0.97322	0.999446	Zjn_sc00027.1.g01530.1.sm.mk/Zjn_sc00019.1.g00820.1.am.mk/Zjn_sc00008.1.g10020.1.sm.mkhc	-/-/-	osa:4324599/osa:4333359/osa:4343709	3	2	Zjn_sc00027.1.g01530.1.sm.mk/Zjn_sc00019.1.g00820.1.am.mk	1	Zjn_sc00008.1.g10020.1.sm.mkhc
osa00670	One carbon pool by folate	3/1618	13/3597	0.97322	0.999446	Zjn_sc00078.1.g00510.1.sm.mkhc/Zjn_sc00023.1.g03660.1.am.mkhc/Zjn_sc00014.1.g08290.1.sm.mkhc	-/-/-	osa:4331294/osa:4337051/osa:4334554	3	1	Zjn_sc00014.1.g08290.1.sm.mkhc	2	Zjn_sc00078.1.g00510.1.sm.mkhc/Zjn_sc00023.1.g03660.1.am.mkhc
osa03050	Proteasome	15/1618	47/3597	0.976417	0.999446	Zjn_sc00093.1.g01750.1.sm.mkhc/Zjn_sc00058.1.g01700.1.sm.mk/Zjn_sc00115.1.g00710.1.am.mkhc/Zjn_sc00066.1.g01710.1.sm.mkhc/novel.324/Zjn_sc00023.1.g02650.1.am.mkhc/Zjn_sc00004.1.g02680.1.am.mk/Zjn_sc00024.1.g02670.1.sm.mkhc/Zjn_sc00067.1.g02690.1.sm.mkhc/Zjn_sc00002.1.g12620.1.sm.mkhc/Zjn_sc00037.1.g02380.1.sm.mkhc/Zjn_sc00008.1.g11880.1.sm.mkhc/Zjn_sc00107.1.g00440.1.am.mkhc/Zjn_sc00086.1.g00220.…	-/-/-/-/-/-/-/-/-/-/-/-/-/-/-	osa:4340828/osa:4335951/osa:4327264/osa:4331035/osa:4332553/osa:4336931/osa:107278560/osa:4338009/osa:4340065/osa:4331828/osa:4329887/osa:4343535/osa:4347573/osa:4329182/osa:4350922	15	12	Zjn_sc00093.1.g01750.1.sm.mkhc/Zjn_sc00066.1.g01710.1.sm.mkhc/Zjn_sc00023.1.g02650.1.am.mkhc/Zjn_sc00004.1.g02680.1.am.mk/Zjn_sc00024.1.g02670.1.sm.mkhc/Zjn_sc00067.1.g02690.1.sm.mkhc/Zjn_sc00002.1.g12620.1.sm.mkhc/Zjn_sc00037.1.g02380.1.sm.mkhc/Zjn_sc00008.1.g11880.1.sm.mkhc/Zjn_sc00107.1.g00440.1.am.mkhc/Zjn_sc00086.1.g00220.1.sm.mkhc/Zjn_sc00002.1.g02750.1.sm.mkhc	3	Zjn_sc00058.1.g01700.1.sm.mk/Zjn_sc00115.1.g00710.1.am.mkhc/novel.324
osa00905	Brassinosteroid biosynthesis	2/1618	10/3597	0.976825	0.999446	Zjn_sc00003.1.g00170.1.sm.mk/Zjn_sc00046.1.g00470.1.am.mkhc	-/-	osa:4347176/osa:4333399	2	1	Zjn_sc00046.1.g00470.1.am.mkhc	1	Zjn_sc00003.1.g00170.1.sm.mk
osa03410	Base excision repair	11/1618	38/3597	0.986134	0.999446	Zjn_sc00008.1.g04010.1.sm.mkhc/Zjn_sc00031.1.g02890.1.sm.mkhc/Zjn_sc00017.1.g03345.1.br/Zjn_sc00011.1.g00310.1.cf.mkhc/Zjn_sc00027.1.g00810.1.sm.mk/Zjn_sc00071.1.g03040.1.am.mk/Zjn_sc00008.1.g04310.1.sm.mkhc/Zjn_sc00017.1.g06380.1.am.mkhc/Zjn_sc00002.1.g15890.1.sm.mkhc/Zjn_sc00005.1.g00880.1.sm.mk/Zjn_sc00026.1.g01510.1.sm.mkhc	-/-/-/-/-/-/-/-/-/-/-	osa:4341682/osa:4349968/osa:4329639/osa:4324149/osa:4339711/osa:4344737/osa:4341640/osa:4348965/osa:4331489/osa:4326479/osa:4327080	11	6	Zjn_sc00031.1.g02890.1.sm.mkhc/Zjn_sc00011.1.g00310.1.cf.mkhc/Zjn_sc00071.1.g03040.1.am.mk/Zjn_sc00017.1.g06380.1.am.mkhc/Zjn_sc00002.1.g15890.1.sm.mkhc/Zjn_sc00005.1.g00880.1.sm.mk	5	Zjn_sc00008.1.g04010.1.sm.mkhc/Zjn_sc00017.1.g03345.1.br/Zjn_sc00027.1.g00810.1.sm.mk/Zjn_sc00008.1.g04310.1.sm.mkhc/Zjn_sc00026.1.g01510.1.sm.mkhc
osa03010	Ribosome	70/1618	188/3597	0.988763	0.999446	Zjn_sc00071.1.g03020.1.am.mkhc/Zjn_sc00002.1.g12500.1.sm.mkhc/Zjn_sc00007.1.g08470.1.sm.mk/Zjn_sc00004.1.g08980.1.sm.mk/Zjn_sc00071.1.g01330.1.am.mkhc/Zjn_sc00036.1.g04080.1.sm.mkhc/Zjn_sc00043.1.g01610.1.sm.mkhc/Zjn_sc00024.1.g01435.1.br/Zjn_sc00155.1.g00210.1.am.mkhc/Zjn_sc08941.1.g00010.1.am.mk/Zjn_sc00071.1.g00710.1.sm.mkhc/Zjn_sc00098.1.g00370.1.sm.mkhc/Zjn_sc00044.1.g03920.1.sm.mkhc/novel.5…	-/-/-/-/-/-/-/-/-/-/-/-/-/-/-/-/-/-/-/-/-/-/-/-/-/-/-/-/-/-/-/-/-/-/-/-/-/-/-/-/-/-/-/-/-/-/-/-/-/-/-/-/-/-/-/-/-/-/-/-/-/-/-/-/-/-/-/-/-/-	osa:4333308/osa:9272225/osa:4330370/osa:4330425/osa:4344590/osa:4326350/osa:4327104/osa:4337883/osa:4327989/osa:4325273/osa:4344516/osa:4338517/osa:4344162/osa:3131444/osa:4343020/osa:4332994/osa:4330020/osa:4337506/osa:4348846/osa:4333797/osa:4344524/osa:4343869/osa:4332737/osa:4343966/osa:4346044/osa:4332348/osa:9271228/osa:4346314/osa:4348935/osa:4347522/osa:4334580/osa:4327382/osa:4343909/osa…	70	52	Zjn_sc00071.1.g03020.1.am.mkhc/Zjn_sc00002.1.g12500.1.sm.mkhc/Zjn_sc00007.1.g08470.1.sm.mk/Zjn_sc00004.1.g08980.1.sm.mk/Zjn_sc00071.1.g01330.1.am.mkhc/Zjn_sc00036.1.g04080.1.sm.mkhc/Zjn_sc00043.1.g01610.1.sm.mkhc/Zjn_sc00155.1.g00210.1.am.mkhc/Zjn_sc08941.1.g00010.1.am.mk/Zjn_sc00071.1.g00710.1.sm.mkhc/Zjn_sc00098.1.g00370.1.sm.mkhc/Zjn_sc00044.1.g03920.1.sm.mkhc/Zjn_sc00010.1.g00380.1.sm.mkhc/Zj…	18	Zjn_sc00024.1.g01435.1.br/novel.582/Zjn_sc00044.1.g02360.1.sm.mk/Zjn_sc00020.1.g03580.1.cf.mkhc/Zjn_sc00020.1.g04780.1.sm.mkhc/novel.1141/Zjn_sc00046.1.g00540.1.sm.mkhc/Zjn_sc00014.1.g01400.1.sm.mkhc/novel.588/Zjn_sc00152.1.g00290.1.am.mk/Zjn_sc00044.1.g04550.1.sm.mk/novel.338/Zjn_sc00001.1.g06170.1.am.mk/novel.1789/Zjn_sc00001.1.g03320.1.am.mkhc/Zjn_sc00044.1.g04570.1.sm.mkhc/Zjn_sc00013.1.g0438…
osa00940	Phenylpropanoid biosynthesis	37/1618	110/3597	0.994675	0.999446	Zjn_sc00227.1.g00080.1.am.mk/Zjn_sc00008.1.g01710.1.sm.mkhc/Zjn_sc00056.1.g00270.1.sm.mkhc/Zjn_sc00093.1.g01200.1.sm.mk/Zjn_sc00042.1.g01860.1.sm.mkhc/Zjn_sc00043.1.g01890.1.am.mkhc/Zjn_sc00002.1.g10450.1.sm.mkhc/Zjn_sc00010.1.g04620.1.sm.mk/Zjn_sc00008.1.g03590.1.sm.mkhc/Zjn_sc00016.1.g05010.1.am.mk/Zjn_sc00043.1.g03220.1.am.mk/Zjn_sc00045.1.g02170.1.am.mkhc/Zjn_sc00053.1.g00770.1.am.mk/Zjn_sc00…	-/-/-/-/-/-/-/-/-/-/-/-/-/-/-/-/-/-/-/-/-/-/-/-/-/-/-/-/-/-/-/-/-/-/-/-/-	osa:9267647/osa:4341935/osa:9268348/osa:4340745/osa:4335223/osa:4338558/osa:4332041/osa:9267509/osa:4341718/osa:4337725/osa:4327908/osa:4328552/osa:4349240/osa:4344045/osa:4326968/osa:4342251/osa:4336088/osa:4330036/osa:4338956/osa:4326375/osa:4347545/osa:4337483/osa:4341870/osa:4344393/osa:4337892/osa:4347440/osa:4344146/osa:4348315/osa:4326273/osa:4347546/osa:4325106/osa:9269515/osa:4331438/osa…	37	21	Zjn_sc00056.1.g00270.1.sm.mkhc/Zjn_sc00043.1.g01890.1.am.mkhc/Zjn_sc00008.1.g03590.1.sm.mkhc/Zjn_sc00016.1.g05010.1.am.mk/Zjn_sc00045.1.g02170.1.am.mkhc/Zjn_sc00044.1.g03250.1.am.mk/Zjn_sc00005.1.g01640.1.am.mk/Zjn_sc00017.1.g00050.1.sm.mkhc/Zjn_sc00025.1.g03590.1.am.mkhc/Zjn_sc00037.1.g01300.1.am.mk/Zjn_sc00008.1.g08220.1.sm.mkhc/Zjn_sc00023.1.g07140.1.am.mk/Zjn_sc00068.1.g01330.1.sm.mkhc/Zjn_sc…	16	Zjn_sc00227.1.g00080.1.am.mk/Zjn_sc00008.1.g01710.1.sm.mkhc/Zjn_sc00093.1.g01200.1.sm.mk/Zjn_sc00042.1.g01860.1.sm.mkhc/Zjn_sc00002.1.g10450.1.sm.mkhc/Zjn_sc00010.1.g04620.1.sm.mk/Zjn_sc00043.1.g03220.1.am.mk/Zjn_sc00053.1.g00770.1.am.mk/Zjn_sc00132.1.g00440.1.sm.mk/Zjn_sc00194.1.g00250.1.sm.mk/Zjn_sc00016.1.g03810.1.cf.mkhc/Zjn_sc00018.1.g01820.1.am.mk/Zjn_sc00043.1.g02660.1.sm.mk/Zjn_sc00109.1.…
osa00040	Pentose and glucuronate interconversions	6/1618	31/3597	0.999318	0.999446	Zjn_sc00013.1.g04780.1.am.mkhc/Zjn_sc00001.1.g02440.1.sm.mkhc/Zjn_sc00031.1.g03640.1.am.mk/Zjn_sc00105.1.g00330.1.sm.mk/Zjn_sc00068.1.g02360.1.am.mkhc/Zjn_sc00018.1.g01100.1.sm.mkhc	-/-/-/-/-/-	osa:4352147/osa:4344059/osa:4350207/osa:4352874/osa:4341967/osa:4347508	6	5	Zjn_sc00013.1.g04780.1.am.mkhc/Zjn_sc00001.1.g02440.1.sm.mkhc/Zjn_sc00105.1.g00330.1.sm.mk/Zjn_sc00068.1.g02360.1.am.mkhc/Zjn_sc00018.1.g01100.1.sm.mkhc	1	Zjn_sc00031.1.g03640.1.am.mk
osa00520	Amino sugar and nucleotide sugar metabolism	35/1618	114/3597	0.999446	0.999446	Zjn_sc00004.1.g10000.1.sm.mkhc/Zjn_sc00004.1.g03180.1.am.mk/Zjn_sc00096.1.g01890.1.am.mkhc/Zjn_sc00014.1.g01965.1.br/Zjn_sc00080.1.g00380.1.sm.mkhc/Zjn_sc00028.1.g03220.1.sm.mkhc/Zjn_sc00154.1.g00420.1.am.mkhc/Zjn_sc00029.1.g05430.1.sm.mk/Zjn_sc00063.1.g02970.1.am.mkhc/Zjn_sc00040.1.g05120.1.am.mkhc/Zjn_sc00143.1.g00450.1.am.mkhc/Zjn_sc00012.1.g00720.1.am.mkhc/Zjn_sc00023.1.g04110.1.sm.mkhc/Zjn_s…	-/-/-/-/-/-/-/-/-/-/-/-/-/-/-/-/-/-/-/-/-/-/-/-/-/-/-/-/-/-/-/-/-/-/-	osa:4336977/osa:4336263/osa:4350861/osa:4333895/osa:4350824/osa:4351413/osa:4345415/osa:4326547/osa:4344584/osa:4345021/osa:4340579/osa:4339718/osa:4337139/osa:4338010/osa:4346723/osa:4352147/osa:4332424/osa:4337282/osa:4339153/osa:4324962/osa:4349267/osa:4344934/osa:4332084/osa:4323835/osa:4332373/osa:4334020/osa:4342646/osa:4348636/osa:4341967/osa:4339361/osa:4337011/osa:4338660/osa:4343697/osa…	35	22	Zjn_sc00004.1.g10000.1.sm.mkhc/Zjn_sc00014.1.g01965.1.br/Zjn_sc00028.1.g03220.1.sm.mkhc/Zjn_sc00029.1.g05430.1.sm.mk/Zjn_sc00143.1.g00450.1.am.mkhc/Zjn_sc00012.1.g00720.1.am.mkhc/Zjn_sc00023.1.g04110.1.sm.mkhc/Zjn_sc00107.1.g01680.1.sm.mkhc/Zjn_sc00013.1.g04780.1.am.mkhc/Zjn_sc00002.1.g06180.1.sm.mkhc/Zjn_sc00027.1.g06360.1.sm.mkhc/Zjn_sc00009.1.g03890.1.am.mkhc/Zjn_sc00102.1.g00840.1.sm.mk/Zjn_s…	13	Zjn_sc00004.1.g03180.1.am.mk/Zjn_sc00096.1.g01890.1.am.mkhc/Zjn_sc00080.1.g00380.1.sm.mkhc/Zjn_sc00154.1.g00420.1.am.mkhc/Zjn_sc00063.1.g02970.1.am.mkhc/Zjn_sc00040.1.g05120.1.am.mkhc/Zjn_sc00016.1.g02950.1.sm.mkhc/Zjn_sc00023.1.g05490.1.sm.mkhc/Zjn_sc00112.1.g00910.1.sm.mkhc/Zjn_sc00003.1.g07940.1.sm.mk/Zjn_sc00033.1.g02230.1.am.mkhc/Zjn_sc00012.1.g03640.1.sm.mkhc/Zjn_sc00004.1.g10150.1.sm.mkhc
