# Supplementary material for: Transcriptome Analysis Revealed a Positive Role of Ethephon on Chlorophyll Metabolism of Zoysia japonica under Cold Stress
Source: Plants (Basel). 2022 Feb 5;11(3):442. doi: 10.3390/plants11030442 (PMC8839986; doi:10.3390/plants11030442)
Supplement: Supplementary file 1 [file plants-11-00442-s001.zip › Table S3. GO enrichment of CE vs NT.xlsx]

## Sheet: CEvsNT_GOenrich
Category	GOID	Description	GeneRatio	BgRatio	pvalue	padj	geneID	geneName	Count	Up	Up_Gene_names	Down	Down_Gene_names
BP	GO:0009064	glutamine family amino acid metabolic process	11/3918	11/7807	0.000505059	0.0871106	Zjn_sc00151.1.g00180.1.sm.mkhc/Zjn_sc00003.1.g07820.1.sm.mkhc/Zjn_sc00002.1.g09820.1.sm.mkhc/Zjn_sc00044.1.g03940.1.sm.mkhc/Zjn_sc00011.1.g00150.1.sm.mkhc/Zjn_sc00023.1.g05410.1.sm.mkhc/Zjn_sc00001.1.g01810.1.am.mkhc/Zjn_sc00002.1.g06070.1.sm.mkhc/Zjn_sc00029.1.g02370.1.am.mkhc/Zjn_sc00013.1.g02100.1.sm.mkhc/Zjn_sc00007.1.g05620.1.sm.mkhc	-/-/-/-/-/-/-/-/-/-/-	11	3	Zjn_sc00151.1.g00180.1.sm.mkhc/Zjn_sc00002.1.g06070.1.sm.mkhc/Zjn_sc00013.1.g02100.1.sm.mkhc	8	Zjn_sc00003.1.g07820.1.sm.mkhc/Zjn_sc00002.1.g09820.1.sm.mkhc/Zjn_sc00044.1.g03940.1.sm.mkhc/Zjn_sc00011.1.g00150.1.sm.mkhc/Zjn_sc00023.1.g05410.1.sm.mkhc/Zjn_sc00001.1.g01810.1.am.mkhc/Zjn_sc00029.1.g02370.1.am.mkhc/Zjn_sc00007.1.g05620.1.sm.mkhc
BP	GO:0009084	glutamine family amino acid biosynthetic process	11/3918	11/7807	0.000505059	0.0871106	Zjn_sc00151.1.g00180.1.sm.mkhc/Zjn_sc00003.1.g07820.1.sm.mkhc/Zjn_sc00002.1.g09820.1.sm.mkhc/Zjn_sc00044.1.g03940.1.sm.mkhc/Zjn_sc00011.1.g00150.1.sm.mkhc/Zjn_sc00023.1.g05410.1.sm.mkhc/Zjn_sc00001.1.g01810.1.am.mkhc/Zjn_sc00002.1.g06070.1.sm.mkhc/Zjn_sc00029.1.g02370.1.am.mkhc/Zjn_sc00013.1.g02100.1.sm.mkhc/Zjn_sc00007.1.g05620.1.sm.mkhc	-/-/-/-/-/-/-/-/-/-/-	11	3	Zjn_sc00151.1.g00180.1.sm.mkhc/Zjn_sc00002.1.g06070.1.sm.mkhc/Zjn_sc00013.1.g02100.1.sm.mkhc	8	Zjn_sc00003.1.g07820.1.sm.mkhc/Zjn_sc00002.1.g09820.1.sm.mkhc/Zjn_sc00044.1.g03940.1.sm.mkhc/Zjn_sc00011.1.g00150.1.sm.mkhc/Zjn_sc00023.1.g05410.1.sm.mkhc/Zjn_sc00001.1.g01810.1.am.mkhc/Zjn_sc00029.1.g02370.1.am.mkhc/Zjn_sc00007.1.g05620.1.sm.mkhc
BP	GO:0015698	inorganic anion transport	22/3918	27/7807	0.00079328	0.0871106	Zjn_sc00017.1.g01610.1.am.mk/Zjn_sc00011.1.g01090.1.sm.mkhc/Zjn_sc00011.1.g01890.1.sm.mk/Zjn_sc00002.1.g11710.1.am.mkhc/Zjn_sc00002.1.g11740.1.sm.mkhc/Zjn_sc00017.1.g03080.1.am.mkhc/Zjn_sc00013.1.g00960.1.sm.mkhc/Zjn_sc00003.1.g09500.1.sm.mkhc/Zjn_sc00047.1.g03890.1.sm.mkhc/Zjn_sc00015.1.g00510.1.am.mkhc/Zjn_sc00004.1.g11660.1.sm.mkhc/Zjn_sc00106.1.g00090.1.sm.mkhc/Zjn_sc00003.1.g14900.1.sm.mkhc/…	-/-/-/-/-/-/-/-/-/-/-/-/-/-/-/-/-/-/-/-/-/-	22	8	Zjn_sc00011.1.g01090.1.sm.mkhc/Zjn_sc00047.1.g03890.1.sm.mkhc/Zjn_sc00003.1.g14900.1.sm.mkhc/Zjn_sc00007.1.g06530.1.sm.mkhc/Zjn_sc00029.1.g00230.1.am.mk/Zjn_sc00007.1.g00300.1.am.mk/Zjn_sc00002.1.g17000.1.sm.mkhc/Zjn_sc00095.1.g00560.1.am.mk	14	Zjn_sc00017.1.g01610.1.am.mk/Zjn_sc00011.1.g01890.1.sm.mk/Zjn_sc00002.1.g11710.1.am.mkhc/Zjn_sc00002.1.g11740.1.sm.mkhc/Zjn_sc00017.1.g03080.1.am.mkhc/Zjn_sc00013.1.g00960.1.sm.mkhc/Zjn_sc00003.1.g09500.1.sm.mkhc/Zjn_sc00015.1.g00510.1.am.mkhc/Zjn_sc00004.1.g11660.1.sm.mkhc/Zjn_sc00106.1.g00090.1.sm.mkhc/Zjn_sc00006.1.g02720.1.sm.mkhc/Zjn_sc00065.1.g00940.1.sm.mk/Zjn_sc00015.1.g04990.1.sm.mkhc/Zj…
BP	GO:0015988	energy coupled proton transmembrane transport, against electrochemical gradient	17/3918	20/7807	0.00134275	0.0871106	Zjn_sc00097.1.g00910.1.am.mkhc/Zjn_sc00036.1.g00170.1.sm.mkhc/Zjn_sc00012.1.g00230.1.sm.mkhc/Zjn_sc00008.1.g11830.1.am.mkhc/Zjn_sc00502.1.g00010.1.am.mk/Zjn_sc00144.1.g00620.1.am.mkhc/Zjn_sc00002.1.g07950.1.am.mkhc/Zjn_sc00037.1.g00440.1.am.mkhc/Zjn_sc00003.1.g06240.1.sm.mkhc/Zjn_sc00029.1.g00880.1.sm.mkhc/Zjn_sc00077.1.g00620.1.am.mkhc/Zjn_sc00017.1.g03590.1.am.mk/Zjn_sc00040.1.g04400.1.sm.mkhc/…	-/-/-/-/-/-/-/-/-/-/-/-/-/-/-/-/-	17	7	Zjn_sc00097.1.g00910.1.am.mkhc/Zjn_sc00502.1.g00010.1.am.mk/Zjn_sc00144.1.g00620.1.am.mkhc/Zjn_sc00037.1.g00440.1.am.mkhc/Zjn_sc00077.1.g00620.1.am.mkhc/Zjn_sc00017.1.g03590.1.am.mk/Zjn_sc00009.1.g07520.1.sm.mkhc	10	Zjn_sc00036.1.g00170.1.sm.mkhc/Zjn_sc00012.1.g00230.1.sm.mkhc/Zjn_sc00008.1.g11830.1.am.mkhc/Zjn_sc00002.1.g07950.1.am.mkhc/Zjn_sc00003.1.g06240.1.sm.mkhc/Zjn_sc00029.1.g00880.1.sm.mkhc/Zjn_sc00040.1.g04400.1.sm.mkhc/Zjn_sc00031.1.g02000.1.sm.mkhc/Zjn_sc00016.1.g06330.1.sm.mkhc/Zjn_sc00001.1.g07390.1.sm.mkhc
BP	GO:0015991	ATP hydrolysis coupled proton transport	17/3918	20/7807	0.00134275	0.0871106	Zjn_sc00097.1.g00910.1.am.mkhc/Zjn_sc00036.1.g00170.1.sm.mkhc/Zjn_sc00012.1.g00230.1.sm.mkhc/Zjn_sc00008.1.g11830.1.am.mkhc/Zjn_sc00502.1.g00010.1.am.mk/Zjn_sc00144.1.g00620.1.am.mkhc/Zjn_sc00002.1.g07950.1.am.mkhc/Zjn_sc00037.1.g00440.1.am.mkhc/Zjn_sc00003.1.g06240.1.sm.mkhc/Zjn_sc00029.1.g00880.1.sm.mkhc/Zjn_sc00077.1.g00620.1.am.mkhc/Zjn_sc00017.1.g03590.1.am.mk/Zjn_sc00040.1.g04400.1.sm.mkhc/…	-/-/-/-/-/-/-/-/-/-/-/-/-/-/-/-/-	17	7	Zjn_sc00097.1.g00910.1.am.mkhc/Zjn_sc00502.1.g00010.1.am.mk/Zjn_sc00144.1.g00620.1.am.mkhc/Zjn_sc00037.1.g00440.1.am.mkhc/Zjn_sc00077.1.g00620.1.am.mkhc/Zjn_sc00017.1.g03590.1.am.mk/Zjn_sc00009.1.g07520.1.sm.mkhc	10	Zjn_sc00036.1.g00170.1.sm.mkhc/Zjn_sc00012.1.g00230.1.sm.mkhc/Zjn_sc00008.1.g11830.1.am.mkhc/Zjn_sc00002.1.g07950.1.am.mkhc/Zjn_sc00003.1.g06240.1.sm.mkhc/Zjn_sc00029.1.g00880.1.sm.mkhc/Zjn_sc00040.1.g04400.1.sm.mkhc/Zjn_sc00031.1.g02000.1.sm.mkhc/Zjn_sc00016.1.g06330.1.sm.mkhc/Zjn_sc00001.1.g07390.1.sm.mkhc
BP	GO:0090662	ATP hydrolysis coupled transmembrane transport	17/3918	20/7807	0.00134275	0.0871106	Zjn_sc00097.1.g00910.1.am.mkhc/Zjn_sc00036.1.g00170.1.sm.mkhc/Zjn_sc00012.1.g00230.1.sm.mkhc/Zjn_sc00008.1.g11830.1.am.mkhc/Zjn_sc00502.1.g00010.1.am.mk/Zjn_sc00144.1.g00620.1.am.mkhc/Zjn_sc00002.1.g07950.1.am.mkhc/Zjn_sc00037.1.g00440.1.am.mkhc/Zjn_sc00003.1.g06240.1.sm.mkhc/Zjn_sc00029.1.g00880.1.sm.mkhc/Zjn_sc00077.1.g00620.1.am.mkhc/Zjn_sc00017.1.g03590.1.am.mk/Zjn_sc00040.1.g04400.1.sm.mkhc/…	-/-/-/-/-/-/-/-/-/-/-/-/-/-/-/-/-	17	7	Zjn_sc00097.1.g00910.1.am.mkhc/Zjn_sc00502.1.g00010.1.am.mk/Zjn_sc00144.1.g00620.1.am.mkhc/Zjn_sc00037.1.g00440.1.am.mkhc/Zjn_sc00077.1.g00620.1.am.mkhc/Zjn_sc00017.1.g03590.1.am.mk/Zjn_sc00009.1.g07520.1.sm.mkhc	10	Zjn_sc00036.1.g00170.1.sm.mkhc/Zjn_sc00012.1.g00230.1.sm.mkhc/Zjn_sc00008.1.g11830.1.am.mkhc/Zjn_sc00002.1.g07950.1.am.mkhc/Zjn_sc00003.1.g06240.1.sm.mkhc/Zjn_sc00029.1.g00880.1.sm.mkhc/Zjn_sc00040.1.g04400.1.sm.mkhc/Zjn_sc00031.1.g02000.1.sm.mkhc/Zjn_sc00016.1.g06330.1.sm.mkhc/Zjn_sc00001.1.g07390.1.sm.mkhc
BP	GO:0099131	ATP hydrolysis coupled ion transmembrane transport	17/3918	20/7807	0.00134275	0.0871106	Zjn_sc00097.1.g00910.1.am.mkhc/Zjn_sc00036.1.g00170.1.sm.mkhc/Zjn_sc00012.1.g00230.1.sm.mkhc/Zjn_sc00008.1.g11830.1.am.mkhc/Zjn_sc00502.1.g00010.1.am.mk/Zjn_sc00144.1.g00620.1.am.mkhc/Zjn_sc00002.1.g07950.1.am.mkhc/Zjn_sc00037.1.g00440.1.am.mkhc/Zjn_sc00003.1.g06240.1.sm.mkhc/Zjn_sc00029.1.g00880.1.sm.mkhc/Zjn_sc00077.1.g00620.1.am.mkhc/Zjn_sc00017.1.g03590.1.am.mk/Zjn_sc00040.1.g04400.1.sm.mkhc/…	-/-/-/-/-/-/-/-/-/-/-/-/-/-/-/-/-	17	7	Zjn_sc00097.1.g00910.1.am.mkhc/Zjn_sc00502.1.g00010.1.am.mk/Zjn_sc00144.1.g00620.1.am.mkhc/Zjn_sc00037.1.g00440.1.am.mkhc/Zjn_sc00077.1.g00620.1.am.mkhc/Zjn_sc00017.1.g03590.1.am.mk/Zjn_sc00009.1.g07520.1.sm.mkhc	10	Zjn_sc00036.1.g00170.1.sm.mkhc/Zjn_sc00012.1.g00230.1.sm.mkhc/Zjn_sc00008.1.g11830.1.am.mkhc/Zjn_sc00002.1.g07950.1.am.mkhc/Zjn_sc00003.1.g06240.1.sm.mkhc/Zjn_sc00029.1.g00880.1.sm.mkhc/Zjn_sc00040.1.g04400.1.sm.mkhc/Zjn_sc00031.1.g02000.1.sm.mkhc/Zjn_sc00016.1.g06330.1.sm.mkhc/Zjn_sc00001.1.g07390.1.sm.mkhc
BP	GO:0099132	ATP hydrolysis coupled cation transmembrane transport	17/3918	20/7807	0.00134275	0.0871106	Zjn_sc00097.1.g00910.1.am.mkhc/Zjn_sc00036.1.g00170.1.sm.mkhc/Zjn_sc00012.1.g00230.1.sm.mkhc/Zjn_sc00008.1.g11830.1.am.mkhc/Zjn_sc00502.1.g00010.1.am.mk/Zjn_sc00144.1.g00620.1.am.mkhc/Zjn_sc00002.1.g07950.1.am.mkhc/Zjn_sc00037.1.g00440.1.am.mkhc/Zjn_sc00003.1.g06240.1.sm.mkhc/Zjn_sc00029.1.g00880.1.sm.mkhc/Zjn_sc00077.1.g00620.1.am.mkhc/Zjn_sc00017.1.g03590.1.am.mk/Zjn_sc00040.1.g04400.1.sm.mkhc/…	-/-/-/-/-/-/-/-/-/-/-/-/-/-/-/-/-	17	7	Zjn_sc00097.1.g00910.1.am.mkhc/Zjn_sc00502.1.g00010.1.am.mk/Zjn_sc00144.1.g00620.1.am.mkhc/Zjn_sc00037.1.g00440.1.am.mkhc/Zjn_sc00077.1.g00620.1.am.mkhc/Zjn_sc00017.1.g03590.1.am.mk/Zjn_sc00009.1.g07520.1.sm.mkhc	10	Zjn_sc00036.1.g00170.1.sm.mkhc/Zjn_sc00012.1.g00230.1.sm.mkhc/Zjn_sc00008.1.g11830.1.am.mkhc/Zjn_sc00002.1.g07950.1.am.mkhc/Zjn_sc00003.1.g06240.1.sm.mkhc/Zjn_sc00029.1.g00880.1.sm.mkhc/Zjn_sc00040.1.g04400.1.sm.mkhc/Zjn_sc00031.1.g02000.1.sm.mkhc/Zjn_sc00016.1.g06330.1.sm.mkhc/Zjn_sc00001.1.g07390.1.sm.mkhc
BP	GO:0006820	anion transport	54/3918	82/7807	0.00288218	0.166206	Zjn_sc00007.1.g07860.1.sm.mk/Zjn_sc00131.1.g00800.1.am.mkhc/Zjn_sc00050.1.g02580.1.am.mk/Zjn_sc00087.1.g00550.1.am.mk/Zjn_sc00017.1.g01610.1.am.mk/Zjn_sc00011.1.g01090.1.sm.mkhc/Zjn_sc00015.1.g00770.1.sm.mk/Zjn_sc00105.1.g00620.1.sm.mkhc/Zjn_sc00011.1.g01890.1.sm.mk/Zjn_sc00002.1.g11710.1.am.mkhc/Zjn_sc00002.1.g11740.1.sm.mkhc/Zjn_sc00017.1.g03080.1.am.mkhc/Zjn_sc01032.1.g00010.1.sm.mkhc/Zjn_sc00…	-/-/-/-/-/-/-/-/-/-/-/-/-/-/-/-/-/-/-/-/-/-/-/-/-/-/-/-/-/-/-/-/-/-/-/-/-/-/-/-/-/-/-/-/-/-/-/-/-/-/-/-/-/-	54	20	Zjn_sc00050.1.g02580.1.am.mk/Zjn_sc00011.1.g01090.1.sm.mkhc/Zjn_sc01032.1.g00010.1.sm.mkhc/Zjn_sc00047.1.g03890.1.sm.mkhc/Zjn_sc00009.1.g01260.1.am.mkhc/Zjn_sc00018.1.g00370.1.am.mk/Zjn_sc00008.1.g03110.1.sm.mk/Zjn_sc00005.1.g04620.1.sm.mk/Zjn_sc00003.1.g14900.1.sm.mkhc/Zjn_sc00030.1.g00800.1.am.mk/Zjn_sc00037.1.g00590.1.sm.mkhc/Zjn_sc00007.1.g06530.1.sm.mkhc/Zjn_sc00067.1.g01100.1.am.mk/Zjn_sc00…	34	Zjn_sc00007.1.g07860.1.sm.mk/Zjn_sc00131.1.g00800.1.am.mkhc/Zjn_sc00087.1.g00550.1.am.mk/Zjn_sc00017.1.g01610.1.am.mk/Zjn_sc00015.1.g00770.1.sm.mk/Zjn_sc00105.1.g00620.1.sm.mkhc/Zjn_sc00011.1.g01890.1.sm.mk/Zjn_sc00002.1.g11710.1.am.mkhc/Zjn_sc00002.1.g11740.1.sm.mkhc/Zjn_sc00017.1.g03080.1.am.mkhc/Zjn_sc00088.1.g00690.1.am.mkhc/Zjn_sc00036.1.g02810.1.am.mk/Zjn_sc00009.1.g01250.1.sm.mk/Zjn_sc0038…
BP	GO:0006457	protein folding	57/3918	88/7807	0.00389496	0.202148	Zjn_sc00039.1.g00330.1.sm.mkhc/Zjn_sc00049.1.g02970.1.sm.mkhc/Zjn_sc00004.1.g01100.1.sm.mkhc/Zjn_sc00134.1.g00440.1.sm.mkhc/Zjn_sc00039.1.g02160.1.sm.mkhc/Zjn_sc00012.1.g01640.1.sm.mkhc/Zjn_sc00106.1.g00030.1.sm.mkhc/Zjn_sc00037.1.g01780.1.sm.mkhc/Zjn_sc00019.1.g03460.1.sm.mkhc/Zjn_sc00004.1.g00250.1.sm.mkhc/Zjn_sc00007.1.g02900.1.sm.mkhc/Zjn_sc00030.1.g00390.1.sm.mkhc/Zjn_sc00106.1.g00420.1.sm.m…	-/-/-/-/-/-/-/-/-/-/-/-/-/-/-/-/-/-/-/-/-/-/-/-/-/-/-/-/-/-/-/-/-/-/-/-/-/-/-/-/-/-/-/-/-/-/-/-/-/-/-/-/-/-/-/-/-	57	43	Zjn_sc00039.1.g00330.1.sm.mkhc/Zjn_sc00049.1.g02970.1.sm.mkhc/Zjn_sc00004.1.g01100.1.sm.mkhc/Zjn_sc00134.1.g00440.1.sm.mkhc/Zjn_sc00039.1.g02160.1.sm.mkhc/Zjn_sc00012.1.g01640.1.sm.mkhc/Zjn_sc00106.1.g00030.1.sm.mkhc/Zjn_sc00037.1.g01780.1.sm.mkhc/Zjn_sc00004.1.g00250.1.sm.mkhc/Zjn_sc00007.1.g02900.1.sm.mkhc/Zjn_sc00030.1.g00390.1.sm.mkhc/Zjn_sc00106.1.g00420.1.sm.mkhc/Zjn_sc00015.1.g05060.1.sm.m…	14	Zjn_sc00019.1.g03460.1.sm.mkhc/Zjn_sc00004.1.g06520.1.sm.mkhc/Zjn_sc00047.1.g01820.1.sm.mkhc/Zjn_sc00060.1.g02030.1.sm.mkhc/Zjn_sc00068.1.g02640.1.sm.mk/Zjn_sc00085.1.g01050.1.am.mkhc/Zjn_sc00087.1.g00250.1.sm.mkhc/Zjn_sc00015.1.g07970.1.sm.mkhc/Zjn_sc00134.1.g00220.1.sm.mk/Zjn_sc00008.1.g02900.1.sm.mkhc/Zjn_sc00026.1.g00130.1.am.mkhc/Zjn_sc00063.1.g01450.1.sm.mkhc/Zjn_sc00005.1.g07860.1.am.mk/Zj…
BP	GO:0006811	ion transport	204/3918	358/7807	0.00490078	0.231227	Zjn_sc00001.1.g01360.1.sm.mkhc/Zjn_sc00003.1.g12130.1.sm.mkhc/Zjn_sc00007.1.g07860.1.sm.mk/Zjn_sc00005.1.g02170.1.sm.mk/Zjn_sc00032.1.g02050.1.sm.mkhc/Zjn_sc00017.1.g04160.1.sm.mkhc/Zjn_sc00009.1.g09870.1.am.mk/Zjn_sc00014.1.g09070.1.am.mk/Zjn_sc00004.1.g02200.1.sm.mkhc/Zjn_sc00044.1.g02340.1.am.mk/Zjn_sc00085.1.g00950.1.am.mkhc/Zjn_sc00131.1.g00800.1.am.mkhc/Zjn_sc00050.1.g02580.1.am.mk/Zjn_sc00…	-/-/-/-/-/-/-/-/-/-/-/-/-/-/-/-/-/-/-/-/-/-/-/-/-/-/-/-/-/-/-/-/-/-/-/-/-/-/-/-/-/-/-/-/-/-/-/-/-/-/-/-/-/-/-/-/-/-/-/-/-/-/-/-/-/-/-/-/-/-/-/-/-/-/-/-/-/-/-/-/-/-/-/-/-/-/-/-/-/-/-/-/-/-/-/-/-/-/-/-/-/-/-/-/-/-/-/-/-/-/-/-/-/-/-/-/-/-/-/-/-/-/-/-/-/-/-/-	204	85	Zjn_sc00032.1.g02050.1.sm.mkhc/Zjn_sc00014.1.g09070.1.am.mk/Zjn_sc00004.1.g02200.1.sm.mkhc/Zjn_sc00044.1.g02340.1.am.mk/Zjn_sc00050.1.g02580.1.am.mk/Zjn_sc00162.1.g00120.1.am.mk/Zjn_sc00068.1.g02330.1.am.mkhc/Zjn_sc00097.1.g00910.1.am.mkhc/Zjn_sc00011.1.g01090.1.sm.mkhc/Zjn_sc00102.1.g01080.1.am.mkhc/Zjn_sc00049.1.g01830.1.sm.mkhc/Zjn_sc00108.1.g00580.1.sm.mkhc/Zjn_sc00103.1.g00470.1.am.mk/Zjn_sc…	119	Zjn_sc00001.1.g01360.1.sm.mkhc/Zjn_sc00003.1.g12130.1.sm.mkhc/Zjn_sc00007.1.g07860.1.sm.mk/Zjn_sc00005.1.g02170.1.sm.mk/Zjn_sc00017.1.g04160.1.sm.mkhc/Zjn_sc00009.1.g09870.1.am.mk/Zjn_sc00085.1.g00950.1.am.mkhc/Zjn_sc00131.1.g00800.1.am.mkhc/Zjn_sc00087.1.g00550.1.am.mk/Zjn_sc00060.1.g00750.1.sm.mkhc/Zjn_sc00146.1.g00380.1.sm.mkhc/Zjn_sc00017.1.g01610.1.am.mk/Zjn_sc00041.1.g02680.1.am.mk/Zjn_sc00…
BP	GO:0015979	photosynthesis	41/3918	62/7807	0.00798701	0.345438	Zjn_sc00162.1.g00250.1.am.mk/Zjn_sc00009.1.g01570.1.sm.mkhc/Zjn_sc00040.1.g02730.1.sm.mk/Zjn_sc00097.1.g00210.1.sm.mkhc/Zjn_sc00001.1.g07670.1.sm.mkhc/Zjn_sc00063.1.g00090.1.am.mkhc/Zjn_sc00056.1.g02670.1.sm.mkhc/Zjn_sc00018.1.g02290.1.am.mk/Zjn_sc00008.1.g12050.1.sm.mkhc/Zjn_sc00051.1.g02460.1.am.mk/Zjn_sc00071.1.g00930.1.sm.mk/Zjn_sc00112.1.g00640.1.sm.mkhc/Zjn_sc00044.1.g04510.1.sm.mk/Zjn_sc00…	-/-/-/-/-/-/-/-/-/-/-/-/-/-/-/-/-/-/-/-/-/-/-/-/-/-/-/-/-/-/-/-/-/-/-/-/-/-/-/-/-	41	13	Zjn_sc00162.1.g00250.1.am.mk/Zjn_sc00040.1.g02730.1.sm.mk/Zjn_sc00020.1.g00170.1.am.mk/Zjn_sc00004.1.g04820.1.sm.mk/Zjn_sc00014.1.g04050.1.sm.mkhc/Zjn_sc00002.1.g16430.1.sm.mkhc/Zjn_sc00015.1.g05620.1.am.mk/novel.1620/Zjn_sc00058.1.g02320.1.sm.mk/Zjn_sc00014.1.g03050.1.sm.mkhc/Zjn_sc00004.1.g05170.1.am.mk/Zjn_sc00017.1.g02410.1.am.mk/Zjn_sc00013.1.g07750.1.am.mk	28	Zjn_sc00009.1.g01570.1.sm.mkhc/Zjn_sc00097.1.g00210.1.sm.mkhc/Zjn_sc00001.1.g07670.1.sm.mkhc/Zjn_sc00063.1.g00090.1.am.mkhc/Zjn_sc00056.1.g02670.1.sm.mkhc/Zjn_sc00018.1.g02290.1.am.mk/Zjn_sc00008.1.g12050.1.sm.mkhc/Zjn_sc00051.1.g02460.1.am.mk/Zjn_sc00071.1.g00930.1.sm.mk/Zjn_sc00112.1.g00640.1.sm.mkhc/Zjn_sc00044.1.g04510.1.sm.mk/Zjn_sc00012.1.g01780.1.am.mk/Zjn_sc00148.1.g00140.1.sm.mkhc/Zjn_sc…
BP	GO:0009116	nucleoside metabolic process	15/3918	19/7807	0.00995195	0.368933	Zjn_sc00024.1.g01460.1.sm.mkhc/Zjn_sc00141.1.g00810.1.sm.mk/Zjn_sc00022.1.g03260.1.sm.mkhc/Zjn_sc00016.1.g03110.1.sm.mk/Zjn_sc00095.1.g00500.1.sm.mkhc/Zjn_sc00011.1.g01560.1.sm.mk/Zjn_sc00038.1.g03360.1.am.mkhc/Zjn_sc00034.1.g01190.1.sm.mkhc/Zjn_sc00067.1.g01410.1.sm.mkhc/Zjn_sc00029.1.g03970.1.am.mk/Zjn_sc00004.1.g03850.1.sm.mkhc/Zjn_sc00017.1.g00580.1.sm.mkhc/Zjn_sc03365.1.g00010.1.cf.mkhc/Zjn_…	-/-/-/-/-/-/-/-/-/-/-/-/-/-/-	15	6	Zjn_sc00141.1.g00810.1.sm.mk/Zjn_sc00095.1.g00500.1.sm.mkhc/Zjn_sc00034.1.g01190.1.sm.mkhc/Zjn_sc00029.1.g03970.1.am.mk/Zjn_sc03365.1.g00010.1.cf.mkhc/Zjn_sc00105.1.g01300.1.am.mkhc	9	Zjn_sc00024.1.g01460.1.sm.mkhc/Zjn_sc00022.1.g03260.1.sm.mkhc/Zjn_sc00016.1.g03110.1.sm.mk/Zjn_sc00011.1.g01560.1.sm.mk/Zjn_sc00038.1.g03360.1.am.mkhc/Zjn_sc00067.1.g01410.1.sm.mkhc/Zjn_sc00004.1.g03850.1.sm.mkhc/Zjn_sc00017.1.g00580.1.sm.mkhc/Zjn_sc00004.1.g12520.1.sm.mkhc
BP	GO:1901657	glycosyl compound metabolic process	15/3918	19/7807	0.00995195	0.368933	Zjn_sc00024.1.g01460.1.sm.mkhc/Zjn_sc00141.1.g00810.1.sm.mk/Zjn_sc00022.1.g03260.1.sm.mkhc/Zjn_sc00016.1.g03110.1.sm.mk/Zjn_sc00095.1.g00500.1.sm.mkhc/Zjn_sc00011.1.g01560.1.sm.mk/Zjn_sc00038.1.g03360.1.am.mkhc/Zjn_sc00034.1.g01190.1.sm.mkhc/Zjn_sc00067.1.g01410.1.sm.mkhc/Zjn_sc00029.1.g03970.1.am.mk/Zjn_sc00004.1.g03850.1.sm.mkhc/Zjn_sc00017.1.g00580.1.sm.mkhc/Zjn_sc03365.1.g00010.1.cf.mkhc/Zjn_…	-/-/-/-/-/-/-/-/-/-/-/-/-/-/-	15	6	Zjn_sc00141.1.g00810.1.sm.mk/Zjn_sc00095.1.g00500.1.sm.mkhc/Zjn_sc00034.1.g01190.1.sm.mkhc/Zjn_sc00029.1.g03970.1.am.mk/Zjn_sc03365.1.g00010.1.cf.mkhc/Zjn_sc00105.1.g01300.1.am.mkhc	9	Zjn_sc00024.1.g01460.1.sm.mkhc/Zjn_sc00022.1.g03260.1.sm.mkhc/Zjn_sc00016.1.g03110.1.sm.mk/Zjn_sc00011.1.g01560.1.sm.mk/Zjn_sc00038.1.g03360.1.am.mkhc/Zjn_sc00067.1.g01410.1.sm.mkhc/Zjn_sc00004.1.g03850.1.sm.mkhc/Zjn_sc00017.1.g00580.1.sm.mkhc/Zjn_sc00004.1.g12520.1.sm.mkhc
BP	GO:0006821	chloride transport	9/3918	10/7807	0.0110327	0.381732	Zjn_sc00011.1.g01090.1.sm.mkhc/Zjn_sc00017.1.g03080.1.am.mkhc/Zjn_sc00013.1.g00960.1.sm.mkhc/Zjn_sc00004.1.g11660.1.sm.mkhc/Zjn_sc00106.1.g00090.1.sm.mkhc/Zjn_sc00007.1.g06530.1.sm.mkhc/Zjn_sc00095.1.g00560.1.am.mk/Zjn_sc00006.1.g02720.1.sm.mkhc/Zjn_sc00015.1.g04990.1.sm.mkhc	-/-/-/-/-/-/-/-/-	9	3	Zjn_sc00011.1.g01090.1.sm.mkhc/Zjn_sc00007.1.g06530.1.sm.mkhc/Zjn_sc00095.1.g00560.1.am.mk	6	Zjn_sc00017.1.g03080.1.am.mkhc/Zjn_sc00013.1.g00960.1.sm.mkhc/Zjn_sc00004.1.g11660.1.sm.mkhc/Zjn_sc00106.1.g00090.1.sm.mkhc/Zjn_sc00006.1.g02720.1.sm.mkhc/Zjn_sc00015.1.g04990.1.sm.mkhc
BP	GO:0044711	single-organism biosynthetic process	202/3918	360/7807	0.0122099	0.396059	Zjn_sc00153.1.g00060.1.sm.mkhc/Zjn_sc00022.1.g06400.1.sm.mkhc/Zjn_sc00073.1.g01050.1.sm.mkhc/Zjn_sc00013.1.g00360.1.am.mkhc/Zjn_sc00030.1.g01280.1.sm.mkhc/Zjn_sc00105.1.g00590.1.sm.mkhc/Zjn_sc00007.1.g10110.1.sm.mkhc/Zjn_sc00088.1.g00640.1.sm.mkhc/Zjn_sc00016.1.g03420.1.sm.mkhc/Zjn_sc00071.1.g02790.1.am.mk/Zjn_sc00120.1.g00070.1.am.mkhc/Zjn_sc00023.1.g00950.1.am.mk/Zjn_sc00029.1.g06070.1.sm.mkhc/…	-/-/-/-/-/-/-/-/-/-/-/-/-/-/-/-/-/-/-/-/-/-/-/-/-/-/-/-/-/-/-/-/-/-/-/-/-/-/-/-/-/-/-/-/-/-/-/-/-/-/-/-/-/-/-/-/-/-/-/-/-/-/-/-/-/-/-/-/-/-/-/-/-/-/-/-/-/-/-/-/-/-/-/-/-/-/-/-/-/-/-/-/-/-/-/-/-/-/-/-/-/-/-/-/-/-/-/-/-/-/-/-/-/-/-/-/-/-/-/-/-/-/-/-/-/-/-/-	202	102	Zjn_sc00073.1.g01050.1.sm.mkhc/Zjn_sc00013.1.g00360.1.am.mkhc/Zjn_sc00030.1.g01280.1.sm.mkhc/Zjn_sc00105.1.g00590.1.sm.mkhc/Zjn_sc00088.1.g00640.1.sm.mkhc/Zjn_sc00016.1.g03420.1.sm.mkhc/Zjn_sc00071.1.g02790.1.am.mk/Zjn_sc00120.1.g00070.1.am.mkhc/Zjn_sc00029.1.g06070.1.sm.mkhc/Zjn_sc00018.1.g07490.1.sm.mk/Zjn_sc00002.1.g16820.1.sm.mk/Zjn_sc00008.1.g11690.1.am.mk/Zjn_sc00030.1.g00120.1.sm.mkhc/Zjn_…	100	Zjn_sc00153.1.g00060.1.sm.mkhc/Zjn_sc00022.1.g06400.1.sm.mkhc/Zjn_sc00007.1.g10110.1.sm.mkhc/Zjn_sc00023.1.g00950.1.am.mk/Zjn_sc00044.1.g05240.1.sm.mk/Zjn_sc00036.1.g02160.1.am.mkhc/novel.90/Zjn_sc00140.1.g00250.1.am.mkhc/Zjn_sc00069.1.g02210.1.am.mk/Zjn_sc00029.1.g04890.1.am.mkhc/Zjn_sc00004.1.g07930.1.am.mk/Zjn_sc00027.1.g04330.1.sm.mkhc/Zjn_sc00091.1.g00600.1.sm.mkhc/Zjn_sc00002.1.g07580.1.sm.…
BP	GO:0044723	single-organism carbohydrate metabolic process	114/3918	197/7807	0.0171995	0.502522	Zjn_sc00153.1.g00060.1.sm.mkhc/Zjn_sc00022.1.g06400.1.sm.mkhc/Zjn_sc00030.1.g01280.1.sm.mkhc/Zjn_sc00007.1.g10110.1.sm.mkhc/Zjn_sc00016.1.g03420.1.sm.mkhc/Zjn_sc00071.1.g02790.1.am.mk/Zjn_sc00120.1.g00070.1.am.mkhc/Zjn_sc00011.1.g07150.1.sm.mkhc/Zjn_sc00029.1.g06070.1.sm.mkhc/Zjn_sc00018.1.g07490.1.sm.mk/Zjn_sc00008.1.g11690.1.am.mk/Zjn_sc00030.1.g00120.1.sm.mkhc/Zjn_sc00010.1.g01430.1.sm.mk/Zjn_…	-/-/-/-/-/-/-/-/-/-/-/-/-/-/-/-/-/-/-/-/-/-/-/-/-/-/-/-/-/-/-/-/-/-/-/-/-/-/-/-/-/-/-/-/-/-/-/-/-/-/-/-/-/-/-/-/-/-/-/-/-/-/-/-/-/-/-/-/-/-/-/-/-/-/-/-/-/-/-/-/-/-/-/-/-/-/-/-/-/-/-/-/-/-/-/-/-/-/-/-/-/-/-/-/-/-/-/-/-/-/-/-/-/-	114	54	Zjn_sc00030.1.g01280.1.sm.mkhc/Zjn_sc00016.1.g03420.1.sm.mkhc/Zjn_sc00071.1.g02790.1.am.mk/Zjn_sc00120.1.g00070.1.am.mkhc/Zjn_sc00029.1.g06070.1.sm.mkhc/Zjn_sc00018.1.g07490.1.sm.mk/Zjn_sc00008.1.g11690.1.am.mk/Zjn_sc00030.1.g00120.1.sm.mkhc/Zjn_sc00010.1.g01430.1.sm.mk/Zjn_sc00001.1.g12030.1.sm.mkhc/Zjn_sc00149.1.g00030.1.sm.mkhc/Zjn_sc00068.1.g03670.1.sm.mkhc/Zjn_sc00020.1.g05580.1.sm.mkhc/Zjn_…	60	Zjn_sc00153.1.g00060.1.sm.mkhc/Zjn_sc00022.1.g06400.1.sm.mkhc/Zjn_sc00007.1.g10110.1.sm.mkhc/Zjn_sc00011.1.g07150.1.sm.mkhc/Zjn_sc00069.1.g02210.1.am.mk/Zjn_sc00033.1.g01740.1.am.mkhc/Zjn_sc00022.1.g01850.1.am.mkhc/Zjn_sc00029.1.g04890.1.am.mkhc/Zjn_sc00027.1.g04330.1.sm.mkhc/Zjn_sc00091.1.g00600.1.sm.mkhc/Zjn_sc00002.1.g07580.1.sm.mkhc/Zjn_sc06542.1.g00010.1.sm.mk/Zjn_sc00049.1.g00720.1.sm.mkhc/…
BP	GO:0008652	cellular amino acid biosynthetic process	37/3918	57/7807	0.0174285	0.502522	Zjn_sc00105.1.g00590.1.sm.mkhc/Zjn_sc00088.1.g00640.1.sm.mkhc/Zjn_sc00002.1.g16820.1.sm.mk/Zjn_sc00151.1.g00180.1.sm.mkhc/Zjn_sc00153.1.g00310.1.am.mkhc/Zjn_sc00065.1.g00500.1.sm.mkhc/Zjn_sc00003.1.g07820.1.sm.mkhc/Zjn_sc00002.1.g09820.1.sm.mkhc/Zjn_sc00006.1.g04220.1.am.mk/Zjn_sc00044.1.g03940.1.sm.mkhc/Zjn_sc00131.1.g00670.1.sm.mkhc/Zjn_sc00011.1.g00150.1.sm.mkhc/Zjn_sc00023.1.g05410.1.sm.mkhc/…	-/-/-/-/-/-/-/-/-/-/-/-/-/-/-/-/-/-/-/-/-/-/-/-/-/-/-/-/-/-/-/-/-/-/-/-/-	37	22	Zjn_sc00105.1.g00590.1.sm.mkhc/Zjn_sc00088.1.g00640.1.sm.mkhc/Zjn_sc00002.1.g16820.1.sm.mk/Zjn_sc00151.1.g00180.1.sm.mkhc/Zjn_sc00153.1.g00310.1.am.mkhc/Zjn_sc00065.1.g00500.1.sm.mkhc/Zjn_sc00006.1.g04220.1.am.mk/Zjn_sc00131.1.g00670.1.sm.mkhc/Zjn_sc00002.1.g08480.1.am.mkhc/Zjn_sc00013.1.g04950.1.sm.mkhc/Zjn_sc00020.1.g04150.1.sm.mk/Zjn_sc00102.1.g01650.1.am.mk/Zjn_sc00015.1.g04230.1.sm.mkhc/Zjn_…	15	Zjn_sc00003.1.g07820.1.sm.mkhc/Zjn_sc00002.1.g09820.1.sm.mkhc/Zjn_sc00044.1.g03940.1.sm.mkhc/Zjn_sc00011.1.g00150.1.sm.mkhc/Zjn_sc00023.1.g05410.1.sm.mkhc/Zjn_sc00001.1.g01810.1.am.mkhc/Zjn_sc00003.1.g03790.1.sm.mkhc/Zjn_sc00003.1.g09380.1.am.mk/Zjn_sc00014.1.g06570.1.sm.mkhc/Zjn_sc00029.1.g02370.1.am.mkhc/Zjn_sc00038.1.g02790.1.sm.mkhc/Zjn_sc00027.1.g03690.1.am.mk/Zjn_sc00128.1.g00730.1.sm.mkhc/…
BP	GO:0005976	polysaccharide metabolic process	61/3918	100/7807	0.0186588	0.509679	Zjn_sc00030.1.g01280.1.sm.mkhc/Zjn_sc00002.1.g14700.1.sm.mk/Zjn_sc00016.1.g03420.1.sm.mkhc/Zjn_sc00071.1.g02790.1.am.mk/Zjn_sc00120.1.g00070.1.am.mkhc/Zjn_sc00029.1.g06070.1.sm.mkhc/Zjn_sc00018.1.g07490.1.sm.mk/Zjn_sc00053.1.g02790.1.sm.mkhc/Zjn_sc00059.1.g00550.1.sm.mkhc/Zjn_sc00008.1.g11690.1.am.mk/Zjn_sc00030.1.g00120.1.sm.mkhc/Zjn_sc00001.1.g12030.1.sm.mkhc/Zjn_sc00069.1.g02210.1.am.mk/Zjn_sc…	-/-/-/-/-/-/-/-/-/-/-/-/-/-/-/-/-/-/-/-/-/-/-/-/-/-/-/-/-/-/-/-/-/-/-/-/-/-/-/-/-/-/-/-/-/-/-/-/-/-/-/-/-/-/-/-/-/-/-/-/-	61	39	Zjn_sc00030.1.g01280.1.sm.mkhc/Zjn_sc00002.1.g14700.1.sm.mk/Zjn_sc00016.1.g03420.1.sm.mkhc/Zjn_sc00071.1.g02790.1.am.mk/Zjn_sc00120.1.g00070.1.am.mkhc/Zjn_sc00029.1.g06070.1.sm.mkhc/Zjn_sc00018.1.g07490.1.sm.mk/Zjn_sc00008.1.g11690.1.am.mk/Zjn_sc00030.1.g00120.1.sm.mkhc/Zjn_sc00001.1.g12030.1.sm.mkhc/Zjn_sc00149.1.g00030.1.sm.mkhc/Zjn_sc00068.1.g03670.1.sm.mkhc/Zjn_sc00020.1.g05580.1.sm.mkhc/Zjn_…	22	Zjn_sc00053.1.g02790.1.sm.mkhc/Zjn_sc00059.1.g00550.1.sm.mkhc/Zjn_sc00069.1.g02210.1.am.mk/Zjn_sc00002.1.g01410.1.am.mkhc/Zjn_sc00022.1.g04550.1.sm.mkhc/Zjn_sc06542.1.g00010.1.sm.mk/Zjn_sc00001.1.g08120.1.am.mk/Zjn_sc00068.1.g01940.1.sm.mk/Zjn_sc00001.1.g07720.1.am.mk/Zjn_sc00007.1.g08180.1.am.mkhc/Zjn_sc00058.1.g02740.1.am.mk/Zjn_sc00023.1.g03930.1.am.mkhc/Zjn_sc00043.1.g04950.1.am.mkhc/Zjn_sc00…
BP	GO:0009066	aspartate family amino acid metabolic process	13/3918	17/7807	0.0252872	0.656204	Zjn_sc00105.1.g00590.1.sm.mkhc/Zjn_sc00088.1.g00640.1.sm.mkhc/Zjn_sc00002.1.g16820.1.sm.mk/Zjn_sc00065.1.g00500.1.sm.mkhc/Zjn_sc00013.1.g08190.1.am.mkhc/Zjn_sc00131.1.g00670.1.sm.mkhc/Zjn_sc00003.1.g03790.1.sm.mkhc/Zjn_sc00002.1.g08480.1.am.mkhc/Zjn_sc00020.1.g04150.1.sm.mk/Zjn_sc00038.1.g02790.1.sm.mkhc/Zjn_sc00038.1.g02440.1.sm.mkhc/Zjn_sc00014.1.g08290.1.sm.mkhc/Zjn_sc00128.1.g00730.1.sm.mkhc	-/-/-/-/-/-/-/-/-/-/-/-/-	13	10	Zjn_sc00105.1.g00590.1.sm.mkhc/Zjn_sc00088.1.g00640.1.sm.mkhc/Zjn_sc00002.1.g16820.1.sm.mk/Zjn_sc00065.1.g00500.1.sm.mkhc/Zjn_sc00013.1.g08190.1.am.mkhc/Zjn_sc00131.1.g00670.1.sm.mkhc/Zjn_sc00002.1.g08480.1.am.mkhc/Zjn_sc00020.1.g04150.1.sm.mk/Zjn_sc00038.1.g02440.1.sm.mkhc/Zjn_sc00014.1.g08290.1.sm.mkhc	3	Zjn_sc00003.1.g03790.1.sm.mkhc/Zjn_sc00038.1.g02790.1.sm.mkhc/Zjn_sc00128.1.g00730.1.sm.mkhc
BP	GO:0009451	RNA modification	27/3918	41/7807	0.0310923	0.691499	Zjn_sc00073.1.g00230.1.sm.mkhc/Zjn_sc00044.1.g04040.1.am.mkhc/Zjn_sc00002.1.g14100.1.sm.mkhc/Zjn_sc00044.1.g02780.1.sm.mk/Zjn_sc00027.1.g05540.1.am.mkhc/Zjn_sc00149.1.g00330.1.sm.mkhc/Zjn_sc00096.1.g02410.1.sm.mk/Zjn_sc00076.1.g00310.1.am.mkhc/Zjn_sc00085.1.g00290.1.sm.mkhc/Zjn_sc00020.1.g04240.1.am.mkhc/Zjn_sc00018.1.g07590.1.sm.mkhc/Zjn_sc00103.1.g00210.1.sm.mkhc/Zjn_sc00004.1.g01620.1.am.mk/Zj…	-/-/-/-/-/-/-/-/-/-/-/-/-/-/-/-/-/-/-/-/-/-/-/-/-/-/-	27	23	Zjn_sc00073.1.g00230.1.sm.mkhc/Zjn_sc00044.1.g04040.1.am.mkhc/Zjn_sc00002.1.g14100.1.sm.mkhc/Zjn_sc00044.1.g02780.1.sm.mk/Zjn_sc00096.1.g02410.1.sm.mk/Zjn_sc00076.1.g00310.1.am.mkhc/Zjn_sc00085.1.g00290.1.sm.mkhc/Zjn_sc00020.1.g04240.1.am.mkhc/Zjn_sc00018.1.g07590.1.sm.mkhc/Zjn_sc00103.1.g00210.1.sm.mkhc/Zjn_sc00004.1.g01620.1.am.mk/Zjn_sc00017.1.g06180.1.am.mkhc/Zjn_sc00124.1.g00190.1.sm.mkhc/Zj…	4	Zjn_sc00027.1.g05540.1.am.mkhc/Zjn_sc00149.1.g00330.1.sm.mkhc/Zjn_sc00002.1.g05320.1.am.mkhc/Zjn_sc00115.1.g00330.1.sm.mkhc
BP	GO:0016051	carbohydrate biosynthetic process	62/3918	104/7807	0.0327937	0.691499	Zjn_sc00153.1.g00060.1.sm.mkhc/Zjn_sc00022.1.g06400.1.sm.mkhc/Zjn_sc00030.1.g01280.1.sm.mkhc/Zjn_sc00007.1.g10110.1.sm.mkhc/Zjn_sc00016.1.g03420.1.sm.mkhc/Zjn_sc00071.1.g02790.1.am.mk/Zjn_sc00120.1.g00070.1.am.mkhc/Zjn_sc00029.1.g06070.1.sm.mkhc/Zjn_sc00018.1.g07490.1.sm.mk/Zjn_sc00008.1.g11690.1.am.mk/Zjn_sc00030.1.g00120.1.sm.mkhc/Zjn_sc00001.1.g12030.1.sm.mkhc/Zjn_sc00069.1.g02210.1.am.mk/Zjn_…	-/-/-/-/-/-/-/-/-/-/-/-/-/-/-/-/-/-/-/-/-/-/-/-/-/-/-/-/-/-/-/-/-/-/-/-/-/-/-/-/-/-/-/-/-/-/-/-/-/-/-/-/-/-/-/-/-/-/-/-/-/-	62	34	Zjn_sc00030.1.g01280.1.sm.mkhc/Zjn_sc00016.1.g03420.1.sm.mkhc/Zjn_sc00071.1.g02790.1.am.mk/Zjn_sc00120.1.g00070.1.am.mkhc/Zjn_sc00029.1.g06070.1.sm.mkhc/Zjn_sc00018.1.g07490.1.sm.mk/Zjn_sc00008.1.g11690.1.am.mk/Zjn_sc00030.1.g00120.1.sm.mkhc/Zjn_sc00001.1.g12030.1.sm.mkhc/Zjn_sc00149.1.g00030.1.sm.mkhc/Zjn_sc00068.1.g03670.1.sm.mkhc/Zjn_sc00020.1.g05580.1.sm.mkhc/Zjn_sc00174.1.g00290.1.sm.mkhc/Zj…	28	Zjn_sc00153.1.g00060.1.sm.mkhc/Zjn_sc00022.1.g06400.1.sm.mkhc/Zjn_sc00007.1.g10110.1.sm.mkhc/Zjn_sc00069.1.g02210.1.am.mk/Zjn_sc00029.1.g04890.1.am.mkhc/Zjn_sc00027.1.g04330.1.sm.mkhc/Zjn_sc00091.1.g00600.1.sm.mkhc/Zjn_sc00002.1.g07580.1.sm.mkhc/Zjn_sc06542.1.g00010.1.sm.mk/Zjn_sc00018.1.g06690.1.sm.mkhc/Zjn_sc00010.1.g00250.1.sm.mkhc/Zjn_sc00002.1.g07640.1.sm.mkhc/Zjn_sc00002.1.g09770.1.sm.mkhc/…
BP	GO:0044262	cellular carbohydrate metabolic process	82/3918	141/7807	0.0337844	0.691499	Zjn_sc00153.1.g00060.1.sm.mkhc/Zjn_sc00022.1.g06400.1.sm.mkhc/Zjn_sc00030.1.g01280.1.sm.mkhc/Zjn_sc00007.1.g10110.1.sm.mkhc/Zjn_sc00016.1.g03420.1.sm.mkhc/Zjn_sc00071.1.g02790.1.am.mk/Zjn_sc00120.1.g00070.1.am.mkhc/Zjn_sc00029.1.g06070.1.sm.mkhc/Zjn_sc00018.1.g07490.1.sm.mk/Zjn_sc00008.1.g11690.1.am.mk/Zjn_sc00030.1.g00120.1.sm.mkhc/Zjn_sc00001.1.g12030.1.sm.mkhc/Zjn_sc00069.1.g02210.1.am.mk/Zjn_…	-/-/-/-/-/-/-/-/-/-/-/-/-/-/-/-/-/-/-/-/-/-/-/-/-/-/-/-/-/-/-/-/-/-/-/-/-/-/-/-/-/-/-/-/-/-/-/-/-/-/-/-/-/-/-/-/-/-/-/-/-/-/-/-/-/-/-/-/-/-/-/-/-/-/-/-/-/-/-/-/-/-	82	44	Zjn_sc00030.1.g01280.1.sm.mkhc/Zjn_sc00016.1.g03420.1.sm.mkhc/Zjn_sc00071.1.g02790.1.am.mk/Zjn_sc00120.1.g00070.1.am.mkhc/Zjn_sc00029.1.g06070.1.sm.mkhc/Zjn_sc00018.1.g07490.1.sm.mk/Zjn_sc00008.1.g11690.1.am.mk/Zjn_sc00030.1.g00120.1.sm.mkhc/Zjn_sc00001.1.g12030.1.sm.mkhc/Zjn_sc00149.1.g00030.1.sm.mkhc/Zjn_sc00068.1.g03670.1.sm.mkhc/Zjn_sc00020.1.g05580.1.sm.mkhc/Zjn_sc00174.1.g00290.1.sm.mkhc/Zj…	38	Zjn_sc00153.1.g00060.1.sm.mkhc/Zjn_sc00022.1.g06400.1.sm.mkhc/Zjn_sc00007.1.g10110.1.sm.mkhc/Zjn_sc00069.1.g02210.1.am.mk/Zjn_sc00029.1.g04890.1.am.mkhc/Zjn_sc00022.1.g04550.1.sm.mkhc/Zjn_sc00027.1.g04330.1.sm.mkhc/Zjn_sc00091.1.g00600.1.sm.mkhc/Zjn_sc06542.1.g00010.1.sm.mk/Zjn_sc00001.1.g08120.1.am.mk/Zjn_sc00068.1.g01940.1.sm.mk/Zjn_sc00018.1.g06690.1.sm.mkhc/Zjn_sc00004.1.g01340.1.sm.mkhc/Zjn_…
BP	GO:1901605	alpha-amino acid metabolic process	39/3918	63/7807	0.0403732	0.691499	Zjn_sc00105.1.g00590.1.sm.mkhc/Zjn_sc00088.1.g00640.1.sm.mkhc/Zjn_sc00002.1.g16820.1.sm.mk/Zjn_sc00151.1.g00180.1.sm.mkhc/Zjn_sc00065.1.g00500.1.sm.mkhc/Zjn_sc00003.1.g07820.1.sm.mkhc/Zjn_sc00013.1.g08190.1.am.mkhc/Zjn_sc00002.1.g09820.1.sm.mkhc/Zjn_sc00006.1.g04220.1.am.mk/Zjn_sc00044.1.g03940.1.sm.mkhc/Zjn_sc00131.1.g00670.1.sm.mkhc/Zjn_sc00011.1.g00150.1.sm.mkhc/Zjn_sc00023.1.g05410.1.sm.mkhc/…	-/-/-/-/-/-/-/-/-/-/-/-/-/-/-/-/-/-/-/-/-/-/-/-/-/-/-/-/-/-/-/-/-/-/-/-/-/-/-	39	20	Zjn_sc00105.1.g00590.1.sm.mkhc/Zjn_sc00088.1.g00640.1.sm.mkhc/Zjn_sc00002.1.g16820.1.sm.mk/Zjn_sc00151.1.g00180.1.sm.mkhc/Zjn_sc00065.1.g00500.1.sm.mkhc/Zjn_sc00013.1.g08190.1.am.mkhc/Zjn_sc00006.1.g04220.1.am.mk/Zjn_sc00131.1.g00670.1.sm.mkhc/Zjn_sc00002.1.g08480.1.am.mkhc/Zjn_sc00020.1.g04150.1.sm.mk/Zjn_sc00102.1.g01650.1.am.mk/Zjn_sc00068.1.g02670.1.sm.mk/Zjn_sc00002.1.g06070.1.sm.mkhc/Zjn_sc…	19	Zjn_sc00003.1.g07820.1.sm.mkhc/Zjn_sc00002.1.g09820.1.sm.mkhc/Zjn_sc00044.1.g03940.1.sm.mkhc/Zjn_sc00011.1.g00150.1.sm.mkhc/Zjn_sc00023.1.g05410.1.sm.mkhc/Zjn_sc00001.1.g01810.1.am.mkhc/Zjn_sc00003.1.g03790.1.sm.mkhc/Zjn_sc00045.1.g02270.1.sm.mkhc/Zjn_sc00003.1.g09380.1.am.mk/Zjn_sc00014.1.g06570.1.sm.mkhc/Zjn_sc00029.1.g02370.1.am.mkhc/Zjn_sc00038.1.g02790.1.sm.mkhc/Zjn_sc00086.1.g02510.1.sm.mkh…
BP	GO:0001522	pseudouridine synthesis	15/3918	21/7807	0.0404373	0.691499	Zjn_sc00044.1.g04040.1.am.mkhc/Zjn_sc00002.1.g14100.1.sm.mkhc/Zjn_sc00044.1.g02780.1.sm.mk/Zjn_sc00027.1.g05540.1.am.mkhc/Zjn_sc00096.1.g02410.1.sm.mk/Zjn_sc00020.1.g04240.1.am.mkhc/Zjn_sc00017.1.g06180.1.am.mkhc/Zjn_sc00002.1.g05320.1.am.mkhc/Zjn_sc01253.1.g00010.1.sm.mkhc/Zjn_sc00016.1.g02550.1.am.mk/Zjn_sc00080.1.g00090.1.sm.mkhc/Zjn_sc00068.1.g03230.1.am.mkhc/Zjn_sc00012.1.g08410.1.am.mk/Zjn_…	-/-/-/-/-/-/-/-/-/-/-/-/-/-/-	15	12	Zjn_sc00044.1.g04040.1.am.mkhc/Zjn_sc00002.1.g14100.1.sm.mkhc/Zjn_sc00044.1.g02780.1.sm.mk/Zjn_sc00096.1.g02410.1.sm.mk/Zjn_sc00020.1.g04240.1.am.mkhc/Zjn_sc00017.1.g06180.1.am.mkhc/Zjn_sc01253.1.g00010.1.sm.mkhc/Zjn_sc00016.1.g02550.1.am.mk/Zjn_sc00080.1.g00090.1.sm.mkhc/Zjn_sc00068.1.g03230.1.am.mkhc/Zjn_sc00012.1.g08410.1.am.mk/Zjn_sc00078.1.g00790.1.am.mkhc	3	Zjn_sc00027.1.g05540.1.am.mkhc/Zjn_sc00002.1.g05320.1.am.mkhc/Zjn_sc00115.1.g00330.1.sm.mkhc
BP	GO:0030243	cellulose metabolic process	30/3918	47/7807	0.041227	0.691499	Zjn_sc00030.1.g01280.1.sm.mkhc/Zjn_sc00016.1.g03420.1.sm.mkhc/Zjn_sc00071.1.g02790.1.am.mk/Zjn_sc00120.1.g00070.1.am.mkhc/Zjn_sc00029.1.g06070.1.sm.mkhc/Zjn_sc00018.1.g07490.1.sm.mk/Zjn_sc00008.1.g11690.1.am.mk/Zjn_sc00030.1.g00120.1.sm.mkhc/Zjn_sc00001.1.g12030.1.sm.mkhc/Zjn_sc00069.1.g02210.1.am.mk/Zjn_sc00149.1.g00030.1.sm.mkhc/Zjn_sc00020.1.g05580.1.sm.mkhc/Zjn_sc00063.1.g01520.1.am.mk/Zjn_sc…	-/-/-/-/-/-/-/-/-/-/-/-/-/-/-/-/-/-/-/-/-/-/-/-/-/-/-/-/-/-	30	25	Zjn_sc00030.1.g01280.1.sm.mkhc/Zjn_sc00016.1.g03420.1.sm.mkhc/Zjn_sc00071.1.g02790.1.am.mk/Zjn_sc00120.1.g00070.1.am.mkhc/Zjn_sc00029.1.g06070.1.sm.mkhc/Zjn_sc00018.1.g07490.1.sm.mk/Zjn_sc00008.1.g11690.1.am.mk/Zjn_sc00030.1.g00120.1.sm.mkhc/Zjn_sc00001.1.g12030.1.sm.mkhc/Zjn_sc00149.1.g00030.1.sm.mkhc/Zjn_sc00020.1.g05580.1.sm.mkhc/Zjn_sc00063.1.g01520.1.am.mk/Zjn_sc00014.1.g09530.1.sm.mkhc/Zjn_…	5	Zjn_sc00069.1.g02210.1.am.mk/Zjn_sc06542.1.g00010.1.sm.mk/Zjn_sc00058.1.g02740.1.am.mk/Zjn_sc00034.1.g00270.1.sm.mk/Zjn_sc00001.1.g07250.1.sm.mk
BP	GO:0030244	cellulose biosynthetic process	30/3918	47/7807	0.041227	0.691499	Zjn_sc00030.1.g01280.1.sm.mkhc/Zjn_sc00016.1.g03420.1.sm.mkhc/Zjn_sc00071.1.g02790.1.am.mk/Zjn_sc00120.1.g00070.1.am.mkhc/Zjn_sc00029.1.g06070.1.sm.mkhc/Zjn_sc00018.1.g07490.1.sm.mk/Zjn_sc00008.1.g11690.1.am.mk/Zjn_sc00030.1.g00120.1.sm.mkhc/Zjn_sc00001.1.g12030.1.sm.mkhc/Zjn_sc00069.1.g02210.1.am.mk/Zjn_sc00149.1.g00030.1.sm.mkhc/Zjn_sc00020.1.g05580.1.sm.mkhc/Zjn_sc00063.1.g01520.1.am.mk/Zjn_sc…	-/-/-/-/-/-/-/-/-/-/-/-/-/-/-/-/-/-/-/-/-/-/-/-/-/-/-/-/-/-	30	25	Zjn_sc00030.1.g01280.1.sm.mkhc/Zjn_sc00016.1.g03420.1.sm.mkhc/Zjn_sc00071.1.g02790.1.am.mk/Zjn_sc00120.1.g00070.1.am.mkhc/Zjn_sc00029.1.g06070.1.sm.mkhc/Zjn_sc00018.1.g07490.1.sm.mk/Zjn_sc00008.1.g11690.1.am.mk/Zjn_sc00030.1.g00120.1.sm.mkhc/Zjn_sc00001.1.g12030.1.sm.mkhc/Zjn_sc00149.1.g00030.1.sm.mkhc/Zjn_sc00020.1.g05580.1.sm.mkhc/Zjn_sc00063.1.g01520.1.am.mk/Zjn_sc00014.1.g09530.1.sm.mkhc/Zjn_…	5	Zjn_sc00069.1.g02210.1.am.mk/Zjn_sc06542.1.g00010.1.sm.mk/Zjn_sc00058.1.g02740.1.am.mk/Zjn_sc00034.1.g00270.1.sm.mk/Zjn_sc00001.1.g07250.1.sm.mk
BP	GO:0072350	tricarboxylic acid metabolic process	10/3918	13/7807	0.0473178	0.691499	Zjn_sc00044.1.g05240.1.sm.mk/Zjn_sc00002.1.g01890.1.sm.mkhc/Zjn_sc00047.1.g01900.1.sm.mkhc/Zjn_sc00009.1.g11350.1.sm.mk/Zjn_sc00018.1.g00280.1.sm.mkhc/Zjn_sc00008.1.g07820.1.sm.mkhc/Zjn_sc00001.1.g00310.1.am.mk/Zjn_sc00018.1.g00290.1.sm.mkhc/Zjn_sc00107.1.g01550.1.am.mkhc/Zjn_sc00003.1.g00980.1.sm.mkhc	-/-/-/-/-/-/-/-/-/-	10	3	Zjn_sc00018.1.g00280.1.sm.mkhc/Zjn_sc00008.1.g07820.1.sm.mkhc/Zjn_sc00018.1.g00290.1.sm.mkhc	7	Zjn_sc00044.1.g05240.1.sm.mk/Zjn_sc00002.1.g01890.1.sm.mkhc/Zjn_sc00047.1.g01900.1.sm.mkhc/Zjn_sc00009.1.g11350.1.sm.mk/Zjn_sc00001.1.g00310.1.am.mk/Zjn_sc00107.1.g01550.1.am.mkhc/Zjn_sc00003.1.g00980.1.sm.mkhc
BP	GO:0009311	oligosaccharide metabolic process	32/3918	51/7807	0.0480281	0.691499	Zjn_sc00153.1.g00060.1.sm.mkhc/Zjn_sc00022.1.g06400.1.sm.mkhc/Zjn_sc00007.1.g10110.1.sm.mkhc/Zjn_sc00029.1.g04890.1.am.mkhc/Zjn_sc00027.1.g04330.1.sm.mkhc/Zjn_sc00091.1.g00600.1.sm.mkhc/Zjn_sc00083.1.g00610.1.am.mkhc/Zjn_sc00003.1.g00910.1.sm.mkhc/Zjn_sc00018.1.g06690.1.sm.mkhc/Zjn_sc00004.1.g01340.1.sm.mkhc/Zjn_sc00010.1.g01030.1.sm.mkhc/Zjn_sc00010.1.g00250.1.sm.mkhc/Zjn_sc00002.1.g09770.1.sm.m…	-/-/-/-/-/-/-/-/-/-/-/-/-/-/-/-/-/-/-/-/-/-/-/-/-/-/-/-/-/-/-/-	32	12	Zjn_sc00083.1.g00610.1.am.mkhc/Zjn_sc00003.1.g00910.1.sm.mkhc/Zjn_sc00010.1.g01030.1.sm.mkhc/Zjn_sc03077.1.g00010.1.am.mkhc/Zjn_sc00027.1.g04320.1.sm.mkhc/Zjn_sc00095.1.g00070.1.sm.mkhc/Zjn_sc00007.1.g04430.1.am.mk/Zjn_sc00047.1.g03960.1.am.mk/Zjn_sc00044.1.g02260.1.sm.mkhc/Zjn_sc00160.1.g00010.1.sm.mk/Zjn_sc00015.1.g00610.1.sm.mkhc/Zjn_sc00007.1.g01870.1.am.mk	20	Zjn_sc00153.1.g00060.1.sm.mkhc/Zjn_sc00022.1.g06400.1.sm.mkhc/Zjn_sc00007.1.g10110.1.sm.mkhc/Zjn_sc00029.1.g04890.1.am.mkhc/Zjn_sc00027.1.g04330.1.sm.mkhc/Zjn_sc00091.1.g00600.1.sm.mkhc/Zjn_sc00018.1.g06690.1.sm.mkhc/Zjn_sc00004.1.g01340.1.sm.mkhc/Zjn_sc00010.1.g00250.1.sm.mkhc/Zjn_sc00002.1.g09770.1.sm.mkhc/Zjn_sc00039.1.g04850.1.sm.mkhc/Zjn_sc00049.1.g02800.1.am.mkhc/Zjn_sc00034.1.g03100.1.sm.m…
BP	GO:0006073	cellular glucan metabolic process	50/3918	84/7807	0.0532625	0.691499	Zjn_sc00030.1.g01280.1.sm.mkhc/Zjn_sc00016.1.g03420.1.sm.mkhc/Zjn_sc00071.1.g02790.1.am.mk/Zjn_sc00120.1.g00070.1.am.mkhc/Zjn_sc00029.1.g06070.1.sm.mkhc/Zjn_sc00018.1.g07490.1.sm.mk/Zjn_sc00008.1.g11690.1.am.mk/Zjn_sc00030.1.g00120.1.sm.mkhc/Zjn_sc00001.1.g12030.1.sm.mkhc/Zjn_sc00069.1.g02210.1.am.mk/Zjn_sc00149.1.g00030.1.sm.mkhc/Zjn_sc00068.1.g03670.1.sm.mkhc/Zjn_sc00020.1.g05580.1.sm.mkhc/Zjn_…	-/-/-/-/-/-/-/-/-/-/-/-/-/-/-/-/-/-/-/-/-/-/-/-/-/-/-/-/-/-/-/-/-/-/-/-/-/-/-/-/-/-/-/-/-/-/-/-/-/-	50	33	Zjn_sc00030.1.g01280.1.sm.mkhc/Zjn_sc00016.1.g03420.1.sm.mkhc/Zjn_sc00071.1.g02790.1.am.mk/Zjn_sc00120.1.g00070.1.am.mkhc/Zjn_sc00029.1.g06070.1.sm.mkhc/Zjn_sc00018.1.g07490.1.sm.mk/Zjn_sc00008.1.g11690.1.am.mk/Zjn_sc00030.1.g00120.1.sm.mkhc/Zjn_sc00001.1.g12030.1.sm.mkhc/Zjn_sc00149.1.g00030.1.sm.mkhc/Zjn_sc00068.1.g03670.1.sm.mkhc/Zjn_sc00020.1.g05580.1.sm.mkhc/Zjn_sc00174.1.g00290.1.sm.mkhc/Zj…	17	Zjn_sc00069.1.g02210.1.am.mk/Zjn_sc00022.1.g04550.1.sm.mkhc/Zjn_sc06542.1.g00010.1.sm.mk/Zjn_sc00001.1.g08120.1.am.mk/Zjn_sc00068.1.g01940.1.sm.mk/Zjn_sc00007.1.g08180.1.am.mkhc/Zjn_sc00058.1.g02740.1.am.mk/Zjn_sc00023.1.g03930.1.am.mkhc/Zjn_sc00004.1.g10870.1.sm.mkhc/Zjn_sc00034.1.g00270.1.sm.mk/Zjn_sc00068.1.g01950.1.sm.mkhc/Zjn_sc00001.1.g07250.1.sm.mk/Zjn_sc00073.1.g00470.1.sm.mkhc/Zjn_sc0002…
BP	GO:0044042	glucan metabolic process	50/3918	84/7807	0.0532625	0.691499	Zjn_sc00030.1.g01280.1.sm.mkhc/Zjn_sc00016.1.g03420.1.sm.mkhc/Zjn_sc00071.1.g02790.1.am.mk/Zjn_sc00120.1.g00070.1.am.mkhc/Zjn_sc00029.1.g06070.1.sm.mkhc/Zjn_sc00018.1.g07490.1.sm.mk/Zjn_sc00008.1.g11690.1.am.mk/Zjn_sc00030.1.g00120.1.sm.mkhc/Zjn_sc00001.1.g12030.1.sm.mkhc/Zjn_sc00069.1.g02210.1.am.mk/Zjn_sc00149.1.g00030.1.sm.mkhc/Zjn_sc00068.1.g03670.1.sm.mkhc/Zjn_sc00020.1.g05580.1.sm.mkhc/Zjn_…	-/-/-/-/-/-/-/-/-/-/-/-/-/-/-/-/-/-/-/-/-/-/-/-/-/-/-/-/-/-/-/-/-/-/-/-/-/-/-/-/-/-/-/-/-/-/-/-/-/-	50	33	Zjn_sc00030.1.g01280.1.sm.mkhc/Zjn_sc00016.1.g03420.1.sm.mkhc/Zjn_sc00071.1.g02790.1.am.mk/Zjn_sc00120.1.g00070.1.am.mkhc/Zjn_sc00029.1.g06070.1.sm.mkhc/Zjn_sc00018.1.g07490.1.sm.mk/Zjn_sc00008.1.g11690.1.am.mk/Zjn_sc00030.1.g00120.1.sm.mkhc/Zjn_sc00001.1.g12030.1.sm.mkhc/Zjn_sc00149.1.g00030.1.sm.mkhc/Zjn_sc00068.1.g03670.1.sm.mkhc/Zjn_sc00020.1.g05580.1.sm.mkhc/Zjn_sc00174.1.g00290.1.sm.mkhc/Zj…	17	Zjn_sc00069.1.g02210.1.am.mk/Zjn_sc00022.1.g04550.1.sm.mkhc/Zjn_sc06542.1.g00010.1.sm.mk/Zjn_sc00001.1.g08120.1.am.mk/Zjn_sc00068.1.g01940.1.sm.mk/Zjn_sc00007.1.g08180.1.am.mkhc/Zjn_sc00058.1.g02740.1.am.mk/Zjn_sc00023.1.g03930.1.am.mkhc/Zjn_sc00004.1.g10870.1.sm.mkhc/Zjn_sc00034.1.g00270.1.sm.mk/Zjn_sc00068.1.g01950.1.sm.mkhc/Zjn_sc00001.1.g07250.1.sm.mk/Zjn_sc00073.1.g00470.1.sm.mkhc/Zjn_sc0002…
BP	GO:0044264	cellular polysaccharide metabolic process	50/3918	84/7807	0.0532625	0.691499	Zjn_sc00030.1.g01280.1.sm.mkhc/Zjn_sc00016.1.g03420.1.sm.mkhc/Zjn_sc00071.1.g02790.1.am.mk/Zjn_sc00120.1.g00070.1.am.mkhc/Zjn_sc00029.1.g06070.1.sm.mkhc/Zjn_sc00018.1.g07490.1.sm.mk/Zjn_sc00008.1.g11690.1.am.mk/Zjn_sc00030.1.g00120.1.sm.mkhc/Zjn_sc00001.1.g12030.1.sm.mkhc/Zjn_sc00069.1.g02210.1.am.mk/Zjn_sc00149.1.g00030.1.sm.mkhc/Zjn_sc00068.1.g03670.1.sm.mkhc/Zjn_sc00020.1.g05580.1.sm.mkhc/Zjn_…	-/-/-/-/-/-/-/-/-/-/-/-/-/-/-/-/-/-/-/-/-/-/-/-/-/-/-/-/-/-/-/-/-/-/-/-/-/-/-/-/-/-/-/-/-/-/-/-/-/-	50	33	Zjn_sc00030.1.g01280.1.sm.mkhc/Zjn_sc00016.1.g03420.1.sm.mkhc/Zjn_sc00071.1.g02790.1.am.mk/Zjn_sc00120.1.g00070.1.am.mkhc/Zjn_sc00029.1.g06070.1.sm.mkhc/Zjn_sc00018.1.g07490.1.sm.mk/Zjn_sc00008.1.g11690.1.am.mk/Zjn_sc00030.1.g00120.1.sm.mkhc/Zjn_sc00001.1.g12030.1.sm.mkhc/Zjn_sc00149.1.g00030.1.sm.mkhc/Zjn_sc00068.1.g03670.1.sm.mkhc/Zjn_sc00020.1.g05580.1.sm.mkhc/Zjn_sc00174.1.g00290.1.sm.mkhc/Zj…	17	Zjn_sc00069.1.g02210.1.am.mk/Zjn_sc00022.1.g04550.1.sm.mkhc/Zjn_sc06542.1.g00010.1.sm.mk/Zjn_sc00001.1.g08120.1.am.mk/Zjn_sc00068.1.g01940.1.sm.mk/Zjn_sc00007.1.g08180.1.am.mkhc/Zjn_sc00058.1.g02740.1.am.mk/Zjn_sc00023.1.g03930.1.am.mkhc/Zjn_sc00004.1.g10870.1.sm.mkhc/Zjn_sc00034.1.g00270.1.sm.mk/Zjn_sc00068.1.g01950.1.sm.mkhc/Zjn_sc00001.1.g07250.1.sm.mk/Zjn_sc00073.1.g00470.1.sm.mkhc/Zjn_sc0002…
BP	GO:0006099	tricarboxylic acid cycle	8/3918	10/7807	0.0558917	0.691499	Zjn_sc00002.1.g01890.1.sm.mkhc/Zjn_sc00047.1.g01900.1.sm.mkhc/Zjn_sc00009.1.g11350.1.sm.mk/Zjn_sc00018.1.g00280.1.sm.mkhc/Zjn_sc00008.1.g07820.1.sm.mkhc/Zjn_sc00018.1.g00290.1.sm.mkhc/Zjn_sc00107.1.g01550.1.am.mkhc/Zjn_sc00003.1.g00980.1.sm.mkhc	-/-/-/-/-/-/-/-	8	3	Zjn_sc00018.1.g00280.1.sm.mkhc/Zjn_sc00008.1.g07820.1.sm.mkhc/Zjn_sc00018.1.g00290.1.sm.mkhc	5	Zjn_sc00002.1.g01890.1.sm.mkhc/Zjn_sc00047.1.g01900.1.sm.mkhc/Zjn_sc00009.1.g11350.1.sm.mk/Zjn_sc00107.1.g01550.1.am.mkhc/Zjn_sc00003.1.g00980.1.sm.mkhc
BP	GO:0006101	citrate metabolic process	8/3918	10/7807	0.0558917	0.691499	Zjn_sc00002.1.g01890.1.sm.mkhc/Zjn_sc00047.1.g01900.1.sm.mkhc/Zjn_sc00009.1.g11350.1.sm.mk/Zjn_sc00018.1.g00280.1.sm.mkhc/Zjn_sc00008.1.g07820.1.sm.mkhc/Zjn_sc00018.1.g00290.1.sm.mkhc/Zjn_sc00107.1.g01550.1.am.mkhc/Zjn_sc00003.1.g00980.1.sm.mkhc	-/-/-/-/-/-/-/-	8	3	Zjn_sc00018.1.g00280.1.sm.mkhc/Zjn_sc00008.1.g07820.1.sm.mkhc/Zjn_sc00018.1.g00290.1.sm.mkhc	5	Zjn_sc00002.1.g01890.1.sm.mkhc/Zjn_sc00047.1.g01900.1.sm.mkhc/Zjn_sc00009.1.g11350.1.sm.mk/Zjn_sc00107.1.g01550.1.am.mkhc/Zjn_sc00003.1.g00980.1.sm.mkhc
BP	GO:0006265	DNA topological change	8/3918	10/7807	0.0558917	0.691499	Zjn_sc00043.1.g02500.1.sm.mkhc/Zjn_sc00013.1.g08120.1.sm.mk/Zjn_sc00131.1.g01010.1.sm.mkhc/Zjn_sc00063.1.g02030.1.sm.mkhc/Zjn_sc00018.1.g01260.1.sm.mkhc/Zjn_sc00033.1.g00820.1.sm.mk/Zjn_sc00035.1.g00590.1.sm.mkhc/Zjn_sc00003.1.g11420.1.sm.mk	-/-/-/-/-/-/-/-	8	6	Zjn_sc00043.1.g02500.1.sm.mkhc/Zjn_sc00013.1.g08120.1.sm.mk/Zjn_sc00131.1.g01010.1.sm.mkhc/Zjn_sc00018.1.g01260.1.sm.mkhc/Zjn_sc00033.1.g00820.1.sm.mk/Zjn_sc00003.1.g11420.1.sm.mk	2	Zjn_sc00063.1.g02030.1.sm.mkhc/Zjn_sc00035.1.g00590.1.sm.mkhc
BP	GO:0009060	aerobic respiration	8/3918	10/7807	0.0558917	0.691499	Zjn_sc00002.1.g01890.1.sm.mkhc/Zjn_sc00047.1.g01900.1.sm.mkhc/Zjn_sc00009.1.g11350.1.sm.mk/Zjn_sc00018.1.g00280.1.sm.mkhc/Zjn_sc00008.1.g07820.1.sm.mkhc/Zjn_sc00018.1.g00290.1.sm.mkhc/Zjn_sc00107.1.g01550.1.am.mkhc/Zjn_sc00003.1.g00980.1.sm.mkhc	-/-/-/-/-/-/-/-	8	3	Zjn_sc00018.1.g00280.1.sm.mkhc/Zjn_sc00008.1.g07820.1.sm.mkhc/Zjn_sc00018.1.g00290.1.sm.mkhc	5	Zjn_sc00002.1.g01890.1.sm.mkhc/Zjn_sc00047.1.g01900.1.sm.mkhc/Zjn_sc00009.1.g11350.1.sm.mk/Zjn_sc00107.1.g01550.1.am.mkhc/Zjn_sc00003.1.g00980.1.sm.mkhc
BP	GO:1902600	hydrogen ion transmembrane transport	25/3918	39/7807	0.0562106	0.691499	Zjn_sc00097.1.g00910.1.am.mkhc/Zjn_sc00002.1.g06090.1.am.mk/Zjn_sc00036.1.g00170.1.sm.mkhc/Zjn_sc00012.1.g00230.1.sm.mkhc/Zjn_sc00008.1.g11830.1.am.mkhc/Zjn_sc00502.1.g00010.1.am.mk/Zjn_sc00144.1.g00620.1.am.mkhc/Zjn_sc00002.1.g10380.1.sm.mkhc/Zjn_sc00002.1.g07950.1.am.mkhc/novel.665/Zjn_sc00037.1.g00990.1.sm.mkhc/Zjn_sc00036.1.g03080.1.sm.mkhc/Zjn_sc00037.1.g00440.1.am.mkhc/Zjn_sc00003.1.g06240.…	-/-/-/-/-/-/-/-/-/-/-/-/-/-/-/-/-/-/-/-/-/-/-/-/-	25	10	Zjn_sc00097.1.g00910.1.am.mkhc/Zjn_sc00502.1.g00010.1.am.mk/Zjn_sc00144.1.g00620.1.am.mkhc/novel.665/Zjn_sc00037.1.g00440.1.am.mkhc/Zjn_sc00001.1.g09550.1.sm.mkhc/Zjn_sc00077.1.g00620.1.am.mkhc/Zjn_sc00017.1.g03590.1.am.mk/Zjn_sc00003.1.g04600.1.am.mkhc/Zjn_sc00009.1.g07520.1.sm.mkhc	15	Zjn_sc00002.1.g06090.1.am.mk/Zjn_sc00036.1.g00170.1.sm.mkhc/Zjn_sc00012.1.g00230.1.sm.mkhc/Zjn_sc00008.1.g11830.1.am.mkhc/Zjn_sc00002.1.g10380.1.sm.mkhc/Zjn_sc00002.1.g07950.1.am.mkhc/Zjn_sc00037.1.g00990.1.sm.mkhc/Zjn_sc00036.1.g03080.1.sm.mkhc/Zjn_sc00003.1.g06240.1.sm.mkhc/Zjn_sc00029.1.g00880.1.sm.mkhc/Zjn_sc00106.1.g00970.1.sm.mkhc/Zjn_sc00040.1.g04400.1.sm.mkhc/Zjn_sc00031.1.g02000.1.sm.mkh…
BP	GO:1901607	alpha-amino acid biosynthetic process	30/3918	48/7807	0.0580921	0.691499	Zjn_sc00105.1.g00590.1.sm.mkhc/Zjn_sc00088.1.g00640.1.sm.mkhc/Zjn_sc00002.1.g16820.1.sm.mk/Zjn_sc00151.1.g00180.1.sm.mkhc/Zjn_sc00065.1.g00500.1.sm.mkhc/Zjn_sc00003.1.g07820.1.sm.mkhc/Zjn_sc00002.1.g09820.1.sm.mkhc/Zjn_sc00006.1.g04220.1.am.mk/Zjn_sc00044.1.g03940.1.sm.mkhc/Zjn_sc00131.1.g00670.1.sm.mkhc/Zjn_sc00011.1.g00150.1.sm.mkhc/Zjn_sc00023.1.g05410.1.sm.mkhc/Zjn_sc00001.1.g01810.1.am.mkhc/…	-/-/-/-/-/-/-/-/-/-/-/-/-/-/-/-/-/-/-/-/-/-/-/-/-/-/-/-/-/-	30	15	Zjn_sc00105.1.g00590.1.sm.mkhc/Zjn_sc00088.1.g00640.1.sm.mkhc/Zjn_sc00002.1.g16820.1.sm.mk/Zjn_sc00151.1.g00180.1.sm.mkhc/Zjn_sc00065.1.g00500.1.sm.mkhc/Zjn_sc00006.1.g04220.1.am.mk/Zjn_sc00131.1.g00670.1.sm.mkhc/Zjn_sc00002.1.g08480.1.am.mkhc/Zjn_sc00020.1.g04150.1.sm.mk/Zjn_sc00102.1.g01650.1.am.mk/Zjn_sc00068.1.g02670.1.sm.mk/Zjn_sc00002.1.g06070.1.sm.mkhc/Zjn_sc00038.1.g02440.1.sm.mkhc/Zjn_sc…	15	Zjn_sc00003.1.g07820.1.sm.mkhc/Zjn_sc00002.1.g09820.1.sm.mkhc/Zjn_sc00044.1.g03940.1.sm.mkhc/Zjn_sc00011.1.g00150.1.sm.mkhc/Zjn_sc00023.1.g05410.1.sm.mkhc/Zjn_sc00001.1.g01810.1.am.mkhc/Zjn_sc00003.1.g03790.1.sm.mkhc/Zjn_sc00003.1.g09380.1.am.mk/Zjn_sc00014.1.g06570.1.sm.mkhc/Zjn_sc00029.1.g02370.1.am.mkhc/Zjn_sc00038.1.g02790.1.sm.mkhc/Zjn_sc00027.1.g03690.1.am.mk/Zjn_sc00128.1.g00730.1.sm.mkhc/…
BP	GO:0009067	aspartate family amino acid biosynthetic process	11/3918	15/7807	0.0607773	0.691499	Zjn_sc00105.1.g00590.1.sm.mkhc/Zjn_sc00088.1.g00640.1.sm.mkhc/Zjn_sc00002.1.g16820.1.sm.mk/Zjn_sc00065.1.g00500.1.sm.mkhc/Zjn_sc00131.1.g00670.1.sm.mkhc/Zjn_sc00003.1.g03790.1.sm.mkhc/Zjn_sc00002.1.g08480.1.am.mkhc/Zjn_sc00020.1.g04150.1.sm.mk/Zjn_sc00038.1.g02790.1.sm.mkhc/Zjn_sc00038.1.g02440.1.sm.mkhc/Zjn_sc00128.1.g00730.1.sm.mkhc	-/-/-/-/-/-/-/-/-/-/-	11	8	Zjn_sc00105.1.g00590.1.sm.mkhc/Zjn_sc00088.1.g00640.1.sm.mkhc/Zjn_sc00002.1.g16820.1.sm.mk/Zjn_sc00065.1.g00500.1.sm.mkhc/Zjn_sc00131.1.g00670.1.sm.mkhc/Zjn_sc00002.1.g08480.1.am.mkhc/Zjn_sc00020.1.g04150.1.sm.mk/Zjn_sc00038.1.g02440.1.sm.mkhc	3	Zjn_sc00003.1.g03790.1.sm.mkhc/Zjn_sc00038.1.g02790.1.sm.mkhc/Zjn_sc00128.1.g00730.1.sm.mkhc
BP	GO:0000271	polysaccharide biosynthetic process	36/3918	59/7807	0.061448	0.691499	Zjn_sc00030.1.g01280.1.sm.mkhc/Zjn_sc00016.1.g03420.1.sm.mkhc/Zjn_sc00071.1.g02790.1.am.mk/Zjn_sc00120.1.g00070.1.am.mkhc/Zjn_sc00029.1.g06070.1.sm.mkhc/Zjn_sc00018.1.g07490.1.sm.mk/Zjn_sc00008.1.g11690.1.am.mk/Zjn_sc00030.1.g00120.1.sm.mkhc/Zjn_sc00001.1.g12030.1.sm.mkhc/Zjn_sc00069.1.g02210.1.am.mk/Zjn_sc00149.1.g00030.1.sm.mkhc/Zjn_sc00068.1.g03670.1.sm.mkhc/Zjn_sc00020.1.g05580.1.sm.mkhc/Zjn_…	-/-/-/-/-/-/-/-/-/-/-/-/-/-/-/-/-/-/-/-/-/-/-/-/-/-/-/-/-/-/-/-/-/-/-/-	36	28	Zjn_sc00030.1.g01280.1.sm.mkhc/Zjn_sc00016.1.g03420.1.sm.mkhc/Zjn_sc00071.1.g02790.1.am.mk/Zjn_sc00120.1.g00070.1.am.mkhc/Zjn_sc00029.1.g06070.1.sm.mkhc/Zjn_sc00018.1.g07490.1.sm.mk/Zjn_sc00008.1.g11690.1.am.mk/Zjn_sc00030.1.g00120.1.sm.mkhc/Zjn_sc00001.1.g12030.1.sm.mkhc/Zjn_sc00149.1.g00030.1.sm.mkhc/Zjn_sc00068.1.g03670.1.sm.mkhc/Zjn_sc00020.1.g05580.1.sm.mkhc/Zjn_sc00174.1.g00290.1.sm.mkhc/Zj…	8	Zjn_sc00069.1.g02210.1.am.mk/Zjn_sc06542.1.g00010.1.sm.mk/Zjn_sc00058.1.g02740.1.am.mk/Zjn_sc00034.1.g00270.1.sm.mk/Zjn_sc00001.1.g07250.1.sm.mk/Zjn_sc00073.1.g00470.1.sm.mkhc/Zjn_sc00009.1.g11690.1.sm.mkhc/Zjn_sc00066.1.g00060.1.sm.mkhc
BP	GO:0009250	glucan biosynthetic process	36/3918	59/7807	0.061448	0.691499	Zjn_sc00030.1.g01280.1.sm.mkhc/Zjn_sc00016.1.g03420.1.sm.mkhc/Zjn_sc00071.1.g02790.1.am.mk/Zjn_sc00120.1.g00070.1.am.mkhc/Zjn_sc00029.1.g06070.1.sm.mkhc/Zjn_sc00018.1.g07490.1.sm.mk/Zjn_sc00008.1.g11690.1.am.mk/Zjn_sc00030.1.g00120.1.sm.mkhc/Zjn_sc00001.1.g12030.1.sm.mkhc/Zjn_sc00069.1.g02210.1.am.mk/Zjn_sc00149.1.g00030.1.sm.mkhc/Zjn_sc00068.1.g03670.1.sm.mkhc/Zjn_sc00020.1.g05580.1.sm.mkhc/Zjn_…	-/-/-/-/-/-/-/-/-/-/-/-/-/-/-/-/-/-/-/-/-/-/-/-/-/-/-/-/-/-/-/-/-/-/-/-	36	28	Zjn_sc00030.1.g01280.1.sm.mkhc/Zjn_sc00016.1.g03420.1.sm.mkhc/Zjn_sc00071.1.g02790.1.am.mk/Zjn_sc00120.1.g00070.1.am.mkhc/Zjn_sc00029.1.g06070.1.sm.mkhc/Zjn_sc00018.1.g07490.1.sm.mk/Zjn_sc00008.1.g11690.1.am.mk/Zjn_sc00030.1.g00120.1.sm.mkhc/Zjn_sc00001.1.g12030.1.sm.mkhc/Zjn_sc00149.1.g00030.1.sm.mkhc/Zjn_sc00068.1.g03670.1.sm.mkhc/Zjn_sc00020.1.g05580.1.sm.mkhc/Zjn_sc00174.1.g00290.1.sm.mkhc/Zj…	8	Zjn_sc00069.1.g02210.1.am.mk/Zjn_sc06542.1.g00010.1.sm.mk/Zjn_sc00058.1.g02740.1.am.mk/Zjn_sc00034.1.g00270.1.sm.mk/Zjn_sc00001.1.g07250.1.sm.mk/Zjn_sc00073.1.g00470.1.sm.mkhc/Zjn_sc00009.1.g11690.1.sm.mkhc/Zjn_sc00066.1.g00060.1.sm.mkhc
BP	GO:0033692	cellular polysaccharide biosynthetic process	36/3918	59/7807	0.061448	0.691499	Zjn_sc00030.1.g01280.1.sm.mkhc/Zjn_sc00016.1.g03420.1.sm.mkhc/Zjn_sc00071.1.g02790.1.am.mk/Zjn_sc00120.1.g00070.1.am.mkhc/Zjn_sc00029.1.g06070.1.sm.mkhc/Zjn_sc00018.1.g07490.1.sm.mk/Zjn_sc00008.1.g11690.1.am.mk/Zjn_sc00030.1.g00120.1.sm.mkhc/Zjn_sc00001.1.g12030.1.sm.mkhc/Zjn_sc00069.1.g02210.1.am.mk/Zjn_sc00149.1.g00030.1.sm.mkhc/Zjn_sc00068.1.g03670.1.sm.mkhc/Zjn_sc00020.1.g05580.1.sm.mkhc/Zjn_…	-/-/-/-/-/-/-/-/-/-/-/-/-/-/-/-/-/-/-/-/-/-/-/-/-/-/-/-/-/-/-/-/-/-/-/-	36	28	Zjn_sc00030.1.g01280.1.sm.mkhc/Zjn_sc00016.1.g03420.1.sm.mkhc/Zjn_sc00071.1.g02790.1.am.mk/Zjn_sc00120.1.g00070.1.am.mkhc/Zjn_sc00029.1.g06070.1.sm.mkhc/Zjn_sc00018.1.g07490.1.sm.mk/Zjn_sc00008.1.g11690.1.am.mk/Zjn_sc00030.1.g00120.1.sm.mkhc/Zjn_sc00001.1.g12030.1.sm.mkhc/Zjn_sc00149.1.g00030.1.sm.mkhc/Zjn_sc00068.1.g03670.1.sm.mkhc/Zjn_sc00020.1.g05580.1.sm.mkhc/Zjn_sc00174.1.g00290.1.sm.mkhc/Zj…	8	Zjn_sc00069.1.g02210.1.am.mk/Zjn_sc06542.1.g00010.1.sm.mk/Zjn_sc00058.1.g02740.1.am.mk/Zjn_sc00034.1.g00270.1.sm.mk/Zjn_sc00001.1.g07250.1.sm.mk/Zjn_sc00073.1.g00470.1.sm.mkhc/Zjn_sc00009.1.g11690.1.sm.mkhc/Zjn_sc00066.1.g00060.1.sm.mkhc
BP	GO:0051273	beta-glucan metabolic process	36/3918	59/7807	0.061448	0.691499	Zjn_sc00030.1.g01280.1.sm.mkhc/Zjn_sc00016.1.g03420.1.sm.mkhc/Zjn_sc00071.1.g02790.1.am.mk/Zjn_sc00120.1.g00070.1.am.mkhc/Zjn_sc00029.1.g06070.1.sm.mkhc/Zjn_sc00018.1.g07490.1.sm.mk/Zjn_sc00008.1.g11690.1.am.mk/Zjn_sc00030.1.g00120.1.sm.mkhc/Zjn_sc00001.1.g12030.1.sm.mkhc/Zjn_sc00069.1.g02210.1.am.mk/Zjn_sc00149.1.g00030.1.sm.mkhc/Zjn_sc00068.1.g03670.1.sm.mkhc/Zjn_sc00020.1.g05580.1.sm.mkhc/Zjn_…	-/-/-/-/-/-/-/-/-/-/-/-/-/-/-/-/-/-/-/-/-/-/-/-/-/-/-/-/-/-/-/-/-/-/-/-	36	28	Zjn_sc00030.1.g01280.1.sm.mkhc/Zjn_sc00016.1.g03420.1.sm.mkhc/Zjn_sc00071.1.g02790.1.am.mk/Zjn_sc00120.1.g00070.1.am.mkhc/Zjn_sc00029.1.g06070.1.sm.mkhc/Zjn_sc00018.1.g07490.1.sm.mk/Zjn_sc00008.1.g11690.1.am.mk/Zjn_sc00030.1.g00120.1.sm.mkhc/Zjn_sc00001.1.g12030.1.sm.mkhc/Zjn_sc00149.1.g00030.1.sm.mkhc/Zjn_sc00068.1.g03670.1.sm.mkhc/Zjn_sc00020.1.g05580.1.sm.mkhc/Zjn_sc00174.1.g00290.1.sm.mkhc/Zj…	8	Zjn_sc00069.1.g02210.1.am.mk/Zjn_sc06542.1.g00010.1.sm.mk/Zjn_sc00058.1.g02740.1.am.mk/Zjn_sc00034.1.g00270.1.sm.mk/Zjn_sc00001.1.g07250.1.sm.mk/Zjn_sc00073.1.g00470.1.sm.mkhc/Zjn_sc00009.1.g11690.1.sm.mkhc/Zjn_sc00066.1.g00060.1.sm.mkhc
BP	GO:0051274	beta-glucan biosynthetic process	36/3918	59/7807	0.061448	0.691499	Zjn_sc00030.1.g01280.1.sm.mkhc/Zjn_sc00016.1.g03420.1.sm.mkhc/Zjn_sc00071.1.g02790.1.am.mk/Zjn_sc00120.1.g00070.1.am.mkhc/Zjn_sc00029.1.g06070.1.sm.mkhc/Zjn_sc00018.1.g07490.1.sm.mk/Zjn_sc00008.1.g11690.1.am.mk/Zjn_sc00030.1.g00120.1.sm.mkhc/Zjn_sc00001.1.g12030.1.sm.mkhc/Zjn_sc00069.1.g02210.1.am.mk/Zjn_sc00149.1.g00030.1.sm.mkhc/Zjn_sc00068.1.g03670.1.sm.mkhc/Zjn_sc00020.1.g05580.1.sm.mkhc/Zjn_…	-/-/-/-/-/-/-/-/-/-/-/-/-/-/-/-/-/-/-/-/-/-/-/-/-/-/-/-/-/-/-/-/-/-/-/-	36	28	Zjn_sc00030.1.g01280.1.sm.mkhc/Zjn_sc00016.1.g03420.1.sm.mkhc/Zjn_sc00071.1.g02790.1.am.mk/Zjn_sc00120.1.g00070.1.am.mkhc/Zjn_sc00029.1.g06070.1.sm.mkhc/Zjn_sc00018.1.g07490.1.sm.mk/Zjn_sc00008.1.g11690.1.am.mk/Zjn_sc00030.1.g00120.1.sm.mkhc/Zjn_sc00001.1.g12030.1.sm.mkhc/Zjn_sc00149.1.g00030.1.sm.mkhc/Zjn_sc00068.1.g03670.1.sm.mkhc/Zjn_sc00020.1.g05580.1.sm.mkhc/Zjn_sc00174.1.g00290.1.sm.mkhc/Zj…	8	Zjn_sc00069.1.g02210.1.am.mk/Zjn_sc06542.1.g00010.1.sm.mk/Zjn_sc00058.1.g02740.1.am.mk/Zjn_sc00034.1.g00270.1.sm.mk/Zjn_sc00001.1.g07250.1.sm.mk/Zjn_sc00073.1.g00470.1.sm.mkhc/Zjn_sc00009.1.g11690.1.sm.mkhc/Zjn_sc00066.1.g00060.1.sm.mkhc
BP	GO:0034637	cellular carbohydrate biosynthetic process	55/3918	94/7807	0.0639797	0.691499	Zjn_sc00153.1.g00060.1.sm.mkhc/Zjn_sc00022.1.g06400.1.sm.mkhc/Zjn_sc00030.1.g01280.1.sm.mkhc/Zjn_sc00007.1.g10110.1.sm.mkhc/Zjn_sc00016.1.g03420.1.sm.mkhc/Zjn_sc00071.1.g02790.1.am.mk/Zjn_sc00120.1.g00070.1.am.mkhc/Zjn_sc00029.1.g06070.1.sm.mkhc/Zjn_sc00018.1.g07490.1.sm.mk/Zjn_sc00008.1.g11690.1.am.mk/Zjn_sc00030.1.g00120.1.sm.mkhc/Zjn_sc00001.1.g12030.1.sm.mkhc/Zjn_sc00069.1.g02210.1.am.mk/Zjn_…	-/-/-/-/-/-/-/-/-/-/-/-/-/-/-/-/-/-/-/-/-/-/-/-/-/-/-/-/-/-/-/-/-/-/-/-/-/-/-/-/-/-/-/-/-/-/-/-/-/-/-/-/-/-/-	55	32	Zjn_sc00030.1.g01280.1.sm.mkhc/Zjn_sc00016.1.g03420.1.sm.mkhc/Zjn_sc00071.1.g02790.1.am.mk/Zjn_sc00120.1.g00070.1.am.mkhc/Zjn_sc00029.1.g06070.1.sm.mkhc/Zjn_sc00018.1.g07490.1.sm.mk/Zjn_sc00008.1.g11690.1.am.mk/Zjn_sc00030.1.g00120.1.sm.mkhc/Zjn_sc00001.1.g12030.1.sm.mkhc/Zjn_sc00149.1.g00030.1.sm.mkhc/Zjn_sc00068.1.g03670.1.sm.mkhc/Zjn_sc00020.1.g05580.1.sm.mkhc/Zjn_sc00174.1.g00290.1.sm.mkhc/Zj…	23	Zjn_sc00153.1.g00060.1.sm.mkhc/Zjn_sc00022.1.g06400.1.sm.mkhc/Zjn_sc00007.1.g10110.1.sm.mkhc/Zjn_sc00069.1.g02210.1.am.mk/Zjn_sc00029.1.g04890.1.am.mkhc/Zjn_sc00027.1.g04330.1.sm.mkhc/Zjn_sc00091.1.g00600.1.sm.mkhc/Zjn_sc06542.1.g00010.1.sm.mk/Zjn_sc00018.1.g06690.1.sm.mkhc/Zjn_sc00010.1.g00250.1.sm.mkhc/Zjn_sc00002.1.g09770.1.sm.mkhc/Zjn_sc00039.1.g04850.1.sm.mkhc/Zjn_sc00058.1.g02740.1.am.mk/Zj…
BP	GO:0016053	organic acid biosynthetic process	50/3918	85/7807	0.0675433	0.691499	Zjn_sc00105.1.g00590.1.sm.mkhc/Zjn_sc00088.1.g00640.1.sm.mkhc/Zjn_sc00044.1.g05240.1.sm.mk/Zjn_sc00002.1.g16820.1.sm.mk/novel.90/Zjn_sc00151.1.g00180.1.sm.mkhc/Zjn_sc00153.1.g00310.1.am.mkhc/novel.1390/Zjn_sc00065.1.g00500.1.sm.mkhc/Zjn_sc00003.1.g07820.1.sm.mkhc/Zjn_sc00002.1.g09820.1.sm.mkhc/Zjn_sc00043.1.g04440.1.am.mk/Zjn_sc00008.1.g06280.1.am.mkhc/Zjn_sc00049.1.g00300.1.sm.mkhc/Zjn_sc00006.1…	-/-/-/-/-/-/-/-/-/-/-/-/-/-/-/-/-/-/-/-/-/-/-/-/-/-/-/-/-/-/-/-/-/-/-/-/-/-/-/-/-/-/-/-/-/-/-/-/-/-	50	26	Zjn_sc00105.1.g00590.1.sm.mkhc/Zjn_sc00088.1.g00640.1.sm.mkhc/Zjn_sc00002.1.g16820.1.sm.mk/Zjn_sc00151.1.g00180.1.sm.mkhc/Zjn_sc00153.1.g00310.1.am.mkhc/Zjn_sc00065.1.g00500.1.sm.mkhc/Zjn_sc00043.1.g04440.1.am.mk/Zjn_sc00049.1.g00300.1.sm.mkhc/Zjn_sc00006.1.g04220.1.am.mk/Zjn_sc00044.1.g01920.1.cf.mkhc/Zjn_sc00131.1.g00670.1.sm.mkhc/Zjn_sc00002.1.g08480.1.am.mkhc/Zjn_sc00013.1.g04950.1.sm.mkhc/Zj…	24	Zjn_sc00044.1.g05240.1.sm.mk/novel.90/novel.1390/Zjn_sc00003.1.g07820.1.sm.mkhc/Zjn_sc00002.1.g09820.1.sm.mkhc/Zjn_sc00008.1.g06280.1.am.mkhc/Zjn_sc00044.1.g03940.1.sm.mkhc/Zjn_sc00011.1.g00150.1.sm.mkhc/novel.97/Zjn_sc00023.1.g05410.1.sm.mkhc/Zjn_sc00008.1.g08650.1.am.mkhc/Zjn_sc00001.1.g01810.1.am.mkhc/Zjn_sc00003.1.g03790.1.sm.mkhc/Zjn_sc00003.1.g09380.1.am.mk/Zjn_sc00001.1.g00310.1.am.mk/Zjn_…
BP	GO:0046394	carboxylic acid biosynthetic process	50/3918	85/7807	0.0675433	0.691499	Zjn_sc00105.1.g00590.1.sm.mkhc/Zjn_sc00088.1.g00640.1.sm.mkhc/Zjn_sc00044.1.g05240.1.sm.mk/Zjn_sc00002.1.g16820.1.sm.mk/novel.90/Zjn_sc00151.1.g00180.1.sm.mkhc/Zjn_sc00153.1.g00310.1.am.mkhc/novel.1390/Zjn_sc00065.1.g00500.1.sm.mkhc/Zjn_sc00003.1.g07820.1.sm.mkhc/Zjn_sc00002.1.g09820.1.sm.mkhc/Zjn_sc00043.1.g04440.1.am.mk/Zjn_sc00008.1.g06280.1.am.mkhc/Zjn_sc00049.1.g00300.1.sm.mkhc/Zjn_sc00006.1…	-/-/-/-/-/-/-/-/-/-/-/-/-/-/-/-/-/-/-/-/-/-/-/-/-/-/-/-/-/-/-/-/-/-/-/-/-/-/-/-/-/-/-/-/-/-/-/-/-/-	50	26	Zjn_sc00105.1.g00590.1.sm.mkhc/Zjn_sc00088.1.g00640.1.sm.mkhc/Zjn_sc00002.1.g16820.1.sm.mk/Zjn_sc00151.1.g00180.1.sm.mkhc/Zjn_sc00153.1.g00310.1.am.mkhc/Zjn_sc00065.1.g00500.1.sm.mkhc/Zjn_sc00043.1.g04440.1.am.mk/Zjn_sc00049.1.g00300.1.sm.mkhc/Zjn_sc00006.1.g04220.1.am.mk/Zjn_sc00044.1.g01920.1.cf.mkhc/Zjn_sc00131.1.g00670.1.sm.mkhc/Zjn_sc00002.1.g08480.1.am.mkhc/Zjn_sc00013.1.g04950.1.sm.mkhc/Zj…	24	Zjn_sc00044.1.g05240.1.sm.mk/novel.90/novel.1390/Zjn_sc00003.1.g07820.1.sm.mkhc/Zjn_sc00002.1.g09820.1.sm.mkhc/Zjn_sc00008.1.g06280.1.am.mkhc/Zjn_sc00044.1.g03940.1.sm.mkhc/Zjn_sc00011.1.g00150.1.sm.mkhc/novel.97/Zjn_sc00023.1.g05410.1.sm.mkhc/Zjn_sc00008.1.g08650.1.am.mkhc/Zjn_sc00001.1.g01810.1.am.mkhc/Zjn_sc00003.1.g03790.1.sm.mkhc/Zjn_sc00003.1.g09380.1.am.mk/Zjn_sc00001.1.g00310.1.am.mk/Zjn_…
BP	GO:0008033	tRNA processing	28/3918	45/7807	0.0703256	0.691499	Zjn_sc00073.1.g00230.1.sm.mkhc/Zjn_sc00014.1.g08080.1.am.mk/Zjn_sc00003.1.g05150.1.sm.mkhc/Zjn_sc00149.1.g00330.1.sm.mkhc/Zjn_sc00024.1.g00230.1.sm.mkhc/Zjn_sc00075.1.g01080.1.sm.mkhc/Zjn_sc00076.1.g00310.1.am.mkhc/Zjn_sc00085.1.g00290.1.sm.mkhc/Zjn_sc00007.1.g00560.1.sm.mkhc/Zjn_sc00068.1.g03760.1.sm.mk/Zjn_sc00018.1.g07590.1.sm.mkhc/Zjn_sc00066.1.g00580.1.sm.mkhc/Zjn_sc00103.1.g00210.1.sm.mkhc/…	-/-/-/-/-/-/-/-/-/-/-/-/-/-/-/-/-/-/-/-/-/-/-/-/-/-/-/-	28	23	Zjn_sc00073.1.g00230.1.sm.mkhc/Zjn_sc00024.1.g00230.1.sm.mkhc/Zjn_sc00075.1.g01080.1.sm.mkhc/Zjn_sc00076.1.g00310.1.am.mkhc/Zjn_sc00085.1.g00290.1.sm.mkhc/Zjn_sc00007.1.g00560.1.sm.mkhc/Zjn_sc00068.1.g03760.1.sm.mk/Zjn_sc00018.1.g07590.1.sm.mkhc/Zjn_sc00066.1.g00580.1.sm.mkhc/Zjn_sc00103.1.g00210.1.sm.mkhc/Zjn_sc00124.1.g00190.1.sm.mkhc/Zjn_sc00068.1.g02960.1.sm.mkhc/Zjn_sc00159.1.g00010.1.sm.mkh…	5	Zjn_sc00014.1.g08080.1.am.mk/Zjn_sc00003.1.g05150.1.sm.mkhc/Zjn_sc00149.1.g00330.1.sm.mkhc/Zjn_sc00026.1.g00330.1.sm.mkhc/Zjn_sc00027.1.g02560.1.sm.mk
BP	GO:0006886	intracellular protein transport	67/3918	117/7807	0.0733673	0.691499	Zjn_sc00047.1.g01050.1.am.mkhc/Zjn_sc00003.1.g00490.1.sm.mkhc/Zjn_sc00017.1.g01570.1.am.mkhc/Zjn_sc00037.1.g05600.1.am.mkhc/Zjn_sc00029.1.g03770.1.am.mkhc/Zjn_sc00011.1.g01250.1.sm.mkhc/Zjn_sc00013.1.g10480.1.am.mkhc/Zjn_sc00003.1.g05890.1.sm.mkhc/Zjn_sc00031.1.g00180.1.am.mkhc/Zjn_sc00013.1.g02280.1.am.mkhc/Zjn_sc00068.1.g03820.1.am.mkhc/Zjn_sc00031.1.g01320.1.sm.mkhc/Zjn_sc00028.1.g04420.1.sm.m…	-/-/-/-/-/-/-/-/-/-/-/-/-/-/-/-/-/-/-/-/-/-/-/-/-/-/-/-/-/-/-/-/-/-/-/-/-/-/-/-/-/-/-/-/-/-/-/-/-/-/-/-/-/-/-/-/-/-/-/-/-/-/-/-/-/-/-	67	38	Zjn_sc00003.1.g00490.1.sm.mkhc/Zjn_sc00017.1.g01570.1.am.mkhc/Zjn_sc00013.1.g10480.1.am.mkhc/Zjn_sc00003.1.g05890.1.sm.mkhc/Zjn_sc00068.1.g03820.1.am.mkhc/Zjn_sc00031.1.g01320.1.sm.mkhc/Zjn_sc00061.1.g01470.1.am.mkhc/Zjn_sc00086.1.g01260.1.am.mkhc/Zjn_sc00024.1.g00210.1.sm.mkhc/Zjn_sc00086.1.g01270.1.sm.mkhc/Zjn_sc00031.1.g01350.1.sm.mkhc/Zjn_sc00014.1.g01880.1.sm.mkhc/Zjn_sc00017.1.g05450.1.am.m…	29	Zjn_sc00047.1.g01050.1.am.mkhc/Zjn_sc00037.1.g05600.1.am.mkhc/Zjn_sc00029.1.g03770.1.am.mkhc/Zjn_sc00011.1.g01250.1.sm.mkhc/Zjn_sc00031.1.g00180.1.am.mkhc/Zjn_sc00013.1.g02280.1.am.mkhc/Zjn_sc00028.1.g04420.1.sm.mkhc/Zjn_sc00117.1.g00300.1.sm.mkhc/Zjn_sc00064.1.g00610.1.sm.mkhc/Zjn_sc00031.1.g03190.1.sm.mkhc/Zjn_sc00009.1.g02570.1.sm.mkhc/Zjn_sc00025.1.g04940.1.sm.mkhc/Zjn_sc00002.1.g08790.1.sm.m…
BP	GO:0015980	energy derivation by oxidation of organic compounds	12/3918	17/7807	0.0736391	0.691499	Zjn_sc00002.1.g01890.1.sm.mkhc/Zjn_sc00047.1.g01900.1.sm.mkhc/Zjn_sc00009.1.g11350.1.sm.mk/Zjn_sc00018.1.g00280.1.sm.mkhc/Zjn_sc00008.1.g07820.1.sm.mkhc/Zjn_sc00013.1.g07680.1.am.mkhc/Zjn_sc05142.1.g00010.1.sm.mk/Zjn_sc00018.1.g00290.1.sm.mkhc/Zjn_sc00107.1.g01550.1.am.mkhc/Zjn_sc00002.1.g03700.1.sm.mkhc/Zjn_sc00003.1.g00980.1.sm.mkhc/Zjn_sc00020.1.g05130.1.am.mkhc	-/-/-/-/-/-/-/-/-/-/-/-	12	5	Zjn_sc00018.1.g00280.1.sm.mkhc/Zjn_sc00008.1.g07820.1.sm.mkhc/Zjn_sc05142.1.g00010.1.sm.mk/Zjn_sc00018.1.g00290.1.sm.mkhc/Zjn_sc00002.1.g03700.1.sm.mkhc	7	Zjn_sc00002.1.g01890.1.sm.mkhc/Zjn_sc00047.1.g01900.1.sm.mkhc/Zjn_sc00009.1.g11350.1.sm.mk/Zjn_sc00013.1.g07680.1.am.mkhc/Zjn_sc00107.1.g01550.1.am.mkhc/Zjn_sc00003.1.g00980.1.sm.mkhc/Zjn_sc00020.1.g05130.1.am.mkhc
BP	GO:0045333	cellular respiration	12/3918	17/7807	0.0736391	0.691499	Zjn_sc00002.1.g01890.1.sm.mkhc/Zjn_sc00047.1.g01900.1.sm.mkhc/Zjn_sc00009.1.g11350.1.sm.mk/Zjn_sc00018.1.g00280.1.sm.mkhc/Zjn_sc00008.1.g07820.1.sm.mkhc/Zjn_sc00013.1.g07680.1.am.mkhc/Zjn_sc05142.1.g00010.1.sm.mk/Zjn_sc00018.1.g00290.1.sm.mkhc/Zjn_sc00107.1.g01550.1.am.mkhc/Zjn_sc00002.1.g03700.1.sm.mkhc/Zjn_sc00003.1.g00980.1.sm.mkhc/Zjn_sc00020.1.g05130.1.am.mkhc	-/-/-/-/-/-/-/-/-/-/-/-	12	5	Zjn_sc00018.1.g00280.1.sm.mkhc/Zjn_sc00008.1.g07820.1.sm.mkhc/Zjn_sc05142.1.g00010.1.sm.mk/Zjn_sc00018.1.g00290.1.sm.mkhc/Zjn_sc00002.1.g03700.1.sm.mkhc	7	Zjn_sc00002.1.g01890.1.sm.mkhc/Zjn_sc00047.1.g01900.1.sm.mkhc/Zjn_sc00009.1.g11350.1.sm.mk/Zjn_sc00013.1.g07680.1.am.mkhc/Zjn_sc00107.1.g01550.1.am.mkhc/Zjn_sc00003.1.g00980.1.sm.mkhc/Zjn_sc00020.1.g05130.1.am.mkhc
BP	GO:0005985	sucrose metabolic process	9/3918	12/7807	0.074654	0.691499	Zjn_sc00083.1.g00610.1.am.mkhc/Zjn_sc00003.1.g00910.1.sm.mkhc/Zjn_sc00004.1.g01340.1.sm.mkhc/Zjn_sc00010.1.g01030.1.sm.mkhc/Zjn_sc00049.1.g02800.1.am.mkhc/Zjn_sc00034.1.g03100.1.sm.mkhc/Zjn_sc03077.1.g00010.1.am.mkhc/Zjn_sc00095.1.g00070.1.sm.mkhc/Zjn_sc00008.1.g04280.1.sm.mkhc	-/-/-/-/-/-/-/-/-	9	5	Zjn_sc00083.1.g00610.1.am.mkhc/Zjn_sc00003.1.g00910.1.sm.mkhc/Zjn_sc00010.1.g01030.1.sm.mkhc/Zjn_sc03077.1.g00010.1.am.mkhc/Zjn_sc00095.1.g00070.1.sm.mkhc	4	Zjn_sc00004.1.g01340.1.sm.mkhc/Zjn_sc00049.1.g02800.1.am.mkhc/Zjn_sc00034.1.g03100.1.sm.mkhc/Zjn_sc00008.1.g04280.1.sm.mkhc
BP	GO:0006414	translational elongation	9/3918	12/7807	0.074654	0.691499	Zjn_sc00028.1.g03910.1.sm.mkhc/Zjn_sc00160.1.g00230.1.sm.mkhc/Zjn_sc00038.1.g01650.1.am.mkhc/Zjn_sc00069.1.g03030.1.sm.mkhc/Zjn_sc00001.1.g01590.1.sm.mkhc/Zjn_sc00044.1.g01670.1.sm.mkhc/Zjn_sc00008.1.g06770.1.am.mkhc/Zjn_sc00044.1.g04140.1.am.mkhc/Zjn_sc00001.1.g03790.1.sm.mkhc	-/-/-/-/-/-/-/-/-	9	8	Zjn_sc00028.1.g03910.1.sm.mkhc/Zjn_sc00160.1.g00230.1.sm.mkhc/Zjn_sc00038.1.g01650.1.am.mkhc/Zjn_sc00069.1.g03030.1.sm.mkhc/Zjn_sc00001.1.g01590.1.sm.mkhc/Zjn_sc00044.1.g01670.1.sm.mkhc/Zjn_sc00008.1.g06770.1.am.mkhc/Zjn_sc00044.1.g04140.1.am.mkhc	1	Zjn_sc00001.1.g03790.1.sm.mkhc
BP	GO:0034220	ion transmembrane transport	61/3918	106/7807	0.0764044	0.691499	Zjn_sc00001.1.g01360.1.sm.mkhc/Zjn_sc00007.1.g07860.1.sm.mk/Zjn_sc00060.1.g00750.1.sm.mkhc/Zjn_sc00162.1.g00120.1.am.mk/Zjn_sc00097.1.g00910.1.am.mkhc/Zjn_sc00105.1.g00620.1.sm.mkhc/Zjn_sc00002.1.g06090.1.am.mk/Zjn_sc00088.1.g00690.1.am.mkhc/Zjn_sc00036.1.g02810.1.am.mk/Zjn_sc00009.1.g01250.1.sm.mk/Zjn_sc00127.1.g00340.1.am.mk/Zjn_sc00036.1.g00170.1.sm.mkhc/Zjn_sc00008.1.g04910.1.sm.mkhc/Zjn_sc00…	-/-/-/-/-/-/-/-/-/-/-/-/-/-/-/-/-/-/-/-/-/-/-/-/-/-/-/-/-/-/-/-/-/-/-/-/-/-/-/-/-/-/-/-/-/-/-/-/-/-/-/-/-/-/-/-/-/-/-/-/-	61	20	Zjn_sc00162.1.g00120.1.am.mk/Zjn_sc00097.1.g00910.1.am.mkhc/Zjn_sc00502.1.g00010.1.am.mk/Zjn_sc00068.1.g03830.1.am.mkhc/Zjn_sc00009.1.g01260.1.am.mkhc/Zjn_sc00144.1.g00620.1.am.mkhc/Zjn_sc00018.1.g06250.1.sm.mkhc/Zjn_sc00040.1.g01120.1.am.mk/Zjn_sc00018.1.g00370.1.am.mk/novel.665/Zjn_sc00037.1.g00440.1.am.mkhc/Zjn_sc00001.1.g09550.1.sm.mkhc/Zjn_sc00077.1.g00620.1.am.mkhc/Zjn_sc00017.1.g03590.1.am…	41	Zjn_sc00001.1.g01360.1.sm.mkhc/Zjn_sc00007.1.g07860.1.sm.mk/Zjn_sc00060.1.g00750.1.sm.mkhc/Zjn_sc00105.1.g00620.1.sm.mkhc/Zjn_sc00002.1.g06090.1.am.mk/Zjn_sc00088.1.g00690.1.am.mkhc/Zjn_sc00036.1.g02810.1.am.mk/Zjn_sc00009.1.g01250.1.sm.mk/Zjn_sc00127.1.g00340.1.am.mk/Zjn_sc00036.1.g00170.1.sm.mkhc/Zjn_sc00008.1.g04910.1.sm.mkhc/Zjn_sc00065.1.g00600.1.sm.mkhc/Zjn_sc00019.1.g00120.1.sm.mkhc/Zjn_sc…
BP	GO:0071705	nitrogen compound transport	114/3918	206/7807	0.076435	0.691499	Zjn_sc00007.1.g07860.1.sm.mk/Zjn_sc00047.1.g01050.1.am.mkhc/Zjn_sc00045.1.g03730.1.am.mkhc/Zjn_sc00040.1.g01720.1.sm.mkhc/Zjn_sc00019.1.g00420.1.sm.mkhc/Zjn_sc00038.1.g00300.1.am.mkhc/Zjn_sc00003.1.g00490.1.sm.mkhc/Zjn_sc00017.1.g01570.1.am.mkhc/Zjn_sc00110.1.g00610.1.sm.mkhc/Zjn_sc00017.1.g01610.1.am.mk/Zjn_sc00037.1.g05600.1.am.mkhc/Zjn_sc00029.1.g03770.1.am.mkhc/Zjn_sc00105.1.g00620.1.sm.mkhc/…	-/-/-/-/-/-/-/-/-/-/-/-/-/-/-/-/-/-/-/-/-/-/-/-/-/-/-/-/-/-/-/-/-/-/-/-/-/-/-/-/-/-/-/-/-/-/-/-/-/-/-/-/-/-/-/-/-/-/-/-/-/-/-/-/-/-/-/-/-/-/-/-/-/-/-/-/-/-/-/-/-/-/-/-/-/-/-/-/-/-/-/-/-/-/-/-/-/-/-/-/-/-/-/-/-/-/-/-/-/-/-/-/-/-	114	54	Zjn_sc00045.1.g03730.1.am.mkhc/Zjn_sc00003.1.g00490.1.sm.mkhc/Zjn_sc00017.1.g01570.1.am.mkhc/Zjn_sc00110.1.g00610.1.sm.mkhc/Zjn_sc00035.1.g02440.1.am.mkhc/Zjn_sc00065.1.g01900.1.am.mk/Zjn_sc00013.1.g10480.1.am.mkhc/Zjn_sc00003.1.g05890.1.sm.mkhc/Zjn_sc00068.1.g03820.1.am.mkhc/Zjn_sc00031.1.g01320.1.sm.mkhc/Zjn_sc00009.1.g01260.1.am.mkhc/Zjn_sc00061.1.g01470.1.am.mkhc/Zjn_sc00086.1.g01260.1.am.mkh…	60	Zjn_sc00007.1.g07860.1.sm.mk/Zjn_sc00047.1.g01050.1.am.mkhc/Zjn_sc00040.1.g01720.1.sm.mkhc/Zjn_sc00019.1.g00420.1.sm.mkhc/Zjn_sc00038.1.g00300.1.am.mkhc/Zjn_sc00017.1.g01610.1.am.mk/Zjn_sc00037.1.g05600.1.am.mkhc/Zjn_sc00029.1.g03770.1.am.mkhc/Zjn_sc00105.1.g00620.1.sm.mkhc/Zjn_sc00011.1.g01250.1.sm.mkhc/Zjn_sc00008.1.g10950.1.am.mkhc/Zjn_sc00017.1.g00370.1.am.mk/Zjn_sc00088.1.g00690.1.am.mkhc/Zj…
BP	GO:0008654	phospholipid biosynthetic process	16/3918	24/7807	0.0781153	0.691499	Zjn_sc00012.1.g02190.1.sm.mkhc/Zjn_sc00043.1.g00480.1.sm.mk/Zjn_sc00022.1.g05020.1.sm.mkhc/Zjn_sc00094.1.g00990.1.sm.mk/Zjn_sc00155.1.g00740.1.sm.mkhc/Zjn_sc00003.1.g04240.1.am.mkhc/Zjn_sc00002.1.g09800.1.sm.mkhc/Zjn_sc00002.1.g11860.1.sm.mkhc/Zjn_sc00090.1.g00130.1.cf.mkhc/Zjn_sc00006.1.g07450.1.am.mk/Zjn_sc00034.1.g00680.1.sm.mkhc/Zjn_sc00003.1.g13710.1.am.mkhc/Zjn_sc00002.1.g15860.1.sm.mkhc/Zj…	-/-/-/-/-/-/-/-/-/-/-/-/-/-/-/-	16	7	Zjn_sc00043.1.g00480.1.sm.mk/Zjn_sc00094.1.g00990.1.sm.mk/Zjn_sc00003.1.g04240.1.am.mkhc/Zjn_sc00006.1.g07450.1.am.mk/Zjn_sc00034.1.g00680.1.sm.mkhc/Zjn_sc00160.1.g00010.1.sm.mk/Zjn_sc00038.1.g01435.1.br	9	Zjn_sc00012.1.g02190.1.sm.mkhc/Zjn_sc00022.1.g05020.1.sm.mkhc/Zjn_sc00155.1.g00740.1.sm.mkhc/Zjn_sc00002.1.g09800.1.sm.mkhc/Zjn_sc00002.1.g11860.1.sm.mkhc/Zjn_sc00090.1.g00130.1.cf.mkhc/Zjn_sc00003.1.g13710.1.am.mkhc/Zjn_sc00002.1.g15860.1.sm.mkhc/Zjn_sc00088.1.g02220.1.am.mkhc
BP	GO:0015031	protein transport	87/3918	155/7807	0.0786098	0.691499	Zjn_sc00047.1.g01050.1.am.mkhc/Zjn_sc00045.1.g03730.1.am.mkhc/Zjn_sc00040.1.g01720.1.sm.mkhc/Zjn_sc00019.1.g00420.1.sm.mkhc/Zjn_sc00003.1.g00490.1.sm.mkhc/Zjn_sc00017.1.g01570.1.am.mkhc/Zjn_sc00110.1.g00610.1.sm.mkhc/Zjn_sc00037.1.g05600.1.am.mkhc/Zjn_sc00029.1.g03770.1.am.mkhc/Zjn_sc00035.1.g02440.1.am.mkhc/Zjn_sc00065.1.g01900.1.am.mk/Zjn_sc00011.1.g01250.1.sm.mkhc/Zjn_sc00013.1.g10480.1.am.mkh…	-/-/-/-/-/-/-/-/-/-/-/-/-/-/-/-/-/-/-/-/-/-/-/-/-/-/-/-/-/-/-/-/-/-/-/-/-/-/-/-/-/-/-/-/-/-/-/-/-/-/-/-/-/-/-/-/-/-/-/-/-/-/-/-/-/-/-/-/-/-/-/-/-/-/-/-/-/-/-/-/-/-/-/-/-/-/-	87	46	Zjn_sc00045.1.g03730.1.am.mkhc/Zjn_sc00003.1.g00490.1.sm.mkhc/Zjn_sc00017.1.g01570.1.am.mkhc/Zjn_sc00110.1.g00610.1.sm.mkhc/Zjn_sc00035.1.g02440.1.am.mkhc/Zjn_sc00065.1.g01900.1.am.mk/Zjn_sc00013.1.g10480.1.am.mkhc/Zjn_sc00003.1.g05890.1.sm.mkhc/Zjn_sc00068.1.g03820.1.am.mkhc/Zjn_sc00031.1.g01320.1.sm.mkhc/Zjn_sc00061.1.g01470.1.am.mkhc/Zjn_sc00086.1.g01260.1.am.mkhc/Zjn_sc00024.1.g00210.1.sm.mkh…	41	Zjn_sc00047.1.g01050.1.am.mkhc/Zjn_sc00040.1.g01720.1.sm.mkhc/Zjn_sc00019.1.g00420.1.sm.mkhc/Zjn_sc00037.1.g05600.1.am.mkhc/Zjn_sc00029.1.g03770.1.am.mkhc/Zjn_sc00011.1.g01250.1.sm.mkhc/Zjn_sc00008.1.g10950.1.am.mkhc/Zjn_sc00002.1.g07480.1.am.mk/Zjn_sc00031.1.g00180.1.am.mkhc/Zjn_sc00013.1.g02280.1.am.mkhc/Zjn_sc00013.1.g07380.1.sm.mkhc/Zjn_sc00028.1.g04420.1.sm.mkhc/Zjn_sc00117.1.g00300.1.sm.mkh…
BP	GO:0015833	peptide transport	87/3918	155/7807	0.0786098	0.691499	Zjn_sc00047.1.g01050.1.am.mkhc/Zjn_sc00045.1.g03730.1.am.mkhc/Zjn_sc00040.1.g01720.1.sm.mkhc/Zjn_sc00019.1.g00420.1.sm.mkhc/Zjn_sc00003.1.g00490.1.sm.mkhc/Zjn_sc00017.1.g01570.1.am.mkhc/Zjn_sc00110.1.g00610.1.sm.mkhc/Zjn_sc00037.1.g05600.1.am.mkhc/Zjn_sc00029.1.g03770.1.am.mkhc/Zjn_sc00035.1.g02440.1.am.mkhc/Zjn_sc00065.1.g01900.1.am.mk/Zjn_sc00011.1.g01250.1.sm.mkhc/Zjn_sc00013.1.g10480.1.am.mkh…	-/-/-/-/-/-/-/-/-/-/-/-/-/-/-/-/-/-/-/-/-/-/-/-/-/-/-/-/-/-/-/-/-/-/-/-/-/-/-/-/-/-/-/-/-/-/-/-/-/-/-/-/-/-/-/-/-/-/-/-/-/-/-/-/-/-/-/-/-/-/-/-/-/-/-/-/-/-/-/-/-/-/-/-/-/-/-	87	46	Zjn_sc00045.1.g03730.1.am.mkhc/Zjn_sc00003.1.g00490.1.sm.mkhc/Zjn_sc00017.1.g01570.1.am.mkhc/Zjn_sc00110.1.g00610.1.sm.mkhc/Zjn_sc00035.1.g02440.1.am.mkhc/Zjn_sc00065.1.g01900.1.am.mk/Zjn_sc00013.1.g10480.1.am.mkhc/Zjn_sc00003.1.g05890.1.sm.mkhc/Zjn_sc00068.1.g03820.1.am.mkhc/Zjn_sc00031.1.g01320.1.sm.mkhc/Zjn_sc00061.1.g01470.1.am.mkhc/Zjn_sc00086.1.g01260.1.am.mkhc/Zjn_sc00024.1.g00210.1.sm.mkh…	41	Zjn_sc00047.1.g01050.1.am.mkhc/Zjn_sc00040.1.g01720.1.sm.mkhc/Zjn_sc00019.1.g00420.1.sm.mkhc/Zjn_sc00037.1.g05600.1.am.mkhc/Zjn_sc00029.1.g03770.1.am.mkhc/Zjn_sc00011.1.g01250.1.sm.mkhc/Zjn_sc00008.1.g10950.1.am.mkhc/Zjn_sc00002.1.g07480.1.am.mk/Zjn_sc00031.1.g00180.1.am.mkhc/Zjn_sc00013.1.g02280.1.am.mkhc/Zjn_sc00013.1.g07380.1.sm.mkhc/Zjn_sc00028.1.g04420.1.sm.mkhc/Zjn_sc00117.1.g00300.1.sm.mkh…
BP	GO:0042886	amide transport	87/3918	155/7807	0.0786098	0.691499	Zjn_sc00047.1.g01050.1.am.mkhc/Zjn_sc00045.1.g03730.1.am.mkhc/Zjn_sc00040.1.g01720.1.sm.mkhc/Zjn_sc00019.1.g00420.1.sm.mkhc/Zjn_sc00003.1.g00490.1.sm.mkhc/Zjn_sc00017.1.g01570.1.am.mkhc/Zjn_sc00110.1.g00610.1.sm.mkhc/Zjn_sc00037.1.g05600.1.am.mkhc/Zjn_sc00029.1.g03770.1.am.mkhc/Zjn_sc00035.1.g02440.1.am.mkhc/Zjn_sc00065.1.g01900.1.am.mk/Zjn_sc00011.1.g01250.1.sm.mkhc/Zjn_sc00013.1.g10480.1.am.mkh…	-/-/-/-/-/-/-/-/-/-/-/-/-/-/-/-/-/-/-/-/-/-/-/-/-/-/-/-/-/-/-/-/-/-/-/-/-/-/-/-/-/-/-/-/-/-/-/-/-/-/-/-/-/-/-/-/-/-/-/-/-/-/-/-/-/-/-/-/-/-/-/-/-/-/-/-/-/-/-/-/-/-/-/-/-/-/-	87	46	Zjn_sc00045.1.g03730.1.am.mkhc/Zjn_sc00003.1.g00490.1.sm.mkhc/Zjn_sc00017.1.g01570.1.am.mkhc/Zjn_sc00110.1.g00610.1.sm.mkhc/Zjn_sc00035.1.g02440.1.am.mkhc/Zjn_sc00065.1.g01900.1.am.mk/Zjn_sc00013.1.g10480.1.am.mkhc/Zjn_sc00003.1.g05890.1.sm.mkhc/Zjn_sc00068.1.g03820.1.am.mkhc/Zjn_sc00031.1.g01320.1.sm.mkhc/Zjn_sc00061.1.g01470.1.am.mkhc/Zjn_sc00086.1.g01260.1.am.mkhc/Zjn_sc00024.1.g00210.1.sm.mkh…	41	Zjn_sc00047.1.g01050.1.am.mkhc/Zjn_sc00040.1.g01720.1.sm.mkhc/Zjn_sc00019.1.g00420.1.sm.mkhc/Zjn_sc00037.1.g05600.1.am.mkhc/Zjn_sc00029.1.g03770.1.am.mkhc/Zjn_sc00011.1.g01250.1.sm.mkhc/Zjn_sc00008.1.g10950.1.am.mkhc/Zjn_sc00002.1.g07480.1.am.mk/Zjn_sc00031.1.g00180.1.am.mkhc/Zjn_sc00013.1.g02280.1.am.mkhc/Zjn_sc00013.1.g07380.1.sm.mkhc/Zjn_sc00028.1.g04420.1.sm.mkhc/Zjn_sc00117.1.g00300.1.sm.mkh…
BP	GO:0045184	establishment of protein localization	91/3918	163/7807	0.084165	0.718537	Zjn_sc00047.1.g01050.1.am.mkhc/Zjn_sc00045.1.g03730.1.am.mkhc/Zjn_sc00040.1.g01720.1.sm.mkhc/Zjn_sc00019.1.g00420.1.sm.mkhc/Zjn_sc00003.1.g00490.1.sm.mkhc/Zjn_sc00017.1.g01570.1.am.mkhc/Zjn_sc00110.1.g00610.1.sm.mkhc/Zjn_sc00037.1.g05600.1.am.mkhc/Zjn_sc00029.1.g03770.1.am.mkhc/Zjn_sc00035.1.g02440.1.am.mkhc/Zjn_sc00065.1.g01900.1.am.mk/Zjn_sc00011.1.g01250.1.sm.mkhc/Zjn_sc00013.1.g10480.1.am.mkh…	-/-/-/-/-/-/-/-/-/-/-/-/-/-/-/-/-/-/-/-/-/-/-/-/-/-/-/-/-/-/-/-/-/-/-/-/-/-/-/-/-/-/-/-/-/-/-/-/-/-/-/-/-/-/-/-/-/-/-/-/-/-/-/-/-/-/-/-/-/-/-/-/-/-/-/-/-/-/-/-/-/-/-/-/-/-/-/-/-/-/-	91	50	Zjn_sc00045.1.g03730.1.am.mkhc/Zjn_sc00003.1.g00490.1.sm.mkhc/Zjn_sc00017.1.g01570.1.am.mkhc/Zjn_sc00110.1.g00610.1.sm.mkhc/Zjn_sc00035.1.g02440.1.am.mkhc/Zjn_sc00065.1.g01900.1.am.mk/Zjn_sc00013.1.g10480.1.am.mkhc/Zjn_sc00003.1.g05890.1.sm.mkhc/Zjn_sc00068.1.g03820.1.am.mkhc/Zjn_sc00031.1.g01320.1.sm.mkhc/Zjn_sc00061.1.g01470.1.am.mkhc/Zjn_sc00086.1.g01260.1.am.mkhc/Zjn_sc00024.1.g00210.1.sm.mkh…	41	Zjn_sc00047.1.g01050.1.am.mkhc/Zjn_sc00040.1.g01720.1.sm.mkhc/Zjn_sc00019.1.g00420.1.sm.mkhc/Zjn_sc00037.1.g05600.1.am.mkhc/Zjn_sc00029.1.g03770.1.am.mkhc/Zjn_sc00011.1.g01250.1.sm.mkhc/Zjn_sc00008.1.g10950.1.am.mkhc/Zjn_sc00002.1.g07480.1.am.mk/Zjn_sc00031.1.g00180.1.am.mkhc/Zjn_sc00013.1.g02280.1.am.mkhc/Zjn_sc00013.1.g07380.1.sm.mkhc/Zjn_sc00028.1.g04420.1.sm.mkhc/Zjn_sc00117.1.g00300.1.sm.mkh…
BP	GO:0006520	cellular amino acid metabolic process	82/3918	146/7807	0.0844523	0.718537	Zjn_sc00105.1.g00590.1.sm.mkhc/Zjn_sc00088.1.g00640.1.sm.mkhc/Zjn_sc00002.1.g16820.1.sm.mk/Zjn_sc00151.1.g00180.1.sm.mkhc/Zjn_sc00153.1.g00310.1.am.mkhc/Zjn_sc00184.1.g00250.1.am.mkhc/Zjn_sc00065.1.g00500.1.sm.mkhc/Zjn_sc00003.1.g07820.1.sm.mkhc/Zjn_sc00135.1.g00670.1.am.mkhc/Zjn_sc00028.1.g00110.1.am.mkhc/Zjn_sc00013.1.g08190.1.am.mkhc/Zjn_sc00030.1.g03350.1.sm.mkhc/Zjn_sc00002.1.g09820.1.sm.mkh…	-/-/-/-/-/-/-/-/-/-/-/-/-/-/-/-/-/-/-/-/-/-/-/-/-/-/-/-/-/-/-/-/-/-/-/-/-/-/-/-/-/-/-/-/-/-/-/-/-/-/-/-/-/-/-/-/-/-/-/-/-/-/-/-/-/-/-/-/-/-/-/-/-/-/-/-/-/-/-/-/-/-	82	49	Zjn_sc00105.1.g00590.1.sm.mkhc/Zjn_sc00088.1.g00640.1.sm.mkhc/Zjn_sc00002.1.g16820.1.sm.mk/Zjn_sc00151.1.g00180.1.sm.mkhc/Zjn_sc00153.1.g00310.1.am.mkhc/Zjn_sc00184.1.g00250.1.am.mkhc/Zjn_sc00065.1.g00500.1.sm.mkhc/Zjn_sc00013.1.g08190.1.am.mkhc/Zjn_sc00030.1.g03350.1.sm.mkhc/Zjn_sc00015.1.g06860.1.am.mkhc/Zjn_sc00045.1.g01460.1.sm.mkhc/Zjn_sc00002.1.g10720.1.sm.mkhc/Zjn_sc00006.1.g04220.1.am.mk/…	33	Zjn_sc00003.1.g07820.1.sm.mkhc/Zjn_sc00135.1.g00670.1.am.mkhc/Zjn_sc00028.1.g00110.1.am.mkhc/Zjn_sc00002.1.g09820.1.sm.mkhc/Zjn_sc00013.1.g06900.1.am.mkhc/Zjn_sc00044.1.g03940.1.sm.mkhc/Zjn_sc00022.1.g03990.1.sm.mk/Zjn_sc00078.1.g03610.1.sm.mkhc/Zjn_sc00011.1.g00150.1.sm.mkhc/Zjn_sc00014.1.g07080.1.sm.mkhc/Zjn_sc00023.1.g05410.1.sm.mkhc/Zjn_sc00001.1.g01810.1.am.mkhc/Zjn_sc00003.1.g03790.1.sm.mkh…
BP	GO:0044281	small molecule metabolic process	239/3918	448/7807	0.0916854	0.7348	Zjn_sc00013.1.g00360.1.am.mkhc/Zjn_sc00105.1.g00590.1.sm.mkhc/Zjn_sc00088.1.g00640.1.sm.mkhc/Zjn_sc00011.1.g07150.1.sm.mkhc/Zjn_sc00044.1.g05240.1.sm.mk/Zjn_sc00036.1.g02160.1.am.mkhc/Zjn_sc00002.1.g16820.1.sm.mk/Zjn_sc00010.1.g01430.1.sm.mk/novel.90/Zjn_sc00140.1.g00250.1.am.mkhc/Zjn_sc00033.1.g01740.1.am.mkhc/Zjn_sc00022.1.g01850.1.am.mkhc/Zjn_sc00014.1.g01050.1.sm.mk/Zjn_sc00151.1.g00180.1.sm.…	-/-/-/-/-/-/-/-/-/-/-/-/-/-/-/-/-/-/-/-/-/-/-/-/-/-/-/-/-/-/-/-/-/-/-/-/-/-/-/-/-/-/-/-/-/-/-/-/-/-/-/-/-/-/-/-/-/-/-/-/-/-/-/-/-/-/-/-/-/-/-/-/-/-/-/-/-/-/-/-/-/-/-/-/-/-/-/-/-/-/-/-/-/-/-/-/-/-/-/-/-/-/-/-/-/-/-/-/-/-/-/-/-/-/-/-/-/-/-/-/-/-/-/-/-/-/-/-	239	111	Zjn_sc00013.1.g00360.1.am.mkhc/Zjn_sc00105.1.g00590.1.sm.mkhc/Zjn_sc00088.1.g00640.1.sm.mkhc/Zjn_sc00002.1.g16820.1.sm.mk/Zjn_sc00010.1.g01430.1.sm.mk/Zjn_sc00014.1.g01050.1.sm.mk/Zjn_sc00151.1.g00180.1.sm.mkhc/Zjn_sc00153.1.g00310.1.am.mkhc/Zjn_sc00017.1.g03750.1.sm.mkhc/Zjn_sc00184.1.g00250.1.am.mkhc/Zjn_sc00008.1.g05620.1.sm.mk/Zjn_sc00003.1.g02280.1.sm.mkhc/Zjn_sc00065.1.g00500.1.sm.mkhc/Zjn_…	128	Zjn_sc00011.1.g07150.1.sm.mkhc/Zjn_sc00044.1.g05240.1.sm.mk/Zjn_sc00036.1.g02160.1.am.mkhc/novel.90/Zjn_sc00140.1.g00250.1.am.mkhc/Zjn_sc00033.1.g01740.1.am.mkhc/Zjn_sc00022.1.g01850.1.am.mkhc/Zjn_sc00024.1.g01460.1.sm.mkhc/Zjn_sc00002.1.g07580.1.sm.mkhc/novel.1390/Zjn_sc00006.1.g03270.1.sm.mkhc/Zjn_sc00003.1.g07820.1.sm.mkhc/Zjn_sc00135.1.g00670.1.am.mkhc/Zjn_sc00003.1.g07380.1.sm.mkhc/Zjn_sc000…
BP	GO:0006357	regulation of transcription from RNA polymerase II promoter	10/3918	14/7807	0.0918759	0.7348	Zjn_sc00003.1.g06230.1.am.mk/Zjn_sc00067.1.g03400.1.sm.mkhc/Zjn_sc00032.1.g01520.1.sm.mkhc/Zjn_sc00002.1.g17430.1.am.mkhc/Zjn_sc00099.1.g00750.1.sm.mkhc/Zjn_sc00122.1.g00900.1.am.mkhc/Zjn_sc00049.1.g03930.1.sm.mkhc/Zjn_sc00018.1.g04360.1.sm.mkhc/Zjn_sc00003.1.g15250.1.sm.mkhc/Zjn_sc00035.1.g00670.1.sm.mkhc	-/-/-/-/-/-/-/-/-/-	10	3	Zjn_sc00003.1.g06230.1.am.mk/Zjn_sc00099.1.g00750.1.sm.mkhc/Zjn_sc00018.1.g04360.1.sm.mkhc	7	Zjn_sc00067.1.g03400.1.sm.mkhc/Zjn_sc00032.1.g01520.1.sm.mkhc/Zjn_sc00002.1.g17430.1.am.mkhc/Zjn_sc00122.1.g00900.1.am.mkhc/Zjn_sc00049.1.g03930.1.sm.mkhc/Zjn_sc00003.1.g15250.1.sm.mkhc/Zjn_sc00035.1.g00670.1.sm.mkhc
BP	GO:0043648	dicarboxylic acid metabolic process	10/3918	14/7807	0.0918759	0.7348	Zjn_sc00002.1.g16820.1.sm.mk/Zjn_sc00044.1.g03940.1.sm.mkhc/Zjn_sc00011.1.g00150.1.sm.mkhc/Zjn_sc00001.1.g01810.1.am.mkhc/Zjn_sc00002.1.g08480.1.am.mkhc/Zjn_sc00020.1.g04150.1.sm.mk/Zjn_sc00029.1.g02370.1.am.mkhc/Zjn_sc00038.1.g02440.1.sm.mkhc/Zjn_sc00132.1.g00800.1.am.mkhc/Zjn_sc00128.1.g00730.1.sm.mkhc	-/-/-/-/-/-/-/-/-/-	10	4	Zjn_sc00002.1.g16820.1.sm.mk/Zjn_sc00002.1.g08480.1.am.mkhc/Zjn_sc00020.1.g04150.1.sm.mk/Zjn_sc00038.1.g02440.1.sm.mkhc	6	Zjn_sc00044.1.g03940.1.sm.mkhc/Zjn_sc00011.1.g00150.1.sm.mkhc/Zjn_sc00001.1.g01810.1.am.mkhc/Zjn_sc00029.1.g02370.1.am.mkhc/Zjn_sc00132.1.g00800.1.am.mkhc/Zjn_sc00128.1.g00730.1.sm.mkhc
BP	GO:0071702	organic substance transport	118/3918	215/7807	0.092027	0.7348	Zjn_sc00007.1.g07860.1.sm.mk/Zjn_sc00047.1.g01050.1.am.mkhc/Zjn_sc00045.1.g03730.1.am.mkhc/Zjn_sc00040.1.g01720.1.sm.mkhc/Zjn_sc00019.1.g00420.1.sm.mkhc/Zjn_sc00131.1.g00800.1.am.mkhc/Zjn_sc00050.1.g02580.1.am.mk/Zjn_sc00003.1.g00490.1.sm.mkhc/Zjn_sc00017.1.g01570.1.am.mkhc/Zjn_sc00087.1.g00550.1.am.mk/Zjn_sc00110.1.g00610.1.sm.mkhc/Zjn_sc00037.1.g05600.1.am.mkhc/Zjn_sc00029.1.g03770.1.am.mkhc/Zj…	-/-/-/-/-/-/-/-/-/-/-/-/-/-/-/-/-/-/-/-/-/-/-/-/-/-/-/-/-/-/-/-/-/-/-/-/-/-/-/-/-/-/-/-/-/-/-/-/-/-/-/-/-/-/-/-/-/-/-/-/-/-/-/-/-/-/-/-/-/-/-/-/-/-/-/-/-/-/-/-/-/-/-/-/-/-/-/-/-/-/-/-/-/-/-/-/-/-/-/-/-/-/-/-/-/-/-/-/-/-/-/-/-/-/-/-/-/-	118	57	Zjn_sc00045.1.g03730.1.am.mkhc/Zjn_sc00050.1.g02580.1.am.mk/Zjn_sc00003.1.g00490.1.sm.mkhc/Zjn_sc00017.1.g01570.1.am.mkhc/Zjn_sc00110.1.g00610.1.sm.mkhc/Zjn_sc00035.1.g02440.1.am.mkhc/Zjn_sc00065.1.g01900.1.am.mk/Zjn_sc00013.1.g10480.1.am.mkhc/Zjn_sc01032.1.g00010.1.sm.mkhc/Zjn_sc00003.1.g05890.1.sm.mkhc/Zjn_sc00068.1.g03820.1.am.mkhc/Zjn_sc00031.1.g01320.1.sm.mkhc/Zjn_sc00009.1.g01260.1.am.mkhc/…	61	Zjn_sc00007.1.g07860.1.sm.mk/Zjn_sc00047.1.g01050.1.am.mkhc/Zjn_sc00040.1.g01720.1.sm.mkhc/Zjn_sc00019.1.g00420.1.sm.mkhc/Zjn_sc00131.1.g00800.1.am.mkhc/Zjn_sc00087.1.g00550.1.am.mk/Zjn_sc00037.1.g05600.1.am.mkhc/Zjn_sc00029.1.g03770.1.am.mkhc/Zjn_sc00015.1.g00770.1.sm.mk/Zjn_sc00105.1.g00620.1.sm.mkhc/Zjn_sc00011.1.g01250.1.sm.mkhc/Zjn_sc00008.1.g10950.1.am.mkhc/Zjn_sc00088.1.g00690.1.am.mkhc/Zj…
BP	GO:0071103	DNA conformation change	18/3918	28/7807	0.0953786	0.746458	Zjn_sc00043.1.g02500.1.sm.mkhc/Zjn_sc00013.1.g07250.1.sm.mkhc/Zjn_sc00004.1.g07810.1.sm.mkhc/Zjn_sc00013.1.g08120.1.sm.mk/Zjn_sc00131.1.g01010.1.sm.mkhc/Zjn_sc00063.1.g02030.1.sm.mkhc/Zjn_sc00018.1.g01260.1.sm.mkhc/Zjn_sc00023.1.g00820.1.am.mk/Zjn_sc00014.1.g07400.1.sm.mkhc/Zjn_sc00091.1.g01120.1.am.mk/Zjn_sc00017.1.g02430.1.sm.mkhc/Zjn_sc00033.1.g00820.1.sm.mk/Zjn_sc00035.1.g00590.1.sm.mkhc/Zjn_…	-/-/-/-/-/-/-/-/-/-/-/-/-/-/-/-/-/-	18	9	Zjn_sc00043.1.g02500.1.sm.mkhc/Zjn_sc00013.1.g08120.1.sm.mk/Zjn_sc00131.1.g01010.1.sm.mkhc/Zjn_sc00018.1.g01260.1.sm.mkhc/Zjn_sc00017.1.g02430.1.sm.mkhc/Zjn_sc00033.1.g00820.1.sm.mk/Zjn_sc00003.1.g11420.1.sm.mk/Zjn_sc00012.1.g02990.1.sm.mkhc/Zjn_sc00056.1.g03840.1.am.mk	9	Zjn_sc00013.1.g07250.1.sm.mkhc/Zjn_sc00004.1.g07810.1.sm.mkhc/Zjn_sc00063.1.g02030.1.sm.mkhc/Zjn_sc00023.1.g00820.1.am.mk/Zjn_sc00014.1.g07400.1.sm.mkhc/Zjn_sc00091.1.g01120.1.am.mk/Zjn_sc00035.1.g00590.1.sm.mkhc/Zjn_sc00141.1.g00090.1.sm.mkhc/Zjn_sc00051.1.g00940.1.am.mk
BP	GO:1901565	organonitrogen compound catabolic process	23/3918	37/7807	0.0971927	0.746458	Zjn_sc00005.1.g02940.1.am.mk/Zjn_sc00008.1.g05960.1.sm.mkhc/Zjn_sc00102.1.g00830.1.am.mk/Zjn_sc00018.1.g01430.1.sm.mkhc/Zjn_sc00004.1.g03140.1.sm.mkhc/Zjn_sc00015.1.g05800.1.sm.mkhc/Zjn_sc00058.1.g01020.1.sm.mk/Zjn_sc00004.1.g03160.1.sm.mkhc/Zjn_sc00004.1.g03180.1.am.mk/Zjn_sc00011.1.g04490.1.am.mk/Zjn_sc00058.1.g01440.1.am.mkhc/Zjn_sc00008.1.g09050.1.sm.mkhc/Zjn_sc00069.1.g02140.1.sm.mkhc/Zjn_sc…	-/-/-/-/-/-/-/-/-/-/-/-/-/-/-/-/-/-/-/-/-/-/-	23	6	Zjn_sc00018.1.g01430.1.sm.mkhc/Zjn_sc00015.1.g05800.1.sm.mkhc/Zjn_sc00008.1.g09050.1.sm.mkhc/Zjn_sc00108.1.g00190.1.sm.mkhc/Zjn_sc00029.1.g03970.1.am.mk/novel.305	17	Zjn_sc00005.1.g02940.1.am.mk/Zjn_sc00008.1.g05960.1.sm.mkhc/Zjn_sc00102.1.g00830.1.am.mk/Zjn_sc00004.1.g03140.1.sm.mkhc/Zjn_sc00058.1.g01020.1.sm.mk/Zjn_sc00004.1.g03160.1.sm.mkhc/Zjn_sc00004.1.g03180.1.am.mk/Zjn_sc00011.1.g04490.1.am.mk/Zjn_sc00058.1.g01440.1.am.mkhc/Zjn_sc00069.1.g02140.1.sm.mkhc/Zjn_sc00068.1.g03500.1.sm.mk/Zjn_sc00045.1.g02270.1.sm.mkhc/Zjn_sc00011.1.g01560.1.sm.mk/Zjn_sc0000…
BP	GO:0034613	cellular protein localization	73/3918	130/7807	0.0994735	0.746458	Zjn_sc00047.1.g01050.1.am.mkhc/Zjn_sc00003.1.g00490.1.sm.mkhc/Zjn_sc00017.1.g01570.1.am.mkhc/Zjn_sc00037.1.g05600.1.am.mkhc/Zjn_sc00029.1.g03770.1.am.mkhc/Zjn_sc00011.1.g01250.1.sm.mkhc/Zjn_sc00013.1.g10480.1.am.mkhc/Zjn_sc00003.1.g05890.1.sm.mkhc/Zjn_sc00031.1.g00180.1.am.mkhc/Zjn_sc00013.1.g02280.1.am.mkhc/Zjn_sc00068.1.g03820.1.am.mkhc/Zjn_sc00031.1.g01320.1.sm.mkhc/Zjn_sc00028.1.g04420.1.sm.m…	-/-/-/-/-/-/-/-/-/-/-/-/-/-/-/-/-/-/-/-/-/-/-/-/-/-/-/-/-/-/-/-/-/-/-/-/-/-/-/-/-/-/-/-/-/-/-/-/-/-/-/-/-/-/-/-/-/-/-/-/-/-/-/-/-/-/-/-/-/-/-/-/-	73	43	Zjn_sc00003.1.g00490.1.sm.mkhc/Zjn_sc00017.1.g01570.1.am.mkhc/Zjn_sc00013.1.g10480.1.am.mkhc/Zjn_sc00003.1.g05890.1.sm.mkhc/Zjn_sc00068.1.g03820.1.am.mkhc/Zjn_sc00031.1.g01320.1.sm.mkhc/Zjn_sc00061.1.g01470.1.am.mkhc/Zjn_sc00086.1.g01260.1.am.mkhc/Zjn_sc00024.1.g00210.1.sm.mkhc/Zjn_sc00005.1.g05790.1.sm.mkhc/Zjn_sc00086.1.g01270.1.sm.mkhc/Zjn_sc00031.1.g01350.1.sm.mkhc/Zjn_sc00014.1.g01880.1.sm.m…	30	Zjn_sc00047.1.g01050.1.am.mkhc/Zjn_sc00037.1.g05600.1.am.mkhc/Zjn_sc00029.1.g03770.1.am.mkhc/Zjn_sc00011.1.g01250.1.sm.mkhc/Zjn_sc00031.1.g00180.1.am.mkhc/Zjn_sc00013.1.g02280.1.am.mkhc/Zjn_sc00028.1.g04420.1.sm.mkhc/Zjn_sc00117.1.g00300.1.sm.mkhc/Zjn_sc00064.1.g00610.1.sm.mkhc/Zjn_sc00031.1.g03190.1.sm.mkhc/Zjn_sc00009.1.g02570.1.sm.mkhc/Zjn_sc00025.1.g04940.1.sm.mkhc/Zjn_sc00002.1.g08790.1.sm.m…
BP	GO:0070727	cellular macromolecule localization	73/3918	130/7807	0.0994735	0.746458	Zjn_sc00047.1.g01050.1.am.mkhc/Zjn_sc00003.1.g00490.1.sm.mkhc/Zjn_sc00017.1.g01570.1.am.mkhc/Zjn_sc00037.1.g05600.1.am.mkhc/Zjn_sc00029.1.g03770.1.am.mkhc/Zjn_sc00011.1.g01250.1.sm.mkhc/Zjn_sc00013.1.g10480.1.am.mkhc/Zjn_sc00003.1.g05890.1.sm.mkhc/Zjn_sc00031.1.g00180.1.am.mkhc/Zjn_sc00013.1.g02280.1.am.mkhc/Zjn_sc00068.1.g03820.1.am.mkhc/Zjn_sc00031.1.g01320.1.sm.mkhc/Zjn_sc00028.1.g04420.1.sm.m…	-/-/-/-/-/-/-/-/-/-/-/-/-/-/-/-/-/-/-/-/-/-/-/-/-/-/-/-/-/-/-/-/-/-/-/-/-/-/-/-/-/-/-/-/-/-/-/-/-/-/-/-/-/-/-/-/-/-/-/-/-/-/-/-/-/-/-/-/-/-/-/-/-	73	43	Zjn_sc00003.1.g00490.1.sm.mkhc/Zjn_sc00017.1.g01570.1.am.mkhc/Zjn_sc00013.1.g10480.1.am.mkhc/Zjn_sc00003.1.g05890.1.sm.mkhc/Zjn_sc00068.1.g03820.1.am.mkhc/Zjn_sc00031.1.g01320.1.sm.mkhc/Zjn_sc00061.1.g01470.1.am.mkhc/Zjn_sc00086.1.g01260.1.am.mkhc/Zjn_sc00024.1.g00210.1.sm.mkhc/Zjn_sc00005.1.g05790.1.sm.mkhc/Zjn_sc00086.1.g01270.1.sm.mkhc/Zjn_sc00031.1.g01350.1.sm.mkhc/Zjn_sc00014.1.g01880.1.sm.m…	30	Zjn_sc00047.1.g01050.1.am.mkhc/Zjn_sc00037.1.g05600.1.am.mkhc/Zjn_sc00029.1.g03770.1.am.mkhc/Zjn_sc00011.1.g01250.1.sm.mkhc/Zjn_sc00031.1.g00180.1.am.mkhc/Zjn_sc00013.1.g02280.1.am.mkhc/Zjn_sc00028.1.g04420.1.sm.mkhc/Zjn_sc00117.1.g00300.1.sm.mkhc/Zjn_sc00064.1.g00610.1.sm.mkhc/Zjn_sc00031.1.g03190.1.sm.mkhc/Zjn_sc00009.1.g02570.1.sm.mkhc/Zjn_sc00025.1.g04940.1.sm.mkhc/Zjn_sc00002.1.g08790.1.sm.m…
BP	GO:0008104	protein localization	93/3918	168/7807	0.100678	0.746458	Zjn_sc00047.1.g01050.1.am.mkhc/Zjn_sc00045.1.g03730.1.am.mkhc/Zjn_sc00040.1.g01720.1.sm.mkhc/Zjn_sc00019.1.g00420.1.sm.mkhc/Zjn_sc00003.1.g00490.1.sm.mkhc/Zjn_sc00017.1.g01570.1.am.mkhc/Zjn_sc00110.1.g00610.1.sm.mkhc/Zjn_sc00037.1.g05600.1.am.mkhc/Zjn_sc00029.1.g03770.1.am.mkhc/Zjn_sc00035.1.g02440.1.am.mkhc/Zjn_sc00065.1.g01900.1.am.mk/Zjn_sc00011.1.g01250.1.sm.mkhc/Zjn_sc00013.1.g10480.1.am.mkh…	-/-/-/-/-/-/-/-/-/-/-/-/-/-/-/-/-/-/-/-/-/-/-/-/-/-/-/-/-/-/-/-/-/-/-/-/-/-/-/-/-/-/-/-/-/-/-/-/-/-/-/-/-/-/-/-/-/-/-/-/-/-/-/-/-/-/-/-/-/-/-/-/-/-/-/-/-/-/-/-/-/-/-/-/-/-/-/-/-/-/-/-/-	93	51	Zjn_sc00045.1.g03730.1.am.mkhc/Zjn_sc00003.1.g00490.1.sm.mkhc/Zjn_sc00017.1.g01570.1.am.mkhc/Zjn_sc00110.1.g00610.1.sm.mkhc/Zjn_sc00035.1.g02440.1.am.mkhc/Zjn_sc00065.1.g01900.1.am.mk/Zjn_sc00013.1.g10480.1.am.mkhc/Zjn_sc00003.1.g05890.1.sm.mkhc/Zjn_sc00068.1.g03820.1.am.mkhc/Zjn_sc00031.1.g01320.1.sm.mkhc/Zjn_sc00061.1.g01470.1.am.mkhc/Zjn_sc00086.1.g01260.1.am.mkhc/Zjn_sc00024.1.g00210.1.sm.mkh…	42	Zjn_sc00047.1.g01050.1.am.mkhc/Zjn_sc00040.1.g01720.1.sm.mkhc/Zjn_sc00019.1.g00420.1.sm.mkhc/Zjn_sc00037.1.g05600.1.am.mkhc/Zjn_sc00029.1.g03770.1.am.mkhc/Zjn_sc00011.1.g01250.1.sm.mkhc/Zjn_sc00008.1.g10950.1.am.mkhc/Zjn_sc00002.1.g07480.1.am.mk/Zjn_sc00031.1.g00180.1.am.mkhc/Zjn_sc00013.1.g02280.1.am.mkhc/Zjn_sc00013.1.g07380.1.sm.mkhc/Zjn_sc00028.1.g04420.1.sm.mkhc/Zjn_sc00117.1.g00300.1.sm.mkh…
BP	GO:0008610	lipid biosynthetic process	66/3918	117/7807	0.103076	0.753474	Zjn_sc00073.1.g01050.1.sm.mkhc/Zjn_sc00023.1.g00950.1.am.mk/novel.90/Zjn_sc00002.1.g15280.1.sm.mk/Zjn_sc00004.1.g07930.1.am.mk/novel.1390/Zjn_sc00014.1.g06390.1.sm.mk/Zjn_sc00012.1.g02190.1.sm.mkhc/Zjn_sc00118.1.g00220.1.am.mkhc/Zjn_sc00025.1.g01560.1.am.mk/Zjn_sc00143.1.g00650.1.am.mk/Zjn_sc00008.1.g06280.1.am.mkhc/Zjn_sc00049.1.g00300.1.sm.mkhc/Zjn_sc00051.1.g00710.1.am.mk/Zjn_sc00003.1.g14560.…	-/-/-/-/-/-/-/-/-/-/-/-/-/-/-/-/-/-/-/-/-/-/-/-/-/-/-/-/-/-/-/-/-/-/-/-/-/-/-/-/-/-/-/-/-/-/-/-/-/-/-/-/-/-/-/-/-/-/-/-/-/-/-/-/-/-	66	28	Zjn_sc00073.1.g01050.1.sm.mkhc/Zjn_sc00002.1.g15280.1.sm.mk/Zjn_sc00014.1.g06390.1.sm.mk/Zjn_sc00049.1.g00300.1.sm.mkhc/Zjn_sc00051.1.g00710.1.am.mk/Zjn_sc00043.1.g00480.1.sm.mk/Zjn_sc00008.1.g09950.1.am.mk/Zjn_sc00027.1.g00640.1.sm.mkhc/Zjn_sc00022.1.g06140.1.am.mk/Zjn_sc00094.1.g00990.1.sm.mk/Zjn_sc00112.1.g00570.1.sm.mkhc/Zjn_sc00003.1.g04240.1.am.mkhc/Zjn_sc00008.1.g03750.1.am.mk/Zjn_sc00003.…	38	Zjn_sc00023.1.g00950.1.am.mk/novel.90/Zjn_sc00004.1.g07930.1.am.mk/novel.1390/Zjn_sc00012.1.g02190.1.sm.mkhc/Zjn_sc00118.1.g00220.1.am.mkhc/Zjn_sc00025.1.g01560.1.am.mk/Zjn_sc00143.1.g00650.1.am.mk/Zjn_sc00008.1.g06280.1.am.mkhc/Zjn_sc00003.1.g14560.1.sm.mkhc/novel.97/Zjn_sc00045.1.g04510.1.sm.mkhc/Zjn_sc00008.1.g08650.1.am.mkhc/Zjn_sc00022.1.g05020.1.sm.mkhc/Zjn_sc00007.1.g09060.1.sm.mkhc/Zjn_sc…
BP	GO:0044283	small molecule biosynthetic process	59/3918	104/7807	0.10642	0.757269	Zjn_sc00013.1.g00360.1.am.mkhc/Zjn_sc00105.1.g00590.1.sm.mkhc/Zjn_sc00088.1.g00640.1.sm.mkhc/Zjn_sc00044.1.g05240.1.sm.mk/Zjn_sc00002.1.g16820.1.sm.mk/novel.90/Zjn_sc00151.1.g00180.1.sm.mkhc/Zjn_sc00153.1.g00310.1.am.mkhc/Zjn_sc00002.1.g07580.1.sm.mkhc/novel.1390/Zjn_sc00065.1.g00500.1.sm.mkhc/Zjn_sc00003.1.g07820.1.sm.mkhc/Zjn_sc00002.1.g09820.1.sm.mkhc/Zjn_sc00043.1.g04440.1.am.mk/Zjn_sc00008.1…	-/-/-/-/-/-/-/-/-/-/-/-/-/-/-/-/-/-/-/-/-/-/-/-/-/-/-/-/-/-/-/-/-/-/-/-/-/-/-/-/-/-/-/-/-/-/-/-/-/-/-/-/-/-/-/-/-/-/-	59	29	Zjn_sc00013.1.g00360.1.am.mkhc/Zjn_sc00105.1.g00590.1.sm.mkhc/Zjn_sc00088.1.g00640.1.sm.mkhc/Zjn_sc00002.1.g16820.1.sm.mk/Zjn_sc00151.1.g00180.1.sm.mkhc/Zjn_sc00153.1.g00310.1.am.mkhc/Zjn_sc00065.1.g00500.1.sm.mkhc/Zjn_sc00043.1.g04440.1.am.mk/Zjn_sc00049.1.g00300.1.sm.mkhc/Zjn_sc00006.1.g04220.1.am.mk/Zjn_sc00044.1.g01920.1.cf.mkhc/Zjn_sc00131.1.g00670.1.sm.mkhc/novel.934/Zjn_sc00002.1.g08480.1.…	30	Zjn_sc00044.1.g05240.1.sm.mk/novel.90/Zjn_sc00002.1.g07580.1.sm.mkhc/novel.1390/Zjn_sc00003.1.g07820.1.sm.mkhc/Zjn_sc00002.1.g09820.1.sm.mkhc/Zjn_sc00008.1.g06280.1.am.mkhc/Zjn_sc00044.1.g03940.1.sm.mkhc/Zjn_sc00011.1.g00150.1.sm.mkhc/novel.97/Zjn_sc00002.1.g07640.1.sm.mkhc/Zjn_sc00023.1.g05410.1.sm.mkhc/Zjn_sc00008.1.g08650.1.am.mkhc/Zjn_sc00001.1.g01810.1.am.mkhc/Zjn_sc00003.1.g03790.1.sm.mkhc/…
BP	GO:0000272	polysaccharide catabolic process	11/3918	16/7807	0.107569	0.757269	Zjn_sc00002.1.g14700.1.sm.mk/Zjn_sc00053.1.g02790.1.sm.mkhc/Zjn_sc00059.1.g00550.1.sm.mkhc/Zjn_sc00002.1.g01410.1.am.mkhc/Zjn_sc00001.1.g07680.1.sm.mkhc/Zjn_sc00001.1.g07720.1.am.mk/Zjn_sc00044.1.g04230.1.am.mk/Zjn_sc00037.1.g05370.1.sm.mkhc/Zjn_sc00043.1.g04950.1.am.mkhc/Zjn_sc00182.1.g00100.1.am.mkhc/Zjn_sc00003.1.g12830.1.sm.mk	-/-/-/-/-/-/-/-/-/-/-	11	6	Zjn_sc00002.1.g14700.1.sm.mk/Zjn_sc00001.1.g07680.1.sm.mkhc/Zjn_sc00044.1.g04230.1.am.mk/Zjn_sc00037.1.g05370.1.sm.mkhc/Zjn_sc00182.1.g00100.1.am.mkhc/Zjn_sc00003.1.g12830.1.sm.mk	5	Zjn_sc00053.1.g02790.1.sm.mkhc/Zjn_sc00059.1.g00550.1.sm.mkhc/Zjn_sc00002.1.g01410.1.am.mkhc/Zjn_sc00001.1.g07720.1.am.mk/Zjn_sc00043.1.g04950.1.am.mkhc
BP	GO:1901136	carbohydrate derivative catabolic process	15/3918	23/7807	0.107973	0.757269	Zjn_sc00005.1.g02940.1.am.mk/Zjn_sc00102.1.g00830.1.am.mk/Zjn_sc00018.1.g01430.1.sm.mkhc/Zjn_sc00004.1.g03140.1.sm.mkhc/Zjn_sc00015.1.g05800.1.sm.mkhc/Zjn_sc00004.1.g03160.1.sm.mkhc/Zjn_sc00004.1.g03180.1.am.mk/Zjn_sc00034.1.g01530.1.sm.mk/Zjn_sc00008.1.g09050.1.sm.mkhc/Zjn_sc00068.1.g03500.1.sm.mk/Zjn_sc00011.1.g01560.1.sm.mk/Zjn_sc00009.1.g00280.1.am.mkhc/Zjn_sc00129.1.g00220.1.am.mk/Zjn_sc0002…	-/-/-/-/-/-/-/-/-/-/-/-/-/-/-	15	5	Zjn_sc00018.1.g01430.1.sm.mkhc/Zjn_sc00015.1.g05800.1.sm.mkhc/Zjn_sc00008.1.g09050.1.sm.mkhc/Zjn_sc00029.1.g03970.1.am.mk/Zjn_sc00027.1.g05950.1.sm.mkhc	10	Zjn_sc00005.1.g02940.1.am.mk/Zjn_sc00102.1.g00830.1.am.mk/Zjn_sc00004.1.g03140.1.sm.mkhc/Zjn_sc00004.1.g03160.1.sm.mkhc/Zjn_sc00004.1.g03180.1.am.mk/Zjn_sc00034.1.g01530.1.sm.mk/Zjn_sc00068.1.g03500.1.sm.mk/Zjn_sc00011.1.g01560.1.sm.mk/Zjn_sc00009.1.g00280.1.am.mkhc/Zjn_sc00129.1.g00220.1.am.mk
BP	GO:0006812	cation transport	137/3918	253/7807	0.11153	0.758969	Zjn_sc00001.1.g01360.1.sm.mkhc/Zjn_sc00003.1.g12130.1.sm.mkhc/Zjn_sc00005.1.g02170.1.sm.mk/Zjn_sc00032.1.g02050.1.sm.mkhc/Zjn_sc00017.1.g04160.1.sm.mkhc/Zjn_sc00014.1.g09070.1.am.mk/Zjn_sc00004.1.g02200.1.sm.mkhc/Zjn_sc00044.1.g02340.1.am.mk/Zjn_sc00085.1.g00950.1.am.mkhc/Zjn_sc00060.1.g00750.1.sm.mkhc/Zjn_sc00146.1.g00380.1.sm.mkhc/Zjn_sc00162.1.g00120.1.am.mk/Zjn_sc00041.1.g02680.1.am.mk/Zjn_sc…	-/-/-/-/-/-/-/-/-/-/-/-/-/-/-/-/-/-/-/-/-/-/-/-/-/-/-/-/-/-/-/-/-/-/-/-/-/-/-/-/-/-/-/-/-/-/-/-/-/-/-/-/-/-/-/-/-/-/-/-/-/-/-/-/-/-/-/-/-/-/-/-/-/-/-/-/-/-/-/-/-/-/-/-/-/-/-/-/-/-/-/-/-/-/-/-/-/-/-/-/-/-/-/-/-/-/-/-/-/-/-/-/-/-/-/-/-/-/-/-/-/-/-/-/-/-/-/-	137	58	Zjn_sc00032.1.g02050.1.sm.mkhc/Zjn_sc00014.1.g09070.1.am.mk/Zjn_sc00004.1.g02200.1.sm.mkhc/Zjn_sc00044.1.g02340.1.am.mk/Zjn_sc00162.1.g00120.1.am.mk/Zjn_sc00068.1.g02330.1.am.mkhc/Zjn_sc00097.1.g00910.1.am.mkhc/Zjn_sc00102.1.g01080.1.am.mkhc/Zjn_sc00049.1.g01830.1.sm.mkhc/Zjn_sc00108.1.g00580.1.sm.mkhc/Zjn_sc00103.1.g00470.1.am.mk/Zjn_sc00018.1.g05790.1.sm.mk/novel.577/Zjn_sc00028.1.g02740.1.am.m…	79	Zjn_sc00001.1.g01360.1.sm.mkhc/Zjn_sc00003.1.g12130.1.sm.mkhc/Zjn_sc00005.1.g02170.1.sm.mk/Zjn_sc00017.1.g04160.1.sm.mkhc/Zjn_sc00085.1.g00950.1.am.mkhc/Zjn_sc00060.1.g00750.1.sm.mkhc/Zjn_sc00146.1.g00380.1.sm.mkhc/Zjn_sc00041.1.g02680.1.am.mk/Zjn_sc00034.1.g05570.1.sm.mkhc/Zjn_sc00003.1.g00740.1.sm.mkhc/Zjn_sc00003.1.g10780.1.sm.mkhc/Zjn_sc00009.1.g12030.1.sm.mkhc/Zjn_sc00002.1.g01690.1.sm.mkhc/…
BP	GO:0046907	intracellular transport	71/3918	127/7807	0.112999	0.758969	Zjn_sc00047.1.g01050.1.am.mkhc/Zjn_sc00003.1.g00490.1.sm.mkhc/Zjn_sc00017.1.g01570.1.am.mkhc/Zjn_sc00037.1.g05600.1.am.mkhc/Zjn_sc00029.1.g03770.1.am.mkhc/Zjn_sc00011.1.g01250.1.sm.mkhc/Zjn_sc00013.1.g10480.1.am.mkhc/Zjn_sc00003.1.g05890.1.sm.mkhc/Zjn_sc00031.1.g00180.1.am.mkhc/Zjn_sc00013.1.g02280.1.am.mkhc/Zjn_sc00068.1.g03820.1.am.mkhc/Zjn_sc00031.1.g01320.1.sm.mkhc/Zjn_sc00013.1.g07380.1.sm.m…	-/-/-/-/-/-/-/-/-/-/-/-/-/-/-/-/-/-/-/-/-/-/-/-/-/-/-/-/-/-/-/-/-/-/-/-/-/-/-/-/-/-/-/-/-/-/-/-/-/-/-/-/-/-/-/-/-/-/-/-/-/-/-/-/-/-/-/-/-/-/-	71	38	Zjn_sc00003.1.g00490.1.sm.mkhc/Zjn_sc00017.1.g01570.1.am.mkhc/Zjn_sc00013.1.g10480.1.am.mkhc/Zjn_sc00003.1.g05890.1.sm.mkhc/Zjn_sc00068.1.g03820.1.am.mkhc/Zjn_sc00031.1.g01320.1.sm.mkhc/Zjn_sc00061.1.g01470.1.am.mkhc/Zjn_sc00086.1.g01260.1.am.mkhc/Zjn_sc00024.1.g00210.1.sm.mkhc/Zjn_sc00086.1.g01270.1.sm.mkhc/Zjn_sc00031.1.g01350.1.sm.mkhc/Zjn_sc00014.1.g01880.1.sm.mkhc/Zjn_sc00017.1.g05450.1.am.m…	33	Zjn_sc00047.1.g01050.1.am.mkhc/Zjn_sc00037.1.g05600.1.am.mkhc/Zjn_sc00029.1.g03770.1.am.mkhc/Zjn_sc00011.1.g01250.1.sm.mkhc/Zjn_sc00031.1.g00180.1.am.mkhc/Zjn_sc00013.1.g02280.1.am.mkhc/Zjn_sc00013.1.g07380.1.sm.mkhc/Zjn_sc00028.1.g04420.1.sm.mkhc/Zjn_sc00117.1.g00300.1.sm.mkhc/Zjn_sc00064.1.g00610.1.sm.mkhc/Zjn_sc00031.1.g03190.1.sm.mkhc/Zjn_sc00014.1.g07510.1.sm.mkhc/Zjn_sc00009.1.g02570.1.sm.m…
BP	GO:0051649	establishment of localization in cell	71/3918	127/7807	0.112999	0.758969	Zjn_sc00047.1.g01050.1.am.mkhc/Zjn_sc00003.1.g00490.1.sm.mkhc/Zjn_sc00017.1.g01570.1.am.mkhc/Zjn_sc00037.1.g05600.1.am.mkhc/Zjn_sc00029.1.g03770.1.am.mkhc/Zjn_sc00011.1.g01250.1.sm.mkhc/Zjn_sc00013.1.g10480.1.am.mkhc/Zjn_sc00003.1.g05890.1.sm.mkhc/Zjn_sc00031.1.g00180.1.am.mkhc/Zjn_sc00013.1.g02280.1.am.mkhc/Zjn_sc00068.1.g03820.1.am.mkhc/Zjn_sc00031.1.g01320.1.sm.mkhc/Zjn_sc00013.1.g07380.1.sm.m…	-/-/-/-/-/-/-/-/-/-/-/-/-/-/-/-/-/-/-/-/-/-/-/-/-/-/-/-/-/-/-/-/-/-/-/-/-/-/-/-/-/-/-/-/-/-/-/-/-/-/-/-/-/-/-/-/-/-/-/-/-/-/-/-/-/-/-/-/-/-/-	71	38	Zjn_sc00003.1.g00490.1.sm.mkhc/Zjn_sc00017.1.g01570.1.am.mkhc/Zjn_sc00013.1.g10480.1.am.mkhc/Zjn_sc00003.1.g05890.1.sm.mkhc/Zjn_sc00068.1.g03820.1.am.mkhc/Zjn_sc00031.1.g01320.1.sm.mkhc/Zjn_sc00061.1.g01470.1.am.mkhc/Zjn_sc00086.1.g01260.1.am.mkhc/Zjn_sc00024.1.g00210.1.sm.mkhc/Zjn_sc00086.1.g01270.1.sm.mkhc/Zjn_sc00031.1.g01350.1.sm.mkhc/Zjn_sc00014.1.g01880.1.sm.mkhc/Zjn_sc00017.1.g05450.1.am.m…	33	Zjn_sc00047.1.g01050.1.am.mkhc/Zjn_sc00037.1.g05600.1.am.mkhc/Zjn_sc00029.1.g03770.1.am.mkhc/Zjn_sc00011.1.g01250.1.sm.mkhc/Zjn_sc00031.1.g00180.1.am.mkhc/Zjn_sc00013.1.g02280.1.am.mkhc/Zjn_sc00013.1.g07380.1.sm.mkhc/Zjn_sc00028.1.g04420.1.sm.mkhc/Zjn_sc00117.1.g00300.1.sm.mkhc/Zjn_sc00064.1.g00610.1.sm.mkhc/Zjn_sc00031.1.g03190.1.sm.mkhc/Zjn_sc00014.1.g07510.1.sm.mkhc/Zjn_sc00009.1.g02570.1.sm.m…
BP	GO:0016054	organic acid catabolic process	8/3918	11/7807	0.115527	0.758969	Zjn_sc00096.1.g01760.1.am.mkhc/Zjn_sc00045.1.g02270.1.sm.mkhc/Zjn_sc00004.1.g14360.1.sm.mkhc/Zjn_sc00141.1.g01070.1.am.mkhc/Zjn_sc00086.1.g02510.1.sm.mkhc/Zjn_sc00184.1.g00260.1.sm.mkhc/novel.305/novel.623	-/-/-/-/-/-/-/-	8	3	Zjn_sc00141.1.g01070.1.am.mkhc/Zjn_sc00184.1.g00260.1.sm.mkhc/novel.305	5	Zjn_sc00096.1.g01760.1.am.mkhc/Zjn_sc00045.1.g02270.1.sm.mkhc/Zjn_sc00004.1.g14360.1.sm.mkhc/Zjn_sc00086.1.g02510.1.sm.mkhc/novel.623
BP	GO:0046395	carboxylic acid catabolic process	8/3918	11/7807	0.115527	0.758969	Zjn_sc00096.1.g01760.1.am.mkhc/Zjn_sc00045.1.g02270.1.sm.mkhc/Zjn_sc00004.1.g14360.1.sm.mkhc/Zjn_sc00141.1.g01070.1.am.mkhc/Zjn_sc00086.1.g02510.1.sm.mkhc/Zjn_sc00184.1.g00260.1.sm.mkhc/novel.305/novel.623	-/-/-/-/-/-/-/-	8	3	Zjn_sc00141.1.g01070.1.am.mkhc/Zjn_sc00184.1.g00260.1.sm.mkhc/novel.305	5	Zjn_sc00096.1.g01760.1.am.mkhc/Zjn_sc00045.1.g02270.1.sm.mkhc/Zjn_sc00004.1.g14360.1.sm.mkhc/Zjn_sc00086.1.g02510.1.sm.mkhc/novel.623
BP	GO:0006950	response to stress	163/3918	304/7807	0.122484	0.794615	Zjn_sc00058.1.g02840.1.am.mk/Zjn_sc00132.1.g01070.1.am.mk/novel.1133/Zjn_sc00039.1.g00330.1.sm.mkhc/Zjn_sc00096.1.g02140.1.am.mk/Zjn_sc00061.1.g01140.1.sm.mk/Zjn_sc00111.1.g00510.1.am.mk/Zjn_sc00013.1.g05120.1.sm.mk/Zjn_sc00009.1.g12000.1.am.mk/Zjn_sc00093.1.g01200.1.sm.mk/Zjn_sc00052.1.g00880.1.am.mk/Zjn_sc00106.1.g00030.1.sm.mkhc/Zjn_sc00092.1.g01970.1.am.mkhc/Zjn_sc00017.1.g02950.1.sm.mkhc/Zjn…	-/-/-/-/-/-/-/-/-/-/-/-/-/-/-/-/-/-/-/-/-/-/-/-/-/-/-/-/-/-/-/-/-/-/-/-/-/-/-/-/-/-/-/-/-/-/-/-/-/-/-/-/-/-/-/-/-/-/-/-/-/-/-/-/-/-/-/-/-/-/-/-/-/-/-/-/-/-/-/-/-/-/-/-/-/-/-/-/-/-/-/-/-/-/-/-/-/-/-/-/-/-/-/-/-/-/-/-/-/-/-/-/-/-/-/-/-/-/-/-/-/-/-/-/-/-/-/-	163	78	Zjn_sc00039.1.g00330.1.sm.mkhc/Zjn_sc00061.1.g01140.1.sm.mk/Zjn_sc00106.1.g00030.1.sm.mkhc/Zjn_sc00092.1.g01970.1.am.mkhc/Zjn_sc00015.1.g05800.1.sm.mkhc/Zjn_sc00016.1.g05010.1.am.mk/Zjn_sc00008.1.g02340.1.am.mk/Zjn_sc00049.1.g00500.1.sm.mk/Zjn_sc00028.1.g01620.1.am.mkhc/Zjn_sc00061.1.g01160.1.am.mk/Zjn_sc00106.1.g00420.1.sm.mkhc/Zjn_sc00015.1.g05060.1.sm.mkhc/Zjn_sc00001.1.g00100.1.sm.mkhc/Zjn_sc…	85	Zjn_sc00058.1.g02840.1.am.mk/Zjn_sc00132.1.g01070.1.am.mk/novel.1133/Zjn_sc00096.1.g02140.1.am.mk/Zjn_sc00111.1.g00510.1.am.mk/Zjn_sc00013.1.g05120.1.sm.mk/Zjn_sc00009.1.g12000.1.am.mk/Zjn_sc00093.1.g01200.1.sm.mk/Zjn_sc00052.1.g00880.1.am.mk/Zjn_sc00017.1.g02950.1.sm.mkhc/novel.1015/Zjn_sc00008.1.g00210.1.am.mkhc/Zjn_sc00017.1.g03330.1.sm.mkhc/Zjn_sc00038.1.g01970.1.am.mk/Zjn_sc00115.1.g00430.1.…
BP	GO:0005984	disaccharide metabolic process	28/3918	47/7807	0.125992	0.795715	Zjn_sc00153.1.g00060.1.sm.mkhc/Zjn_sc00022.1.g06400.1.sm.mkhc/Zjn_sc00007.1.g10110.1.sm.mkhc/Zjn_sc00029.1.g04890.1.am.mkhc/Zjn_sc00027.1.g04330.1.sm.mkhc/Zjn_sc00091.1.g00600.1.sm.mkhc/Zjn_sc00083.1.g00610.1.am.mkhc/Zjn_sc00003.1.g00910.1.sm.mkhc/Zjn_sc00018.1.g06690.1.sm.mkhc/Zjn_sc00004.1.g01340.1.sm.mkhc/Zjn_sc00010.1.g01030.1.sm.mkhc/Zjn_sc00010.1.g00250.1.sm.mkhc/Zjn_sc00002.1.g09770.1.sm.m…	-/-/-/-/-/-/-/-/-/-/-/-/-/-/-/-/-/-/-/-/-/-/-/-/-/-/-/-	28	10	Zjn_sc00083.1.g00610.1.am.mkhc/Zjn_sc00003.1.g00910.1.sm.mkhc/Zjn_sc00010.1.g01030.1.sm.mkhc/Zjn_sc03077.1.g00010.1.am.mkhc/Zjn_sc00027.1.g04320.1.sm.mkhc/Zjn_sc00095.1.g00070.1.sm.mkhc/Zjn_sc00007.1.g04430.1.am.mk/Zjn_sc00047.1.g03960.1.am.mk/Zjn_sc00044.1.g02260.1.sm.mkhc/Zjn_sc00015.1.g00610.1.sm.mkhc	18	Zjn_sc00153.1.g00060.1.sm.mkhc/Zjn_sc00022.1.g06400.1.sm.mkhc/Zjn_sc00007.1.g10110.1.sm.mkhc/Zjn_sc00029.1.g04890.1.am.mkhc/Zjn_sc00027.1.g04330.1.sm.mkhc/Zjn_sc00091.1.g00600.1.sm.mkhc/Zjn_sc00018.1.g06690.1.sm.mkhc/Zjn_sc00004.1.g01340.1.sm.mkhc/Zjn_sc00010.1.g00250.1.sm.mkhc/Zjn_sc00002.1.g09770.1.sm.mkhc/Zjn_sc00039.1.g04850.1.sm.mkhc/Zjn_sc00049.1.g02800.1.am.mkhc/Zjn_sc00034.1.g03100.1.sm.m…
BP	GO:0006006	glucose metabolic process	9/3918	13/7807	0.13616	0.795715	Zjn_sc00010.1.g01430.1.sm.mk/Zjn_sc00002.1.g07580.1.sm.mkhc/Zjn_sc00003.1.g02280.1.sm.mkhc/Zjn_sc00002.1.g07640.1.sm.mkhc/Zjn_sc00042.1.g01720.1.sm.mkhc/Zjn_sc00002.1.g02580.1.am.mk/Zjn_sc00018.1.g03140.1.sm.mkhc/Zjn_sc00040.1.g03430.1.sm.mkhc/Zjn_sc00006.1.g00290.1.am.mkhc	-/-/-/-/-/-/-/-/-	9	4	Zjn_sc00010.1.g01430.1.sm.mk/Zjn_sc00003.1.g02280.1.sm.mkhc/Zjn_sc00002.1.g02580.1.am.mk/Zjn_sc00040.1.g03430.1.sm.mkhc	5	Zjn_sc00002.1.g07580.1.sm.mkhc/Zjn_sc00002.1.g07640.1.sm.mkhc/Zjn_sc00042.1.g01720.1.sm.mkhc/Zjn_sc00018.1.g03140.1.sm.mkhc/Zjn_sc00006.1.g00290.1.am.mkhc
BP	GO:0030258	lipid modification	9/3918	13/7807	0.13616	0.795715	Zjn_sc00054.1.g01160.1.sm.mkhc/Zjn_sc00096.1.g01760.1.am.mkhc/Zjn_sc00009.1.g05300.1.am.mkhc/Zjn_sc00028.1.g01000.1.am.mkhc/Zjn_sc00141.1.g01070.1.am.mkhc/Zjn_sc00019.1.g00610.1.sm.mkhc/Zjn_sc00043.1.g02160.1.sm.mk/Zjn_sc00184.1.g00260.1.sm.mkhc/Zjn_sc00268.1.g00030.1.sm.mkhc	-/-/-/-/-/-/-/-/-	9	7	Zjn_sc00054.1.g01160.1.sm.mkhc/Zjn_sc00009.1.g05300.1.am.mkhc/Zjn_sc00028.1.g01000.1.am.mkhc/Zjn_sc00141.1.g01070.1.am.mkhc/Zjn_sc00043.1.g02160.1.sm.mk/Zjn_sc00184.1.g00260.1.sm.mkhc/Zjn_sc00268.1.g00030.1.sm.mkhc	2	Zjn_sc00096.1.g01760.1.am.mkhc/Zjn_sc00019.1.g00610.1.sm.mkhc
BP	GO:0016192	vesicle-mediated transport	85/3918	155/7807	0.138021	0.795715	Zjn_sc00003.1.g06650.1.am.mk/Zjn_sc00003.1.g00490.1.sm.mkhc/Zjn_sc00037.1.g05600.1.am.mkhc/Zjn_sc00029.1.g03770.1.am.mkhc/Zjn_sc00023.1.g04250.1.am.mkhc/Zjn_sc00011.1.g01250.1.sm.mkhc/Zjn_sc00038.1.g01350.1.sm.mkhc/Zjn_sc00020.1.g05340.1.am.mk/Zjn_sc00002.1.g10840.1.sm.mkhc/Zjn_sc00031.1.g01890.1.sm.mk/Zjn_sc00051.1.g01750.1.sm.mkhc/Zjn_sc00031.1.g00180.1.am.mkhc/Zjn_sc00013.1.g02280.1.am.mkhc/Zj…	-/-/-/-/-/-/-/-/-/-/-/-/-/-/-/-/-/-/-/-/-/-/-/-/-/-/-/-/-/-/-/-/-/-/-/-/-/-/-/-/-/-/-/-/-/-/-/-/-/-/-/-/-/-/-/-/-/-/-/-/-/-/-/-/-/-/-/-/-/-/-/-/-/-/-/-/-/-/-/-/-/-/-/-/-	85	49	Zjn_sc00003.1.g00490.1.sm.mkhc/Zjn_sc00020.1.g05340.1.am.mk/Zjn_sc00031.1.g01890.1.sm.mk/Zjn_sc00068.1.g03820.1.am.mkhc/Zjn_sc00086.1.g01260.1.am.mkhc/Zjn_sc00024.1.g00210.1.sm.mkhc/Zjn_sc00150.1.g00800.1.sm.mk/Zjn_sc00086.1.g01270.1.sm.mkhc/Zjn_sc00014.1.g01880.1.sm.mkhc/Zjn_sc01021.1.g00010.1.sm.mkhc/Zjn_sc00057.1.g00680.1.sm.mkhc/Zjn_sc05339.1.g00010.1.am.mkhc/Zjn_sc00058.1.g03340.1.sm.mkhc/Zj…	36	Zjn_sc00003.1.g06650.1.am.mk/Zjn_sc00037.1.g05600.1.am.mkhc/Zjn_sc00029.1.g03770.1.am.mkhc/Zjn_sc00023.1.g04250.1.am.mkhc/Zjn_sc00011.1.g01250.1.sm.mkhc/Zjn_sc00038.1.g01350.1.sm.mkhc/Zjn_sc00002.1.g10840.1.sm.mkhc/Zjn_sc00051.1.g01750.1.sm.mkhc/Zjn_sc00031.1.g00180.1.am.mkhc/Zjn_sc00013.1.g02280.1.am.mkhc/Zjn_sc00013.1.g07380.1.sm.mkhc/Zjn_sc00028.1.g04420.1.sm.mkhc/Zjn_sc00001.1.g00170.1.sm.mkh…
BP	GO:0046486	glycerolipid metabolic process	24/3918	40/7807	0.138637	0.795715	Zjn_sc00004.1.g14320.1.am.mk/Zjn_sc00012.1.g02190.1.sm.mkhc/Zjn_sc00015.1.g01250.1.am.mkhc/Zjn_sc00013.1.g01270.1.sm.mkhc/Zjn_sc00031.1.g01010.1.am.mk/Zjn_sc00043.1.g00480.1.sm.mk/Zjn_sc00022.1.g05020.1.sm.mkhc/Zjn_sc00094.1.g00990.1.sm.mk/Zjn_sc00028.1.g01000.1.am.mkhc/Zjn_sc00007.1.g00500.1.am.mkhc/Zjn_sc00040.1.g01070.1.am.mkhc/Zjn_sc00019.1.g00610.1.sm.mkhc/Zjn_sc00043.1.g02160.1.sm.mk/Zjn_sc…	-/-/-/-/-/-/-/-/-/-/-/-/-/-/-/-/-/-/-/-/-/-/-/-	24	12	Zjn_sc00004.1.g14320.1.am.mk/Zjn_sc00043.1.g00480.1.sm.mk/Zjn_sc00094.1.g00990.1.sm.mk/Zjn_sc00028.1.g01000.1.am.mkhc/Zjn_sc00043.1.g02160.1.sm.mk/Zjn_sc00006.1.g07450.1.am.mk/Zjn_sc00002.1.g01130.1.sm.mk/Zjn_sc00002.1.g07290.1.am.mk/Zjn_sc00093.1.g00720.1.sm.mkhc/Zjn_sc00150.1.g00620.1.am.mkhc/Zjn_sc00039.1.g03850.1.sm.mkhc/Zjn_sc00038.1.g01435.1.br	12	Zjn_sc00012.1.g02190.1.sm.mkhc/Zjn_sc00015.1.g01250.1.am.mkhc/Zjn_sc00013.1.g01270.1.sm.mkhc/Zjn_sc00031.1.g01010.1.am.mk/Zjn_sc00022.1.g05020.1.sm.mkhc/Zjn_sc00007.1.g00500.1.am.mkhc/Zjn_sc00040.1.g01070.1.am.mkhc/Zjn_sc00019.1.g00610.1.sm.mkhc/Zjn_sc00003.1.g13710.1.am.mkhc/Zjn_sc00002.1.g01030.1.sm.mk/Zjn_sc00002.1.g15860.1.sm.mkhc/Zjn_sc00088.1.g02220.1.am.mkhc
BP	GO:0034470	ncRNA processing	38/3918	66/7807	0.139522	0.795715	Zjn_sc00073.1.g00230.1.sm.mkhc/Zjn_sc00014.1.g08080.1.am.mk/Zjn_sc00027.1.g01570.1.sm.mkhc/Zjn_sc00003.1.g05150.1.sm.mkhc/Zjn_sc00149.1.g00330.1.sm.mkhc/Zjn_sc00067.1.g02580.1.sm.mkhc/Zjn_sc00024.1.g00230.1.sm.mkhc/Zjn_sc00075.1.g01080.1.sm.mkhc/Zjn_sc00076.1.g00310.1.am.mkhc/Zjn_sc00085.1.g00290.1.sm.mkhc/Zjn_sc00007.1.g00560.1.sm.mkhc/Zjn_sc00068.1.g03760.1.sm.mk/Zjn_sc00018.1.g07590.1.sm.mkhc/…	-/-/-/-/-/-/-/-/-/-/-/-/-/-/-/-/-/-/-/-/-/-/-/-/-/-/-/-/-/-/-/-/-/-/-/-/-/-	38	32	Zjn_sc00073.1.g00230.1.sm.mkhc/Zjn_sc00027.1.g01570.1.sm.mkhc/Zjn_sc00067.1.g02580.1.sm.mkhc/Zjn_sc00024.1.g00230.1.sm.mkhc/Zjn_sc00075.1.g01080.1.sm.mkhc/Zjn_sc00076.1.g00310.1.am.mkhc/Zjn_sc00085.1.g00290.1.sm.mkhc/Zjn_sc00007.1.g00560.1.sm.mkhc/Zjn_sc00068.1.g03760.1.sm.mk/Zjn_sc00018.1.g07590.1.sm.mkhc/Zjn_sc00066.1.g00580.1.sm.mkhc/Zjn_sc00103.1.g00210.1.sm.mkhc/Zjn_sc00124.1.g00190.1.sm.mkh…	6	Zjn_sc00014.1.g08080.1.am.mk/Zjn_sc00003.1.g05150.1.sm.mkhc/Zjn_sc00149.1.g00330.1.sm.mkhc/Zjn_sc00026.1.g00330.1.sm.mkhc/Zjn_sc00027.1.g02560.1.sm.mk/Zjn_sc00011.1.g02770.1.am.mkhc
BP	GO:0051641	cellular localization	77/3918	140/7807	0.143567	0.795715	Zjn_sc00047.1.g01050.1.am.mkhc/Zjn_sc00003.1.g00490.1.sm.mkhc/Zjn_sc00017.1.g01570.1.am.mkhc/Zjn_sc00037.1.g05600.1.am.mkhc/Zjn_sc00029.1.g03770.1.am.mkhc/Zjn_sc00011.1.g01250.1.sm.mkhc/Zjn_sc00013.1.g10480.1.am.mkhc/Zjn_sc00003.1.g05890.1.sm.mkhc/Zjn_sc00031.1.g00180.1.am.mkhc/Zjn_sc00013.1.g02280.1.am.mkhc/Zjn_sc00068.1.g03820.1.am.mkhc/Zjn_sc00031.1.g01320.1.sm.mkhc/Zjn_sc00013.1.g07380.1.sm.m…	-/-/-/-/-/-/-/-/-/-/-/-/-/-/-/-/-/-/-/-/-/-/-/-/-/-/-/-/-/-/-/-/-/-/-/-/-/-/-/-/-/-/-/-/-/-/-/-/-/-/-/-/-/-/-/-/-/-/-/-/-/-/-/-/-/-/-/-/-/-/-/-/-/-/-/-/-	77	43	Zjn_sc00003.1.g00490.1.sm.mkhc/Zjn_sc00017.1.g01570.1.am.mkhc/Zjn_sc00013.1.g10480.1.am.mkhc/Zjn_sc00003.1.g05890.1.sm.mkhc/Zjn_sc00068.1.g03820.1.am.mkhc/Zjn_sc00031.1.g01320.1.sm.mkhc/Zjn_sc00061.1.g01470.1.am.mkhc/Zjn_sc00086.1.g01260.1.am.mkhc/Zjn_sc00024.1.g00210.1.sm.mkhc/Zjn_sc00005.1.g05790.1.sm.mkhc/Zjn_sc00086.1.g01270.1.sm.mkhc/Zjn_sc00031.1.g01350.1.sm.mkhc/Zjn_sc00014.1.g01880.1.sm.m…	34	Zjn_sc00047.1.g01050.1.am.mkhc/Zjn_sc00037.1.g05600.1.am.mkhc/Zjn_sc00029.1.g03770.1.am.mkhc/Zjn_sc00011.1.g01250.1.sm.mkhc/Zjn_sc00031.1.g00180.1.am.mkhc/Zjn_sc00013.1.g02280.1.am.mkhc/Zjn_sc00013.1.g07380.1.sm.mkhc/Zjn_sc00028.1.g04420.1.sm.mkhc/Zjn_sc00117.1.g00300.1.sm.mkhc/Zjn_sc00064.1.g00610.1.sm.mkhc/Zjn_sc00031.1.g03190.1.sm.mkhc/Zjn_sc00014.1.g07510.1.sm.mkhc/Zjn_sc00009.1.g02570.1.sm.m…
BP	GO:0006352	DNA-templated transcription, initiation	19/3918	31/7807	0.144728	0.795715	Zjn_sc00027.1.g00410.1.am.mk/Zjn_sc00027.1.g00340.1.sm.mkhc/Zjn_sc00055.1.g01430.1.sm.mkhc/Zjn_sc00061.1.g01310.1.am.mk/Zjn_sc00027.1.g00330.1.sm.mk/Zjn_sc00003.1.g06230.1.am.mk/Zjn_sc00065.1.g00430.1.sm.mkhc/Zjn_sc00032.1.g01520.1.sm.mkhc/Zjn_sc00040.1.g01220.1.sm.mkhc/Zjn_sc00052.1.g00790.1.sm.mkhc/Zjn_sc00009.1.g05880.1.sm.mkhc/Zjn_sc00029.1.g00340.1.sm.mkhc/Zjn_sc00012.1.g00520.1.am.mk/Zjn_sc…	-/-/-/-/-/-/-/-/-/-/-/-/-/-/-/-/-/-/-	19	9	Zjn_sc00027.1.g00340.1.sm.mkhc/Zjn_sc00061.1.g01310.1.am.mk/Zjn_sc00027.1.g00330.1.sm.mk/Zjn_sc00003.1.g06230.1.am.mk/Zjn_sc00052.1.g00790.1.sm.mkhc/Zjn_sc00034.1.g06270.1.am.mkhc/Zjn_sc00040.1.g05100.1.sm.mkhc/Zjn_sc00010.1.g01500.1.sm.mk/Zjn_sc00243.1.g00020.1.am.mk	10	Zjn_sc00027.1.g00410.1.am.mk/Zjn_sc00055.1.g01430.1.sm.mkhc/Zjn_sc00065.1.g00430.1.sm.mkhc/Zjn_sc00032.1.g01520.1.sm.mkhc/Zjn_sc00040.1.g01220.1.sm.mkhc/Zjn_sc00009.1.g05880.1.sm.mkhc/Zjn_sc00029.1.g00340.1.sm.mkhc/Zjn_sc00012.1.g00520.1.am.mk/Zjn_sc00040.1.g01260.1.sm.mk/Zjn_sc00126.1.g00040.1.sm.mkhc
BP	GO:0006082	organic acid metabolic process	159/3918	298/7807	0.145272	0.795715	Zjn_sc00105.1.g00590.1.sm.mkhc/Zjn_sc00088.1.g00640.1.sm.mkhc/Zjn_sc00011.1.g07150.1.sm.mkhc/Zjn_sc00044.1.g05240.1.sm.mk/Zjn_sc00002.1.g16820.1.sm.mk/novel.90/Zjn_sc00033.1.g01740.1.am.mkhc/Zjn_sc00022.1.g01850.1.am.mkhc/Zjn_sc00151.1.g00180.1.sm.mkhc/Zjn_sc00153.1.g00310.1.am.mkhc/Zjn_sc00017.1.g03750.1.sm.mkhc/novel.1390/Zjn_sc00184.1.g00250.1.am.mkhc/Zjn_sc00008.1.g05620.1.sm.mk/Zjn_sc00065.1…	-/-/-/-/-/-/-/-/-/-/-/-/-/-/-/-/-/-/-/-/-/-/-/-/-/-/-/-/-/-/-/-/-/-/-/-/-/-/-/-/-/-/-/-/-/-/-/-/-/-/-/-/-/-/-/-/-/-/-/-/-/-/-/-/-/-/-/-/-/-/-/-/-/-/-/-/-/-/-/-/-/-/-/-/-/-/-/-/-/-/-/-/-/-/-/-/-/-/-/-/-/-/-/-/-/-/-/-/-/-/-/-/-/-/-/-/-/-/-/-/-/-/-/-/-/-/-/-	159	76	Zjn_sc00105.1.g00590.1.sm.mkhc/Zjn_sc00088.1.g00640.1.sm.mkhc/Zjn_sc00002.1.g16820.1.sm.mk/Zjn_sc00151.1.g00180.1.sm.mkhc/Zjn_sc00153.1.g00310.1.am.mkhc/Zjn_sc00017.1.g03750.1.sm.mkhc/Zjn_sc00184.1.g00250.1.am.mkhc/Zjn_sc00008.1.g05620.1.sm.mk/Zjn_sc00065.1.g00500.1.sm.mkhc/Zjn_sc00078.1.g01420.1.am.mkhc/Zjn_sc00013.1.g08190.1.am.mkhc/Zjn_sc00030.1.g03350.1.sm.mkhc/Zjn_sc00015.1.g06860.1.am.mkhc/…	83	Zjn_sc00011.1.g07150.1.sm.mkhc/Zjn_sc00044.1.g05240.1.sm.mk/novel.90/Zjn_sc00033.1.g01740.1.am.mkhc/Zjn_sc00022.1.g01850.1.am.mkhc/novel.1390/Zjn_sc00003.1.g07820.1.sm.mkhc/Zjn_sc00135.1.g00670.1.am.mkhc/Zjn_sc00028.1.g00110.1.am.mkhc/Zjn_sc00071.1.g01730.1.am.mk/Zjn_sc00049.1.g00720.1.sm.mkhc/Zjn_sc00002.1.g09820.1.sm.mkhc/Zjn_sc00013.1.g06900.1.am.mkhc/Zjn_sc00008.1.g06280.1.am.mkhc/Zjn_sc00002…
BP	GO:0098655	cation transmembrane transport	41/3918	72/7807	0.150569	0.795715	Zjn_sc00001.1.g01360.1.sm.mkhc/Zjn_sc00060.1.g00750.1.sm.mkhc/Zjn_sc00162.1.g00120.1.am.mk/Zjn_sc00097.1.g00910.1.am.mkhc/Zjn_sc00002.1.g06090.1.am.mk/Zjn_sc00036.1.g00170.1.sm.mkhc/Zjn_sc00008.1.g04910.1.sm.mkhc/Zjn_sc00019.1.g00120.1.sm.mkhc/Zjn_sc00012.1.g00230.1.sm.mkhc/Zjn_sc00008.1.g11830.1.am.mkhc/Zjn_sc00065.1.g02340.1.sm.mkhc/Zjn_sc00502.1.g00010.1.am.mk/Zjn_sc00004.1.g10020.1.sm.mkhc/Zj…	-/-/-/-/-/-/-/-/-/-/-/-/-/-/-/-/-/-/-/-/-/-/-/-/-/-/-/-/-/-/-/-/-/-/-/-/-/-/-/-/-	41	13	Zjn_sc00162.1.g00120.1.am.mk/Zjn_sc00097.1.g00910.1.am.mkhc/Zjn_sc00502.1.g00010.1.am.mk/Zjn_sc00144.1.g00620.1.am.mkhc/Zjn_sc00018.1.g06250.1.sm.mkhc/Zjn_sc00040.1.g01120.1.am.mk/novel.665/Zjn_sc00037.1.g00440.1.am.mkhc/Zjn_sc00001.1.g09550.1.sm.mkhc/Zjn_sc00077.1.g00620.1.am.mkhc/Zjn_sc00017.1.g03590.1.am.mk/Zjn_sc00003.1.g04600.1.am.mkhc/Zjn_sc00009.1.g07520.1.sm.mkhc	28	Zjn_sc00001.1.g01360.1.sm.mkhc/Zjn_sc00060.1.g00750.1.sm.mkhc/Zjn_sc00002.1.g06090.1.am.mk/Zjn_sc00036.1.g00170.1.sm.mkhc/Zjn_sc00008.1.g04910.1.sm.mkhc/Zjn_sc00019.1.g00120.1.sm.mkhc/Zjn_sc00012.1.g00230.1.sm.mkhc/Zjn_sc00008.1.g11830.1.am.mkhc/Zjn_sc00065.1.g02340.1.sm.mkhc/Zjn_sc00004.1.g10020.1.sm.mkhc/Zjn_sc00023.1.g02820.1.sm.mkhc/Zjn_sc00008.1.g07190.1.am.mkhc/Zjn_sc00034.1.g01820.1.sm.mkh…
BP	GO:0098660	inorganic ion transmembrane transport	41/3918	72/7807	0.150569	0.795715	Zjn_sc00001.1.g01360.1.sm.mkhc/Zjn_sc00060.1.g00750.1.sm.mkhc/Zjn_sc00162.1.g00120.1.am.mk/Zjn_sc00097.1.g00910.1.am.mkhc/Zjn_sc00002.1.g06090.1.am.mk/Zjn_sc00036.1.g00170.1.sm.mkhc/Zjn_sc00008.1.g04910.1.sm.mkhc/Zjn_sc00019.1.g00120.1.sm.mkhc/Zjn_sc00012.1.g00230.1.sm.mkhc/Zjn_sc00008.1.g11830.1.am.mkhc/Zjn_sc00065.1.g02340.1.sm.mkhc/Zjn_sc00502.1.g00010.1.am.mk/Zjn_sc00004.1.g10020.1.sm.mkhc/Zj…	-/-/-/-/-/-/-/-/-/-/-/-/-/-/-/-/-/-/-/-/-/-/-/-/-/-/-/-/-/-/-/-/-/-/-/-/-/-/-/-/-	41	13	Zjn_sc00162.1.g00120.1.am.mk/Zjn_sc00097.1.g00910.1.am.mkhc/Zjn_sc00502.1.g00010.1.am.mk/Zjn_sc00144.1.g00620.1.am.mkhc/Zjn_sc00018.1.g06250.1.sm.mkhc/Zjn_sc00040.1.g01120.1.am.mk/novel.665/Zjn_sc00037.1.g00440.1.am.mkhc/Zjn_sc00001.1.g09550.1.sm.mkhc/Zjn_sc00077.1.g00620.1.am.mkhc/Zjn_sc00017.1.g03590.1.am.mk/Zjn_sc00003.1.g04600.1.am.mkhc/Zjn_sc00009.1.g07520.1.sm.mkhc	28	Zjn_sc00001.1.g01360.1.sm.mkhc/Zjn_sc00060.1.g00750.1.sm.mkhc/Zjn_sc00002.1.g06090.1.am.mk/Zjn_sc00036.1.g00170.1.sm.mkhc/Zjn_sc00008.1.g04910.1.sm.mkhc/Zjn_sc00019.1.g00120.1.sm.mkhc/Zjn_sc00012.1.g00230.1.sm.mkhc/Zjn_sc00008.1.g11830.1.am.mkhc/Zjn_sc00065.1.g02340.1.sm.mkhc/Zjn_sc00004.1.g10020.1.sm.mkhc/Zjn_sc00023.1.g02820.1.sm.mkhc/Zjn_sc00008.1.g07190.1.am.mkhc/Zjn_sc00034.1.g01820.1.sm.mkh…
BP	GO:0098662	inorganic cation transmembrane transport	41/3918	72/7807	0.150569	0.795715	Zjn_sc00001.1.g01360.1.sm.mkhc/Zjn_sc00060.1.g00750.1.sm.mkhc/Zjn_sc00162.1.g00120.1.am.mk/Zjn_sc00097.1.g00910.1.am.mkhc/Zjn_sc00002.1.g06090.1.am.mk/Zjn_sc00036.1.g00170.1.sm.mkhc/Zjn_sc00008.1.g04910.1.sm.mkhc/Zjn_sc00019.1.g00120.1.sm.mkhc/Zjn_sc00012.1.g00230.1.sm.mkhc/Zjn_sc00008.1.g11830.1.am.mkhc/Zjn_sc00065.1.g02340.1.sm.mkhc/Zjn_sc00502.1.g00010.1.am.mk/Zjn_sc00004.1.g10020.1.sm.mkhc/Zj…	-/-/-/-/-/-/-/-/-/-/-/-/-/-/-/-/-/-/-/-/-/-/-/-/-/-/-/-/-/-/-/-/-/-/-/-/-/-/-/-/-	41	13	Zjn_sc00162.1.g00120.1.am.mk/Zjn_sc00097.1.g00910.1.am.mkhc/Zjn_sc00502.1.g00010.1.am.mk/Zjn_sc00144.1.g00620.1.am.mkhc/Zjn_sc00018.1.g06250.1.sm.mkhc/Zjn_sc00040.1.g01120.1.am.mk/novel.665/Zjn_sc00037.1.g00440.1.am.mkhc/Zjn_sc00001.1.g09550.1.sm.mkhc/Zjn_sc00077.1.g00620.1.am.mkhc/Zjn_sc00017.1.g03590.1.am.mk/Zjn_sc00003.1.g04600.1.am.mkhc/Zjn_sc00009.1.g07520.1.sm.mkhc	28	Zjn_sc00001.1.g01360.1.sm.mkhc/Zjn_sc00060.1.g00750.1.sm.mkhc/Zjn_sc00002.1.g06090.1.am.mk/Zjn_sc00036.1.g00170.1.sm.mkhc/Zjn_sc00008.1.g04910.1.sm.mkhc/Zjn_sc00019.1.g00120.1.sm.mkhc/Zjn_sc00012.1.g00230.1.sm.mkhc/Zjn_sc00008.1.g11830.1.am.mkhc/Zjn_sc00065.1.g02340.1.sm.mkhc/Zjn_sc00004.1.g10020.1.sm.mkhc/Zjn_sc00023.1.g02820.1.sm.mkhc/Zjn_sc00008.1.g07190.1.am.mkhc/Zjn_sc00034.1.g01820.1.sm.mkh…
BP	GO:0006334	nucleosome assembly	10/3918	15/7807	0.154073	0.795715	Zjn_sc00013.1.g07250.1.sm.mkhc/Zjn_sc00004.1.g07810.1.sm.mkhc/Zjn_sc00023.1.g00820.1.am.mk/Zjn_sc00014.1.g07400.1.sm.mkhc/Zjn_sc00091.1.g01120.1.am.mk/Zjn_sc00017.1.g02430.1.sm.mkhc/Zjn_sc00141.1.g00090.1.sm.mkhc/Zjn_sc00012.1.g02990.1.sm.mkhc/Zjn_sc00051.1.g00940.1.am.mk/Zjn_sc00056.1.g03840.1.am.mk	-/-/-/-/-/-/-/-/-/-	10	3	Zjn_sc00017.1.g02430.1.sm.mkhc/Zjn_sc00012.1.g02990.1.sm.mkhc/Zjn_sc00056.1.g03840.1.am.mk	7	Zjn_sc00013.1.g07250.1.sm.mkhc/Zjn_sc00004.1.g07810.1.sm.mkhc/Zjn_sc00023.1.g00820.1.am.mk/Zjn_sc00014.1.g07400.1.sm.mkhc/Zjn_sc00091.1.g01120.1.am.mk/Zjn_sc00141.1.g00090.1.sm.mkhc/Zjn_sc00051.1.g00940.1.am.mk
BP	GO:0031497	chromatin assembly	10/3918	15/7807	0.154073	0.795715	Zjn_sc00013.1.g07250.1.sm.mkhc/Zjn_sc00004.1.g07810.1.sm.mkhc/Zjn_sc00023.1.g00820.1.am.mk/Zjn_sc00014.1.g07400.1.sm.mkhc/Zjn_sc00091.1.g01120.1.am.mk/Zjn_sc00017.1.g02430.1.sm.mkhc/Zjn_sc00141.1.g00090.1.sm.mkhc/Zjn_sc00012.1.g02990.1.sm.mkhc/Zjn_sc00051.1.g00940.1.am.mk/Zjn_sc00056.1.g03840.1.am.mk	-/-/-/-/-/-/-/-/-/-	10	3	Zjn_sc00017.1.g02430.1.sm.mkhc/Zjn_sc00012.1.g02990.1.sm.mkhc/Zjn_sc00056.1.g03840.1.am.mk	7	Zjn_sc00013.1.g07250.1.sm.mkhc/Zjn_sc00004.1.g07810.1.sm.mkhc/Zjn_sc00023.1.g00820.1.am.mk/Zjn_sc00014.1.g07400.1.sm.mkhc/Zjn_sc00091.1.g01120.1.am.mk/Zjn_sc00141.1.g00090.1.sm.mkhc/Zjn_sc00051.1.g00940.1.am.mk
BP	GO:0034728	nucleosome organization	10/3918	15/7807	0.154073	0.795715	Zjn_sc00013.1.g07250.1.sm.mkhc/Zjn_sc00004.1.g07810.1.sm.mkhc/Zjn_sc00023.1.g00820.1.am.mk/Zjn_sc00014.1.g07400.1.sm.mkhc/Zjn_sc00091.1.g01120.1.am.mk/Zjn_sc00017.1.g02430.1.sm.mkhc/Zjn_sc00141.1.g00090.1.sm.mkhc/Zjn_sc00012.1.g02990.1.sm.mkhc/Zjn_sc00051.1.g00940.1.am.mk/Zjn_sc00056.1.g03840.1.am.mk	-/-/-/-/-/-/-/-/-/-	10	3	Zjn_sc00017.1.g02430.1.sm.mkhc/Zjn_sc00012.1.g02990.1.sm.mkhc/Zjn_sc00056.1.g03840.1.am.mk	7	Zjn_sc00013.1.g07250.1.sm.mkhc/Zjn_sc00004.1.g07810.1.sm.mkhc/Zjn_sc00023.1.g00820.1.am.mk/Zjn_sc00014.1.g07400.1.sm.mkhc/Zjn_sc00091.1.g01120.1.am.mk/Zjn_sc00141.1.g00090.1.sm.mkhc/Zjn_sc00051.1.g00940.1.am.mk
BP	GO:0044272	sulfur compound biosynthetic process	10/3918	15/7807	0.154073	0.795715	Zjn_sc00013.1.g00360.1.am.mkhc/Zjn_sc00105.1.g00590.1.sm.mkhc/Zjn_sc00088.1.g00640.1.sm.mkhc/Zjn_sc00005.1.g01690.1.am.mkhc/Zjn_sc00065.1.g00500.1.sm.mkhc/Zjn_sc00096.1.g01100.1.sm.mkhc/Zjn_sc00003.1.g09380.1.am.mk/Zjn_sc00005.1.g00620.1.sm.mk/Zjn_sc00016.1.g04940.1.am.mkhc/Zjn_sc00027.1.g03690.1.am.mk	-/-/-/-/-/-/-/-/-/-	10	6	Zjn_sc00013.1.g00360.1.am.mkhc/Zjn_sc00105.1.g00590.1.sm.mkhc/Zjn_sc00088.1.g00640.1.sm.mkhc/Zjn_sc00005.1.g01690.1.am.mkhc/Zjn_sc00065.1.g00500.1.sm.mkhc/Zjn_sc00005.1.g00620.1.sm.mk	4	Zjn_sc00096.1.g01100.1.sm.mkhc/Zjn_sc00003.1.g09380.1.am.mk/Zjn_sc00016.1.g04940.1.am.mkhc/Zjn_sc00027.1.g03690.1.am.mk
BP	GO:0065004	protein-DNA complex assembly	10/3918	15/7807	0.154073	0.795715	Zjn_sc00013.1.g07250.1.sm.mkhc/Zjn_sc00004.1.g07810.1.sm.mkhc/Zjn_sc00023.1.g00820.1.am.mk/Zjn_sc00014.1.g07400.1.sm.mkhc/Zjn_sc00091.1.g01120.1.am.mk/Zjn_sc00017.1.g02430.1.sm.mkhc/Zjn_sc00141.1.g00090.1.sm.mkhc/Zjn_sc00012.1.g02990.1.sm.mkhc/Zjn_sc00051.1.g00940.1.am.mk/Zjn_sc00056.1.g03840.1.am.mk	-/-/-/-/-/-/-/-/-/-	10	3	Zjn_sc00017.1.g02430.1.sm.mkhc/Zjn_sc00012.1.g02990.1.sm.mkhc/Zjn_sc00056.1.g03840.1.am.mk	7	Zjn_sc00013.1.g07250.1.sm.mkhc/Zjn_sc00004.1.g07810.1.sm.mkhc/Zjn_sc00023.1.g00820.1.am.mk/Zjn_sc00014.1.g07400.1.sm.mkhc/Zjn_sc00091.1.g01120.1.am.mk/Zjn_sc00141.1.g00090.1.sm.mkhc/Zjn_sc00051.1.g00940.1.am.mk
BP	GO:0071824	protein-DNA complex subunit organization	10/3918	15/7807	0.154073	0.795715	Zjn_sc00013.1.g07250.1.sm.mkhc/Zjn_sc00004.1.g07810.1.sm.mkhc/Zjn_sc00023.1.g00820.1.am.mk/Zjn_sc00014.1.g07400.1.sm.mkhc/Zjn_sc00091.1.g01120.1.am.mk/Zjn_sc00017.1.g02430.1.sm.mkhc/Zjn_sc00141.1.g00090.1.sm.mkhc/Zjn_sc00012.1.g02990.1.sm.mkhc/Zjn_sc00051.1.g00940.1.am.mk/Zjn_sc00056.1.g03840.1.am.mk	-/-/-/-/-/-/-/-/-/-	10	3	Zjn_sc00017.1.g02430.1.sm.mkhc/Zjn_sc00012.1.g02990.1.sm.mkhc/Zjn_sc00056.1.g03840.1.am.mk	7	Zjn_sc00013.1.g07250.1.sm.mkhc/Zjn_sc00004.1.g07810.1.sm.mkhc/Zjn_sc00023.1.g00820.1.am.mk/Zjn_sc00014.1.g07400.1.sm.mkhc/Zjn_sc00091.1.g01120.1.am.mk/Zjn_sc00141.1.g00090.1.sm.mkhc/Zjn_sc00051.1.g00940.1.am.mk
BP	GO:0006818	hydrogen transport	34/3918	59/7807	0.154611	0.795715	Zjn_sc00004.1.g02200.1.sm.mkhc/Zjn_sc00097.1.g00910.1.am.mkhc/Zjn_sc00049.1.g01830.1.sm.mkhc/Zjn_sc00002.1.g06090.1.am.mk/Zjn_sc00036.1.g00170.1.sm.mkhc/Zjn_sc00012.1.g00230.1.sm.mkhc/Zjn_sc00008.1.g11830.1.am.mkhc/Zjn_sc00502.1.g00010.1.am.mk/Zjn_sc00008.1.g06850.1.sm.mkhc/Zjn_sc00005.1.g01290.1.am.mk/Zjn_sc00144.1.g00620.1.am.mkhc/Zjn_sc00002.1.g10380.1.sm.mkhc/Zjn_sc00029.1.g02580.1.sm.mkhc/Zj…	-/-/-/-/-/-/-/-/-/-/-/-/-/-/-/-/-/-/-/-/-/-/-/-/-/-/-/-/-/-/-/-/-/-	34	17	Zjn_sc00004.1.g02200.1.sm.mkhc/Zjn_sc00097.1.g00910.1.am.mkhc/Zjn_sc00049.1.g01830.1.sm.mkhc/Zjn_sc00502.1.g00010.1.am.mk/Zjn_sc00008.1.g06850.1.sm.mkhc/Zjn_sc00144.1.g00620.1.am.mkhc/Zjn_sc00029.1.g02580.1.sm.mkhc/Zjn_sc00023.1.g02230.1.am.mkhc/novel.665/Zjn_sc00037.1.g00440.1.am.mkhc/Zjn_sc00001.1.g09550.1.sm.mkhc/Zjn_sc00077.1.g00620.1.am.mkhc/Zjn_sc00017.1.g03590.1.am.mk/Zjn_sc00068.1.g00250.…	17	Zjn_sc00002.1.g06090.1.am.mk/Zjn_sc00036.1.g00170.1.sm.mkhc/Zjn_sc00012.1.g00230.1.sm.mkhc/Zjn_sc00008.1.g11830.1.am.mkhc/Zjn_sc00005.1.g01290.1.am.mk/Zjn_sc00002.1.g10380.1.sm.mkhc/Zjn_sc00002.1.g07950.1.am.mkhc/Zjn_sc00037.1.g00990.1.sm.mkhc/Zjn_sc00036.1.g03080.1.sm.mkhc/Zjn_sc00003.1.g06240.1.sm.mkhc/Zjn_sc00029.1.g00880.1.sm.mkhc/Zjn_sc00106.1.g00970.1.sm.mkhc/Zjn_sc00040.1.g04400.1.sm.mkhc/…
BP	GO:0015992	proton transport	34/3918	59/7807	0.154611	0.795715	Zjn_sc00004.1.g02200.1.sm.mkhc/Zjn_sc00097.1.g00910.1.am.mkhc/Zjn_sc00049.1.g01830.1.sm.mkhc/Zjn_sc00002.1.g06090.1.am.mk/Zjn_sc00036.1.g00170.1.sm.mkhc/Zjn_sc00012.1.g00230.1.sm.mkhc/Zjn_sc00008.1.g11830.1.am.mkhc/Zjn_sc00502.1.g00010.1.am.mk/Zjn_sc00008.1.g06850.1.sm.mkhc/Zjn_sc00005.1.g01290.1.am.mk/Zjn_sc00144.1.g00620.1.am.mkhc/Zjn_sc00002.1.g10380.1.sm.mkhc/Zjn_sc00029.1.g02580.1.sm.mkhc/Zj…	-/-/-/-/-/-/-/-/-/-/-/-/-/-/-/-/-/-/-/-/-/-/-/-/-/-/-/-/-/-/-/-/-/-	34	17	Zjn_sc00004.1.g02200.1.sm.mkhc/Zjn_sc00097.1.g00910.1.am.mkhc/Zjn_sc00049.1.g01830.1.sm.mkhc/Zjn_sc00502.1.g00010.1.am.mk/Zjn_sc00008.1.g06850.1.sm.mkhc/Zjn_sc00144.1.g00620.1.am.mkhc/Zjn_sc00029.1.g02580.1.sm.mkhc/Zjn_sc00023.1.g02230.1.am.mkhc/novel.665/Zjn_sc00037.1.g00440.1.am.mkhc/Zjn_sc00001.1.g09550.1.sm.mkhc/Zjn_sc00077.1.g00620.1.am.mkhc/Zjn_sc00017.1.g03590.1.am.mk/Zjn_sc00068.1.g00250.…	17	Zjn_sc00002.1.g06090.1.am.mk/Zjn_sc00036.1.g00170.1.sm.mkhc/Zjn_sc00012.1.g00230.1.sm.mkhc/Zjn_sc00008.1.g11830.1.am.mkhc/Zjn_sc00005.1.g01290.1.am.mk/Zjn_sc00002.1.g10380.1.sm.mkhc/Zjn_sc00002.1.g07950.1.am.mkhc/Zjn_sc00037.1.g00990.1.sm.mkhc/Zjn_sc00036.1.g03080.1.sm.mkhc/Zjn_sc00003.1.g06240.1.sm.mkhc/Zjn_sc00029.1.g00880.1.sm.mkhc/Zjn_sc00106.1.g00970.1.sm.mkhc/Zjn_sc00040.1.g04400.1.sm.mkhc/…
BP	GO:0006629	lipid metabolic process	157/3918	295/7807	0.157847	0.795715	Zjn_sc00093.1.g00590.1.sm.mkhc/Zjn_sc00073.1.g01050.1.sm.mkhc/Zjn_sc00023.1.g00950.1.am.mk/Zjn_sc00022.1.g06820.1.sm.mk/Zjn_sc00129.1.g00790.1.sm.mk/novel.90/Zjn_sc02717.1.g00010.1.am.mkhc/Zjn_sc00004.1.g14320.1.am.mk/Zjn_sc00002.1.g15280.1.sm.mk/Zjn_sc00039.1.g05400.1.am.mk/Zjn_sc00004.1.g07930.1.am.mk/Zjn_sc00011.1.g04440.1.am.mk/Zjn_sc00087.1.g00550.1.am.mk/Zjn_sc00028.1.g04470.1.am.mk/novel.1…	-/-/-/-/-/-/-/-/-/-/-/-/-/-/-/-/-/-/-/-/-/-/-/-/-/-/-/-/-/-/-/-/-/-/-/-/-/-/-/-/-/-/-/-/-/-/-/-/-/-/-/-/-/-/-/-/-/-/-/-/-/-/-/-/-/-/-/-/-/-/-/-/-/-/-/-/-/-/-/-/-/-/-/-/-/-/-/-/-/-/-/-/-/-/-/-/-/-/-/-/-/-/-/-/-/-/-/-/-/-/-/-/-/-/-/-/-/-/-/-/-/-/-/-/-/-/-/-	157	75	Zjn_sc00073.1.g01050.1.sm.mkhc/Zjn_sc00129.1.g00790.1.sm.mk/Zjn_sc00004.1.g14320.1.am.mk/Zjn_sc00002.1.g15280.1.sm.mk/Zjn_sc00039.1.g05400.1.am.mk/Zjn_sc00028.1.g04470.1.am.mk/Zjn_sc00014.1.g06390.1.sm.mk/Zjn_sc00210.1.g00040.1.am.mk/Zjn_sc00068.1.g03200.1.am.mkhc/Zjn_sc00049.1.g00300.1.sm.mkhc/Zjn_sc00018.1.g05240.1.am.mk/Zjn_sc00001.1.g00140.1.sm.mkhc/Zjn_sc00051.1.g00710.1.am.mk/Zjn_sc00006.1.…	82	Zjn_sc00093.1.g00590.1.sm.mkhc/Zjn_sc00023.1.g00950.1.am.mk/Zjn_sc00022.1.g06820.1.sm.mk/novel.90/Zjn_sc02717.1.g00010.1.am.mkhc/Zjn_sc00004.1.g07930.1.am.mk/Zjn_sc00011.1.g04440.1.am.mk/Zjn_sc00087.1.g00550.1.am.mk/novel.1390/Zjn_sc00036.1.g01420.1.sm.mk/Zjn_sc00012.1.g02190.1.sm.mkhc/Zjn_sc00005.1.g05830.1.sm.mk/Zjn_sc00013.1.g01130.1.sm.mkhc/Zjn_sc00005.1.g08940.1.sm.mkhc/Zjn_sc00015.1.g01250.…
BP	GO:0043436	oxoacid metabolic process	158/3918	297/7807	0.158739	0.795715	Zjn_sc00105.1.g00590.1.sm.mkhc/Zjn_sc00088.1.g00640.1.sm.mkhc/Zjn_sc00011.1.g07150.1.sm.mkhc/Zjn_sc00044.1.g05240.1.sm.mk/Zjn_sc00002.1.g16820.1.sm.mk/novel.90/Zjn_sc00033.1.g01740.1.am.mkhc/Zjn_sc00022.1.g01850.1.am.mkhc/Zjn_sc00151.1.g00180.1.sm.mkhc/Zjn_sc00153.1.g00310.1.am.mkhc/Zjn_sc00017.1.g03750.1.sm.mkhc/novel.1390/Zjn_sc00184.1.g00250.1.am.mkhc/Zjn_sc00008.1.g05620.1.sm.mk/Zjn_sc00065.1…	-/-/-/-/-/-/-/-/-/-/-/-/-/-/-/-/-/-/-/-/-/-/-/-/-/-/-/-/-/-/-/-/-/-/-/-/-/-/-/-/-/-/-/-/-/-/-/-/-/-/-/-/-/-/-/-/-/-/-/-/-/-/-/-/-/-/-/-/-/-/-/-/-/-/-/-/-/-/-/-/-/-/-/-/-/-/-/-/-/-/-/-/-/-/-/-/-/-/-/-/-/-/-/-/-/-/-/-/-/-/-/-/-/-/-/-/-/-/-/-/-/-/-/-/-/-/-/-	158	76	Zjn_sc00105.1.g00590.1.sm.mkhc/Zjn_sc00088.1.g00640.1.sm.mkhc/Zjn_sc00002.1.g16820.1.sm.mk/Zjn_sc00151.1.g00180.1.sm.mkhc/Zjn_sc00153.1.g00310.1.am.mkhc/Zjn_sc00017.1.g03750.1.sm.mkhc/Zjn_sc00184.1.g00250.1.am.mkhc/Zjn_sc00008.1.g05620.1.sm.mk/Zjn_sc00065.1.g00500.1.sm.mkhc/Zjn_sc00078.1.g01420.1.am.mkhc/Zjn_sc00013.1.g08190.1.am.mkhc/Zjn_sc00030.1.g03350.1.sm.mkhc/Zjn_sc00015.1.g06860.1.am.mkhc/…	82	Zjn_sc00011.1.g07150.1.sm.mkhc/Zjn_sc00044.1.g05240.1.sm.mk/novel.90/Zjn_sc00033.1.g01740.1.am.mkhc/Zjn_sc00022.1.g01850.1.am.mkhc/novel.1390/Zjn_sc00003.1.g07820.1.sm.mkhc/Zjn_sc00135.1.g00670.1.am.mkhc/Zjn_sc00028.1.g00110.1.am.mkhc/Zjn_sc00071.1.g01730.1.am.mk/Zjn_sc00049.1.g00720.1.sm.mkhc/Zjn_sc00002.1.g09820.1.sm.mkhc/Zjn_sc00013.1.g06900.1.am.mkhc/Zjn_sc00008.1.g06280.1.am.mkhc/Zjn_sc00002…
BP	GO:0006790	sulfur compound metabolic process	21/3918	35/7807	0.160032	0.795715	Zjn_sc00013.1.g00360.1.am.mkhc/Zjn_sc00105.1.g00590.1.sm.mkhc/Zjn_sc00088.1.g00640.1.sm.mkhc/Zjn_sc00005.1.g01690.1.am.mkhc/Zjn_sc00040.1.g04160.1.am.mkhc/Zjn_sc00065.1.g00500.1.sm.mkhc/Zjn_sc00058.1.g01020.1.sm.mk/Zjn_sc00008.1.g01780.1.sm.mk/Zjn_sc00013.1.g08190.1.am.mkhc/Zjn_sc00011.1.g04490.1.am.mk/Zjn_sc00058.1.g01440.1.am.mkhc/Zjn_sc00096.1.g01100.1.sm.mkhc/Zjn_sc00031.1.g02680.1.sm.mkhc/Zj…	-/-/-/-/-/-/-/-/-/-/-/-/-/-/-/-/-/-/-/-/-	21	9	Zjn_sc00013.1.g00360.1.am.mkhc/Zjn_sc00105.1.g00590.1.sm.mkhc/Zjn_sc00088.1.g00640.1.sm.mkhc/Zjn_sc00005.1.g01690.1.am.mkhc/Zjn_sc00065.1.g00500.1.sm.mkhc/Zjn_sc00008.1.g01780.1.sm.mk/Zjn_sc00013.1.g08190.1.am.mkhc/Zjn_sc00005.1.g00620.1.sm.mk/Zjn_sc00014.1.g08290.1.sm.mkhc	12	Zjn_sc00040.1.g04160.1.am.mkhc/Zjn_sc00058.1.g01020.1.sm.mk/Zjn_sc00011.1.g04490.1.am.mk/Zjn_sc00058.1.g01440.1.am.mkhc/Zjn_sc00096.1.g01100.1.sm.mkhc/Zjn_sc00031.1.g02680.1.sm.mkhc/Zjn_sc00029.1.g01090.1.sm.mkhc/Zjn_sc00004.1.g14360.1.sm.mkhc/Zjn_sc00003.1.g09380.1.am.mk/Zjn_sc00016.1.g04040.1.am.mkhc/Zjn_sc00016.1.g04940.1.am.mkhc/Zjn_sc00027.1.g03690.1.am.mk
BP	GO:0009308	amine metabolic process	22/3918	37/7807	0.167057	0.795715	Zjn_sc00194.1.g00180.1.sm.mkhc/Zjn_sc00044.1.g05240.1.sm.mk/Zjn_sc00009.1.g10250.1.sm.mkhc/Zjn_sc00032.1.g01900.1.sm.mkhc/Zjn_sc00194.1.g00170.1.sm.mk/Zjn_sc00045.1.g02270.1.sm.mkhc/Zjn_sc00056.1.g00320.1.sm.mkhc/Zjn_sc00015.1.g02900.1.am.mk/Zjn_sc00004.1.g04850.1.am.mk/Zjn_sc00001.1.g00310.1.am.mk/Zjn_sc00017.1.g00830.1.am.mkhc/Zjn_sc00001.1.g06190.1.am.mkhc/Zjn_sc00056.1.g00330.1.sm.mkhc/Zjn_sc…	-/-/-/-/-/-/-/-/-/-/-/-/-/-/-/-/-/-/-/-/-/-	22	8	Zjn_sc00032.1.g01900.1.sm.mkhc/Zjn_sc00056.1.g00320.1.sm.mkhc/Zjn_sc00004.1.g04850.1.am.mk/Zjn_sc00056.1.g00330.1.sm.mkhc/Zjn_sc00030.1.g02490.1.sm.mkhc/Zjn_sc00009.1.g01300.1.sm.mkhc/Zjn_sc00013.1.g07140.1.sm.mkhc/Zjn_sc00006.1.g01190.1.sm.mkhc	14	Zjn_sc00194.1.g00180.1.sm.mkhc/Zjn_sc00044.1.g05240.1.sm.mk/Zjn_sc00009.1.g10250.1.sm.mkhc/Zjn_sc00194.1.g00170.1.sm.mk/Zjn_sc00045.1.g02270.1.sm.mkhc/Zjn_sc00015.1.g02900.1.am.mk/Zjn_sc00001.1.g00310.1.am.mk/Zjn_sc00017.1.g00830.1.am.mkhc/Zjn_sc00001.1.g06190.1.am.mkhc/Zjn_sc00037.1.g01810.1.am.mkhc/Zjn_sc00086.1.g02510.1.sm.mkhc/Zjn_sc00005.1.g03820.1.am.mk/Zjn_sc00013.1.g07130.1.sm.mkhc/Zjn_sc…
BP	GO:0006400	tRNA modification	11/3918	17/7807	0.169773	0.795715	Zjn_sc00073.1.g00230.1.sm.mkhc/Zjn_sc00149.1.g00330.1.sm.mkhc/Zjn_sc00076.1.g00310.1.am.mkhc/Zjn_sc00085.1.g00290.1.sm.mkhc/Zjn_sc00018.1.g07590.1.sm.mkhc/Zjn_sc00103.1.g00210.1.sm.mkhc/Zjn_sc00124.1.g00190.1.sm.mkhc/Zjn_sc00057.1.g01330.1.sm.mkhc/Zjn_sc01038.1.g00010.1.sm.mk/Zjn_sc00006.1.g06690.1.am.mkhc/Zjn_sc00049.1.g04850.1.am.mkhc	-/-/-/-/-/-/-/-/-/-/-	11	10	Zjn_sc00073.1.g00230.1.sm.mkhc/Zjn_sc00076.1.g00310.1.am.mkhc/Zjn_sc00085.1.g00290.1.sm.mkhc/Zjn_sc00018.1.g07590.1.sm.mkhc/Zjn_sc00103.1.g00210.1.sm.mkhc/Zjn_sc00124.1.g00190.1.sm.mkhc/Zjn_sc00057.1.g01330.1.sm.mkhc/Zjn_sc01038.1.g00010.1.sm.mk/Zjn_sc00006.1.g06690.1.am.mkhc/Zjn_sc00049.1.g04850.1.am.mkhc	1	Zjn_sc00149.1.g00330.1.sm.mkhc
BP	GO:0045017	glycerolipid biosynthetic process	11/3918	17/7807	0.169773	0.795715	Zjn_sc00012.1.g02190.1.sm.mkhc/Zjn_sc00043.1.g00480.1.sm.mk/Zjn_sc00022.1.g05020.1.sm.mkhc/Zjn_sc00094.1.g00990.1.sm.mk/Zjn_sc00040.1.g01070.1.am.mkhc/Zjn_sc00006.1.g07450.1.am.mk/Zjn_sc00003.1.g13710.1.am.mkhc/Zjn_sc00002.1.g01030.1.sm.mk/Zjn_sc00002.1.g15860.1.sm.mkhc/Zjn_sc00088.1.g02220.1.am.mkhc/Zjn_sc00038.1.g01435.1.br	-/-/-/-/-/-/-/-/-/-/-	11	4	Zjn_sc00043.1.g00480.1.sm.mk/Zjn_sc00094.1.g00990.1.sm.mk/Zjn_sc00006.1.g07450.1.am.mk/Zjn_sc00038.1.g01435.1.br	7	Zjn_sc00012.1.g02190.1.sm.mkhc/Zjn_sc00022.1.g05020.1.sm.mkhc/Zjn_sc00040.1.g01070.1.am.mkhc/Zjn_sc00003.1.g13710.1.am.mkhc/Zjn_sc00002.1.g01030.1.sm.mk/Zjn_sc00002.1.g15860.1.sm.mkhc/Zjn_sc00088.1.g02220.1.am.mkhc
BP	GO:0006644	phospholipid metabolic process	30/3918	52/7807	0.171847	0.795715	Zjn_sc00004.1.g14320.1.am.mk/Zjn_sc00087.1.g00550.1.am.mk/Zjn_sc00012.1.g02190.1.sm.mkhc/Zjn_sc00015.1.g01250.1.am.mkhc/Zjn_sc00013.1.g01270.1.sm.mkhc/Zjn_sc00031.1.g01010.1.am.mk/Zjn_sc00043.1.g00480.1.sm.mk/Zjn_sc00022.1.g05020.1.sm.mkhc/Zjn_sc00094.1.g00990.1.sm.mk/Zjn_sc00155.1.g00740.1.sm.mkhc/Zjn_sc00028.1.g01000.1.am.mkhc/Zjn_sc00003.1.g04240.1.am.mkhc/Zjn_sc00007.1.g00500.1.am.mkhc/Zjn_sc…	-/-/-/-/-/-/-/-/-/-/-/-/-/-/-/-/-/-/-/-/-/-/-/-/-/-/-/-/-/-	30	15	Zjn_sc00004.1.g14320.1.am.mk/Zjn_sc00043.1.g00480.1.sm.mk/Zjn_sc00094.1.g00990.1.sm.mk/Zjn_sc00028.1.g01000.1.am.mkhc/Zjn_sc00003.1.g04240.1.am.mkhc/Zjn_sc00043.1.g02160.1.sm.mk/Zjn_sc00006.1.g07450.1.am.mk/Zjn_sc00002.1.g01130.1.sm.mk/Zjn_sc00002.1.g07290.1.am.mk/Zjn_sc00034.1.g00680.1.sm.mkhc/Zjn_sc00093.1.g00720.1.sm.mkhc/Zjn_sc00150.1.g00620.1.am.mkhc/Zjn_sc00160.1.g00010.1.sm.mk/Zjn_sc00039.…	15	Zjn_sc00087.1.g00550.1.am.mk/Zjn_sc00012.1.g02190.1.sm.mkhc/Zjn_sc00015.1.g01250.1.am.mkhc/Zjn_sc00013.1.g01270.1.sm.mkhc/Zjn_sc00031.1.g01010.1.am.mk/Zjn_sc00022.1.g05020.1.sm.mkhc/Zjn_sc00155.1.g00740.1.sm.mkhc/Zjn_sc00007.1.g00500.1.am.mkhc/Zjn_sc00002.1.g09800.1.sm.mkhc/Zjn_sc00002.1.g11860.1.sm.mkhc/Zjn_sc00090.1.g00130.1.cf.mkhc/Zjn_sc00019.1.g00610.1.sm.mkhc/Zjn_sc00003.1.g13710.1.am.mkhc/…
BP	GO:0006801	superoxide metabolic process	7/3918	10/7807	0.174781	0.795715	Zjn_sc00067.1.g01610.1.am.mkhc/Zjn_sc00015.1.g08080.1.sm.mkhc/Zjn_sc00003.1.g00540.1.sm.mkhc/Zjn_sc00075.1.g01060.1.sm.mk/Zjn_sc00001.1.g01520.1.sm.mk/Zjn_sc00002.1.g10000.1.sm.mkhc/Zjn_sc00075.1.g01070.1.sm.mkhc	-/-/-/-/-/-/-	7	5	Zjn_sc00067.1.g01610.1.am.mkhc/Zjn_sc00015.1.g08080.1.sm.mkhc/Zjn_sc00003.1.g00540.1.sm.mkhc/Zjn_sc00075.1.g01060.1.sm.mk/Zjn_sc00001.1.g01520.1.sm.mk	2	Zjn_sc00002.1.g10000.1.sm.mkhc/Zjn_sc00075.1.g01070.1.sm.mkhc
BP	GO:0006835	dicarboxylic acid transport	7/3918	10/7807	0.174781	0.795715	Zjn_sc00131.1.g00800.1.am.mkhc/Zjn_sc00050.1.g02580.1.am.mk/Zjn_sc00008.1.g03110.1.sm.mk/Zjn_sc00093.1.g01060.1.sm.mkhc/Zjn_sc00131.1.g00780.1.am.mkhc/Zjn_sc00022.1.g05870.1.am.mk/Zjn_sc00058.1.g03160.1.am.mk	-/-/-/-/-/-/-	7	3	Zjn_sc00050.1.g02580.1.am.mk/Zjn_sc00008.1.g03110.1.sm.mk/Zjn_sc00022.1.g05870.1.am.mk	4	Zjn_sc00131.1.g00800.1.am.mkhc/Zjn_sc00093.1.g01060.1.sm.mkhc/Zjn_sc00131.1.g00780.1.am.mkhc/Zjn_sc00058.1.g03160.1.am.mk
BP	GO:0009309	amine biosynthetic process	7/3918	10/7807	0.174781	0.795715	Zjn_sc00194.1.g00180.1.sm.mkhc/Zjn_sc00044.1.g05240.1.sm.mk/Zjn_sc00194.1.g00170.1.sm.mk/Zjn_sc00001.1.g00310.1.am.mk/Zjn_sc00017.1.g00830.1.am.mkhc/Zjn_sc00037.1.g01810.1.am.mkhc/Zjn_sc00006.1.g01190.1.sm.mkhc	-/-/-/-/-/-/-	7	1	Zjn_sc00006.1.g01190.1.sm.mkhc	6	Zjn_sc00194.1.g00180.1.sm.mkhc/Zjn_sc00044.1.g05240.1.sm.mk/Zjn_sc00194.1.g00170.1.sm.mk/Zjn_sc00001.1.g00310.1.am.mk/Zjn_sc00017.1.g00830.1.am.mkhc/Zjn_sc00037.1.g01810.1.am.mkhc
BP	GO:0015740	C4-dicarboxylate transport	7/3918	10/7807	0.174781	0.795715	Zjn_sc00131.1.g00800.1.am.mkhc/Zjn_sc00050.1.g02580.1.am.mk/Zjn_sc00008.1.g03110.1.sm.mk/Zjn_sc00093.1.g01060.1.sm.mkhc/Zjn_sc00131.1.g00780.1.am.mkhc/Zjn_sc00022.1.g05870.1.am.mk/Zjn_sc00058.1.g03160.1.am.mk	-/-/-/-/-/-/-	7	3	Zjn_sc00050.1.g02580.1.am.mk/Zjn_sc00008.1.g03110.1.sm.mk/Zjn_sc00022.1.g05870.1.am.mk	4	Zjn_sc00131.1.g00800.1.am.mkhc/Zjn_sc00093.1.g01060.1.sm.mkhc/Zjn_sc00131.1.g00780.1.am.mkhc/Zjn_sc00058.1.g03160.1.am.mk
BP	GO:0015743	malate transport	7/3918	10/7807	0.174781	0.795715	Zjn_sc00131.1.g00800.1.am.mkhc/Zjn_sc00050.1.g02580.1.am.mk/Zjn_sc00008.1.g03110.1.sm.mk/Zjn_sc00093.1.g01060.1.sm.mkhc/Zjn_sc00131.1.g00780.1.am.mkhc/Zjn_sc00022.1.g05870.1.am.mk/Zjn_sc00058.1.g03160.1.am.mk	-/-/-/-/-/-/-	7	3	Zjn_sc00050.1.g02580.1.am.mk/Zjn_sc00008.1.g03110.1.sm.mk/Zjn_sc00022.1.g05870.1.am.mk	4	Zjn_sc00131.1.g00800.1.am.mkhc/Zjn_sc00093.1.g01060.1.sm.mkhc/Zjn_sc00131.1.g00780.1.am.mkhc/Zjn_sc00058.1.g03160.1.am.mk
BP	GO:0042401	cellular biogenic amine biosynthetic process	7/3918	10/7807	0.174781	0.795715	Zjn_sc00194.1.g00180.1.sm.mkhc/Zjn_sc00044.1.g05240.1.sm.mk/Zjn_sc00194.1.g00170.1.sm.mk/Zjn_sc00001.1.g00310.1.am.mk/Zjn_sc00017.1.g00830.1.am.mkhc/Zjn_sc00037.1.g01810.1.am.mkhc/Zjn_sc00006.1.g01190.1.sm.mkhc	-/-/-/-/-/-/-	7	1	Zjn_sc00006.1.g01190.1.sm.mkhc	6	Zjn_sc00194.1.g00180.1.sm.mkhc/Zjn_sc00044.1.g05240.1.sm.mk/Zjn_sc00194.1.g00170.1.sm.mk/Zjn_sc00001.1.g00310.1.am.mk/Zjn_sc00017.1.g00830.1.am.mkhc/Zjn_sc00037.1.g01810.1.am.mkhc
BP	GO:0072593	reactive oxygen species metabolic process	7/3918	10/7807	0.174781	0.795715	Zjn_sc00067.1.g01610.1.am.mkhc/Zjn_sc00015.1.g08080.1.sm.mkhc/Zjn_sc00003.1.g00540.1.sm.mkhc/Zjn_sc00075.1.g01060.1.sm.mk/Zjn_sc00001.1.g01520.1.sm.mk/Zjn_sc00002.1.g10000.1.sm.mkhc/Zjn_sc00075.1.g01070.1.sm.mkhc	-/-/-/-/-/-/-	7	5	Zjn_sc00067.1.g01610.1.am.mkhc/Zjn_sc00015.1.g08080.1.sm.mkhc/Zjn_sc00003.1.g00540.1.sm.mkhc/Zjn_sc00075.1.g01060.1.sm.mk/Zjn_sc00001.1.g01520.1.sm.mk	2	Zjn_sc00002.1.g10000.1.sm.mkhc/Zjn_sc00075.1.g01070.1.sm.mkhc
BP	GO:0044255	cellular lipid metabolic process	74/3918	136/7807	0.182004	0.821394	novel.90/Zjn_sc00004.1.g14320.1.am.mk/Zjn_sc00087.1.g00550.1.am.mk/novel.1390/Zjn_sc00012.1.g02190.1.sm.mkhc/Zjn_sc00013.1.g01130.1.sm.mkhc/Zjn_sc00015.1.g01250.1.am.mkhc/Zjn_sc00025.1.g01560.1.am.mk/Zjn_sc00022.1.g04780.1.sm.mkhc/Zjn_sc00068.1.g03200.1.am.mkhc/Zjn_sc00008.1.g06280.1.am.mkhc/Zjn_sc00049.1.g00300.1.sm.mkhc/Zjn_sc00013.1.g01270.1.sm.mkhc/Zjn_sc00031.1.g01010.1.am.mk/Zjn_sc00051.1.g…	-/-/-/-/-/-/-/-/-/-/-/-/-/-/-/-/-/-/-/-/-/-/-/-/-/-/-/-/-/-/-/-/-/-/-/-/-/-/-/-/-/-/-/-/-/-/-/-/-/-/-/-/-/-/-/-/-/-/-/-/-/-/-/-/-/-/-/-/-/-/-/-/-/-	74	34	Zjn_sc00004.1.g14320.1.am.mk/Zjn_sc00068.1.g03200.1.am.mkhc/Zjn_sc00049.1.g00300.1.sm.mkhc/Zjn_sc00051.1.g00710.1.am.mk/Zjn_sc00054.1.g01160.1.sm.mkhc/Zjn_sc00043.1.g00480.1.sm.mk/Zjn_sc00008.1.g09950.1.am.mk/Zjn_sc00027.1.g00640.1.sm.mkhc/Zjn_sc00009.1.g05300.1.am.mkhc/Zjn_sc00022.1.g06140.1.am.mk/Zjn_sc00094.1.g00990.1.sm.mk/Zjn_sc00111.1.g00240.1.sm.mkhc/Zjn_sc00028.1.g01000.1.am.mkhc/Zjn_sc00…	40	novel.90/Zjn_sc00087.1.g00550.1.am.mk/novel.1390/Zjn_sc00012.1.g02190.1.sm.mkhc/Zjn_sc00013.1.g01130.1.sm.mkhc/Zjn_sc00015.1.g01250.1.am.mkhc/Zjn_sc00025.1.g01560.1.am.mk/Zjn_sc00022.1.g04780.1.sm.mkhc/Zjn_sc00008.1.g06280.1.am.mkhc/Zjn_sc00013.1.g01270.1.sm.mkhc/Zjn_sc00031.1.g01010.1.am.mk/Zjn_sc00003.1.g14560.1.sm.mkhc/novel.97/Zjn_sc00096.1.g01760.1.am.mkhc/Zjn_sc00045.1.g04510.1.sm.mkhc/Zjn_…
BP	GO:0019752	carboxylic acid metabolic process	153/3918	289/7807	0.185477	0.829205	Zjn_sc00105.1.g00590.1.sm.mkhc/Zjn_sc00088.1.g00640.1.sm.mkhc/Zjn_sc00011.1.g07150.1.sm.mkhc/Zjn_sc00044.1.g05240.1.sm.mk/Zjn_sc00002.1.g16820.1.sm.mk/novel.90/Zjn_sc00033.1.g01740.1.am.mkhc/Zjn_sc00022.1.g01850.1.am.mkhc/Zjn_sc00151.1.g00180.1.sm.mkhc/Zjn_sc00153.1.g00310.1.am.mkhc/Zjn_sc00017.1.g03750.1.sm.mkhc/novel.1390/Zjn_sc00184.1.g00250.1.am.mkhc/Zjn_sc00008.1.g05620.1.sm.mk/Zjn_sc00065.1…	-/-/-/-/-/-/-/-/-/-/-/-/-/-/-/-/-/-/-/-/-/-/-/-/-/-/-/-/-/-/-/-/-/-/-/-/-/-/-/-/-/-/-/-/-/-/-/-/-/-/-/-/-/-/-/-/-/-/-/-/-/-/-/-/-/-/-/-/-/-/-/-/-/-/-/-/-/-/-/-/-/-/-/-/-/-/-/-/-/-/-/-/-/-/-/-/-/-/-/-/-/-/-/-/-/-/-/-/-/-/-/-/-/-/-/-/-/-/-/-/-/-/-/-/-/-/-/-	153	73	Zjn_sc00105.1.g00590.1.sm.mkhc/Zjn_sc00088.1.g00640.1.sm.mkhc/Zjn_sc00002.1.g16820.1.sm.mk/Zjn_sc00151.1.g00180.1.sm.mkhc/Zjn_sc00153.1.g00310.1.am.mkhc/Zjn_sc00017.1.g03750.1.sm.mkhc/Zjn_sc00184.1.g00250.1.am.mkhc/Zjn_sc00008.1.g05620.1.sm.mk/Zjn_sc00065.1.g00500.1.sm.mkhc/Zjn_sc00013.1.g08190.1.am.mkhc/Zjn_sc00030.1.g03350.1.sm.mkhc/Zjn_sc00015.1.g06860.1.am.mkhc/Zjn_sc00045.1.g01460.1.sm.mkhc/…	80	Zjn_sc00011.1.g07150.1.sm.mkhc/Zjn_sc00044.1.g05240.1.sm.mk/novel.90/Zjn_sc00033.1.g01740.1.am.mkhc/Zjn_sc00022.1.g01850.1.am.mkhc/novel.1390/Zjn_sc00003.1.g07820.1.sm.mkhc/Zjn_sc00135.1.g00670.1.am.mkhc/Zjn_sc00028.1.g00110.1.am.mkhc/Zjn_sc00071.1.g01730.1.am.mk/Zjn_sc00049.1.g00720.1.sm.mkhc/Zjn_sc00002.1.g09820.1.sm.mkhc/Zjn_sc00013.1.g06900.1.am.mkhc/Zjn_sc00008.1.g06280.1.am.mkhc/Zjn_sc00002…
BP	GO:0009056	catabolic process	126/3918	237/7807	0.19342	0.829205	Zjn_sc00002.1.g14700.1.sm.mk/Zjn_sc00011.1.g07150.1.sm.mkhc/Zjn_sc00001.1.g03040.1.am.mkhc/Zjn_sc00053.1.g02790.1.sm.mkhc/Zjn_sc00059.1.g00550.1.sm.mkhc/Zjn_sc00005.1.g02940.1.am.mk/Zjn_sc00107.1.g00940.1.sm.mkhc/Zjn_sc00008.1.g05960.1.sm.mkhc/Zjn_sc00033.1.g01740.1.am.mkhc/Zjn_sc00102.1.g00830.1.am.mk/Zjn_sc00022.1.g01850.1.am.mkhc/Zjn_sc00002.1.g01410.1.am.mkhc/Zjn_sc00018.1.g01430.1.sm.mkhc/Zj…	-/-/-/-/-/-/-/-/-/-/-/-/-/-/-/-/-/-/-/-/-/-/-/-/-/-/-/-/-/-/-/-/-/-/-/-/-/-/-/-/-/-/-/-/-/-/-/-/-/-/-/-/-/-/-/-/-/-/-/-/-/-/-/-/-/-/-/-/-/-/-/-/-/-/-/-/-/-/-/-/-/-/-/-/-/-/-/-/-/-/-/-/-/-/-/-/-/-/-/-/-/-/-/-/-/-/-/-/-/-/-/-/-/-/-/-/-/-/-/-/-/-/-/-/-/-	126	50	Zjn_sc00002.1.g14700.1.sm.mk/Zjn_sc00018.1.g01430.1.sm.mkhc/Zjn_sc00001.1.g07680.1.sm.mkhc/Zjn_sc00015.1.g05800.1.sm.mkhc/Zjn_sc00008.1.g05620.1.sm.mk/Zjn_sc00049.1.g00090.1.am.mkhc/Zjn_sc00045.1.g03290.1.sm.mkhc/Zjn_sc00035.1.g01970.1.am.mkhc/Zjn_sc00024.1.g02670.1.sm.mkhc/Zjn_sc00044.1.g04230.1.am.mk/Zjn_sc00218.1.g00110.1.am.mkhc/Zjn_sc00008.1.g09050.1.sm.mkhc/Zjn_sc00037.1.g05370.1.sm.mkhc/Zj…	76	Zjn_sc00011.1.g07150.1.sm.mkhc/Zjn_sc00001.1.g03040.1.am.mkhc/Zjn_sc00053.1.g02790.1.sm.mkhc/Zjn_sc00059.1.g00550.1.sm.mkhc/Zjn_sc00005.1.g02940.1.am.mk/Zjn_sc00107.1.g00940.1.sm.mkhc/Zjn_sc00008.1.g05960.1.sm.mkhc/Zjn_sc00033.1.g01740.1.am.mkhc/Zjn_sc00102.1.g00830.1.am.mk/Zjn_sc00022.1.g01850.1.am.mkhc/Zjn_sc00002.1.g01410.1.am.mkhc/Zjn_sc00004.1.g03140.1.sm.mkhc/Zjn_sc00001.1.g03090.1.am.mkhc/…
BP	GO:0019318	hexose metabolic process	13/3918	21/7807	0.196053	0.829205	Zjn_sc00010.1.g01430.1.sm.mk/Zjn_sc00002.1.g07580.1.sm.mkhc/Zjn_sc00003.1.g02280.1.sm.mkhc/Zjn_sc00002.1.g07640.1.sm.mkhc/Zjn_sc00042.1.g01720.1.sm.mkhc/Zjn_sc00024.1.g01550.1.sm.mkhc/Zjn_sc00094.1.g00150.1.sm.mkhc/Zjn_sc00002.1.g02580.1.am.mk/Zjn_sc00018.1.g03140.1.sm.mkhc/Zjn_sc00030.1.g03130.1.am.mkhc/Zjn_sc00040.1.g03430.1.sm.mkhc/Zjn_sc00076.1.g00240.1.sm.mk/Zjn_sc00006.1.g00290.1.am.mkhc	-/-/-/-/-/-/-/-/-/-/-/-/-	13	5	Zjn_sc00010.1.g01430.1.sm.mk/Zjn_sc00003.1.g02280.1.sm.mkhc/Zjn_sc00002.1.g02580.1.am.mk/Zjn_sc00040.1.g03430.1.sm.mkhc/Zjn_sc00076.1.g00240.1.sm.mk	8	Zjn_sc00002.1.g07580.1.sm.mkhc/Zjn_sc00002.1.g07640.1.sm.mkhc/Zjn_sc00042.1.g01720.1.sm.mkhc/Zjn_sc00024.1.g01550.1.sm.mkhc/Zjn_sc00094.1.g00150.1.sm.mkhc/Zjn_sc00018.1.g03140.1.sm.mkhc/Zjn_sc00030.1.g03130.1.am.mkhc/Zjn_sc00006.1.g00290.1.am.mkhc
BP	GO:0006739	NADP metabolic process	8/3918	12/7807	0.197274	0.829205	Zjn_sc00140.1.g00250.1.am.mkhc/Zjn_sc00054.1.g01010.1.am.mk/Zjn_sc00030.1.g02750.1.sm.mkhc/Zjn_sc00006.1.g06940.1.am.mk/Zjn_sc00034.1.g01730.1.am.mkhc/Zjn_sc00051.1.g01260.1.am.mkhc/Zjn_sc00067.1.g01460.1.sm.mkhc/Zjn_sc00009.1.g00720.1.sm.mkhc	-/-/-/-/-/-/-/-	8	4	Zjn_sc00054.1.g01010.1.am.mk/Zjn_sc00034.1.g01730.1.am.mkhc/Zjn_sc00067.1.g01460.1.sm.mkhc/Zjn_sc00009.1.g00720.1.sm.mkhc	4	Zjn_sc00140.1.g00250.1.am.mkhc/Zjn_sc00030.1.g02750.1.sm.mkhc/Zjn_sc00006.1.g06940.1.am.mk/Zjn_sc00051.1.g01260.1.am.mkhc
BP	GO:1901135	carbohydrate derivative metabolic process	116/3918	218/7807	0.201215	0.829205	Zjn_sc00011.1.g07150.1.sm.mkhc/Zjn_sc00005.1.g02940.1.am.mk/Zjn_sc00033.1.g01740.1.am.mkhc/Zjn_sc00102.1.g00830.1.am.mk/Zjn_sc00022.1.g01850.1.am.mkhc/Zjn_sc00024.1.g01460.1.sm.mkhc/Zjn_sc00018.1.g01430.1.sm.mkhc/Zjn_sc00016.1.g02890.1.sm.mkhc/Zjn_sc00004.1.g03140.1.sm.mkhc/Zjn_sc00015.1.g05800.1.sm.mkhc/Zjn_sc00008.1.g05620.1.sm.mk/Zjn_sc00255.1.g00030.1.sm.mkhc/Zjn_sc00004.1.g03160.1.sm.mkhc/Zj…	-/-/-/-/-/-/-/-/-/-/-/-/-/-/-/-/-/-/-/-/-/-/-/-/-/-/-/-/-/-/-/-/-/-/-/-/-/-/-/-/-/-/-/-/-/-/-/-/-/-/-/-/-/-/-/-/-/-/-/-/-/-/-/-/-/-/-/-/-/-/-/-/-/-/-/-/-/-/-/-/-/-/-/-/-/-/-/-/-/-/-/-/-/-/-/-/-/-/-/-/-/-/-/-/-/-/-/-/-/-/-/-/-/-/-/-	116	44	Zjn_sc00018.1.g01430.1.sm.mkhc/Zjn_sc00015.1.g05800.1.sm.mkhc/Zjn_sc00008.1.g05620.1.sm.mk/Zjn_sc00255.1.g00030.1.sm.mkhc/Zjn_sc00141.1.g00810.1.sm.mk/Zjn_sc00045.1.g03290.1.sm.mkhc/Zjn_sc00035.1.g01970.1.am.mkhc/Zjn_sc00039.1.g02430.1.am.mk/Zjn_sc00218.1.g00110.1.am.mkhc/Zjn_sc00008.1.g09050.1.sm.mkhc/Zjn_sc00030.1.g01230.1.sm.mkhc/Zjn_sc00095.1.g00500.1.sm.mkhc/Zjn_sc00054.1.g01010.1.am.mk/Zjn_…	72	Zjn_sc00011.1.g07150.1.sm.mkhc/Zjn_sc00005.1.g02940.1.am.mk/Zjn_sc00033.1.g01740.1.am.mkhc/Zjn_sc00102.1.g00830.1.am.mk/Zjn_sc00022.1.g01850.1.am.mkhc/Zjn_sc00024.1.g01460.1.sm.mkhc/Zjn_sc00016.1.g02890.1.sm.mkhc/Zjn_sc00004.1.g03140.1.sm.mkhc/Zjn_sc00004.1.g03160.1.sm.mkhc/Zjn_sc00049.1.g00720.1.sm.mkhc/Zjn_sc00004.1.g03180.1.am.mk/Zjn_sc00022.1.g04780.1.sm.mkhc/Zjn_sc00034.1.g01530.1.sm.mk/Zjn_…
BP	GO:0015711	organic anion transport	29/3918	51/7807	0.207313	0.829205	Zjn_sc00007.1.g07860.1.sm.mk/Zjn_sc00131.1.g00800.1.am.mkhc/Zjn_sc00050.1.g02580.1.am.mk/Zjn_sc00087.1.g00550.1.am.mk/Zjn_sc00015.1.g00770.1.sm.mk/Zjn_sc00105.1.g00620.1.sm.mkhc/Zjn_sc01032.1.g00010.1.sm.mkhc/Zjn_sc00088.1.g00690.1.am.mkhc/Zjn_sc00036.1.g02810.1.am.mk/Zjn_sc00009.1.g01250.1.sm.mk/Zjn_sc00380.1.g00010.1.sm.mkhc/Zjn_sc00127.1.g00340.1.am.mk/Zjn_sc00065.1.g00600.1.sm.mkhc/Zjn_sc0000…	-/-/-/-/-/-/-/-/-/-/-/-/-/-/-/-/-/-/-/-/-/-/-/-/-/-/-/-/-	29	10	Zjn_sc00050.1.g02580.1.am.mk/Zjn_sc01032.1.g00010.1.sm.mkhc/Zjn_sc00009.1.g01260.1.am.mkhc/Zjn_sc00018.1.g00370.1.am.mk/Zjn_sc00008.1.g03110.1.sm.mk/Zjn_sc00030.1.g00800.1.am.mk/Zjn_sc00037.1.g00590.1.sm.mkhc/Zjn_sc00067.1.g01100.1.am.mk/Zjn_sc00022.1.g04270.1.sm.mk/Zjn_sc00022.1.g05870.1.am.mk	19	Zjn_sc00007.1.g07860.1.sm.mk/Zjn_sc00131.1.g00800.1.am.mkhc/Zjn_sc00087.1.g00550.1.am.mk/Zjn_sc00015.1.g00770.1.sm.mk/Zjn_sc00105.1.g00620.1.sm.mkhc/Zjn_sc00088.1.g00690.1.am.mkhc/Zjn_sc00036.1.g02810.1.am.mk/Zjn_sc00009.1.g01250.1.sm.mk/Zjn_sc00380.1.g00010.1.sm.mkhc/Zjn_sc00127.1.g00340.1.am.mk/Zjn_sc00065.1.g00600.1.sm.mkhc/Zjn_sc00002.1.g00270.1.sm.mk/Zjn_sc00071.1.g03010.1.am.mkhc/Zjn_sc0000…
BP	GO:0015849	organic acid transport	29/3918	51/7807	0.207313	0.829205	Zjn_sc00007.1.g07860.1.sm.mk/Zjn_sc00131.1.g00800.1.am.mkhc/Zjn_sc00050.1.g02580.1.am.mk/Zjn_sc00087.1.g00550.1.am.mk/Zjn_sc00015.1.g00770.1.sm.mk/Zjn_sc00105.1.g00620.1.sm.mkhc/Zjn_sc01032.1.g00010.1.sm.mkhc/Zjn_sc00088.1.g00690.1.am.mkhc/Zjn_sc00036.1.g02810.1.am.mk/Zjn_sc00009.1.g01250.1.sm.mk/Zjn_sc00380.1.g00010.1.sm.mkhc/Zjn_sc00127.1.g00340.1.am.mk/Zjn_sc00065.1.g00600.1.sm.mkhc/Zjn_sc0000…	-/-/-/-/-/-/-/-/-/-/-/-/-/-/-/-/-/-/-/-/-/-/-/-/-/-/-/-/-	29	10	Zjn_sc00050.1.g02580.1.am.mk/Zjn_sc01032.1.g00010.1.sm.mkhc/Zjn_sc00009.1.g01260.1.am.mkhc/Zjn_sc00018.1.g00370.1.am.mk/Zjn_sc00008.1.g03110.1.sm.mk/Zjn_sc00030.1.g00800.1.am.mk/Zjn_sc00037.1.g00590.1.sm.mkhc/Zjn_sc00067.1.g01100.1.am.mk/Zjn_sc00022.1.g04270.1.sm.mk/Zjn_sc00022.1.g05870.1.am.mk	19	Zjn_sc00007.1.g07860.1.sm.mk/Zjn_sc00131.1.g00800.1.am.mkhc/Zjn_sc00087.1.g00550.1.am.mk/Zjn_sc00015.1.g00770.1.sm.mk/Zjn_sc00105.1.g00620.1.sm.mkhc/Zjn_sc00088.1.g00690.1.am.mkhc/Zjn_sc00036.1.g02810.1.am.mk/Zjn_sc00009.1.g01250.1.sm.mk/Zjn_sc00380.1.g00010.1.sm.mkhc/Zjn_sc00127.1.g00340.1.am.mk/Zjn_sc00065.1.g00600.1.sm.mkhc/Zjn_sc00002.1.g00270.1.sm.mk/Zjn_sc00071.1.g03010.1.am.mkhc/Zjn_sc0000…
BP	GO:0046942	carboxylic acid transport	29/3918	51/7807	0.207313	0.829205	Zjn_sc00007.1.g07860.1.sm.mk/Zjn_sc00131.1.g00800.1.am.mkhc/Zjn_sc00050.1.g02580.1.am.mk/Zjn_sc00087.1.g00550.1.am.mk/Zjn_sc00015.1.g00770.1.sm.mk/Zjn_sc00105.1.g00620.1.sm.mkhc/Zjn_sc01032.1.g00010.1.sm.mkhc/Zjn_sc00088.1.g00690.1.am.mkhc/Zjn_sc00036.1.g02810.1.am.mk/Zjn_sc00009.1.g01250.1.sm.mk/Zjn_sc00380.1.g00010.1.sm.mkhc/Zjn_sc00127.1.g00340.1.am.mk/Zjn_sc00065.1.g00600.1.sm.mkhc/Zjn_sc0000…	-/-/-/-/-/-/-/-/-/-/-/-/-/-/-/-/-/-/-/-/-/-/-/-/-/-/-/-/-	29	10	Zjn_sc00050.1.g02580.1.am.mk/Zjn_sc01032.1.g00010.1.sm.mkhc/Zjn_sc00009.1.g01260.1.am.mkhc/Zjn_sc00018.1.g00370.1.am.mk/Zjn_sc00008.1.g03110.1.sm.mk/Zjn_sc00030.1.g00800.1.am.mk/Zjn_sc00037.1.g00590.1.sm.mkhc/Zjn_sc00067.1.g01100.1.am.mk/Zjn_sc00022.1.g04270.1.sm.mk/Zjn_sc00022.1.g05870.1.am.mk	19	Zjn_sc00007.1.g07860.1.sm.mk/Zjn_sc00131.1.g00800.1.am.mkhc/Zjn_sc00087.1.g00550.1.am.mk/Zjn_sc00015.1.g00770.1.sm.mk/Zjn_sc00105.1.g00620.1.sm.mkhc/Zjn_sc00088.1.g00690.1.am.mkhc/Zjn_sc00036.1.g02810.1.am.mk/Zjn_sc00009.1.g01250.1.sm.mk/Zjn_sc00380.1.g00010.1.sm.mkhc/Zjn_sc00127.1.g00340.1.am.mk/Zjn_sc00065.1.g00600.1.sm.mkhc/Zjn_sc00002.1.g00270.1.sm.mk/Zjn_sc00071.1.g03010.1.am.mkhc/Zjn_sc0000…
BP	GO:0051276	chromosome organization	30/3918	53/7807	0.212057	0.829205	Zjn_sc00043.1.g02500.1.sm.mkhc/Zjn_sc00013.1.g07250.1.sm.mkhc/novel.1015/Zjn_sc00004.1.g07810.1.sm.mkhc/Zjn_sc00013.1.g08120.1.sm.mk/Zjn_sc00131.1.g01010.1.sm.mkhc/Zjn_sc00063.1.g02030.1.sm.mkhc/Zjn_sc00005.1.g00430.1.am.mkhc/Zjn_sc00009.1.g04740.1.am.mkhc/Zjn_sc00015.1.g08470.1.am.mkhc/Zjn_sc00018.1.g01260.1.sm.mkhc/Zjn_sc00023.1.g00820.1.am.mk/Zjn_sc00063.1.g01830.1.am.mkhc/Zjn_sc00027.1.g02310…	-/-/-/-/-/-/-/-/-/-/-/-/-/-/-/-/-/-/-/-/-/-/-/-/-/-/-/-/-/-	30	17	Zjn_sc00043.1.g02500.1.sm.mkhc/Zjn_sc00013.1.g08120.1.sm.mk/Zjn_sc00131.1.g01010.1.sm.mkhc/Zjn_sc00009.1.g04740.1.am.mkhc/Zjn_sc00015.1.g08470.1.am.mkhc/Zjn_sc00018.1.g01260.1.sm.mkhc/Zjn_sc00027.1.g02310.1.sm.mk/Zjn_sc00017.1.g02430.1.sm.mkhc/Zjn_sc00045.1.g04370.1.sm.mkhc/Zjn_sc00033.1.g00820.1.sm.mk/Zjn_sc00017.1.g01780.1.am.mk/Zjn_sc00009.1.g03480.1.sm.mkhc/Zjn_sc00044.1.g04030.1.sm.mkhc/Zjn_…	13	Zjn_sc00013.1.g07250.1.sm.mkhc/novel.1015/Zjn_sc00004.1.g07810.1.sm.mkhc/Zjn_sc00063.1.g02030.1.sm.mkhc/Zjn_sc00005.1.g00430.1.am.mkhc/Zjn_sc00023.1.g00820.1.am.mk/Zjn_sc00063.1.g01830.1.am.mkhc/Zjn_sc00014.1.g07400.1.sm.mkhc/Zjn_sc00091.1.g01120.1.am.mk/Zjn_sc00071.1.g02420.1.am.mkhc/Zjn_sc00035.1.g00590.1.sm.mkhc/Zjn_sc00141.1.g00090.1.sm.mkhc/Zjn_sc00051.1.g00940.1.am.mk
BP	GO:0006650	glycerophospholipid metabolic process	22/3918	38/7807	0.214953	0.829205	Zjn_sc00004.1.g14320.1.am.mk/Zjn_sc00012.1.g02190.1.sm.mkhc/Zjn_sc00015.1.g01250.1.am.mkhc/Zjn_sc00013.1.g01270.1.sm.mkhc/Zjn_sc00031.1.g01010.1.am.mk/Zjn_sc00043.1.g00480.1.sm.mk/Zjn_sc00022.1.g05020.1.sm.mkhc/Zjn_sc00094.1.g00990.1.sm.mk/Zjn_sc00028.1.g01000.1.am.mkhc/Zjn_sc00007.1.g00500.1.am.mkhc/Zjn_sc00019.1.g00610.1.sm.mkhc/Zjn_sc00043.1.g02160.1.sm.mk/Zjn_sc00006.1.g07450.1.am.mk/Zjn_sc00…	-/-/-/-/-/-/-/-/-/-/-/-/-/-/-/-/-/-/-/-/-/-	22	12	Zjn_sc00004.1.g14320.1.am.mk/Zjn_sc00043.1.g00480.1.sm.mk/Zjn_sc00094.1.g00990.1.sm.mk/Zjn_sc00028.1.g01000.1.am.mkhc/Zjn_sc00043.1.g02160.1.sm.mk/Zjn_sc00006.1.g07450.1.am.mk/Zjn_sc00002.1.g01130.1.sm.mk/Zjn_sc00002.1.g07290.1.am.mk/Zjn_sc00093.1.g00720.1.sm.mkhc/Zjn_sc00150.1.g00620.1.am.mkhc/Zjn_sc00039.1.g03850.1.sm.mkhc/Zjn_sc00038.1.g01435.1.br	10	Zjn_sc00012.1.g02190.1.sm.mkhc/Zjn_sc00015.1.g01250.1.am.mkhc/Zjn_sc00013.1.g01270.1.sm.mkhc/Zjn_sc00031.1.g01010.1.am.mk/Zjn_sc00022.1.g05020.1.sm.mkhc/Zjn_sc00007.1.g00500.1.am.mkhc/Zjn_sc00019.1.g00610.1.sm.mkhc/Zjn_sc00003.1.g13710.1.am.mkhc/Zjn_sc00002.1.g15860.1.sm.mkhc/Zjn_sc00088.1.g02220.1.am.mkhc
BP	GO:0009312	oligosaccharide biosynthetic process	22/3918	38/7807	0.214953	0.829205	Zjn_sc00153.1.g00060.1.sm.mkhc/Zjn_sc00022.1.g06400.1.sm.mkhc/Zjn_sc00007.1.g10110.1.sm.mkhc/Zjn_sc00029.1.g04890.1.am.mkhc/Zjn_sc00027.1.g04330.1.sm.mkhc/Zjn_sc00091.1.g00600.1.sm.mkhc/Zjn_sc00018.1.g06690.1.sm.mkhc/Zjn_sc00010.1.g00250.1.sm.mkhc/Zjn_sc00002.1.g09770.1.sm.mkhc/Zjn_sc00039.1.g04850.1.sm.mkhc/Zjn_sc00012.1.g03920.1.sm.mkhc/Zjn_sc00029.1.g05960.1.sm.mkhc/Zjn_sc00002.1.g09800.1.sm.m…	-/-/-/-/-/-/-/-/-/-/-/-/-/-/-/-/-/-/-/-/-/-	22	6	Zjn_sc00027.1.g04320.1.sm.mkhc/Zjn_sc00007.1.g04430.1.am.mk/Zjn_sc00044.1.g02260.1.sm.mkhc/Zjn_sc00160.1.g00010.1.sm.mk/Zjn_sc00015.1.g00610.1.sm.mkhc/Zjn_sc00007.1.g01870.1.am.mk	16	Zjn_sc00153.1.g00060.1.sm.mkhc/Zjn_sc00022.1.g06400.1.sm.mkhc/Zjn_sc00007.1.g10110.1.sm.mkhc/Zjn_sc00029.1.g04890.1.am.mkhc/Zjn_sc00027.1.g04330.1.sm.mkhc/Zjn_sc00091.1.g00600.1.sm.mkhc/Zjn_sc00018.1.g06690.1.sm.mkhc/Zjn_sc00010.1.g00250.1.sm.mkhc/Zjn_sc00002.1.g09770.1.sm.mkhc/Zjn_sc00039.1.g04850.1.sm.mkhc/Zjn_sc00012.1.g03920.1.sm.mkhc/Zjn_sc00029.1.g05960.1.sm.mkhc/Zjn_sc00002.1.g09800.1.sm.m…
BP	GO:0006914	autophagy	9/3918	14/7807	0.215872	0.829205	Zjn_sc00001.1.g03090.1.am.mkhc/novel.1670/Zjn_sc00009.1.g02220.1.am.mkhc/Zjn_sc00056.1.g03560.1.sm.mk/Zjn_sc00028.1.g03160.1.am.mkhc/Zjn_sc00007.1.g10940.1.am.mkhc/Zjn_sc00022.1.g07300.1.am.mk/Zjn_sc00044.1.g02390.1.sm.mkhc/Zjn_sc00152.1.g00520.1.am.mkhc	-/-/-/-/-/-/-/-/-	9	5	Zjn_sc00056.1.g03560.1.sm.mk/Zjn_sc00028.1.g03160.1.am.mkhc/Zjn_sc00007.1.g10940.1.am.mkhc/Zjn_sc00022.1.g07300.1.am.mk/Zjn_sc00152.1.g00520.1.am.mkhc	4	Zjn_sc00001.1.g03090.1.am.mkhc/novel.1670/Zjn_sc00009.1.g02220.1.am.mkhc/Zjn_sc00044.1.g02390.1.sm.mkhc
BP	GO:0055086	nucleobase-containing small molecule metabolic process	82/3918	153/7807	0.220684	0.829205	Zjn_sc00011.1.g07150.1.sm.mkhc/Zjn_sc00036.1.g02160.1.am.mkhc/Zjn_sc00140.1.g00250.1.am.mkhc/Zjn_sc00033.1.g01740.1.am.mkhc/Zjn_sc00022.1.g01850.1.am.mkhc/Zjn_sc00014.1.g01050.1.sm.mk/Zjn_sc00024.1.g01460.1.sm.mkhc/Zjn_sc00008.1.g05620.1.sm.mk/Zjn_sc00006.1.g03270.1.sm.mkhc/Zjn_sc00049.1.g00720.1.sm.mkhc/Zjn_sc00048.1.g01380.1.sm.mkhc/Zjn_sc00141.1.g00810.1.sm.mk/Zjn_sc00045.1.g03290.1.sm.mkhc/Zj…	-/-/-/-/-/-/-/-/-/-/-/-/-/-/-/-/-/-/-/-/-/-/-/-/-/-/-/-/-/-/-/-/-/-/-/-/-/-/-/-/-/-/-/-/-/-/-/-/-/-/-/-/-/-/-/-/-/-/-/-/-/-/-/-/-/-/-/-/-/-/-/-/-/-/-/-/-/-/-/-/-/-	82	31	Zjn_sc00014.1.g01050.1.sm.mk/Zjn_sc00008.1.g05620.1.sm.mk/Zjn_sc00141.1.g00810.1.sm.mk/Zjn_sc00045.1.g03290.1.sm.mkhc/Zjn_sc00035.1.g01970.1.am.mkhc/Zjn_sc00218.1.g00110.1.am.mkhc/Zjn_sc00095.1.g00500.1.sm.mkhc/Zjn_sc00054.1.g01010.1.am.mk/Zjn_sc00008.1.g06850.1.sm.mkhc/Zjn_sc00018.1.g01570.1.sm.mk/Zjn_sc00012.1.g01020.1.sm.mkhc/Zjn_sc00029.1.g02580.1.sm.mkhc/Zjn_sc00131.1.g00190.1.sm.mkhc/Zjn_sc…	51	Zjn_sc00011.1.g07150.1.sm.mkhc/Zjn_sc00036.1.g02160.1.am.mkhc/Zjn_sc00140.1.g00250.1.am.mkhc/Zjn_sc00033.1.g01740.1.am.mkhc/Zjn_sc00022.1.g01850.1.am.mkhc/Zjn_sc00024.1.g01460.1.sm.mkhc/Zjn_sc00006.1.g03270.1.sm.mkhc/Zjn_sc00049.1.g00720.1.sm.mkhc/Zjn_sc00048.1.g01380.1.sm.mkhc/Zjn_sc00022.1.g03260.1.sm.mkhc/Zjn_sc00002.1.g06090.1.am.mk/Zjn_sc00031.1.g02050.1.am.mkhc/Zjn_sc00122.1.g00550.1.sm.mkh…
BP	GO:0006412	translation	203/3918	389/7807	0.224528	0.829205	Zjn_sc00167.1.g00210.1.sm.mk/Zjn_sc00028.1.g03910.1.sm.mkhc/Zjn_sc00003.1.g05600.1.sm.mk/Zjn_sc00003.1.g14390.1.sm.mkhc/Zjn_sc00004.1.g14290.1.sm.mk/Zjn_sc00007.1.g02120.1.am.mkhc/Zjn_sc00066.1.g02140.1.sm.mkhc/Zjn_sc00053.1.g00210.1.am.mkhc/Zjn_sc00008.1.g02270.1.sm.mkhc/Zjn_sc00013.1.g09140.1.sm.mkhc/Zjn_sc00003.1.g12990.1.sm.mkhc/Zjn_sc00160.1.g00230.1.sm.mkhc/Zjn_sc00184.1.g00250.1.am.mkhc/Zj…	-/-/-/-/-/-/-/-/-/-/-/-/-/-/-/-/-/-/-/-/-/-/-/-/-/-/-/-/-/-/-/-/-/-/-/-/-/-/-/-/-/-/-/-/-/-/-/-/-/-/-/-/-/-/-/-/-/-/-/-/-/-/-/-/-/-/-/-/-/-/-/-/-/-/-/-/-/-/-/-/-/-/-/-/-/-/-/-/-/-/-/-/-/-/-/-/-/-/-/-/-/-/-/-/-/-/-/-/-/-/-/-/-/-/-/-/-/-/-/-/-/-/-/-/-/-/-/-	203	171	Zjn_sc00028.1.g03910.1.sm.mkhc/Zjn_sc00003.1.g05600.1.sm.mk/Zjn_sc00003.1.g14390.1.sm.mkhc/Zjn_sc00004.1.g14290.1.sm.mk/Zjn_sc00007.1.g02120.1.am.mkhc/Zjn_sc00066.1.g02140.1.sm.mkhc/Zjn_sc00053.1.g00210.1.am.mkhc/Zjn_sc00008.1.g02270.1.sm.mkhc/Zjn_sc00013.1.g09140.1.sm.mkhc/Zjn_sc00003.1.g12990.1.sm.mkhc/Zjn_sc00160.1.g00230.1.sm.mkhc/Zjn_sc00184.1.g00250.1.am.mkhc/Zjn_sc00002.1.g07030.1.sm.mk/Zj…	32	Zjn_sc00167.1.g00210.1.sm.mk/Zjn_sc00135.1.g00670.1.am.mkhc/Zjn_sc00041.1.g02420.1.sm.mkhc/Zjn_sc00044.1.g04810.1.sm.mkhc/Zjn_sc00078.1.g03610.1.sm.mkhc/Zjn_sc00271.1.g00020.1.sm.mkhc/Zjn_sc00059.1.g00060.1.am.mkhc/Zjn_sc00063.1.g01870.1.sm.mkhc/Zjn_sc00037.1.g04550.1.sm.mkhc/Zjn_sc00107.1.g01000.1.sm.mk/Zjn_sc00009.1.g09610.1.sm.mkhc/Zjn_sc00141.1.g01180.1.am.mkhc/Zjn_sc00005.1.g03240.1.sm.mkhc/…
BP	GO:0006366	transcription from RNA polymerase II promoter	16/3918	27/7807	0.226455	0.829205	Zjn_sc00003.1.g06230.1.am.mk/Zjn_sc00067.1.g03400.1.sm.mkhc/Zjn_sc00032.1.g01520.1.sm.mkhc/Zjn_sc00063.1.g01830.1.am.mkhc/Zjn_sc00002.1.g17430.1.am.mkhc/Zjn_sc00071.1.g02420.1.am.mkhc/Zjn_sc00099.1.g00750.1.sm.mkhc/Zjn_sc00040.1.g01220.1.sm.mkhc/Zjn_sc00122.1.g00900.1.am.mkhc/Zjn_sc00049.1.g03930.1.sm.mkhc/Zjn_sc00029.1.g00340.1.sm.mkhc/Zjn_sc00018.1.g04360.1.sm.mkhc/Zjn_sc00003.1.g15250.1.sm.mkh…	-/-/-/-/-/-/-/-/-/-/-/-/-/-/-/-	16	3	Zjn_sc00003.1.g06230.1.am.mk/Zjn_sc00099.1.g00750.1.sm.mkhc/Zjn_sc00018.1.g04360.1.sm.mkhc	13	Zjn_sc00067.1.g03400.1.sm.mkhc/Zjn_sc00032.1.g01520.1.sm.mkhc/Zjn_sc00063.1.g01830.1.am.mkhc/Zjn_sc00002.1.g17430.1.am.mkhc/Zjn_sc00071.1.g02420.1.am.mkhc/Zjn_sc00040.1.g01220.1.sm.mkhc/Zjn_sc00122.1.g00900.1.am.mkhc/Zjn_sc00049.1.g03930.1.sm.mkhc/Zjn_sc00029.1.g00340.1.sm.mkhc/Zjn_sc00003.1.g15250.1.sm.mkhc/Zjn_sc00040.1.g01260.1.sm.mk/Zjn_sc00126.1.g00040.1.sm.mkhc/Zjn_sc00035.1.g00670.1.sm.mkhc
BP	GO:0042254	ribosome biogenesis	24/3918	42/7807	0.227023	0.829205	Zjn_sc00027.1.g05540.1.am.mkhc/Zjn_sc00027.1.g01570.1.sm.mkhc/Zjn_sc00096.1.g02410.1.sm.mk/Zjn_sc00067.1.g02580.1.sm.mkhc/Zjn_sc00071.1.g01330.1.am.mkhc/Zjn_sc00007.1.g00560.1.sm.mkhc/Zjn_sc00066.1.g00580.1.sm.mkhc/Zjn_sc00017.1.g06200.1.sm.mkhc/Zjn_sc00071.1.g00310.1.sm.mkhc/Zjn_sc00031.1.g00920.1.sm.mkhc/Zjn_sc00080.1.g00090.1.sm.mkhc/Zjn_sc00093.1.g00070.1.sm.mkhc/Zjn_sc00006.1.g02860.1.sm.mkh…	-/-/-/-/-/-/-/-/-/-/-/-/-/-/-/-/-/-/-/-/-/-/-/-	24	20	Zjn_sc00027.1.g01570.1.sm.mkhc/Zjn_sc00096.1.g02410.1.sm.mk/Zjn_sc00067.1.g02580.1.sm.mkhc/Zjn_sc00071.1.g01330.1.am.mkhc/Zjn_sc00007.1.g00560.1.sm.mkhc/Zjn_sc00066.1.g00580.1.sm.mkhc/Zjn_sc00017.1.g06200.1.sm.mkhc/Zjn_sc00031.1.g00920.1.sm.mkhc/Zjn_sc00080.1.g00090.1.sm.mkhc/Zjn_sc00093.1.g00070.1.sm.mkhc/Zjn_sc00012.1.g08410.1.am.mk/Zjn_sc00029.1.g05310.1.sm.mkhc/Zjn_sc00002.1.g01760.1.sm.mkhc/…	4	Zjn_sc00027.1.g05540.1.am.mkhc/Zjn_sc00071.1.g00310.1.sm.mkhc/Zjn_sc00006.1.g02860.1.sm.mkhc/Zjn_sc00011.1.g02770.1.am.mkhc
BP	GO:0006022	aminoglycan metabolic process	10/3918	16/7807	0.23158	0.829205	Zjn_sc00005.1.g02940.1.am.mk/Zjn_sc00102.1.g00830.1.am.mk/Zjn_sc00018.1.g01430.1.sm.mkhc/Zjn_sc00004.1.g03140.1.sm.mkhc/Zjn_sc00015.1.g05800.1.sm.mkhc/Zjn_sc00004.1.g03160.1.sm.mkhc/Zjn_sc00004.1.g03180.1.am.mk/Zjn_sc00008.1.g09050.1.sm.mkhc/Zjn_sc00068.1.g03500.1.sm.mk/Zjn_sc00129.1.g00220.1.am.mk	-/-/-/-/-/-/-/-/-/-	10	3	Zjn_sc00018.1.g01430.1.sm.mkhc/Zjn_sc00015.1.g05800.1.sm.mkhc/Zjn_sc00008.1.g09050.1.sm.mkhc	7	Zjn_sc00005.1.g02940.1.am.mk/Zjn_sc00102.1.g00830.1.am.mk/Zjn_sc00004.1.g03140.1.sm.mkhc/Zjn_sc00004.1.g03160.1.sm.mkhc/Zjn_sc00004.1.g03180.1.am.mk/Zjn_sc00068.1.g03500.1.sm.mk/Zjn_sc00129.1.g00220.1.am.mk
BP	GO:0006026	aminoglycan catabolic process	10/3918	16/7807	0.23158	0.829205	Zjn_sc00005.1.g02940.1.am.mk/Zjn_sc00102.1.g00830.1.am.mk/Zjn_sc00018.1.g01430.1.sm.mkhc/Zjn_sc00004.1.g03140.1.sm.mkhc/Zjn_sc00015.1.g05800.1.sm.mkhc/Zjn_sc00004.1.g03160.1.sm.mkhc/Zjn_sc00004.1.g03180.1.am.mk/Zjn_sc00008.1.g09050.1.sm.mkhc/Zjn_sc00068.1.g03500.1.sm.mk/Zjn_sc00129.1.g00220.1.am.mk	-/-/-/-/-/-/-/-/-/-	10	3	Zjn_sc00018.1.g01430.1.sm.mkhc/Zjn_sc00015.1.g05800.1.sm.mkhc/Zjn_sc00008.1.g09050.1.sm.mkhc	7	Zjn_sc00005.1.g02940.1.am.mk/Zjn_sc00102.1.g00830.1.am.mk/Zjn_sc00004.1.g03140.1.sm.mkhc/Zjn_sc00004.1.g03160.1.sm.mkhc/Zjn_sc00004.1.g03180.1.am.mk/Zjn_sc00068.1.g03500.1.sm.mk/Zjn_sc00129.1.g00220.1.am.mk
BP	GO:0006030	chitin metabolic process	10/3918	16/7807	0.23158	0.829205	Zjn_sc00005.1.g02940.1.am.mk/Zjn_sc00102.1.g00830.1.am.mk/Zjn_sc00018.1.g01430.1.sm.mkhc/Zjn_sc00004.1.g03140.1.sm.mkhc/Zjn_sc00015.1.g05800.1.sm.mkhc/Zjn_sc00004.1.g03160.1.sm.mkhc/Zjn_sc00004.1.g03180.1.am.mk/Zjn_sc00008.1.g09050.1.sm.mkhc/Zjn_sc00068.1.g03500.1.sm.mk/Zjn_sc00129.1.g00220.1.am.mk	-/-/-/-/-/-/-/-/-/-	10	3	Zjn_sc00018.1.g01430.1.sm.mkhc/Zjn_sc00015.1.g05800.1.sm.mkhc/Zjn_sc00008.1.g09050.1.sm.mkhc	7	Zjn_sc00005.1.g02940.1.am.mk/Zjn_sc00102.1.g00830.1.am.mk/Zjn_sc00004.1.g03140.1.sm.mkhc/Zjn_sc00004.1.g03160.1.sm.mkhc/Zjn_sc00004.1.g03180.1.am.mk/Zjn_sc00068.1.g03500.1.sm.mk/Zjn_sc00129.1.g00220.1.am.mk
BP	GO:0006032	chitin catabolic process	10/3918	16/7807	0.23158	0.829205	Zjn_sc00005.1.g02940.1.am.mk/Zjn_sc00102.1.g00830.1.am.mk/Zjn_sc00018.1.g01430.1.sm.mkhc/Zjn_sc00004.1.g03140.1.sm.mkhc/Zjn_sc00015.1.g05800.1.sm.mkhc/Zjn_sc00004.1.g03160.1.sm.mkhc/Zjn_sc00004.1.g03180.1.am.mk/Zjn_sc00008.1.g09050.1.sm.mkhc/Zjn_sc00068.1.g03500.1.sm.mk/Zjn_sc00129.1.g00220.1.am.mk	-/-/-/-/-/-/-/-/-/-	10	3	Zjn_sc00018.1.g01430.1.sm.mkhc/Zjn_sc00015.1.g05800.1.sm.mkhc/Zjn_sc00008.1.g09050.1.sm.mkhc	7	Zjn_sc00005.1.g02940.1.am.mk/Zjn_sc00102.1.g00830.1.am.mk/Zjn_sc00004.1.g03140.1.sm.mkhc/Zjn_sc00004.1.g03160.1.sm.mkhc/Zjn_sc00004.1.g03180.1.am.mk/Zjn_sc00068.1.g03500.1.sm.mk/Zjn_sc00129.1.g00220.1.am.mk
BP	GO:0006040	amino sugar metabolic process	10/3918	16/7807	0.23158	0.829205	Zjn_sc00005.1.g02940.1.am.mk/Zjn_sc00102.1.g00830.1.am.mk/Zjn_sc00018.1.g01430.1.sm.mkhc/Zjn_sc00004.1.g03140.1.sm.mkhc/Zjn_sc00015.1.g05800.1.sm.mkhc/Zjn_sc00004.1.g03160.1.sm.mkhc/Zjn_sc00004.1.g03180.1.am.mk/Zjn_sc00008.1.g09050.1.sm.mkhc/Zjn_sc00068.1.g03500.1.sm.mk/Zjn_sc00129.1.g00220.1.am.mk	-/-/-/-/-/-/-/-/-/-	10	3	Zjn_sc00018.1.g01430.1.sm.mkhc/Zjn_sc00015.1.g05800.1.sm.mkhc/Zjn_sc00008.1.g09050.1.sm.mkhc	7	Zjn_sc00005.1.g02940.1.am.mk/Zjn_sc00102.1.g00830.1.am.mk/Zjn_sc00004.1.g03140.1.sm.mkhc/Zjn_sc00004.1.g03160.1.sm.mkhc/Zjn_sc00004.1.g03180.1.am.mk/Zjn_sc00068.1.g03500.1.sm.mk/Zjn_sc00129.1.g00220.1.am.mk
BP	GO:0009605	response to external stimulus	10/3918	16/7807	0.23158	0.829205	novel.1133/Zjn_sc00096.1.g02140.1.am.mk/Zjn_sc00111.1.g00510.1.am.mk/Zjn_sc00009.1.g12000.1.am.mk/Zjn_sc00003.1.g02650.1.sm.mkhc/Zjn_sc00062.1.g00410.1.sm.mk/Zjn_sc00096.1.g02150.1.sm.mk/Zjn_sc00013.1.g04550.1.sm.mkhc/Zjn_sc00111.1.g00490.1.am.mk/Zjn_sc00096.1.g02100.1.am.mk	-/-/-/-/-/-/-/-/-/-	10	0		10	novel.1133/Zjn_sc00096.1.g02140.1.am.mk/Zjn_sc00111.1.g00510.1.am.mk/Zjn_sc00009.1.g12000.1.am.mk/Zjn_sc00003.1.g02650.1.sm.mkhc/Zjn_sc00062.1.g00410.1.sm.mk/Zjn_sc00096.1.g02150.1.sm.mk/Zjn_sc00013.1.g04550.1.sm.mkhc/Zjn_sc00111.1.g00490.1.am.mk/Zjn_sc00096.1.g02100.1.am.mk
BP	GO:0016998	cell wall macromolecule catabolic process	10/3918	16/7807	0.23158	0.829205	Zjn_sc00005.1.g02940.1.am.mk/Zjn_sc00102.1.g00830.1.am.mk/Zjn_sc00018.1.g01430.1.sm.mkhc/Zjn_sc00004.1.g03140.1.sm.mkhc/Zjn_sc00015.1.g05800.1.sm.mkhc/Zjn_sc00004.1.g03160.1.sm.mkhc/Zjn_sc00004.1.g03180.1.am.mk/Zjn_sc00008.1.g09050.1.sm.mkhc/Zjn_sc00068.1.g03500.1.sm.mk/Zjn_sc00129.1.g00220.1.am.mk	-/-/-/-/-/-/-/-/-/-	10	3	Zjn_sc00018.1.g01430.1.sm.mkhc/Zjn_sc00015.1.g05800.1.sm.mkhc/Zjn_sc00008.1.g09050.1.sm.mkhc	7	Zjn_sc00005.1.g02940.1.am.mk/Zjn_sc00102.1.g00830.1.am.mk/Zjn_sc00004.1.g03140.1.sm.mkhc/Zjn_sc00004.1.g03160.1.sm.mkhc/Zjn_sc00004.1.g03180.1.am.mk/Zjn_sc00068.1.g03500.1.sm.mk/Zjn_sc00129.1.g00220.1.am.mk
BP	GO:0044036	cell wall macromolecule metabolic process	10/3918	16/7807	0.23158	0.829205	Zjn_sc00005.1.g02940.1.am.mk/Zjn_sc00102.1.g00830.1.am.mk/Zjn_sc00018.1.g01430.1.sm.mkhc/Zjn_sc00004.1.g03140.1.sm.mkhc/Zjn_sc00015.1.g05800.1.sm.mkhc/Zjn_sc00004.1.g03160.1.sm.mkhc/Zjn_sc00004.1.g03180.1.am.mk/Zjn_sc00008.1.g09050.1.sm.mkhc/Zjn_sc00068.1.g03500.1.sm.mk/Zjn_sc00129.1.g00220.1.am.mk	-/-/-/-/-/-/-/-/-/-	10	3	Zjn_sc00018.1.g01430.1.sm.mkhc/Zjn_sc00015.1.g05800.1.sm.mkhc/Zjn_sc00008.1.g09050.1.sm.mkhc	7	Zjn_sc00005.1.g02940.1.am.mk/Zjn_sc00102.1.g00830.1.am.mk/Zjn_sc00004.1.g03140.1.sm.mkhc/Zjn_sc00004.1.g03160.1.sm.mkhc/Zjn_sc00004.1.g03180.1.am.mk/Zjn_sc00068.1.g03500.1.sm.mk/Zjn_sc00129.1.g00220.1.am.mk
BP	GO:0046348	amino sugar catabolic process	10/3918	16/7807	0.23158	0.829205	Zjn_sc00005.1.g02940.1.am.mk/Zjn_sc00102.1.g00830.1.am.mk/Zjn_sc00018.1.g01430.1.sm.mkhc/Zjn_sc00004.1.g03140.1.sm.mkhc/Zjn_sc00015.1.g05800.1.sm.mkhc/Zjn_sc00004.1.g03160.1.sm.mkhc/Zjn_sc00004.1.g03180.1.am.mk/Zjn_sc00008.1.g09050.1.sm.mkhc/Zjn_sc00068.1.g03500.1.sm.mk/Zjn_sc00129.1.g00220.1.am.mk	-/-/-/-/-/-/-/-/-/-	10	3	Zjn_sc00018.1.g01430.1.sm.mkhc/Zjn_sc00015.1.g05800.1.sm.mkhc/Zjn_sc00008.1.g09050.1.sm.mkhc	7	Zjn_sc00005.1.g02940.1.am.mk/Zjn_sc00102.1.g00830.1.am.mk/Zjn_sc00004.1.g03140.1.sm.mkhc/Zjn_sc00004.1.g03160.1.sm.mkhc/Zjn_sc00004.1.g03180.1.am.mk/Zjn_sc00068.1.g03500.1.sm.mk/Zjn_sc00129.1.g00220.1.am.mk
BP	GO:0050790	regulation of catalytic activity	10/3918	16/7807	0.23158	0.829205	Zjn_sc00007.1.g10630.1.am.mk/Zjn_sc00023.1.g03870.1.sm.mkhc/Zjn_sc00037.1.g02260.1.am.mkhc/Zjn_sc00097.1.g01430.1.sm.mk/Zjn_sc00067.1.g01080.1.sm.mkhc/Zjn_sc00056.1.g04370.1.am.mk/novel.855/Zjn_sc00012.1.g09740.1.sm.mkhc/Zjn_sc00156.1.g00370.1.am.mkhc/Zjn_sc00967.1.g00010.1.am.mk	-/-/-/-/-/-/-/-/-/-	10	7	Zjn_sc00037.1.g02260.1.am.mkhc/Zjn_sc00097.1.g01430.1.sm.mk/Zjn_sc00067.1.g01080.1.sm.mkhc/Zjn_sc00056.1.g04370.1.am.mk/Zjn_sc00012.1.g09740.1.sm.mkhc/Zjn_sc00156.1.g00370.1.am.mkhc/Zjn_sc00967.1.g00010.1.am.mk	3	Zjn_sc00007.1.g10630.1.am.mk/Zjn_sc00023.1.g03870.1.sm.mkhc/novel.855
BP	GO:0065009	regulation of molecular function	10/3918	16/7807	0.23158	0.829205	Zjn_sc00007.1.g10630.1.am.mk/Zjn_sc00023.1.g03870.1.sm.mkhc/Zjn_sc00037.1.g02260.1.am.mkhc/Zjn_sc00097.1.g01430.1.sm.mk/Zjn_sc00067.1.g01080.1.sm.mkhc/Zjn_sc00056.1.g04370.1.am.mk/novel.855/Zjn_sc00012.1.g09740.1.sm.mkhc/Zjn_sc00156.1.g00370.1.am.mkhc/Zjn_sc00967.1.g00010.1.am.mk	-/-/-/-/-/-/-/-/-/-	10	7	Zjn_sc00037.1.g02260.1.am.mkhc/Zjn_sc00097.1.g01430.1.sm.mk/Zjn_sc00067.1.g01080.1.sm.mkhc/Zjn_sc00056.1.g04370.1.am.mk/Zjn_sc00012.1.g09740.1.sm.mkhc/Zjn_sc00156.1.g00370.1.am.mkhc/Zjn_sc00967.1.g00010.1.am.mk	3	Zjn_sc00007.1.g10630.1.am.mk/Zjn_sc00023.1.g03870.1.sm.mkhc/novel.855
BP	GO:1901071	glucosamine-containing compound metabolic process	10/3918	16/7807	0.23158	0.829205	Zjn_sc00005.1.g02940.1.am.mk/Zjn_sc00102.1.g00830.1.am.mk/Zjn_sc00018.1.g01430.1.sm.mkhc/Zjn_sc00004.1.g03140.1.sm.mkhc/Zjn_sc00015.1.g05800.1.sm.mkhc/Zjn_sc00004.1.g03160.1.sm.mkhc/Zjn_sc00004.1.g03180.1.am.mk/Zjn_sc00008.1.g09050.1.sm.mkhc/Zjn_sc00068.1.g03500.1.sm.mk/Zjn_sc00129.1.g00220.1.am.mk	-/-/-/-/-/-/-/-/-/-	10	3	Zjn_sc00018.1.g01430.1.sm.mkhc/Zjn_sc00015.1.g05800.1.sm.mkhc/Zjn_sc00008.1.g09050.1.sm.mkhc	7	Zjn_sc00005.1.g02940.1.am.mk/Zjn_sc00102.1.g00830.1.am.mk/Zjn_sc00004.1.g03140.1.sm.mkhc/Zjn_sc00004.1.g03160.1.sm.mkhc/Zjn_sc00004.1.g03180.1.am.mk/Zjn_sc00068.1.g03500.1.sm.mk/Zjn_sc00129.1.g00220.1.am.mk
BP	GO:1901072	glucosamine-containing compound catabolic process	10/3918	16/7807	0.23158	0.829205	Zjn_sc00005.1.g02940.1.am.mk/Zjn_sc00102.1.g00830.1.am.mk/Zjn_sc00018.1.g01430.1.sm.mkhc/Zjn_sc00004.1.g03140.1.sm.mkhc/Zjn_sc00015.1.g05800.1.sm.mkhc/Zjn_sc00004.1.g03160.1.sm.mkhc/Zjn_sc00004.1.g03180.1.am.mk/Zjn_sc00008.1.g09050.1.sm.mkhc/Zjn_sc00068.1.g03500.1.sm.mk/Zjn_sc00129.1.g00220.1.am.mk	-/-/-/-/-/-/-/-/-/-	10	3	Zjn_sc00018.1.g01430.1.sm.mkhc/Zjn_sc00015.1.g05800.1.sm.mkhc/Zjn_sc00008.1.g09050.1.sm.mkhc	7	Zjn_sc00005.1.g02940.1.am.mk/Zjn_sc00102.1.g00830.1.am.mk/Zjn_sc00004.1.g03140.1.sm.mkhc/Zjn_sc00004.1.g03160.1.sm.mkhc/Zjn_sc00004.1.g03180.1.am.mk/Zjn_sc00068.1.g03500.1.sm.mk/Zjn_sc00129.1.g00220.1.am.mk
BP	GO:0006720	isoprenoid metabolic process	17/3918	29/7807	0.234861	0.829205	Zjn_sc00025.1.g01560.1.am.mk/Zjn_sc00051.1.g00710.1.am.mk/Zjn_sc00003.1.g14560.1.sm.mkhc/Zjn_sc00008.1.g09950.1.am.mk/Zjn_sc00045.1.g04510.1.sm.mkhc/Zjn_sc00027.1.g00640.1.sm.mkhc/Zjn_sc00007.1.g09060.1.sm.mkhc/Zjn_sc00022.1.g06140.1.am.mk/Zjn_sc00027.1.g03010.1.am.mkhc/Zjn_sc00112.1.g00570.1.sm.mkhc/Zjn_sc00012.1.g03980.1.sm.mk/Zjn_sc00010.1.g03790.1.sm.mkhc/Zjn_sc00037.1.g04980.1.sm.mkhc/Zjn_sc…	-/-/-/-/-/-/-/-/-/-/-/-/-/-/-/-/-	17	8	Zjn_sc00051.1.g00710.1.am.mk/Zjn_sc00008.1.g09950.1.am.mk/Zjn_sc00027.1.g00640.1.sm.mkhc/Zjn_sc00022.1.g06140.1.am.mk/Zjn_sc00112.1.g00570.1.sm.mkhc/Zjn_sc00037.1.g04980.1.sm.mkhc/Zjn_sc00050.1.g01930.1.sm.mkhc/Zjn_sc00122.1.g01300.1.sm.mkhc	9	Zjn_sc00025.1.g01560.1.am.mk/Zjn_sc00003.1.g14560.1.sm.mkhc/Zjn_sc00045.1.g04510.1.sm.mkhc/Zjn_sc00007.1.g09060.1.sm.mkhc/Zjn_sc00027.1.g03010.1.am.mkhc/Zjn_sc00012.1.g03980.1.sm.mk/Zjn_sc00010.1.g03790.1.sm.mkhc/Zjn_sc00029.1.g03600.1.sm.mkhc/Zjn_sc00002.1.g16720.1.sm.mkhc
BP	GO:0008299	isoprenoid biosynthetic process	17/3918	29/7807	0.234861	0.829205	Zjn_sc00025.1.g01560.1.am.mk/Zjn_sc00051.1.g00710.1.am.mk/Zjn_sc00003.1.g14560.1.sm.mkhc/Zjn_sc00008.1.g09950.1.am.mk/Zjn_sc00045.1.g04510.1.sm.mkhc/Zjn_sc00027.1.g00640.1.sm.mkhc/Zjn_sc00007.1.g09060.1.sm.mkhc/Zjn_sc00022.1.g06140.1.am.mk/Zjn_sc00027.1.g03010.1.am.mkhc/Zjn_sc00112.1.g00570.1.sm.mkhc/Zjn_sc00012.1.g03980.1.sm.mk/Zjn_sc00010.1.g03790.1.sm.mkhc/Zjn_sc00037.1.g04980.1.sm.mkhc/Zjn_sc…	-/-/-/-/-/-/-/-/-/-/-/-/-/-/-/-/-	17	8	Zjn_sc00051.1.g00710.1.am.mk/Zjn_sc00008.1.g09950.1.am.mk/Zjn_sc00027.1.g00640.1.sm.mkhc/Zjn_sc00022.1.g06140.1.am.mk/Zjn_sc00112.1.g00570.1.sm.mkhc/Zjn_sc00037.1.g04980.1.sm.mkhc/Zjn_sc00050.1.g01930.1.sm.mkhc/Zjn_sc00122.1.g01300.1.sm.mkhc	9	Zjn_sc00025.1.g01560.1.am.mk/Zjn_sc00003.1.g14560.1.sm.mkhc/Zjn_sc00045.1.g04510.1.sm.mkhc/Zjn_sc00007.1.g09060.1.sm.mkhc/Zjn_sc00027.1.g03010.1.am.mkhc/Zjn_sc00012.1.g03980.1.sm.mk/Zjn_sc00010.1.g03790.1.sm.mkhc/Zjn_sc00029.1.g03600.1.sm.mkhc/Zjn_sc00002.1.g16720.1.sm.mkhc
BP	GO:0046700	heterocycle catabolic process	17/3918	29/7807	0.234861	0.829205	Zjn_sc00008.1.g05960.1.sm.mkhc/Zjn_sc00060.1.g01330.1.am.mkhc/Zjn_sc00069.1.g02140.1.sm.mkhc/Zjn_sc00045.1.g02270.1.sm.mkhc/Zjn_sc00097.1.g01430.1.sm.mk/Zjn_sc00011.1.g01560.1.sm.mk/Zjn_sc00108.1.g00190.1.sm.mkhc/Zjn_sc00067.1.g01080.1.sm.mkhc/Zjn_sc00037.1.g03720.1.sm.mkhc/Zjn_sc00023.1.g04970.1.sm.mkhc/Zjn_sc00020.1.g06030.1.sm.mkhc/Zjn_sc00086.1.g02510.1.sm.mkhc/Zjn_sc00029.1.g03970.1.am.mk/Zj…	-/-/-/-/-/-/-/-/-/-/-/-/-/-/-/-/-	17	9	Zjn_sc00097.1.g01430.1.sm.mk/Zjn_sc00108.1.g00190.1.sm.mkhc/Zjn_sc00067.1.g01080.1.sm.mkhc/Zjn_sc00037.1.g03720.1.sm.mkhc/Zjn_sc00023.1.g04970.1.sm.mkhc/Zjn_sc00020.1.g06030.1.sm.mkhc/Zjn_sc00029.1.g03970.1.am.mk/Zjn_sc00004.1.g12070.1.sm.mkhc/Zjn_sc00967.1.g00010.1.am.mk	8	Zjn_sc00008.1.g05960.1.sm.mkhc/Zjn_sc00060.1.g01330.1.am.mkhc/Zjn_sc00069.1.g02140.1.sm.mkhc/Zjn_sc00045.1.g02270.1.sm.mkhc/Zjn_sc00011.1.g01560.1.sm.mk/Zjn_sc00086.1.g02510.1.sm.mkhc/Zjn_sc00001.1.g09540.1.sm.mkhc/Zjn_sc00056.1.g02300.1.am.mk
BP	GO:0006333	chromatin assembly or disassembly	11/3918	18/7807	0.245075	0.848466	Zjn_sc00013.1.g07250.1.sm.mkhc/Zjn_sc00004.1.g07810.1.sm.mkhc/Zjn_sc00023.1.g00820.1.am.mk/Zjn_sc00027.1.g02310.1.sm.mk/Zjn_sc00014.1.g07400.1.sm.mkhc/Zjn_sc00091.1.g01120.1.am.mk/Zjn_sc00017.1.g02430.1.sm.mkhc/Zjn_sc00141.1.g00090.1.sm.mkhc/Zjn_sc00012.1.g02990.1.sm.mkhc/Zjn_sc00051.1.g00940.1.am.mk/Zjn_sc00056.1.g03840.1.am.mk	-/-/-/-/-/-/-/-/-/-/-	11	4	Zjn_sc00027.1.g02310.1.sm.mk/Zjn_sc00017.1.g02430.1.sm.mkhc/Zjn_sc00012.1.g02990.1.sm.mkhc/Zjn_sc00056.1.g03840.1.am.mk	7	Zjn_sc00013.1.g07250.1.sm.mkhc/Zjn_sc00004.1.g07810.1.sm.mkhc/Zjn_sc00023.1.g00820.1.am.mk/Zjn_sc00014.1.g07400.1.sm.mkhc/Zjn_sc00091.1.g01120.1.am.mk/Zjn_sc00141.1.g00090.1.sm.mkhc/Zjn_sc00051.1.g00940.1.am.mk
BP	GO:0048522	positive regulation of cellular process	11/3918	18/7807	0.245075	0.848466	Zjn_sc00160.1.g00230.1.sm.mkhc/Zjn_sc00001.1.g03090.1.am.mkhc/Zjn_sc00056.1.g02080.1.am.mk/Zjn_sc00569.1.g00010.1.am.mk/Zjn_sc00017.1.g00800.1.cf.mkhc/Zjn_sc00003.1.g06230.1.am.mk/Zjn_sc00032.1.g01520.1.sm.mkhc/Zjn_sc00009.1.g02570.1.sm.mkhc/Zjn_sc00028.1.g03160.1.am.mkhc/Zjn_sc00044.1.g02390.1.sm.mkhc/Zjn_sc00087.1.g00300.1.am.mk	-/-/-/-/-/-/-/-/-/-/-	11	6	Zjn_sc00160.1.g00230.1.sm.mkhc/Zjn_sc00056.1.g02080.1.am.mk/Zjn_sc00569.1.g00010.1.am.mk/Zjn_sc00003.1.g06230.1.am.mk/Zjn_sc00028.1.g03160.1.am.mkhc/Zjn_sc00087.1.g00300.1.am.mk	5	Zjn_sc00001.1.g03090.1.am.mkhc/Zjn_sc00017.1.g00800.1.cf.mkhc/Zjn_sc00032.1.g01520.1.sm.mkhc/Zjn_sc00009.1.g02570.1.sm.mkhc/Zjn_sc00044.1.g02390.1.sm.mkhc
BP	GO:0043604	amide biosynthetic process	210/3918	404/7807	0.245221	0.848466	Zjn_sc00167.1.g00210.1.sm.mk/Zjn_sc00028.1.g03910.1.sm.mkhc/Zjn_sc00003.1.g05600.1.sm.mk/Zjn_sc00003.1.g14390.1.sm.mkhc/Zjn_sc00004.1.g14290.1.sm.mk/Zjn_sc00007.1.g02120.1.am.mkhc/Zjn_sc00066.1.g02140.1.sm.mkhc/Zjn_sc00053.1.g00210.1.am.mkhc/Zjn_sc00008.1.g02270.1.sm.mkhc/Zjn_sc00013.1.g09140.1.sm.mkhc/Zjn_sc00003.1.g12990.1.sm.mkhc/Zjn_sc00160.1.g00230.1.sm.mkhc/Zjn_sc00184.1.g00250.1.am.mkhc/Zj…	-/-/-/-/-/-/-/-/-/-/-/-/-/-/-/-/-/-/-/-/-/-/-/-/-/-/-/-/-/-/-/-/-/-/-/-/-/-/-/-/-/-/-/-/-/-/-/-/-/-/-/-/-/-/-/-/-/-/-/-/-/-/-/-/-/-/-/-/-/-/-/-/-/-/-/-/-/-/-/-/-/-/-/-/-/-/-/-/-/-/-/-/-/-/-/-/-/-/-/-/-/-/-/-/-/-/-/-/-/-/-/-/-/-/-/-/-/-/-/-/-/-/-/-/-/-/-/-	210	175	Zjn_sc00028.1.g03910.1.sm.mkhc/Zjn_sc00003.1.g05600.1.sm.mk/Zjn_sc00003.1.g14390.1.sm.mkhc/Zjn_sc00004.1.g14290.1.sm.mk/Zjn_sc00007.1.g02120.1.am.mkhc/Zjn_sc00066.1.g02140.1.sm.mkhc/Zjn_sc00053.1.g00210.1.am.mkhc/Zjn_sc00008.1.g02270.1.sm.mkhc/Zjn_sc00013.1.g09140.1.sm.mkhc/Zjn_sc00003.1.g12990.1.sm.mkhc/Zjn_sc00160.1.g00230.1.sm.mkhc/Zjn_sc00184.1.g00250.1.am.mkhc/Zjn_sc00002.1.g07030.1.sm.mk/Zj…	35	Zjn_sc00167.1.g00210.1.sm.mk/Zjn_sc00135.1.g00670.1.am.mkhc/Zjn_sc00041.1.g02420.1.sm.mkhc/Zjn_sc00044.1.g04810.1.sm.mkhc/Zjn_sc00096.1.g01100.1.sm.mkhc/Zjn_sc00078.1.g03610.1.sm.mkhc/Zjn_sc00003.1.g03790.1.sm.mkhc/Zjn_sc00271.1.g00020.1.sm.mkhc/Zjn_sc00059.1.g00060.1.am.mkhc/Zjn_sc00063.1.g01870.1.sm.mkhc/Zjn_sc00037.1.g04550.1.sm.mkhc/Zjn_sc00107.1.g01000.1.sm.mk/Zjn_sc00009.1.g09610.1.sm.mkhc/…
BP	GO:0016052	carbohydrate catabolic process	42/3918	77/7807	0.256583	0.858893	Zjn_sc00002.1.g14700.1.sm.mk/Zjn_sc00011.1.g07150.1.sm.mkhc/Zjn_sc00053.1.g02790.1.sm.mkhc/Zjn_sc00059.1.g00550.1.sm.mkhc/Zjn_sc00033.1.g01740.1.am.mkhc/Zjn_sc00022.1.g01850.1.am.mkhc/Zjn_sc00002.1.g01410.1.am.mkhc/Zjn_sc00001.1.g07680.1.sm.mkhc/Zjn_sc00008.1.g05620.1.sm.mk/Zjn_sc00049.1.g00720.1.sm.mkhc/Zjn_sc00045.1.g03290.1.sm.mkhc/Zjn_sc00035.1.g01970.1.am.mkhc/Zjn_sc00001.1.g07720.1.am.mk/Zj…	-/-/-/-/-/-/-/-/-/-/-/-/-/-/-/-/-/-/-/-/-/-/-/-/-/-/-/-/-/-/-/-/-/-/-/-/-/-/-/-/-/-	42	15	Zjn_sc00002.1.g14700.1.sm.mk/Zjn_sc00001.1.g07680.1.sm.mkhc/Zjn_sc00008.1.g05620.1.sm.mk/Zjn_sc00045.1.g03290.1.sm.mkhc/Zjn_sc00035.1.g01970.1.am.mkhc/Zjn_sc00044.1.g04230.1.am.mk/Zjn_sc00218.1.g00110.1.am.mkhc/Zjn_sc00037.1.g05370.1.sm.mkhc/Zjn_sc00131.1.g00190.1.sm.mkhc/Zjn_sc00002.1.g02580.1.am.mk/Zjn_sc00182.1.g00100.1.am.mkhc/Zjn_sc00040.1.g02550.1.am.mk/Zjn_sc00003.1.g12830.1.sm.mk/Zjn_sc00…	27	Zjn_sc00011.1.g07150.1.sm.mkhc/Zjn_sc00053.1.g02790.1.sm.mkhc/Zjn_sc00059.1.g00550.1.sm.mkhc/Zjn_sc00033.1.g01740.1.am.mkhc/Zjn_sc00022.1.g01850.1.am.mkhc/Zjn_sc00002.1.g01410.1.am.mkhc/Zjn_sc00049.1.g00720.1.sm.mkhc/Zjn_sc00001.1.g07720.1.am.mk/Zjn_sc00031.1.g02050.1.am.mkhc/Zjn_sc00028.1.g02640.1.sm.mkhc/Zjn_sc00109.1.g00040.1.am.mkhc/Zjn_sc00059.1.g00980.1.am.mkhc/Zjn_sc00043.1.g04950.1.am.mkh…
BP	GO:0006576	cellular biogenic amine metabolic process	12/3918	20/7807	0.256833	0.858893	Zjn_sc00194.1.g00180.1.sm.mkhc/Zjn_sc00044.1.g05240.1.sm.mk/Zjn_sc00194.1.g00170.1.sm.mk/Zjn_sc00045.1.g02270.1.sm.mkhc/Zjn_sc00001.1.g00310.1.am.mk/Zjn_sc00017.1.g00830.1.am.mkhc/Zjn_sc00030.1.g02490.1.sm.mkhc/Zjn_sc00037.1.g01810.1.am.mkhc/Zjn_sc00086.1.g02510.1.sm.mkhc/Zjn_sc00013.1.g07130.1.sm.mkhc/Zjn_sc00013.1.g07140.1.sm.mkhc/Zjn_sc00006.1.g01190.1.sm.mkhc	-/-/-/-/-/-/-/-/-/-/-/-	12	3	Zjn_sc00030.1.g02490.1.sm.mkhc/Zjn_sc00013.1.g07140.1.sm.mkhc/Zjn_sc00006.1.g01190.1.sm.mkhc	9	Zjn_sc00194.1.g00180.1.sm.mkhc/Zjn_sc00044.1.g05240.1.sm.mk/Zjn_sc00194.1.g00170.1.sm.mk/Zjn_sc00045.1.g02270.1.sm.mkhc/Zjn_sc00001.1.g00310.1.am.mk/Zjn_sc00017.1.g00830.1.am.mkhc/Zjn_sc00037.1.g01810.1.am.mkhc/Zjn_sc00086.1.g02510.1.sm.mkhc/Zjn_sc00013.1.g07130.1.sm.mkhc
BP	GO:0034655	nucleobase-containing compound catabolic process	12/3918	20/7807	0.256833	0.858893	Zjn_sc00060.1.g01330.1.am.mkhc/Zjn_sc00097.1.g01430.1.sm.mk/Zjn_sc00011.1.g01560.1.sm.mk/Zjn_sc00067.1.g01080.1.sm.mkhc/Zjn_sc00037.1.g03720.1.sm.mkhc/Zjn_sc00023.1.g04970.1.sm.mkhc/Zjn_sc00020.1.g06030.1.sm.mkhc/Zjn_sc00029.1.g03970.1.am.mk/Zjn_sc00001.1.g09540.1.sm.mkhc/Zjn_sc00056.1.g02300.1.am.mk/Zjn_sc00004.1.g12070.1.sm.mkhc/Zjn_sc00967.1.g00010.1.am.mk	-/-/-/-/-/-/-/-/-/-/-/-	12	8	Zjn_sc00097.1.g01430.1.sm.mk/Zjn_sc00067.1.g01080.1.sm.mkhc/Zjn_sc00037.1.g03720.1.sm.mkhc/Zjn_sc00023.1.g04970.1.sm.mkhc/Zjn_sc00020.1.g06030.1.sm.mkhc/Zjn_sc00029.1.g03970.1.am.mk/Zjn_sc00004.1.g12070.1.sm.mkhc/Zjn_sc00967.1.g00010.1.am.mk	4	Zjn_sc00060.1.g01330.1.am.mkhc/Zjn_sc00011.1.g01560.1.sm.mk/Zjn_sc00001.1.g09540.1.sm.mkhc/Zjn_sc00056.1.g02300.1.am.mk
BP	GO:0044106	cellular amine metabolic process	12/3918	20/7807	0.256833	0.858893	Zjn_sc00194.1.g00180.1.sm.mkhc/Zjn_sc00044.1.g05240.1.sm.mk/Zjn_sc00194.1.g00170.1.sm.mk/Zjn_sc00045.1.g02270.1.sm.mkhc/Zjn_sc00001.1.g00310.1.am.mk/Zjn_sc00017.1.g00830.1.am.mkhc/Zjn_sc00030.1.g02490.1.sm.mkhc/Zjn_sc00037.1.g01810.1.am.mkhc/Zjn_sc00086.1.g02510.1.sm.mkhc/Zjn_sc00013.1.g07130.1.sm.mkhc/Zjn_sc00013.1.g07140.1.sm.mkhc/Zjn_sc00006.1.g01190.1.sm.mkhc	-/-/-/-/-/-/-/-/-/-/-/-	12	3	Zjn_sc00030.1.g02490.1.sm.mkhc/Zjn_sc00013.1.g07140.1.sm.mkhc/Zjn_sc00006.1.g01190.1.sm.mkhc	9	Zjn_sc00194.1.g00180.1.sm.mkhc/Zjn_sc00044.1.g05240.1.sm.mk/Zjn_sc00194.1.g00170.1.sm.mk/Zjn_sc00045.1.g02270.1.sm.mkhc/Zjn_sc00001.1.g00310.1.am.mk/Zjn_sc00017.1.g00830.1.am.mkhc/Zjn_sc00037.1.g01810.1.am.mkhc/Zjn_sc00086.1.g02510.1.sm.mkhc/Zjn_sc00013.1.g07130.1.sm.mkhc
BP	GO:0006399	tRNA metabolic process	56/3918	104/7807	0.257032	0.858893	Zjn_sc00073.1.g00230.1.sm.mkhc/Zjn_sc00184.1.g00250.1.am.mkhc/Zjn_sc00014.1.g08080.1.am.mk/Zjn_sc00135.1.g00670.1.am.mkhc/Zjn_sc00028.1.g00110.1.am.mkhc/Zjn_sc00030.1.g03350.1.sm.mkhc/Zjn_sc00015.1.g06860.1.am.mkhc/Zjn_sc00002.1.g10720.1.sm.mkhc/Zjn_sc00003.1.g05150.1.sm.mkhc/Zjn_sc00149.1.g00330.1.sm.mkhc/Zjn_sc00078.1.g03610.1.sm.mkhc/Zjn_sc00005.1.g07390.1.am.mkhc/Zjn_sc00024.1.g00230.1.sm.mkh…	-/-/-/-/-/-/-/-/-/-/-/-/-/-/-/-/-/-/-/-/-/-/-/-/-/-/-/-/-/-/-/-/-/-/-/-/-/-/-/-/-/-/-/-/-/-/-/-/-/-/-/-/-/-/-/-	56	43	Zjn_sc00073.1.g00230.1.sm.mkhc/Zjn_sc00184.1.g00250.1.am.mkhc/Zjn_sc00030.1.g03350.1.sm.mkhc/Zjn_sc00015.1.g06860.1.am.mkhc/Zjn_sc00002.1.g10720.1.sm.mkhc/Zjn_sc00005.1.g07390.1.am.mkhc/Zjn_sc00024.1.g00230.1.sm.mkhc/Zjn_sc00075.1.g01080.1.sm.mkhc/Zjn_sc00113.1.g00960.1.am.mkhc/Zjn_sc00076.1.g00310.1.am.mkhc/Zjn_sc00155.1.g00810.1.sm.mkhc/Zjn_sc00085.1.g00290.1.sm.mkhc/Zjn_sc00060.1.g01700.1.am.m…	13	Zjn_sc00014.1.g08080.1.am.mk/Zjn_sc00135.1.g00670.1.am.mkhc/Zjn_sc00028.1.g00110.1.am.mkhc/Zjn_sc00003.1.g05150.1.sm.mkhc/Zjn_sc00149.1.g00330.1.sm.mkhc/Zjn_sc00078.1.g03610.1.sm.mkhc/Zjn_sc00141.1.g01180.1.am.mkhc/Zjn_sc00002.1.g11480.1.am.mkhc/Zjn_sc00026.1.g00330.1.sm.mkhc/Zjn_sc00019.1.g00590.1.sm.mkhc/Zjn_sc00010.1.g02840.1.sm.mkhc/Zjn_sc00004.1.g06900.1.sm.mkhc/Zjn_sc00027.1.g02560.1.sm.mk
BP	GO:0043043	peptide biosynthetic process	204/3918	393/7807	0.258164	0.858893	Zjn_sc00167.1.g00210.1.sm.mk/Zjn_sc00028.1.g03910.1.sm.mkhc/Zjn_sc00003.1.g05600.1.sm.mk/Zjn_sc00003.1.g14390.1.sm.mkhc/Zjn_sc00004.1.g14290.1.sm.mk/Zjn_sc00007.1.g02120.1.am.mkhc/Zjn_sc00066.1.g02140.1.sm.mkhc/Zjn_sc00053.1.g00210.1.am.mkhc/Zjn_sc00008.1.g02270.1.sm.mkhc/Zjn_sc00013.1.g09140.1.sm.mkhc/Zjn_sc00003.1.g12990.1.sm.mkhc/Zjn_sc00160.1.g00230.1.sm.mkhc/Zjn_sc00184.1.g00250.1.am.mkhc/Zj…	-/-/-/-/-/-/-/-/-/-/-/-/-/-/-/-/-/-/-/-/-/-/-/-/-/-/-/-/-/-/-/-/-/-/-/-/-/-/-/-/-/-/-/-/-/-/-/-/-/-/-/-/-/-/-/-/-/-/-/-/-/-/-/-/-/-/-/-/-/-/-/-/-/-/-/-/-/-/-/-/-/-/-/-/-/-/-/-/-/-/-/-/-/-/-/-/-/-/-/-/-/-/-/-/-/-/-/-/-/-/-/-/-/-/-/-/-/-/-/-/-/-/-/-/-/-/-/-	204	171	Zjn_sc00028.1.g03910.1.sm.mkhc/Zjn_sc00003.1.g05600.1.sm.mk/Zjn_sc00003.1.g14390.1.sm.mkhc/Zjn_sc00004.1.g14290.1.sm.mk/Zjn_sc00007.1.g02120.1.am.mkhc/Zjn_sc00066.1.g02140.1.sm.mkhc/Zjn_sc00053.1.g00210.1.am.mkhc/Zjn_sc00008.1.g02270.1.sm.mkhc/Zjn_sc00013.1.g09140.1.sm.mkhc/Zjn_sc00003.1.g12990.1.sm.mkhc/Zjn_sc00160.1.g00230.1.sm.mkhc/Zjn_sc00184.1.g00250.1.am.mkhc/Zjn_sc00002.1.g07030.1.sm.mk/Zj…	33	Zjn_sc00167.1.g00210.1.sm.mk/Zjn_sc00135.1.g00670.1.am.mkhc/Zjn_sc00041.1.g02420.1.sm.mkhc/Zjn_sc00044.1.g04810.1.sm.mkhc/Zjn_sc00096.1.g01100.1.sm.mkhc/Zjn_sc00078.1.g03610.1.sm.mkhc/Zjn_sc00271.1.g00020.1.sm.mkhc/Zjn_sc00059.1.g00060.1.am.mkhc/Zjn_sc00063.1.g01870.1.sm.mkhc/Zjn_sc00037.1.g04550.1.sm.mkhc/Zjn_sc00107.1.g01000.1.sm.mk/Zjn_sc00009.1.g09610.1.sm.mkhc/Zjn_sc00141.1.g01180.1.am.mkhc/…
BP	GO:1901575	organic substance catabolic process	117/3918	223/7807	0.266655	0.881489	Zjn_sc00002.1.g14700.1.sm.mk/Zjn_sc00011.1.g07150.1.sm.mkhc/Zjn_sc00001.1.g03040.1.am.mkhc/Zjn_sc00053.1.g02790.1.sm.mkhc/Zjn_sc00059.1.g00550.1.sm.mkhc/Zjn_sc00005.1.g02940.1.am.mk/Zjn_sc00107.1.g00940.1.sm.mkhc/Zjn_sc00008.1.g05960.1.sm.mkhc/Zjn_sc00033.1.g01740.1.am.mkhc/Zjn_sc00102.1.g00830.1.am.mk/Zjn_sc00022.1.g01850.1.am.mkhc/Zjn_sc00002.1.g01410.1.am.mkhc/Zjn_sc00018.1.g01430.1.sm.mkhc/Zj…	-/-/-/-/-/-/-/-/-/-/-/-/-/-/-/-/-/-/-/-/-/-/-/-/-/-/-/-/-/-/-/-/-/-/-/-/-/-/-/-/-/-/-/-/-/-/-/-/-/-/-/-/-/-/-/-/-/-/-/-/-/-/-/-/-/-/-/-/-/-/-/-/-/-/-/-/-/-/-/-/-/-/-/-/-/-/-/-/-/-/-/-/-/-/-/-/-/-/-/-/-/-/-/-/-/-/-/-/-/-/-/-/-/-/-/-/-	117	45	Zjn_sc00002.1.g14700.1.sm.mk/Zjn_sc00018.1.g01430.1.sm.mkhc/Zjn_sc00001.1.g07680.1.sm.mkhc/Zjn_sc00015.1.g05800.1.sm.mkhc/Zjn_sc00008.1.g05620.1.sm.mk/Zjn_sc00049.1.g00090.1.am.mkhc/Zjn_sc00045.1.g03290.1.sm.mkhc/Zjn_sc00035.1.g01970.1.am.mkhc/Zjn_sc00024.1.g02670.1.sm.mkhc/Zjn_sc00044.1.g04230.1.am.mk/Zjn_sc00218.1.g00110.1.am.mkhc/Zjn_sc00008.1.g09050.1.sm.mkhc/Zjn_sc00037.1.g05370.1.sm.mkhc/Zj…	72	Zjn_sc00011.1.g07150.1.sm.mkhc/Zjn_sc00001.1.g03040.1.am.mkhc/Zjn_sc00053.1.g02790.1.sm.mkhc/Zjn_sc00059.1.g00550.1.sm.mkhc/Zjn_sc00005.1.g02940.1.am.mk/Zjn_sc00107.1.g00940.1.sm.mkhc/Zjn_sc00008.1.g05960.1.sm.mkhc/Zjn_sc00033.1.g01740.1.am.mkhc/Zjn_sc00102.1.g00830.1.am.mk/Zjn_sc00022.1.g01850.1.am.mkhc/Zjn_sc00002.1.g01410.1.am.mkhc/Zjn_sc00004.1.g03140.1.sm.mkhc/Zjn_sc00301.1.g00030.1.sm.mkhc/…
BP	GO:0006518	peptide metabolic process	209/3918	404/7807	0.278464	0.895941	Zjn_sc00167.1.g00210.1.sm.mk/Zjn_sc00028.1.g03910.1.sm.mkhc/Zjn_sc00003.1.g05600.1.sm.mk/Zjn_sc00003.1.g14390.1.sm.mkhc/Zjn_sc00004.1.g14290.1.sm.mk/Zjn_sc00007.1.g02120.1.am.mkhc/Zjn_sc00066.1.g02140.1.sm.mkhc/Zjn_sc00053.1.g00210.1.am.mkhc/Zjn_sc00008.1.g02270.1.sm.mkhc/Zjn_sc00013.1.g09140.1.sm.mkhc/Zjn_sc00003.1.g12990.1.sm.mkhc/Zjn_sc00160.1.g00230.1.sm.mkhc/Zjn_sc00184.1.g00250.1.am.mkhc/Zj…	-/-/-/-/-/-/-/-/-/-/-/-/-/-/-/-/-/-/-/-/-/-/-/-/-/-/-/-/-/-/-/-/-/-/-/-/-/-/-/-/-/-/-/-/-/-/-/-/-/-/-/-/-/-/-/-/-/-/-/-/-/-/-/-/-/-/-/-/-/-/-/-/-/-/-/-/-/-/-/-/-/-/-/-/-/-/-/-/-/-/-/-/-/-/-/-/-/-/-/-/-/-/-/-/-/-/-/-/-/-/-/-/-/-/-/-/-/-/-/-/-/-/-/-/-/-/-/-	209	172	Zjn_sc00028.1.g03910.1.sm.mkhc/Zjn_sc00003.1.g05600.1.sm.mk/Zjn_sc00003.1.g14390.1.sm.mkhc/Zjn_sc00004.1.g14290.1.sm.mk/Zjn_sc00007.1.g02120.1.am.mkhc/Zjn_sc00066.1.g02140.1.sm.mkhc/Zjn_sc00053.1.g00210.1.am.mkhc/Zjn_sc00008.1.g02270.1.sm.mkhc/Zjn_sc00013.1.g09140.1.sm.mkhc/Zjn_sc00003.1.g12990.1.sm.mkhc/Zjn_sc00160.1.g00230.1.sm.mkhc/Zjn_sc00184.1.g00250.1.am.mkhc/Zjn_sc00002.1.g07030.1.sm.mk/Zj…	37	Zjn_sc00167.1.g00210.1.sm.mk/Zjn_sc00058.1.g01020.1.sm.mk/Zjn_sc00135.1.g00670.1.am.mkhc/Zjn_sc00041.1.g02420.1.sm.mkhc/Zjn_sc00011.1.g04490.1.am.mk/Zjn_sc00058.1.g01440.1.am.mkhc/Zjn_sc00044.1.g04810.1.sm.mkhc/Zjn_sc00096.1.g01100.1.sm.mkhc/Zjn_sc00078.1.g03610.1.sm.mkhc/Zjn_sc00271.1.g00020.1.sm.mkhc/Zjn_sc00059.1.g00060.1.am.mkhc/Zjn_sc00063.1.g01870.1.sm.mkhc/Zjn_sc00037.1.g04550.1.sm.mkhc/Zj…
BP	GO:0016042	lipid catabolic process	7/3918	11/7807	0.278476	0.895941	Zjn_sc00096.1.g01760.1.am.mkhc/Zjn_sc00093.1.g00580.1.sm.mk/Zjn_sc00005.1.g02160.1.sm.mkhc/Zjn_sc00066.1.g02760.1.am.mkhc/Zjn_sc00141.1.g01070.1.am.mkhc/Zjn_sc00184.1.g00260.1.sm.mkhc/Zjn_sc00128.1.g00235.1.br	-/-/-/-/-/-/-	7	3	Zjn_sc00141.1.g01070.1.am.mkhc/Zjn_sc00184.1.g00260.1.sm.mkhc/Zjn_sc00128.1.g00235.1.br	4	Zjn_sc00096.1.g01760.1.am.mkhc/Zjn_sc00093.1.g00580.1.sm.mk/Zjn_sc00005.1.g02160.1.sm.mkhc/Zjn_sc00066.1.g02760.1.am.mkhc
BP	GO:0015672	monovalent inorganic cation transport	51/3918	95/7807	0.280107	0.895941	Zjn_sc00001.1.g01360.1.sm.mkhc/Zjn_sc00004.1.g02200.1.sm.mkhc/Zjn_sc00060.1.g00750.1.sm.mkhc/Zjn_sc00162.1.g00120.1.am.mk/Zjn_sc00097.1.g00910.1.am.mkhc/Zjn_sc00049.1.g01830.1.sm.mkhc/Zjn_sc00002.1.g06090.1.am.mk/Zjn_sc00036.1.g00170.1.sm.mkhc/Zjn_sc00008.1.g04910.1.sm.mkhc/Zjn_sc00018.1.g02910.1.am.mk/Zjn_sc00018.1.g02060.1.sm.mkhc/Zjn_sc00019.1.g00120.1.sm.mkhc/Zjn_sc00012.1.g00230.1.sm.mkhc/Zj…	-/-/-/-/-/-/-/-/-/-/-/-/-/-/-/-/-/-/-/-/-/-/-/-/-/-/-/-/-/-/-/-/-/-/-/-/-/-/-/-/-/-/-/-/-/-/-/-/-/-/-	51	21	Zjn_sc00004.1.g02200.1.sm.mkhc/Zjn_sc00162.1.g00120.1.am.mk/Zjn_sc00097.1.g00910.1.am.mkhc/Zjn_sc00049.1.g01830.1.sm.mkhc/Zjn_sc00018.1.g02910.1.am.mk/Zjn_sc00502.1.g00010.1.am.mk/Zjn_sc00008.1.g06850.1.sm.mkhc/Zjn_sc00038.1.g01040.1.am.mk/Zjn_sc00144.1.g00620.1.am.mkhc/Zjn_sc00029.1.g02580.1.sm.mkhc/Zjn_sc00018.1.g06250.1.sm.mkhc/Zjn_sc00023.1.g02230.1.am.mkhc/novel.665/Zjn_sc00037.1.g00440.1.am…	30	Zjn_sc00001.1.g01360.1.sm.mkhc/Zjn_sc00060.1.g00750.1.sm.mkhc/Zjn_sc00002.1.g06090.1.am.mk/Zjn_sc00036.1.g00170.1.sm.mkhc/Zjn_sc00008.1.g04910.1.sm.mkhc/Zjn_sc00018.1.g02060.1.sm.mkhc/Zjn_sc00019.1.g00120.1.sm.mkhc/Zjn_sc00012.1.g00230.1.sm.mkhc/Zjn_sc00008.1.g11830.1.am.mkhc/Zjn_sc00065.1.g02340.1.sm.mkhc/Zjn_sc00004.1.g10020.1.sm.mkhc/Zjn_sc00023.1.g02820.1.sm.mkhc/Zjn_sc00005.1.g01290.1.am.mk/…
BP	GO:0051716	cellular response to stimulus	111/3918	212/7807	0.283777	0.895941	Zjn_sc00129.1.g00790.1.sm.mk/Zjn_sc00129.1.g00300.1.sm.mkhc/Zjn_sc00003.1.g02650.1.sm.mkhc/Zjn_sc00028.1.g04040.1.am.mkhc/Zjn_sc00092.1.g01970.1.am.mkhc/Zjn_sc00071.1.g01040.1.sm.mkhc/novel.1015/Zjn_sc00042.1.g00630.1.am.mkhc/Zjn_sc00038.1.g00040.1.sm.mk/Zjn_sc00003.1.g13960.1.sm.mkhc/Zjn_sc00086.1.g02660.1.am.mkhc/Zjn_sc00023.1.g02440.1.am.mkhc/Zjn_sc00008.1.g04010.1.sm.mkhc/Zjn_sc00148.1.g00540…	-/-/-/-/-/-/-/-/-/-/-/-/-/-/-/-/-/-/-/-/-/-/-/-/-/-/-/-/-/-/-/-/-/-/-/-/-/-/-/-/-/-/-/-/-/-/-/-/-/-/-/-/-/-/-/-/-/-/-/-/-/-/-/-/-/-/-/-/-/-/-/-/-/-/-/-/-/-/-/-/-/-/-/-/-/-/-/-/-/-/-/-/-/-/-/-/-/-/-/-/-/-/-/-/-/-/-/-/-/-/-	111	57	Zjn_sc00129.1.g00790.1.sm.mk/Zjn_sc00028.1.g04040.1.am.mkhc/Zjn_sc00092.1.g01970.1.am.mkhc/Zjn_sc00023.1.g00900.1.sm.mkhc/Zjn_sc00001.1.g00140.1.sm.mkhc/Zjn_sc00056.1.g01820.1.sm.mkhc/Zjn_sc00009.1.g11290.1.sm.mkhc/Zjn_sc00039.1.g03710.1.sm.mkhc/Zjn_sc00031.1.g00660.1.sm.mk/Zjn_sc00031.1.g00830.1.sm.mkhc/Zjn_sc00003.1.g00770.1.am.mk/Zjn_sc00058.1.g01990.1.am.mk/Zjn_sc00105.1.g01730.1.am.mk/Zjn_sc…	54	Zjn_sc00129.1.g00300.1.sm.mkhc/Zjn_sc00003.1.g02650.1.sm.mkhc/Zjn_sc00071.1.g01040.1.sm.mkhc/novel.1015/Zjn_sc00042.1.g00630.1.am.mkhc/Zjn_sc00038.1.g00040.1.sm.mk/Zjn_sc00003.1.g13960.1.sm.mkhc/Zjn_sc00086.1.g02660.1.am.mkhc/Zjn_sc00023.1.g02440.1.am.mkhc/Zjn_sc00008.1.g04010.1.sm.mkhc/Zjn_sc00148.1.g00540.1.sm.mkhc/Zjn_sc00017.1.g03345.1.br/Zjn_sc00088.1.g02340.1.am.mkhc/novel.567/Zjn_sc00039.1…
BP	GO:0042592	homeostatic process	53/3918	99/7807	0.284582	0.895941	Zjn_sc00001.1.g08900.1.sm.mkhc/Zjn_sc00134.1.g00290.1.sm.mk/Zjn_sc00007.1.g03280.1.sm.mkhc/Zjn_sc00057.1.g00090.1.am.mkhc/Zjn_sc00140.1.g00500.1.am.mkhc/Zjn_sc00056.1.g03170.1.am.mkhc/Zjn_sc00101.1.g00880.1.am.mkhc/novel.1015/Zjn_sc00038.1.g01530.1.am.mk/Zjn_sc00005.1.g00420.1.sm.mk/Zjn_sc00028.1.g00900.1.sm.mk/Zjn_sc00004.1.g02850.1.am.mkhc/Zjn_sc00056.1.g01900.1.am.mkhc/Zjn_sc00043.1.g04890.1.a…	-/-/-/-/-/-/-/-/-/-/-/-/-/-/-/-/-/-/-/-/-/-/-/-/-/-/-/-/-/-/-/-/-/-/-/-/-/-/-/-/-/-/-/-/-/-/-/-/-/-/-/-/-	53	25	Zjn_sc00134.1.g00290.1.sm.mk/Zjn_sc00007.1.g03280.1.sm.mkhc/Zjn_sc00004.1.g02850.1.am.mkhc/Zjn_sc00038.1.g01500.1.am.mk/Zjn_sc00155.1.g00050.1.sm.mkhc/Zjn_sc00004.1.g13430.1.am.mk/Zjn_sc00022.1.g07180.1.sm.mkhc/Zjn_sc00020.1.g00530.1.am.mk/Zjn_sc00001.1.g10260.1.am.mk/Zjn_sc00015.1.g00760.1.sm.mkhc/Zjn_sc00016.1.g02600.1.sm.mkhc/Zjn_sc00030.1.g02160.1.sm.mkhc/Zjn_sc00039.1.g01480.1.sm.mkhc/Zjn_sc…	28	Zjn_sc00001.1.g08900.1.sm.mkhc/Zjn_sc00057.1.g00090.1.am.mkhc/Zjn_sc00140.1.g00500.1.am.mkhc/Zjn_sc00056.1.g03170.1.am.mkhc/Zjn_sc00101.1.g00880.1.am.mkhc/novel.1015/Zjn_sc00038.1.g01530.1.am.mk/Zjn_sc00005.1.g00420.1.sm.mk/Zjn_sc00028.1.g00900.1.sm.mk/Zjn_sc00056.1.g01900.1.am.mkhc/Zjn_sc00043.1.g04890.1.am.mk/Zjn_sc00060.1.g00740.1.am.mkhc/Zjn_sc00033.1.g02120.1.am.mkhc/Zjn_sc00038.1.g01540.1.a…
BP	GO:0005996	monosaccharide metabolic process	15/3918	26/7807	0.284723	0.895941	Zjn_sc00010.1.g01430.1.sm.mk/Zjn_sc00002.1.g07580.1.sm.mkhc/Zjn_sc00003.1.g02280.1.sm.mkhc/Zjn_sc00002.1.g07640.1.sm.mkhc/Zjn_sc00042.1.g01720.1.sm.mkhc/Zjn_sc00024.1.g01550.1.sm.mkhc/Zjn_sc00094.1.g00150.1.sm.mkhc/Zjn_sc00002.1.g02580.1.am.mk/Zjn_sc00067.1.g00320.1.sm.mkhc/Zjn_sc00028.1.g03200.1.sm.mkhc/Zjn_sc00018.1.g03140.1.sm.mkhc/Zjn_sc00030.1.g03130.1.am.mkhc/Zjn_sc00040.1.g03430.1.sm.mkhc/…	-/-/-/-/-/-/-/-/-/-/-/-/-/-/-	15	6	Zjn_sc00010.1.g01430.1.sm.mk/Zjn_sc00003.1.g02280.1.sm.mkhc/Zjn_sc00002.1.g02580.1.am.mk/Zjn_sc00067.1.g00320.1.sm.mkhc/Zjn_sc00040.1.g03430.1.sm.mkhc/Zjn_sc00076.1.g00240.1.sm.mk	9	Zjn_sc00002.1.g07580.1.sm.mkhc/Zjn_sc00002.1.g07640.1.sm.mkhc/Zjn_sc00042.1.g01720.1.sm.mkhc/Zjn_sc00024.1.g01550.1.sm.mkhc/Zjn_sc00094.1.g00150.1.sm.mkhc/Zjn_sc00028.1.g03200.1.sm.mkhc/Zjn_sc00018.1.g03140.1.sm.mkhc/Zjn_sc00030.1.g03130.1.am.mkhc/Zjn_sc00006.1.g00290.1.am.mkhc
BP	GO:0019362	pyridine nucleotide metabolic process	38/3918	70/7807	0.284837	0.895941	Zjn_sc00011.1.g07150.1.sm.mkhc/Zjn_sc00140.1.g00250.1.am.mkhc/Zjn_sc00033.1.g01740.1.am.mkhc/Zjn_sc00022.1.g01850.1.am.mkhc/Zjn_sc00008.1.g05620.1.sm.mk/Zjn_sc00006.1.g03270.1.sm.mkhc/Zjn_sc00049.1.g00720.1.sm.mkhc/Zjn_sc00048.1.g01380.1.sm.mkhc/Zjn_sc00045.1.g03290.1.sm.mkhc/Zjn_sc00035.1.g01970.1.am.mkhc/Zjn_sc00031.1.g02050.1.am.mkhc/Zjn_sc00028.1.g02640.1.sm.mkhc/Zjn_sc00218.1.g00110.1.am.mkh…	-/-/-/-/-/-/-/-/-/-/-/-/-/-/-/-/-/-/-/-/-/-/-/-/-/-/-/-/-/-/-/-/-/-/-/-/-/-	38	11	Zjn_sc00008.1.g05620.1.sm.mk/Zjn_sc00045.1.g03290.1.sm.mkhc/Zjn_sc00035.1.g01970.1.am.mkhc/Zjn_sc00218.1.g00110.1.am.mkhc/Zjn_sc00054.1.g01010.1.am.mk/Zjn_sc00131.1.g00190.1.sm.mkhc/Zjn_sc00034.1.g01730.1.am.mkhc/Zjn_sc00040.1.g02550.1.am.mk/Zjn_sc00067.1.g01460.1.sm.mkhc/Zjn_sc00009.1.g00720.1.sm.mkhc/Zjn_sc00005.1.g03630.1.sm.mkhc	27	Zjn_sc00011.1.g07150.1.sm.mkhc/Zjn_sc00140.1.g00250.1.am.mkhc/Zjn_sc00033.1.g01740.1.am.mkhc/Zjn_sc00022.1.g01850.1.am.mkhc/Zjn_sc00006.1.g03270.1.sm.mkhc/Zjn_sc00049.1.g00720.1.sm.mkhc/Zjn_sc00048.1.g01380.1.sm.mkhc/Zjn_sc00031.1.g02050.1.am.mkhc/Zjn_sc00028.1.g02640.1.sm.mkhc/Zjn_sc00109.1.g00040.1.am.mkhc/Zjn_sc00059.1.g00980.1.am.mkhc/Zjn_sc00030.1.g02750.1.sm.mkhc/Zjn_sc00006.1.g06940.1.am.m…
BP	GO:0046496	nicotinamide nucleotide metabolic process	38/3918	70/7807	0.284837	0.895941	Zjn_sc00011.1.g07150.1.sm.mkhc/Zjn_sc00140.1.g00250.1.am.mkhc/Zjn_sc00033.1.g01740.1.am.mkhc/Zjn_sc00022.1.g01850.1.am.mkhc/Zjn_sc00008.1.g05620.1.sm.mk/Zjn_sc00006.1.g03270.1.sm.mkhc/Zjn_sc00049.1.g00720.1.sm.mkhc/Zjn_sc00048.1.g01380.1.sm.mkhc/Zjn_sc00045.1.g03290.1.sm.mkhc/Zjn_sc00035.1.g01970.1.am.mkhc/Zjn_sc00031.1.g02050.1.am.mkhc/Zjn_sc00028.1.g02640.1.sm.mkhc/Zjn_sc00218.1.g00110.1.am.mkh…	-/-/-/-/-/-/-/-/-/-/-/-/-/-/-/-/-/-/-/-/-/-/-/-/-/-/-/-/-/-/-/-/-/-/-/-/-/-	38	11	Zjn_sc00008.1.g05620.1.sm.mk/Zjn_sc00045.1.g03290.1.sm.mkhc/Zjn_sc00035.1.g01970.1.am.mkhc/Zjn_sc00218.1.g00110.1.am.mkhc/Zjn_sc00054.1.g01010.1.am.mk/Zjn_sc00131.1.g00190.1.sm.mkhc/Zjn_sc00034.1.g01730.1.am.mkhc/Zjn_sc00040.1.g02550.1.am.mk/Zjn_sc00067.1.g01460.1.sm.mkhc/Zjn_sc00009.1.g00720.1.sm.mkhc/Zjn_sc00005.1.g03630.1.sm.mkhc	27	Zjn_sc00011.1.g07150.1.sm.mkhc/Zjn_sc00140.1.g00250.1.am.mkhc/Zjn_sc00033.1.g01740.1.am.mkhc/Zjn_sc00022.1.g01850.1.am.mkhc/Zjn_sc00006.1.g03270.1.sm.mkhc/Zjn_sc00049.1.g00720.1.sm.mkhc/Zjn_sc00048.1.g01380.1.sm.mkhc/Zjn_sc00031.1.g02050.1.am.mkhc/Zjn_sc00028.1.g02640.1.sm.mkhc/Zjn_sc00109.1.g00040.1.am.mkhc/Zjn_sc00059.1.g00980.1.am.mkhc/Zjn_sc00030.1.g02750.1.sm.mkhc/Zjn_sc00006.1.g06940.1.am.m…
BP	GO:0048193	Golgi vesicle transport	16/3918	28/7807	0.292226	0.896944	Zjn_sc00002.1.g10840.1.sm.mkhc/Zjn_sc00031.1.g01890.1.sm.mk/Zjn_sc00101.1.g00310.1.sm.mkhc/Zjn_sc00057.1.g00680.1.sm.mkhc/Zjn_sc00058.1.g03340.1.sm.mkhc/Zjn_sc00061.1.g00420.1.sm.mkhc/Zjn_sc00003.1.g07690.1.am.mkhc/Zjn_sc00014.1.g01820.1.sm.mkhc/Zjn_sc00062.1.g00080.1.sm.mkhc/Zjn_sc00001.1.g00390.1.cf.mkhc/Zjn_sc00002.1.g09700.1.am.mkhc/Zjn_sc03704.1.g00010.1.cf.mkhc/Zjn_sc00057.1.g01970.1.sm.mkh…	-/-/-/-/-/-/-/-/-/-/-/-/-/-/-/-	16	12	Zjn_sc00031.1.g01890.1.sm.mk/Zjn_sc00057.1.g00680.1.sm.mkhc/Zjn_sc00058.1.g03340.1.sm.mkhc/Zjn_sc00061.1.g00420.1.sm.mkhc/Zjn_sc00003.1.g07690.1.am.mkhc/Zjn_sc00014.1.g01820.1.sm.mkhc/Zjn_sc00062.1.g00080.1.sm.mkhc/Zjn_sc00001.1.g00390.1.cf.mkhc/Zjn_sc00002.1.g09700.1.am.mkhc/Zjn_sc03704.1.g00010.1.cf.mkhc/Zjn_sc00057.1.g01970.1.sm.mkhc/Zjn_sc00013.1.g03970.1.sm.mk	4	Zjn_sc00002.1.g10840.1.sm.mkhc/Zjn_sc00101.1.g00310.1.sm.mkhc/Zjn_sc00163.1.g00170.1.sm.mkhc/Zjn_sc00009.1.g00570.1.sm.mkhc
BP	GO:0030001	metal ion transport	76/3918	144/7807	0.293388	0.896944	Zjn_sc00001.1.g01360.1.sm.mkhc/Zjn_sc00003.1.g12130.1.sm.mkhc/Zjn_sc00005.1.g02170.1.sm.mk/Zjn_sc00032.1.g02050.1.sm.mkhc/Zjn_sc00017.1.g04160.1.sm.mkhc/Zjn_sc00044.1.g02340.1.am.mk/Zjn_sc00060.1.g00750.1.sm.mkhc/Zjn_sc00162.1.g00120.1.am.mk/Zjn_sc00068.1.g02330.1.am.mkhc/Zjn_sc00034.1.g05570.1.sm.mkhc/Zjn_sc00102.1.g01080.1.am.mkhc/Zjn_sc00003.1.g00740.1.sm.mkhc/Zjn_sc00003.1.g10780.1.sm.mkhc/Zj…	-/-/-/-/-/-/-/-/-/-/-/-/-/-/-/-/-/-/-/-/-/-/-/-/-/-/-/-/-/-/-/-/-/-/-/-/-/-/-/-/-/-/-/-/-/-/-/-/-/-/-/-/-/-/-/-/-/-/-/-/-/-/-/-/-/-/-/-/-/-/-/-/-/-/-/-	76	32	Zjn_sc00032.1.g02050.1.sm.mkhc/Zjn_sc00044.1.g02340.1.am.mk/Zjn_sc00162.1.g00120.1.am.mk/Zjn_sc00068.1.g02330.1.am.mkhc/Zjn_sc00102.1.g01080.1.am.mkhc/Zjn_sc00108.1.g00580.1.sm.mkhc/Zjn_sc00103.1.g00470.1.am.mk/Zjn_sc00018.1.g05790.1.sm.mk/novel.577/Zjn_sc00028.1.g02740.1.am.mk/Zjn_sc00018.1.g02910.1.am.mk/Zjn_sc00038.1.g01040.1.am.mk/Zjn_sc00008.1.g01410.1.am.mkhc/Zjn_sc00153.1.g00170.1.sm.mkhc/…	44	Zjn_sc00001.1.g01360.1.sm.mkhc/Zjn_sc00003.1.g12130.1.sm.mkhc/Zjn_sc00005.1.g02170.1.sm.mk/Zjn_sc00017.1.g04160.1.sm.mkhc/Zjn_sc00060.1.g00750.1.sm.mkhc/Zjn_sc00034.1.g05570.1.sm.mkhc/Zjn_sc00003.1.g00740.1.sm.mkhc/Zjn_sc00003.1.g10780.1.sm.mkhc/Zjn_sc00002.1.g01690.1.sm.mkhc/Zjn_sc00045.1.g01480.1.sm.mkhc/Zjn_sc00229.1.g00030.1.am.mk/Zjn_sc00008.1.g04910.1.sm.mkhc/Zjn_sc00018.1.g02060.1.sm.mkhc/…
BP	GO:0031123	RNA 3'-end processing	8/3918	13/7807	0.295055	0.896944	Zjn_sc00008.1.g07220.1.am.mkhc/Zjn_sc00075.1.g00180.1.sm.mkhc/Zjn_sc00210.1.g00040.1.am.mk/Zjn_sc00027.1.g04910.1.sm.mkhc/Zjn_sc00047.1.g02500.1.sm.mkhc/Zjn_sc00004.1.g13820.1.sm.mkhc/Zjn_sc00031.1.g02350.1.sm.mkhc/Zjn_sc00002.1.g03670.1.sm.mkhc	-/-/-/-/-/-/-/-	8	2	Zjn_sc00210.1.g00040.1.am.mk/Zjn_sc00002.1.g03670.1.sm.mkhc	6	Zjn_sc00008.1.g07220.1.am.mkhc/Zjn_sc00075.1.g00180.1.sm.mkhc/Zjn_sc00027.1.g04910.1.sm.mkhc/Zjn_sc00047.1.g02500.1.sm.mkhc/Zjn_sc00004.1.g13820.1.sm.mkhc/Zjn_sc00031.1.g02350.1.sm.mkhc
BP	GO:0019439	aromatic compound catabolic process	17/3918	30/7807	0.299059	0.896944	Zjn_sc00008.1.g05960.1.sm.mkhc/Zjn_sc00060.1.g01330.1.am.mkhc/Zjn_sc00069.1.g02140.1.sm.mkhc/Zjn_sc00045.1.g02270.1.sm.mkhc/Zjn_sc00097.1.g01430.1.sm.mk/Zjn_sc00011.1.g01560.1.sm.mk/Zjn_sc00108.1.g00190.1.sm.mkhc/Zjn_sc00067.1.g01080.1.sm.mkhc/Zjn_sc00037.1.g03720.1.sm.mkhc/Zjn_sc00023.1.g04970.1.sm.mkhc/Zjn_sc00020.1.g06030.1.sm.mkhc/Zjn_sc00086.1.g02510.1.sm.mkhc/Zjn_sc00029.1.g03970.1.am.mk/Zj…	-/-/-/-/-/-/-/-/-/-/-/-/-/-/-/-/-	17	9	Zjn_sc00097.1.g01430.1.sm.mk/Zjn_sc00108.1.g00190.1.sm.mkhc/Zjn_sc00067.1.g01080.1.sm.mkhc/Zjn_sc00037.1.g03720.1.sm.mkhc/Zjn_sc00023.1.g04970.1.sm.mkhc/Zjn_sc00020.1.g06030.1.sm.mkhc/Zjn_sc00029.1.g03970.1.am.mk/Zjn_sc00004.1.g12070.1.sm.mkhc/Zjn_sc00967.1.g00010.1.am.mk	8	Zjn_sc00008.1.g05960.1.sm.mkhc/Zjn_sc00060.1.g01330.1.am.mkhc/Zjn_sc00069.1.g02140.1.sm.mkhc/Zjn_sc00045.1.g02270.1.sm.mkhc/Zjn_sc00011.1.g01560.1.sm.mk/Zjn_sc00086.1.g02510.1.sm.mkhc/Zjn_sc00001.1.g09540.1.sm.mkhc/Zjn_sc00056.1.g02300.1.am.mk
BP	GO:1901361	organic cyclic compound catabolic process	17/3918	30/7807	0.299059	0.896944	Zjn_sc00008.1.g05960.1.sm.mkhc/Zjn_sc00060.1.g01330.1.am.mkhc/Zjn_sc00069.1.g02140.1.sm.mkhc/Zjn_sc00045.1.g02270.1.sm.mkhc/Zjn_sc00097.1.g01430.1.sm.mk/Zjn_sc00011.1.g01560.1.sm.mk/Zjn_sc00108.1.g00190.1.sm.mkhc/Zjn_sc00067.1.g01080.1.sm.mkhc/Zjn_sc00037.1.g03720.1.sm.mkhc/Zjn_sc00023.1.g04970.1.sm.mkhc/Zjn_sc00020.1.g06030.1.sm.mkhc/Zjn_sc00086.1.g02510.1.sm.mkhc/Zjn_sc00029.1.g03970.1.am.mk/Zj…	-/-/-/-/-/-/-/-/-/-/-/-/-/-/-/-/-	17	9	Zjn_sc00097.1.g01430.1.sm.mk/Zjn_sc00108.1.g00190.1.sm.mkhc/Zjn_sc00067.1.g01080.1.sm.mkhc/Zjn_sc00037.1.g03720.1.sm.mkhc/Zjn_sc00023.1.g04970.1.sm.mkhc/Zjn_sc00020.1.g06030.1.sm.mkhc/Zjn_sc00029.1.g03970.1.am.mk/Zjn_sc00004.1.g12070.1.sm.mkhc/Zjn_sc00967.1.g00010.1.am.mk	8	Zjn_sc00008.1.g05960.1.sm.mkhc/Zjn_sc00060.1.g01330.1.am.mkhc/Zjn_sc00069.1.g02140.1.sm.mkhc/Zjn_sc00045.1.g02270.1.sm.mkhc/Zjn_sc00011.1.g01560.1.sm.mk/Zjn_sc00086.1.g02510.1.sm.mkhc/Zjn_sc00001.1.g09540.1.sm.mkhc/Zjn_sc00056.1.g02300.1.am.mk
BP	GO:0003333	amino acid transmembrane transport	18/3918	32/7807	0.305317	0.896944	Zjn_sc00007.1.g07860.1.sm.mk/Zjn_sc00105.1.g00620.1.sm.mkhc/Zjn_sc00088.1.g00690.1.am.mkhc/Zjn_sc00036.1.g02810.1.am.mk/Zjn_sc00009.1.g01250.1.sm.mk/Zjn_sc00127.1.g00340.1.am.mk/Zjn_sc00065.1.g00600.1.sm.mkhc/Zjn_sc00009.1.g01260.1.am.mkhc/Zjn_sc00002.1.g00270.1.sm.mk/Zjn_sc00071.1.g03010.1.am.mkhc/Zjn_sc00018.1.g00370.1.am.mk/Zjn_sc00002.1.g00250.1.am.mk/Zjn_sc00007.1.g10400.1.sm.mkhc/Zjn_sc0003…	-/-/-/-/-/-/-/-/-/-/-/-/-/-/-/-/-/-	18	6	Zjn_sc00009.1.g01260.1.am.mkhc/Zjn_sc00018.1.g00370.1.am.mk/Zjn_sc00030.1.g00800.1.am.mk/Zjn_sc00037.1.g00590.1.sm.mkhc/Zjn_sc00067.1.g01100.1.am.mk/Zjn_sc00022.1.g04270.1.sm.mk	12	Zjn_sc00007.1.g07860.1.sm.mk/Zjn_sc00105.1.g00620.1.sm.mkhc/Zjn_sc00088.1.g00690.1.am.mkhc/Zjn_sc00036.1.g02810.1.am.mk/Zjn_sc00009.1.g01250.1.sm.mk/Zjn_sc00127.1.g00340.1.am.mk/Zjn_sc00065.1.g00600.1.sm.mkhc/Zjn_sc00002.1.g00270.1.sm.mk/Zjn_sc00071.1.g03010.1.am.mkhc/Zjn_sc00002.1.g00250.1.am.mk/Zjn_sc00007.1.g10400.1.sm.mkhc/Zjn_sc00043.1.g03810.1.am.mk
BP	GO:0005992	trehalose biosynthetic process	18/3918	32/7807	0.305317	0.896944	Zjn_sc00153.1.g00060.1.sm.mkhc/Zjn_sc00022.1.g06400.1.sm.mkhc/Zjn_sc00007.1.g10110.1.sm.mkhc/Zjn_sc00029.1.g04890.1.am.mkhc/Zjn_sc00027.1.g04330.1.sm.mkhc/Zjn_sc00091.1.g00600.1.sm.mkhc/Zjn_sc00018.1.g06690.1.sm.mkhc/Zjn_sc00010.1.g00250.1.sm.mkhc/Zjn_sc00002.1.g09770.1.sm.mkhc/Zjn_sc00039.1.g04850.1.sm.mkhc/Zjn_sc00012.1.g03920.1.sm.mkhc/Zjn_sc00029.1.g05960.1.sm.mkhc/Zjn_sc00039.1.g04040.1.sm.m…	-/-/-/-/-/-/-/-/-/-/-/-/-/-/-/-/-/-	18	4	Zjn_sc00027.1.g04320.1.sm.mkhc/Zjn_sc00007.1.g04430.1.am.mk/Zjn_sc00044.1.g02260.1.sm.mkhc/Zjn_sc00015.1.g00610.1.sm.mkhc	14	Zjn_sc00153.1.g00060.1.sm.mkhc/Zjn_sc00022.1.g06400.1.sm.mkhc/Zjn_sc00007.1.g10110.1.sm.mkhc/Zjn_sc00029.1.g04890.1.am.mkhc/Zjn_sc00027.1.g04330.1.sm.mkhc/Zjn_sc00091.1.g00600.1.sm.mkhc/Zjn_sc00018.1.g06690.1.sm.mkhc/Zjn_sc00010.1.g00250.1.sm.mkhc/Zjn_sc00002.1.g09770.1.sm.mkhc/Zjn_sc00039.1.g04850.1.sm.mkhc/Zjn_sc00012.1.g03920.1.sm.mkhc/Zjn_sc00029.1.g05960.1.sm.mkhc/Zjn_sc00039.1.g04040.1.sm.m…
BP	GO:0006865	amino acid transport	18/3918	32/7807	0.305317	0.896944	Zjn_sc00007.1.g07860.1.sm.mk/Zjn_sc00105.1.g00620.1.sm.mkhc/Zjn_sc00088.1.g00690.1.am.mkhc/Zjn_sc00036.1.g02810.1.am.mk/Zjn_sc00009.1.g01250.1.sm.mk/Zjn_sc00127.1.g00340.1.am.mk/Zjn_sc00065.1.g00600.1.sm.mkhc/Zjn_sc00009.1.g01260.1.am.mkhc/Zjn_sc00002.1.g00270.1.sm.mk/Zjn_sc00071.1.g03010.1.am.mkhc/Zjn_sc00018.1.g00370.1.am.mk/Zjn_sc00002.1.g00250.1.am.mk/Zjn_sc00007.1.g10400.1.sm.mkhc/Zjn_sc0003…	-/-/-/-/-/-/-/-/-/-/-/-/-/-/-/-/-/-	18	6	Zjn_sc00009.1.g01260.1.am.mkhc/Zjn_sc00018.1.g00370.1.am.mk/Zjn_sc00030.1.g00800.1.am.mk/Zjn_sc00037.1.g00590.1.sm.mkhc/Zjn_sc00067.1.g01100.1.am.mk/Zjn_sc00022.1.g04270.1.sm.mk	12	Zjn_sc00007.1.g07860.1.sm.mk/Zjn_sc00105.1.g00620.1.sm.mkhc/Zjn_sc00088.1.g00690.1.am.mkhc/Zjn_sc00036.1.g02810.1.am.mk/Zjn_sc00009.1.g01250.1.sm.mk/Zjn_sc00127.1.g00340.1.am.mk/Zjn_sc00065.1.g00600.1.sm.mkhc/Zjn_sc00002.1.g00270.1.sm.mk/Zjn_sc00071.1.g03010.1.am.mkhc/Zjn_sc00002.1.g00250.1.am.mk/Zjn_sc00007.1.g10400.1.sm.mkhc/Zjn_sc00043.1.g03810.1.am.mk
BP	GO:0098656	anion transmembrane transport	18/3918	32/7807	0.305317	0.896944	Zjn_sc00007.1.g07860.1.sm.mk/Zjn_sc00105.1.g00620.1.sm.mkhc/Zjn_sc00088.1.g00690.1.am.mkhc/Zjn_sc00036.1.g02810.1.am.mk/Zjn_sc00009.1.g01250.1.sm.mk/Zjn_sc00127.1.g00340.1.am.mk/Zjn_sc00065.1.g00600.1.sm.mkhc/Zjn_sc00009.1.g01260.1.am.mkhc/Zjn_sc00002.1.g00270.1.sm.mk/Zjn_sc00071.1.g03010.1.am.mkhc/Zjn_sc00018.1.g00370.1.am.mk/Zjn_sc00002.1.g00250.1.am.mk/Zjn_sc00007.1.g10400.1.sm.mkhc/Zjn_sc0003…	-/-/-/-/-/-/-/-/-/-/-/-/-/-/-/-/-/-	18	6	Zjn_sc00009.1.g01260.1.am.mkhc/Zjn_sc00018.1.g00370.1.am.mk/Zjn_sc00030.1.g00800.1.am.mk/Zjn_sc00037.1.g00590.1.sm.mkhc/Zjn_sc00067.1.g01100.1.am.mk/Zjn_sc00022.1.g04270.1.sm.mk	12	Zjn_sc00007.1.g07860.1.sm.mk/Zjn_sc00105.1.g00620.1.sm.mkhc/Zjn_sc00088.1.g00690.1.am.mkhc/Zjn_sc00036.1.g02810.1.am.mk/Zjn_sc00009.1.g01250.1.sm.mk/Zjn_sc00127.1.g00340.1.am.mk/Zjn_sc00065.1.g00600.1.sm.mkhc/Zjn_sc00002.1.g00270.1.sm.mk/Zjn_sc00071.1.g03010.1.am.mkhc/Zjn_sc00002.1.g00250.1.am.mk/Zjn_sc00007.1.g10400.1.sm.mkhc/Zjn_sc00043.1.g03810.1.am.mk
BP	GO:1903825	organic acid transmembrane transport	18/3918	32/7807	0.305317	0.896944	Zjn_sc00007.1.g07860.1.sm.mk/Zjn_sc00105.1.g00620.1.sm.mkhc/Zjn_sc00088.1.g00690.1.am.mkhc/Zjn_sc00036.1.g02810.1.am.mk/Zjn_sc00009.1.g01250.1.sm.mk/Zjn_sc00127.1.g00340.1.am.mk/Zjn_sc00065.1.g00600.1.sm.mkhc/Zjn_sc00009.1.g01260.1.am.mkhc/Zjn_sc00002.1.g00270.1.sm.mk/Zjn_sc00071.1.g03010.1.am.mkhc/Zjn_sc00018.1.g00370.1.am.mk/Zjn_sc00002.1.g00250.1.am.mk/Zjn_sc00007.1.g10400.1.sm.mkhc/Zjn_sc0003…	-/-/-/-/-/-/-/-/-/-/-/-/-/-/-/-/-/-	18	6	Zjn_sc00009.1.g01260.1.am.mkhc/Zjn_sc00018.1.g00370.1.am.mk/Zjn_sc00030.1.g00800.1.am.mk/Zjn_sc00037.1.g00590.1.sm.mkhc/Zjn_sc00067.1.g01100.1.am.mk/Zjn_sc00022.1.g04270.1.sm.mk	12	Zjn_sc00007.1.g07860.1.sm.mk/Zjn_sc00105.1.g00620.1.sm.mkhc/Zjn_sc00088.1.g00690.1.am.mkhc/Zjn_sc00036.1.g02810.1.am.mk/Zjn_sc00009.1.g01250.1.sm.mk/Zjn_sc00127.1.g00340.1.am.mk/Zjn_sc00065.1.g00600.1.sm.mkhc/Zjn_sc00002.1.g00270.1.sm.mk/Zjn_sc00071.1.g03010.1.am.mkhc/Zjn_sc00002.1.g00250.1.am.mk/Zjn_sc00007.1.g10400.1.sm.mkhc/Zjn_sc00043.1.g03810.1.am.mk
BP	GO:1905039	carboxylic acid transmembrane transport	18/3918	32/7807	0.305317	0.896944	Zjn_sc00007.1.g07860.1.sm.mk/Zjn_sc00105.1.g00620.1.sm.mkhc/Zjn_sc00088.1.g00690.1.am.mkhc/Zjn_sc00036.1.g02810.1.am.mk/Zjn_sc00009.1.g01250.1.sm.mk/Zjn_sc00127.1.g00340.1.am.mk/Zjn_sc00065.1.g00600.1.sm.mkhc/Zjn_sc00009.1.g01260.1.am.mkhc/Zjn_sc00002.1.g00270.1.sm.mk/Zjn_sc00071.1.g03010.1.am.mkhc/Zjn_sc00018.1.g00370.1.am.mk/Zjn_sc00002.1.g00250.1.am.mk/Zjn_sc00007.1.g10400.1.sm.mkhc/Zjn_sc0003…	-/-/-/-/-/-/-/-/-/-/-/-/-/-/-/-/-/-	18	6	Zjn_sc00009.1.g01260.1.am.mkhc/Zjn_sc00018.1.g00370.1.am.mk/Zjn_sc00030.1.g00800.1.am.mk/Zjn_sc00037.1.g00590.1.sm.mkhc/Zjn_sc00067.1.g01100.1.am.mk/Zjn_sc00022.1.g04270.1.sm.mk	12	Zjn_sc00007.1.g07860.1.sm.mk/Zjn_sc00105.1.g00620.1.sm.mkhc/Zjn_sc00088.1.g00690.1.am.mkhc/Zjn_sc00036.1.g02810.1.am.mk/Zjn_sc00009.1.g01250.1.sm.mk/Zjn_sc00127.1.g00340.1.am.mk/Zjn_sc00065.1.g00600.1.sm.mkhc/Zjn_sc00002.1.g00270.1.sm.mk/Zjn_sc00071.1.g03010.1.am.mkhc/Zjn_sc00002.1.g00250.1.am.mk/Zjn_sc00007.1.g10400.1.sm.mkhc/Zjn_sc00043.1.g03810.1.am.mk
BP	GO:0046474	glycerophospholipid biosynthetic process	9/3918	15/7807	0.308572	0.896944	Zjn_sc00012.1.g02190.1.sm.mkhc/Zjn_sc00043.1.g00480.1.sm.mk/Zjn_sc00022.1.g05020.1.sm.mkhc/Zjn_sc00094.1.g00990.1.sm.mk/Zjn_sc00006.1.g07450.1.am.mk/Zjn_sc00003.1.g13710.1.am.mkhc/Zjn_sc00002.1.g15860.1.sm.mkhc/Zjn_sc00088.1.g02220.1.am.mkhc/Zjn_sc00038.1.g01435.1.br	-/-/-/-/-/-/-/-/-	9	4	Zjn_sc00043.1.g00480.1.sm.mk/Zjn_sc00094.1.g00990.1.sm.mk/Zjn_sc00006.1.g07450.1.am.mk/Zjn_sc00038.1.g01435.1.br	5	Zjn_sc00012.1.g02190.1.sm.mkhc/Zjn_sc00022.1.g05020.1.sm.mkhc/Zjn_sc00003.1.g13710.1.am.mkhc/Zjn_sc00002.1.g15860.1.sm.mkhc/Zjn_sc00088.1.g02220.1.am.mkhc
BP	GO:0034660	ncRNA metabolic process	66/3918	125/7807	0.308955	0.896944	Zjn_sc00073.1.g00230.1.sm.mkhc/Zjn_sc00184.1.g00250.1.am.mkhc/Zjn_sc00014.1.g08080.1.am.mk/Zjn_sc00135.1.g00670.1.am.mkhc/Zjn_sc00028.1.g00110.1.am.mkhc/Zjn_sc00030.1.g03350.1.sm.mkhc/Zjn_sc00015.1.g06860.1.am.mkhc/Zjn_sc00027.1.g01570.1.sm.mkhc/Zjn_sc00002.1.g10720.1.sm.mkhc/Zjn_sc00003.1.g05150.1.sm.mkhc/Zjn_sc00149.1.g00330.1.sm.mkhc/Zjn_sc00078.1.g03610.1.sm.mkhc/Zjn_sc00005.1.g07390.1.am.mkh…	-/-/-/-/-/-/-/-/-/-/-/-/-/-/-/-/-/-/-/-/-/-/-/-/-/-/-/-/-/-/-/-/-/-/-/-/-/-/-/-/-/-/-/-/-/-/-/-/-/-/-/-/-/-/-/-/-/-/-/-/-/-/-/-/-/-	66	52	Zjn_sc00073.1.g00230.1.sm.mkhc/Zjn_sc00184.1.g00250.1.am.mkhc/Zjn_sc00030.1.g03350.1.sm.mkhc/Zjn_sc00015.1.g06860.1.am.mkhc/Zjn_sc00027.1.g01570.1.sm.mkhc/Zjn_sc00002.1.g10720.1.sm.mkhc/Zjn_sc00005.1.g07390.1.am.mkhc/Zjn_sc00067.1.g02580.1.sm.mkhc/Zjn_sc00024.1.g00230.1.sm.mkhc/Zjn_sc00075.1.g01080.1.sm.mkhc/Zjn_sc00113.1.g00960.1.am.mkhc/Zjn_sc00076.1.g00310.1.am.mkhc/Zjn_sc00155.1.g00810.1.sm.m…	14	Zjn_sc00014.1.g08080.1.am.mk/Zjn_sc00135.1.g00670.1.am.mkhc/Zjn_sc00028.1.g00110.1.am.mkhc/Zjn_sc00003.1.g05150.1.sm.mkhc/Zjn_sc00149.1.g00330.1.sm.mkhc/Zjn_sc00078.1.g03610.1.sm.mkhc/Zjn_sc00141.1.g01180.1.am.mkhc/Zjn_sc00002.1.g11480.1.am.mkhc/Zjn_sc00026.1.g00330.1.sm.mkhc/Zjn_sc00019.1.g00590.1.sm.mkhc/Zjn_sc00010.1.g02840.1.sm.mkhc/Zjn_sc00004.1.g06900.1.sm.mkhc/Zjn_sc00027.1.g02560.1.sm.mk/…
BP	GO:0044712	single-organism catabolic process	48/3918	90/7807	0.310573	0.896944	Zjn_sc00011.1.g07150.1.sm.mkhc/Zjn_sc00033.1.g01740.1.am.mkhc/Zjn_sc00022.1.g01850.1.am.mkhc/Zjn_sc00008.1.g05620.1.sm.mk/Zjn_sc00049.1.g00720.1.sm.mkhc/Zjn_sc00045.1.g03290.1.sm.mkhc/Zjn_sc00035.1.g01970.1.am.mkhc/Zjn_sc00031.1.g02050.1.am.mkhc/Zjn_sc00028.1.g02640.1.sm.mkhc/Zjn_sc00096.1.g01760.1.am.mkhc/Zjn_sc00218.1.g00110.1.am.mkhc/Zjn_sc00109.1.g00040.1.am.mkhc/Zjn_sc00059.1.g00980.1.am.mkh…	-/-/-/-/-/-/-/-/-/-/-/-/-/-/-/-/-/-/-/-/-/-/-/-/-/-/-/-/-/-/-/-/-/-/-/-/-/-/-/-/-/-/-/-/-/-/-/-	48	16	Zjn_sc00008.1.g05620.1.sm.mk/Zjn_sc00045.1.g03290.1.sm.mkhc/Zjn_sc00035.1.g01970.1.am.mkhc/Zjn_sc00218.1.g00110.1.am.mkhc/Zjn_sc00131.1.g00190.1.sm.mkhc/Zjn_sc00108.1.g00190.1.sm.mkhc/Zjn_sc00002.1.g02580.1.am.mk/Zjn_sc00020.1.g06030.1.sm.mkhc/Zjn_sc00141.1.g01070.1.am.mkhc/Zjn_sc00040.1.g02550.1.am.mk/Zjn_sc00029.1.g03970.1.am.mk/Zjn_sc00184.1.g00260.1.sm.mkhc/novel.305/Zjn_sc00128.1.g00235.1.br…	32	Zjn_sc00011.1.g07150.1.sm.mkhc/Zjn_sc00033.1.g01740.1.am.mkhc/Zjn_sc00022.1.g01850.1.am.mkhc/Zjn_sc00049.1.g00720.1.sm.mkhc/Zjn_sc00031.1.g02050.1.am.mkhc/Zjn_sc00028.1.g02640.1.sm.mkhc/Zjn_sc00096.1.g01760.1.am.mkhc/Zjn_sc00109.1.g00040.1.am.mkhc/Zjn_sc00059.1.g00980.1.am.mkhc/Zjn_sc00093.1.g00580.1.sm.mk/Zjn_sc00045.1.g02270.1.sm.mkhc/Zjn_sc00011.1.g01560.1.sm.mk/Zjn_sc00004.1.g14360.1.sm.mkhc/…
BP	GO:0046488	phosphatidylinositol metabolic process	19/3918	34/7807	0.311079	0.896944	Zjn_sc00004.1.g14320.1.am.mk/Zjn_sc00015.1.g01250.1.am.mkhc/Zjn_sc00013.1.g01270.1.sm.mkhc/Zjn_sc00031.1.g01010.1.am.mk/Zjn_sc00022.1.g05020.1.sm.mkhc/Zjn_sc00028.1.g01000.1.am.mkhc/Zjn_sc00007.1.g00500.1.am.mkhc/Zjn_sc00019.1.g00610.1.sm.mkhc/Zjn_sc00043.1.g02160.1.sm.mk/Zjn_sc00006.1.g07450.1.am.mk/Zjn_sc00002.1.g01130.1.sm.mk/Zjn_sc00002.1.g07290.1.am.mk/Zjn_sc00003.1.g13710.1.am.mkhc/Zjn_sc00…	-/-/-/-/-/-/-/-/-/-/-/-/-/-/-/-/-/-/-	19	10	Zjn_sc00004.1.g14320.1.am.mk/Zjn_sc00028.1.g01000.1.am.mkhc/Zjn_sc00043.1.g02160.1.sm.mk/Zjn_sc00006.1.g07450.1.am.mk/Zjn_sc00002.1.g01130.1.sm.mk/Zjn_sc00002.1.g07290.1.am.mk/Zjn_sc00093.1.g00720.1.sm.mkhc/Zjn_sc00150.1.g00620.1.am.mkhc/Zjn_sc00039.1.g03850.1.sm.mkhc/Zjn_sc00038.1.g01435.1.br	9	Zjn_sc00015.1.g01250.1.am.mkhc/Zjn_sc00013.1.g01270.1.sm.mkhc/Zjn_sc00031.1.g01010.1.am.mk/Zjn_sc00022.1.g05020.1.sm.mkhc/Zjn_sc00007.1.g00500.1.am.mkhc/Zjn_sc00019.1.g00610.1.sm.mkhc/Zjn_sc00003.1.g13710.1.am.mkhc/Zjn_sc00002.1.g15860.1.sm.mkhc/Zjn_sc00088.1.g02220.1.am.mkhc
BP	GO:0033036	macromolecule localization	95/3918	182/7807	0.317716	0.902257	Zjn_sc00047.1.g01050.1.am.mkhc/Zjn_sc00045.1.g03730.1.am.mkhc/Zjn_sc00040.1.g01720.1.sm.mkhc/Zjn_sc00019.1.g00420.1.sm.mkhc/Zjn_sc00003.1.g00490.1.sm.mkhc/Zjn_sc00017.1.g01570.1.am.mkhc/Zjn_sc00087.1.g00550.1.am.mk/Zjn_sc00110.1.g00610.1.sm.mkhc/Zjn_sc00037.1.g05600.1.am.mkhc/Zjn_sc00029.1.g03770.1.am.mkhc/Zjn_sc00035.1.g02440.1.am.mkhc/Zjn_sc00065.1.g01900.1.am.mk/Zjn_sc00011.1.g01250.1.sm.mkhc/…	-/-/-/-/-/-/-/-/-/-/-/-/-/-/-/-/-/-/-/-/-/-/-/-/-/-/-/-/-/-/-/-/-/-/-/-/-/-/-/-/-/-/-/-/-/-/-/-/-/-/-/-/-/-/-/-/-/-/-/-/-/-/-/-/-/-/-/-/-/-/-/-/-/-/-/-/-/-/-/-/-/-/-/-/-/-/-/-/-/-/-/-/-/-/-	95	51	Zjn_sc00045.1.g03730.1.am.mkhc/Zjn_sc00003.1.g00490.1.sm.mkhc/Zjn_sc00017.1.g01570.1.am.mkhc/Zjn_sc00110.1.g00610.1.sm.mkhc/Zjn_sc00035.1.g02440.1.am.mkhc/Zjn_sc00065.1.g01900.1.am.mk/Zjn_sc00013.1.g10480.1.am.mkhc/Zjn_sc00003.1.g05890.1.sm.mkhc/Zjn_sc00068.1.g03820.1.am.mkhc/Zjn_sc00031.1.g01320.1.sm.mkhc/Zjn_sc00061.1.g01470.1.am.mkhc/Zjn_sc00086.1.g01260.1.am.mkhc/Zjn_sc00024.1.g00210.1.sm.mkh…	44	Zjn_sc00047.1.g01050.1.am.mkhc/Zjn_sc00040.1.g01720.1.sm.mkhc/Zjn_sc00019.1.g00420.1.sm.mkhc/Zjn_sc00087.1.g00550.1.am.mk/Zjn_sc00037.1.g05600.1.am.mkhc/Zjn_sc00029.1.g03770.1.am.mkhc/Zjn_sc00011.1.g01250.1.sm.mkhc/Zjn_sc00008.1.g10950.1.am.mkhc/Zjn_sc00002.1.g07480.1.am.mk/Zjn_sc00031.1.g00180.1.am.mkhc/Zjn_sc00013.1.g02280.1.am.mkhc/Zjn_sc00013.1.g07380.1.sm.mkhc/Zjn_sc00028.1.g04420.1.sm.mkhc/…
BP	GO:0043603	cellular amide metabolic process	216/3918	420/7807	0.317955	0.902257	Zjn_sc00167.1.g00210.1.sm.mk/Zjn_sc00028.1.g03910.1.sm.mkhc/Zjn_sc00003.1.g05600.1.sm.mk/Zjn_sc00003.1.g14390.1.sm.mkhc/Zjn_sc00004.1.g14290.1.sm.mk/Zjn_sc00007.1.g02120.1.am.mkhc/Zjn_sc00066.1.g02140.1.sm.mkhc/Zjn_sc00053.1.g00210.1.am.mkhc/Zjn_sc00008.1.g02270.1.sm.mkhc/Zjn_sc00013.1.g09140.1.sm.mkhc/Zjn_sc00003.1.g12990.1.sm.mkhc/Zjn_sc00160.1.g00230.1.sm.mkhc/Zjn_sc00184.1.g00250.1.am.mkhc/Zj…	-/-/-/-/-/-/-/-/-/-/-/-/-/-/-/-/-/-/-/-/-/-/-/-/-/-/-/-/-/-/-/-/-/-/-/-/-/-/-/-/-/-/-/-/-/-/-/-/-/-/-/-/-/-/-/-/-/-/-/-/-/-/-/-/-/-/-/-/-/-/-/-/-/-/-/-/-/-/-/-/-/-/-/-/-/-/-/-/-/-/-/-/-/-/-/-/-/-/-/-/-/-/-/-/-/-/-/-/-/-/-/-/-/-/-/-/-/-/-/-/-/-/-/-/-/-/-/-	216	176	Zjn_sc00028.1.g03910.1.sm.mkhc/Zjn_sc00003.1.g05600.1.sm.mk/Zjn_sc00003.1.g14390.1.sm.mkhc/Zjn_sc00004.1.g14290.1.sm.mk/Zjn_sc00007.1.g02120.1.am.mkhc/Zjn_sc00066.1.g02140.1.sm.mkhc/Zjn_sc00053.1.g00210.1.am.mkhc/Zjn_sc00008.1.g02270.1.sm.mkhc/Zjn_sc00013.1.g09140.1.sm.mkhc/Zjn_sc00003.1.g12990.1.sm.mkhc/Zjn_sc00160.1.g00230.1.sm.mkhc/Zjn_sc00184.1.g00250.1.am.mkhc/Zjn_sc00002.1.g07030.1.sm.mk/Zj…	40	Zjn_sc00167.1.g00210.1.sm.mk/Zjn_sc00013.1.g01130.1.sm.mkhc/Zjn_sc00058.1.g01020.1.sm.mk/Zjn_sc00135.1.g00670.1.am.mkhc/Zjn_sc00041.1.g02420.1.sm.mkhc/Zjn_sc00011.1.g04490.1.am.mk/Zjn_sc00058.1.g01440.1.am.mkhc/Zjn_sc00044.1.g04810.1.sm.mkhc/Zjn_sc00096.1.g01100.1.sm.mkhc/Zjn_sc00078.1.g03610.1.sm.mkhc/Zjn_sc00003.1.g03790.1.sm.mkhc/Zjn_sc00271.1.g00020.1.sm.mkhc/Zjn_sc00059.1.g00060.1.am.mkhc/Zj…
BP	GO:0019725	cellular homeostasis	52/3918	98/7807	0.318867	0.902257	Zjn_sc00001.1.g08900.1.sm.mkhc/Zjn_sc00134.1.g00290.1.sm.mk/Zjn_sc00007.1.g03280.1.sm.mkhc/Zjn_sc00057.1.g00090.1.am.mkhc/Zjn_sc00140.1.g00500.1.am.mkhc/Zjn_sc00056.1.g03170.1.am.mkhc/Zjn_sc00101.1.g00880.1.am.mkhc/Zjn_sc00038.1.g01530.1.am.mk/Zjn_sc00005.1.g00420.1.sm.mk/Zjn_sc00028.1.g00900.1.sm.mk/Zjn_sc00004.1.g02850.1.am.mkhc/Zjn_sc00056.1.g01900.1.am.mkhc/Zjn_sc00043.1.g04890.1.am.mk/Zjn_sc…	-/-/-/-/-/-/-/-/-/-/-/-/-/-/-/-/-/-/-/-/-/-/-/-/-/-/-/-/-/-/-/-/-/-/-/-/-/-/-/-/-/-/-/-/-/-/-/-/-/-/-/-	52	25	Zjn_sc00134.1.g00290.1.sm.mk/Zjn_sc00007.1.g03280.1.sm.mkhc/Zjn_sc00004.1.g02850.1.am.mkhc/Zjn_sc00038.1.g01500.1.am.mk/Zjn_sc00155.1.g00050.1.sm.mkhc/Zjn_sc00004.1.g13430.1.am.mk/Zjn_sc00022.1.g07180.1.sm.mkhc/Zjn_sc00020.1.g00530.1.am.mk/Zjn_sc00001.1.g10260.1.am.mk/Zjn_sc00015.1.g00760.1.sm.mkhc/Zjn_sc00016.1.g02600.1.sm.mkhc/Zjn_sc00030.1.g02160.1.sm.mkhc/Zjn_sc00039.1.g01480.1.sm.mkhc/Zjn_sc…	27	Zjn_sc00001.1.g08900.1.sm.mkhc/Zjn_sc00057.1.g00090.1.am.mkhc/Zjn_sc00140.1.g00500.1.am.mkhc/Zjn_sc00056.1.g03170.1.am.mkhc/Zjn_sc00101.1.g00880.1.am.mkhc/Zjn_sc00038.1.g01530.1.am.mk/Zjn_sc00005.1.g00420.1.sm.mk/Zjn_sc00028.1.g00900.1.sm.mk/Zjn_sc00056.1.g01900.1.am.mkhc/Zjn_sc00043.1.g04890.1.am.mk/Zjn_sc00060.1.g00740.1.am.mkhc/Zjn_sc00033.1.g02120.1.am.mkhc/Zjn_sc00038.1.g01540.1.am.mk/Zjn_sc…
BP	GO:0006575	cellular modified amino acid metabolic process	10/3918	17/7807	0.319875	0.902257	Zjn_sc00012.1.g02190.1.sm.mkhc/Zjn_sc00058.1.g01020.1.sm.mk/Zjn_sc00011.1.g04490.1.am.mk/Zjn_sc00058.1.g01440.1.am.mkhc/Zjn_sc00043.1.g04440.1.am.mk/Zjn_sc00096.1.g01100.1.sm.mkhc/Zjn_sc00044.1.g01920.1.cf.mkhc/Zjn_sc00043.1.g00480.1.sm.mk/Zjn_sc00004.1.g14360.1.sm.mkhc/Zjn_sc00026.1.g00710.1.sm.mk	-/-/-/-/-/-/-/-/-/-	10	4	Zjn_sc00043.1.g04440.1.am.mk/Zjn_sc00044.1.g01920.1.cf.mkhc/Zjn_sc00043.1.g00480.1.sm.mk/Zjn_sc00026.1.g00710.1.sm.mk	6	Zjn_sc00012.1.g02190.1.sm.mkhc/Zjn_sc00058.1.g01020.1.sm.mk/Zjn_sc00011.1.g04490.1.am.mk/Zjn_sc00058.1.g01440.1.am.mkhc/Zjn_sc00096.1.g01100.1.sm.mkhc/Zjn_sc00004.1.g14360.1.sm.mkhc
BP	GO:0006281	DNA repair	38/3918	71/7807	0.328194	0.909677	Zjn_sc00092.1.g01970.1.am.mkhc/novel.1015/Zjn_sc00023.1.g02440.1.am.mkhc/Zjn_sc00008.1.g04010.1.sm.mkhc/Zjn_sc00017.1.g03345.1.br/Zjn_sc00056.1.g01820.1.sm.mkhc/Zjn_sc00039.1.g03710.1.sm.mkhc/Zjn_sc00031.1.g00660.1.sm.mk/Zjn_sc00068.1.g00350.1.sm.mk/Zjn_sc00045.1.g04340.1.sm.mk/Zjn_sc00037.1.g05530.1.sm.mkhc/Zjn_sc00019.1.g02840.1.sm.mkhc/Zjn_sc00008.1.g04310.1.sm.mkhc/Zjn_sc00018.1.g06820.1.sm.m…	-/-/-/-/-/-/-/-/-/-/-/-/-/-/-/-/-/-/-/-/-/-/-/-/-/-/-/-/-/-/-/-/-/-/-/-/-/-	38	22	Zjn_sc00092.1.g01970.1.am.mkhc/Zjn_sc00056.1.g01820.1.sm.mkhc/Zjn_sc00039.1.g03710.1.sm.mkhc/Zjn_sc00031.1.g00660.1.sm.mk/Zjn_sc00045.1.g04340.1.sm.mk/Zjn_sc00019.1.g02840.1.sm.mkhc/Zjn_sc00013.1.g09160.1.sm.mkhc/Zjn_sc00034.1.g01450.1.sm.mkhc/Zjn_sc00016.1.g01210.1.sm.mk/Zjn_sc00013.1.g10430.1.am.mkhc/Zjn_sc00017.1.g06380.1.am.mkhc/Zjn_sc00015.1.g04500.1.sm.mkhc/Zjn_sc00039.1.g03040.1.sm.mk/Zjn_…	16	novel.1015/Zjn_sc00023.1.g02440.1.am.mkhc/Zjn_sc00008.1.g04010.1.sm.mkhc/Zjn_sc00017.1.g03345.1.br/Zjn_sc00068.1.g00350.1.sm.mk/Zjn_sc00037.1.g05530.1.sm.mkhc/Zjn_sc00008.1.g04310.1.sm.mkhc/Zjn_sc00018.1.g06820.1.sm.mkhc/Zjn_sc00025.1.g03420.1.am.mkhc/Zjn_sc00016.1.g06290.1.sm.mkhc/Zjn_sc00039.1.g03750.1.sm.mkhc/Zjn_sc00027.1.g00810.1.sm.mk/Zjn_sc00131.1.g00630.1.sm.mkhc/Zjn_sc00006.1.g04390.1.es…
BP	GO:0006733	oxidoreduction coenzyme metabolic process	38/3918	71/7807	0.328194	0.909677	Zjn_sc00011.1.g07150.1.sm.mkhc/Zjn_sc00140.1.g00250.1.am.mkhc/Zjn_sc00033.1.g01740.1.am.mkhc/Zjn_sc00022.1.g01850.1.am.mkhc/Zjn_sc00008.1.g05620.1.sm.mk/Zjn_sc00006.1.g03270.1.sm.mkhc/Zjn_sc00049.1.g00720.1.sm.mkhc/Zjn_sc00048.1.g01380.1.sm.mkhc/Zjn_sc00045.1.g03290.1.sm.mkhc/Zjn_sc00035.1.g01970.1.am.mkhc/Zjn_sc00031.1.g02050.1.am.mkhc/Zjn_sc00028.1.g02640.1.sm.mkhc/Zjn_sc00218.1.g00110.1.am.mkh…	-/-/-/-/-/-/-/-/-/-/-/-/-/-/-/-/-/-/-/-/-/-/-/-/-/-/-/-/-/-/-/-/-/-/-/-/-/-	38	11	Zjn_sc00008.1.g05620.1.sm.mk/Zjn_sc00045.1.g03290.1.sm.mkhc/Zjn_sc00035.1.g01970.1.am.mkhc/Zjn_sc00218.1.g00110.1.am.mkhc/Zjn_sc00054.1.g01010.1.am.mk/Zjn_sc00131.1.g00190.1.sm.mkhc/Zjn_sc00034.1.g01730.1.am.mkhc/Zjn_sc00040.1.g02550.1.am.mk/Zjn_sc00067.1.g01460.1.sm.mkhc/Zjn_sc00009.1.g00720.1.sm.mkhc/Zjn_sc00005.1.g03630.1.sm.mkhc	27	Zjn_sc00011.1.g07150.1.sm.mkhc/Zjn_sc00140.1.g00250.1.am.mkhc/Zjn_sc00033.1.g01740.1.am.mkhc/Zjn_sc00022.1.g01850.1.am.mkhc/Zjn_sc00006.1.g03270.1.sm.mkhc/Zjn_sc00049.1.g00720.1.sm.mkhc/Zjn_sc00048.1.g01380.1.sm.mkhc/Zjn_sc00031.1.g02050.1.am.mkhc/Zjn_sc00028.1.g02640.1.sm.mkhc/Zjn_sc00109.1.g00040.1.am.mkhc/Zjn_sc00059.1.g00980.1.am.mkhc/Zjn_sc00030.1.g02750.1.sm.mkhc/Zjn_sc00006.1.g06940.1.am.m…
BP	GO:0072524	pyridine-containing compound metabolic process	38/3918	71/7807	0.328194	0.909677	Zjn_sc00011.1.g07150.1.sm.mkhc/Zjn_sc00140.1.g00250.1.am.mkhc/Zjn_sc00033.1.g01740.1.am.mkhc/Zjn_sc00022.1.g01850.1.am.mkhc/Zjn_sc00008.1.g05620.1.sm.mk/Zjn_sc00006.1.g03270.1.sm.mkhc/Zjn_sc00049.1.g00720.1.sm.mkhc/Zjn_sc00048.1.g01380.1.sm.mkhc/Zjn_sc00045.1.g03290.1.sm.mkhc/Zjn_sc00035.1.g01970.1.am.mkhc/Zjn_sc00031.1.g02050.1.am.mkhc/Zjn_sc00028.1.g02640.1.sm.mkhc/Zjn_sc00218.1.g00110.1.am.mkh…	-/-/-/-/-/-/-/-/-/-/-/-/-/-/-/-/-/-/-/-/-/-/-/-/-/-/-/-/-/-/-/-/-/-/-/-/-/-	38	11	Zjn_sc00008.1.g05620.1.sm.mk/Zjn_sc00045.1.g03290.1.sm.mkhc/Zjn_sc00035.1.g01970.1.am.mkhc/Zjn_sc00218.1.g00110.1.am.mkhc/Zjn_sc00054.1.g01010.1.am.mk/Zjn_sc00131.1.g00190.1.sm.mkhc/Zjn_sc00034.1.g01730.1.am.mkhc/Zjn_sc00040.1.g02550.1.am.mk/Zjn_sc00067.1.g01460.1.sm.mkhc/Zjn_sc00009.1.g00720.1.sm.mkhc/Zjn_sc00005.1.g03630.1.sm.mkhc	27	Zjn_sc00011.1.g07150.1.sm.mkhc/Zjn_sc00140.1.g00250.1.am.mkhc/Zjn_sc00033.1.g01740.1.am.mkhc/Zjn_sc00022.1.g01850.1.am.mkhc/Zjn_sc00006.1.g03270.1.sm.mkhc/Zjn_sc00049.1.g00720.1.sm.mkhc/Zjn_sc00048.1.g01380.1.sm.mkhc/Zjn_sc00031.1.g02050.1.am.mkhc/Zjn_sc00028.1.g02640.1.sm.mkhc/Zjn_sc00109.1.g00040.1.am.mkhc/Zjn_sc00059.1.g00980.1.am.mkhc/Zjn_sc00030.1.g02750.1.sm.mkhc/Zjn_sc00006.1.g06940.1.am.m…
BP	GO:0044282	small molecule catabolic process	11/3918	19/7807	0.329517	0.909677	Zjn_sc00096.1.g01760.1.am.mkhc/Zjn_sc00045.1.g02270.1.sm.mkhc/Zjn_sc00004.1.g14360.1.sm.mkhc/Zjn_sc00343.1.g00010.1.sm.mkhc/Zjn_sc00002.1.g02580.1.am.mk/Zjn_sc00141.1.g01070.1.am.mkhc/Zjn_sc00086.1.g02510.1.sm.mkhc/Zjn_sc00184.1.g00260.1.sm.mkhc/novel.305/Zjn_sc00040.1.g03430.1.sm.mkhc/novel.623	-/-/-/-/-/-/-/-/-/-/-	11	5	Zjn_sc00002.1.g02580.1.am.mk/Zjn_sc00141.1.g01070.1.am.mkhc/Zjn_sc00184.1.g00260.1.sm.mkhc/novel.305/Zjn_sc00040.1.g03430.1.sm.mkhc	6	Zjn_sc00096.1.g01760.1.am.mkhc/Zjn_sc00045.1.g02270.1.sm.mkhc/Zjn_sc00004.1.g14360.1.sm.mkhc/Zjn_sc00343.1.g00010.1.sm.mkhc/Zjn_sc00086.1.g02510.1.sm.mkhc/novel.623
BP	GO:0006974	cellular response to DNA damage stimulus	40/3918	75/7807	0.333131	0.909972	Zjn_sc00092.1.g01970.1.am.mkhc/novel.1015/Zjn_sc00023.1.g02440.1.am.mkhc/Zjn_sc00008.1.g04010.1.sm.mkhc/Zjn_sc00017.1.g03345.1.br/Zjn_sc00056.1.g01820.1.sm.mkhc/Zjn_sc00039.1.g03710.1.sm.mkhc/Zjn_sc00031.1.g00660.1.sm.mk/Zjn_sc00068.1.g00350.1.sm.mk/Zjn_sc00003.1.g00770.1.am.mk/Zjn_sc00045.1.g04340.1.sm.mk/Zjn_sc00037.1.g05530.1.sm.mkhc/Zjn_sc00019.1.g02840.1.sm.mkhc/Zjn_sc00008.1.g04310.1.sm.mkh…	-/-/-/-/-/-/-/-/-/-/-/-/-/-/-/-/-/-/-/-/-/-/-/-/-/-/-/-/-/-/-/-/-/-/-/-/-/-/-/-	40	24	Zjn_sc00092.1.g01970.1.am.mkhc/Zjn_sc00056.1.g01820.1.sm.mkhc/Zjn_sc00039.1.g03710.1.sm.mkhc/Zjn_sc00031.1.g00660.1.sm.mk/Zjn_sc00003.1.g00770.1.am.mk/Zjn_sc00045.1.g04340.1.sm.mk/Zjn_sc00019.1.g02840.1.sm.mkhc/Zjn_sc00013.1.g09160.1.sm.mkhc/Zjn_sc00034.1.g01450.1.sm.mkhc/Zjn_sc00016.1.g01210.1.sm.mk/Zjn_sc00006.1.g01370.1.sm.mk/Zjn_sc00013.1.g10430.1.am.mkhc/Zjn_sc00017.1.g06380.1.am.mkhc/Zjn_sc…	16	novel.1015/Zjn_sc00023.1.g02440.1.am.mkhc/Zjn_sc00008.1.g04010.1.sm.mkhc/Zjn_sc00017.1.g03345.1.br/Zjn_sc00068.1.g00350.1.sm.mk/Zjn_sc00037.1.g05530.1.sm.mkhc/Zjn_sc00008.1.g04310.1.sm.mkhc/Zjn_sc00018.1.g06820.1.sm.mkhc/Zjn_sc00025.1.g03420.1.am.mkhc/Zjn_sc00016.1.g06290.1.sm.mkhc/Zjn_sc00039.1.g03750.1.sm.mkhc/Zjn_sc00027.1.g00810.1.sm.mk/Zjn_sc00131.1.g00630.1.sm.mkhc/Zjn_sc00006.1.g04390.1.es…
BP	GO:0033554	cellular response to stress	40/3918	75/7807	0.333131	0.909972	Zjn_sc00092.1.g01970.1.am.mkhc/novel.1015/Zjn_sc00023.1.g02440.1.am.mkhc/Zjn_sc00008.1.g04010.1.sm.mkhc/Zjn_sc00017.1.g03345.1.br/Zjn_sc00056.1.g01820.1.sm.mkhc/Zjn_sc00039.1.g03710.1.sm.mkhc/Zjn_sc00031.1.g00660.1.sm.mk/Zjn_sc00068.1.g00350.1.sm.mk/Zjn_sc00003.1.g00770.1.am.mk/Zjn_sc00045.1.g04340.1.sm.mk/Zjn_sc00037.1.g05530.1.sm.mkhc/Zjn_sc00019.1.g02840.1.sm.mkhc/Zjn_sc00008.1.g04310.1.sm.mkh…	-/-/-/-/-/-/-/-/-/-/-/-/-/-/-/-/-/-/-/-/-/-/-/-/-/-/-/-/-/-/-/-/-/-/-/-/-/-/-/-	40	24	Zjn_sc00092.1.g01970.1.am.mkhc/Zjn_sc00056.1.g01820.1.sm.mkhc/Zjn_sc00039.1.g03710.1.sm.mkhc/Zjn_sc00031.1.g00660.1.sm.mk/Zjn_sc00003.1.g00770.1.am.mk/Zjn_sc00045.1.g04340.1.sm.mk/Zjn_sc00019.1.g02840.1.sm.mkhc/Zjn_sc00013.1.g09160.1.sm.mkhc/Zjn_sc00034.1.g01450.1.sm.mkhc/Zjn_sc00016.1.g01210.1.sm.mk/Zjn_sc00006.1.g01370.1.sm.mk/Zjn_sc00013.1.g10430.1.am.mkhc/Zjn_sc00017.1.g06380.1.am.mkhc/Zjn_sc…	16	novel.1015/Zjn_sc00023.1.g02440.1.am.mkhc/Zjn_sc00008.1.g04010.1.sm.mkhc/Zjn_sc00017.1.g03345.1.br/Zjn_sc00068.1.g00350.1.sm.mk/Zjn_sc00037.1.g05530.1.sm.mkhc/Zjn_sc00008.1.g04310.1.sm.mkhc/Zjn_sc00018.1.g06820.1.sm.mkhc/Zjn_sc00025.1.g03420.1.am.mkhc/Zjn_sc00016.1.g06290.1.sm.mkhc/Zjn_sc00039.1.g03750.1.sm.mkhc/Zjn_sc00027.1.g00810.1.sm.mk/Zjn_sc00131.1.g00630.1.sm.mkhc/Zjn_sc00006.1.g04390.1.es…
BP	GO:0006091	generation of precursor metabolites and energy	44/3918	83/7807	0.342027	0.924543	Zjn_sc00011.1.g07150.1.sm.mkhc/Zjn_sc00033.1.g01740.1.am.mkhc/Zjn_sc00022.1.g01850.1.am.mkhc/Zjn_sc00008.1.g05620.1.sm.mk/Zjn_sc00049.1.g00720.1.sm.mkhc/Zjn_sc00045.1.g03290.1.sm.mkhc/Zjn_sc00002.1.g01890.1.sm.mkhc/Zjn_sc00035.1.g01970.1.am.mkhc/Zjn_sc00031.1.g02050.1.am.mkhc/Zjn_sc00028.1.g02640.1.sm.mkhc/Zjn_sc00047.1.g01900.1.sm.mkhc/Zjn_sc00009.1.g11350.1.sm.mk/Zjn_sc00218.1.g00110.1.am.mkhc/…	-/-/-/-/-/-/-/-/-/-/-/-/-/-/-/-/-/-/-/-/-/-/-/-/-/-/-/-/-/-/-/-/-/-/-/-/-/-/-/-/-/-/-/-	44	14	Zjn_sc00008.1.g05620.1.sm.mk/Zjn_sc00045.1.g03290.1.sm.mkhc/Zjn_sc00035.1.g01970.1.am.mkhc/Zjn_sc00218.1.g00110.1.am.mkhc/Zjn_sc00014.1.g04050.1.sm.mkhc/Zjn_sc00018.1.g00280.1.sm.mkhc/Zjn_sc00008.1.g07820.1.sm.mkhc/novel.1620/Zjn_sc00131.1.g00190.1.sm.mkhc/Zjn_sc05142.1.g00010.1.sm.mk/Zjn_sc00040.1.g02550.1.am.mk/Zjn_sc00018.1.g00290.1.sm.mkhc/Zjn_sc00002.1.g03700.1.sm.mkhc/Zjn_sc00005.1.g03630.1…	30	Zjn_sc00011.1.g07150.1.sm.mkhc/Zjn_sc00033.1.g01740.1.am.mkhc/Zjn_sc00022.1.g01850.1.am.mkhc/Zjn_sc00049.1.g00720.1.sm.mkhc/Zjn_sc00002.1.g01890.1.sm.mkhc/Zjn_sc00031.1.g02050.1.am.mkhc/Zjn_sc00028.1.g02640.1.sm.mkhc/Zjn_sc00047.1.g01900.1.sm.mkhc/Zjn_sc00009.1.g11350.1.sm.mk/Zjn_sc00109.1.g00040.1.am.mkhc/Zjn_sc00059.1.g00980.1.am.mkhc/Zjn_sc00021.1.g02210.1.sm.mkhc/Zjn_sc00107.1.g01120.1.sm.mkh…
BP	GO:0090407	organophosphate biosynthetic process	44/3918	83/7807	0.342027	0.924543	Zjn_sc00036.1.g02160.1.am.mkhc/Zjn_sc00140.1.g00250.1.am.mkhc/Zjn_sc00014.1.g01050.1.sm.mk/Zjn_sc00006.1.g03270.1.sm.mkhc/Zjn_sc00012.1.g02190.1.sm.mkhc/Zjn_sc00048.1.g01380.1.sm.mkhc/Zjn_sc00002.1.g06090.1.am.mk/Zjn_sc00122.1.g00550.1.sm.mkhc/Zjn_sc00043.1.g00480.1.sm.mk/Zjn_sc00022.1.g05020.1.sm.mkhc/Zjn_sc00017.1.g00800.1.cf.mkhc/Zjn_sc00095.1.g00500.1.sm.mkhc/Zjn_sc00094.1.g00990.1.sm.mk/Zjn_…	-/-/-/-/-/-/-/-/-/-/-/-/-/-/-/-/-/-/-/-/-/-/-/-/-/-/-/-/-/-/-/-/-/-/-/-/-/-/-/-/-/-/-/-	44	20	Zjn_sc00014.1.g01050.1.sm.mk/Zjn_sc00043.1.g00480.1.sm.mk/Zjn_sc00095.1.g00500.1.sm.mkhc/Zjn_sc00094.1.g00990.1.sm.mk/Zjn_sc00012.1.g01020.1.sm.mkhc/Zjn_sc00029.1.g02580.1.sm.mkhc/Zjn_sc00003.1.g04240.1.am.mkhc/Zjn_sc00058.1.g00830.1.es.mkhc/novel.665/Zjn_sc00001.1.g09550.1.sm.mkhc/Zjn_sc00037.1.g00120.1.am.mk/Zjn_sc00006.1.g07450.1.am.mk/Zjn_sc00045.1.g04200.1.am.mk/Zjn_sc00034.1.g00680.1.sm.mkh…	24	Zjn_sc00036.1.g02160.1.am.mkhc/Zjn_sc00140.1.g00250.1.am.mkhc/Zjn_sc00006.1.g03270.1.sm.mkhc/Zjn_sc00012.1.g02190.1.sm.mkhc/Zjn_sc00048.1.g01380.1.sm.mkhc/Zjn_sc00002.1.g06090.1.am.mk/Zjn_sc00122.1.g00550.1.sm.mkhc/Zjn_sc00022.1.g05020.1.sm.mkhc/Zjn_sc00017.1.g00800.1.cf.mkhc/Zjn_sc00155.1.g00740.1.sm.mkhc/Zjn_sc00002.1.g10380.1.sm.mkhc/Zjn_sc00049.1.g03330.1.am.mkhc/Zjn_sc00002.1.g09800.1.sm.mkh…
BP	GO:0022613	ribonucleoprotein complex biogenesis	27/3918	50/7807	0.345108	0.928036	Zjn_sc00027.1.g05540.1.am.mkhc/Zjn_sc00027.1.g01570.1.sm.mkhc/Zjn_sc00096.1.g02410.1.sm.mk/Zjn_sc00067.1.g02580.1.sm.mkhc/Zjn_sc00071.1.g01330.1.am.mkhc/Zjn_sc00007.1.g00560.1.sm.mkhc/Zjn_sc00037.1.g02090.1.sm.mkhc/Zjn_sc00014.1.g09790.1.sm.mkhc/Zjn_sc00066.1.g00580.1.sm.mkhc/Zjn_sc00017.1.g01280.1.sm.mkhc/Zjn_sc00017.1.g06200.1.sm.mkhc/Zjn_sc00071.1.g00310.1.sm.mkhc/Zjn_sc00031.1.g00920.1.sm.mkh…	-/-/-/-/-/-/-/-/-/-/-/-/-/-/-/-/-/-/-/-/-/-/-/-/-/-/-	27	22	Zjn_sc00027.1.g01570.1.sm.mkhc/Zjn_sc00096.1.g02410.1.sm.mk/Zjn_sc00067.1.g02580.1.sm.mkhc/Zjn_sc00071.1.g01330.1.am.mkhc/Zjn_sc00007.1.g00560.1.sm.mkhc/Zjn_sc00037.1.g02090.1.sm.mkhc/Zjn_sc00066.1.g00580.1.sm.mkhc/Zjn_sc00017.1.g01280.1.sm.mkhc/Zjn_sc00017.1.g06200.1.sm.mkhc/Zjn_sc00031.1.g00920.1.sm.mkhc/Zjn_sc00080.1.g00090.1.sm.mkhc/Zjn_sc00093.1.g00070.1.sm.mkhc/Zjn_sc00012.1.g08410.1.am.mk/…	5	Zjn_sc00027.1.g05540.1.am.mkhc/Zjn_sc00014.1.g09790.1.sm.mkhc/Zjn_sc00071.1.g00310.1.sm.mkhc/Zjn_sc00006.1.g02860.1.sm.mkhc/Zjn_sc00011.1.g02770.1.am.mkhc
BP	GO:0048518	positive regulation of biological process	14/3918	25/7807	0.351723	0.940383	Zjn_sc00160.1.g00230.1.sm.mkhc/Zjn_sc00001.1.g03090.1.am.mkhc/Zjn_sc00056.1.g02080.1.am.mk/Zjn_sc00020.1.g00380.1.sm.mkhc/Zjn_sc00569.1.g00010.1.am.mk/Zjn_sc00017.1.g00800.1.cf.mkhc/Zjn_sc00003.1.g06230.1.am.mk/Zjn_sc00032.1.g01520.1.sm.mkhc/Zjn_sc00009.1.g02570.1.sm.mkhc/Zjn_sc00028.1.g03160.1.am.mkhc/Zjn_sc00103.1.g00320.1.sm.mk/Zjn_sc00044.1.g02390.1.sm.mkhc/Zjn_sc00010.1.g01600.1.sm.mkhc/Zjn_…	-/-/-/-/-/-/-/-/-/-/-/-/-/-	14	8	Zjn_sc00160.1.g00230.1.sm.mkhc/Zjn_sc00056.1.g02080.1.am.mk/Zjn_sc00020.1.g00380.1.sm.mkhc/Zjn_sc00569.1.g00010.1.am.mk/Zjn_sc00003.1.g06230.1.am.mk/Zjn_sc00028.1.g03160.1.am.mkhc/Zjn_sc00010.1.g01600.1.sm.mkhc/Zjn_sc00087.1.g00300.1.am.mk	6	Zjn_sc00001.1.g03090.1.am.mkhc/Zjn_sc00017.1.g00800.1.cf.mkhc/Zjn_sc00032.1.g01520.1.sm.mkhc/Zjn_sc00009.1.g02570.1.sm.mkhc/Zjn_sc00103.1.g00320.1.sm.mk/Zjn_sc00044.1.g02390.1.sm.mkhc
BP	GO:0044248	cellular catabolic process	76/3918	146/7807	0.354888	0.940383	Zjn_sc00001.1.g03040.1.am.mkhc/Zjn_sc00005.1.g02940.1.am.mk/Zjn_sc00107.1.g00940.1.sm.mkhc/Zjn_sc00008.1.g05960.1.sm.mkhc/Zjn_sc00102.1.g00830.1.am.mk/Zjn_sc00018.1.g01430.1.sm.mkhc/Zjn_sc00004.1.g03140.1.sm.mkhc/Zjn_sc00015.1.g05800.1.sm.mkhc/Zjn_sc00001.1.g03090.1.am.mkhc/Zjn_sc00301.1.g00030.1.sm.mkhc/Zjn_sc00058.1.g01020.1.sm.mk/Zjn_sc00004.1.g03160.1.sm.mkhc/Zjn_sc00004.1.g03180.1.am.mk/Zjn_…	-/-/-/-/-/-/-/-/-/-/-/-/-/-/-/-/-/-/-/-/-/-/-/-/-/-/-/-/-/-/-/-/-/-/-/-/-/-/-/-/-/-/-/-/-/-/-/-/-/-/-/-/-/-/-/-/-/-/-/-/-/-/-/-/-/-/-/-/-/-/-/-/-/-/-/-	76	33	Zjn_sc00018.1.g01430.1.sm.mkhc/Zjn_sc00015.1.g05800.1.sm.mkhc/Zjn_sc00049.1.g00090.1.am.mkhc/Zjn_sc00024.1.g02670.1.sm.mkhc/Zjn_sc00008.1.g09050.1.sm.mkhc/Zjn_sc00097.1.g01430.1.sm.mk/Zjn_sc00056.1.g03560.1.sm.mk/Zjn_sc00108.1.g00190.1.sm.mkhc/Zjn_sc00067.1.g01080.1.sm.mkhc/Zjn_sc00037.1.g03720.1.sm.mkhc/Zjn_sc00028.1.g03160.1.am.mkhc/Zjn_sc00023.1.g04970.1.sm.mkhc/Zjn_sc00020.1.g06030.1.sm.mkhc/…	43	Zjn_sc00001.1.g03040.1.am.mkhc/Zjn_sc00005.1.g02940.1.am.mk/Zjn_sc00107.1.g00940.1.sm.mkhc/Zjn_sc00008.1.g05960.1.sm.mkhc/Zjn_sc00102.1.g00830.1.am.mk/Zjn_sc00004.1.g03140.1.sm.mkhc/Zjn_sc00001.1.g03090.1.am.mkhc/Zjn_sc00301.1.g00030.1.sm.mkhc/Zjn_sc00058.1.g01020.1.sm.mk/Zjn_sc00004.1.g03160.1.sm.mkhc/Zjn_sc00004.1.g03180.1.am.mk/Zjn_sc00011.1.g04490.1.am.mk/Zjn_sc00058.1.g01440.1.am.mkhc/novel.…
BP	GO:0045454	cell redox homeostasis	51/3918	97/7807	0.355135	0.940383	Zjn_sc00001.1.g08900.1.sm.mkhc/Zjn_sc00134.1.g00290.1.sm.mk/Zjn_sc00007.1.g03280.1.sm.mkhc/Zjn_sc00057.1.g00090.1.am.mkhc/Zjn_sc00140.1.g00500.1.am.mkhc/Zjn_sc00056.1.g03170.1.am.mkhc/Zjn_sc00101.1.g00880.1.am.mkhc/Zjn_sc00038.1.g01530.1.am.mk/Zjn_sc00005.1.g00420.1.sm.mk/Zjn_sc00028.1.g00900.1.sm.mk/Zjn_sc00004.1.g02850.1.am.mkhc/Zjn_sc00056.1.g01900.1.am.mkhc/Zjn_sc00043.1.g04890.1.am.mk/Zjn_sc…	-/-/-/-/-/-/-/-/-/-/-/-/-/-/-/-/-/-/-/-/-/-/-/-/-/-/-/-/-/-/-/-/-/-/-/-/-/-/-/-/-/-/-/-/-/-/-/-/-/-/-	51	24	Zjn_sc00134.1.g00290.1.sm.mk/Zjn_sc00007.1.g03280.1.sm.mkhc/Zjn_sc00004.1.g02850.1.am.mkhc/Zjn_sc00038.1.g01500.1.am.mk/Zjn_sc00155.1.g00050.1.sm.mkhc/Zjn_sc00004.1.g13430.1.am.mk/Zjn_sc00022.1.g07180.1.sm.mkhc/Zjn_sc00020.1.g00530.1.am.mk/Zjn_sc00001.1.g10260.1.am.mk/Zjn_sc00015.1.g00760.1.sm.mkhc/Zjn_sc00016.1.g02600.1.sm.mkhc/Zjn_sc00030.1.g02160.1.sm.mkhc/Zjn_sc00039.1.g01480.1.sm.mkhc/Zjn_sc…	27	Zjn_sc00001.1.g08900.1.sm.mkhc/Zjn_sc00057.1.g00090.1.am.mkhc/Zjn_sc00140.1.g00500.1.am.mkhc/Zjn_sc00056.1.g03170.1.am.mkhc/Zjn_sc00101.1.g00880.1.am.mkhc/Zjn_sc00038.1.g01530.1.am.mk/Zjn_sc00005.1.g00420.1.sm.mk/Zjn_sc00028.1.g00900.1.sm.mk/Zjn_sc00056.1.g01900.1.am.mkhc/Zjn_sc00043.1.g04890.1.am.mk/Zjn_sc00060.1.g00740.1.am.mkhc/Zjn_sc00033.1.g02120.1.am.mkhc/Zjn_sc00038.1.g01540.1.am.mk/Zjn_sc…
BP	GO:0019637	organophosphate metabolic process	109/3918	211/7807	0.357979	0.943103	Zjn_sc00011.1.g07150.1.sm.mkhc/Zjn_sc00036.1.g02160.1.am.mkhc/Zjn_sc00140.1.g00250.1.am.mkhc/Zjn_sc00033.1.g01740.1.am.mkhc/Zjn_sc00022.1.g01850.1.am.mkhc/Zjn_sc00014.1.g01050.1.sm.mk/Zjn_sc00004.1.g14320.1.am.mk/Zjn_sc00024.1.g01460.1.sm.mkhc/Zjn_sc00087.1.g00550.1.am.mk/Zjn_sc00008.1.g05620.1.sm.mk/Zjn_sc00006.1.g03270.1.sm.mkhc/Zjn_sc00012.1.g02190.1.sm.mkhc/Zjn_sc00015.1.g01250.1.am.mkhc/Zjn_…	-/-/-/-/-/-/-/-/-/-/-/-/-/-/-/-/-/-/-/-/-/-/-/-/-/-/-/-/-/-/-/-/-/-/-/-/-/-/-/-/-/-/-/-/-/-/-/-/-/-/-/-/-/-/-/-/-/-/-/-/-/-/-/-/-/-/-/-/-/-/-/-/-/-/-/-/-/-/-/-/-/-/-/-/-/-/-/-/-/-/-/-/-/-/-/-/-/-/-/-/-/-/-/-/-/-/-/-/-	109	47	Zjn_sc00014.1.g01050.1.sm.mk/Zjn_sc00004.1.g14320.1.am.mk/Zjn_sc00008.1.g05620.1.sm.mk/Zjn_sc00045.1.g03290.1.sm.mkhc/Zjn_sc00035.1.g01970.1.am.mkhc/Zjn_sc00043.1.g00480.1.sm.mk/Zjn_sc00218.1.g00110.1.am.mkhc/Zjn_sc00095.1.g00500.1.sm.mkhc/Zjn_sc00054.1.g01010.1.am.mk/Zjn_sc00008.1.g06850.1.sm.mkhc/Zjn_sc00018.1.g01570.1.sm.mk/Zjn_sc00094.1.g00990.1.sm.mk/Zjn_sc00017.1.g05630.1.sm.mk/Zjn_sc00012.…	62	Zjn_sc00011.1.g07150.1.sm.mkhc/Zjn_sc00036.1.g02160.1.am.mkhc/Zjn_sc00140.1.g00250.1.am.mkhc/Zjn_sc00033.1.g01740.1.am.mkhc/Zjn_sc00022.1.g01850.1.am.mkhc/Zjn_sc00024.1.g01460.1.sm.mkhc/Zjn_sc00087.1.g00550.1.am.mk/Zjn_sc00006.1.g03270.1.sm.mkhc/Zjn_sc00012.1.g02190.1.sm.mkhc/Zjn_sc00015.1.g01250.1.am.mkhc/Zjn_sc00003.1.g07380.1.sm.mkhc/Zjn_sc00049.1.g00720.1.sm.mkhc/Zjn_sc00034.1.g01530.1.sm.mk/…
BP	GO:0044270	cellular nitrogen compound catabolic process	17/3918	31/7807	0.36762	0.961046	Zjn_sc00008.1.g05960.1.sm.mkhc/Zjn_sc00060.1.g01330.1.am.mkhc/Zjn_sc00069.1.g02140.1.sm.mkhc/Zjn_sc00045.1.g02270.1.sm.mkhc/Zjn_sc00097.1.g01430.1.sm.mk/Zjn_sc00011.1.g01560.1.sm.mk/Zjn_sc00108.1.g00190.1.sm.mkhc/Zjn_sc00067.1.g01080.1.sm.mkhc/Zjn_sc00037.1.g03720.1.sm.mkhc/Zjn_sc00023.1.g04970.1.sm.mkhc/Zjn_sc00020.1.g06030.1.sm.mkhc/Zjn_sc00086.1.g02510.1.sm.mkhc/Zjn_sc00029.1.g03970.1.am.mk/Zj…	-/-/-/-/-/-/-/-/-/-/-/-/-/-/-/-/-	17	9	Zjn_sc00097.1.g01430.1.sm.mk/Zjn_sc00108.1.g00190.1.sm.mkhc/Zjn_sc00067.1.g01080.1.sm.mkhc/Zjn_sc00037.1.g03720.1.sm.mkhc/Zjn_sc00023.1.g04970.1.sm.mkhc/Zjn_sc00020.1.g06030.1.sm.mkhc/Zjn_sc00029.1.g03970.1.am.mk/Zjn_sc00004.1.g12070.1.sm.mkhc/Zjn_sc00967.1.g00010.1.am.mk	8	Zjn_sc00008.1.g05960.1.sm.mkhc/Zjn_sc00060.1.g01330.1.am.mkhc/Zjn_sc00069.1.g02140.1.sm.mkhc/Zjn_sc00045.1.g02270.1.sm.mkhc/Zjn_sc00011.1.g01560.1.sm.mk/Zjn_sc00086.1.g02510.1.sm.mkhc/Zjn_sc00001.1.g09540.1.sm.mkhc/Zjn_sc00056.1.g02300.1.am.mk
BP	GO:0005991	trehalose metabolic process	19/3918	35/7807	0.376037	0.961046	Zjn_sc00153.1.g00060.1.sm.mkhc/Zjn_sc00022.1.g06400.1.sm.mkhc/Zjn_sc00007.1.g10110.1.sm.mkhc/Zjn_sc00029.1.g04890.1.am.mkhc/Zjn_sc00027.1.g04330.1.sm.mkhc/Zjn_sc00091.1.g00600.1.sm.mkhc/Zjn_sc00018.1.g06690.1.sm.mkhc/Zjn_sc00010.1.g00250.1.sm.mkhc/Zjn_sc00002.1.g09770.1.sm.mkhc/Zjn_sc00039.1.g04850.1.sm.mkhc/Zjn_sc00012.1.g03920.1.sm.mkhc/Zjn_sc00029.1.g05960.1.sm.mkhc/Zjn_sc00039.1.g04040.1.sm.m…	-/-/-/-/-/-/-/-/-/-/-/-/-/-/-/-/-/-/-	19	5	Zjn_sc00027.1.g04320.1.sm.mkhc/Zjn_sc00007.1.g04430.1.am.mk/Zjn_sc00047.1.g03960.1.am.mk/Zjn_sc00044.1.g02260.1.sm.mkhc/Zjn_sc00015.1.g00610.1.sm.mkhc	14	Zjn_sc00153.1.g00060.1.sm.mkhc/Zjn_sc00022.1.g06400.1.sm.mkhc/Zjn_sc00007.1.g10110.1.sm.mkhc/Zjn_sc00029.1.g04890.1.am.mkhc/Zjn_sc00027.1.g04330.1.sm.mkhc/Zjn_sc00091.1.g00600.1.sm.mkhc/Zjn_sc00018.1.g06690.1.sm.mkhc/Zjn_sc00010.1.g00250.1.sm.mkhc/Zjn_sc00002.1.g09770.1.sm.mkhc/Zjn_sc00039.1.g04850.1.sm.mkhc/Zjn_sc00012.1.g03920.1.sm.mkhc/Zjn_sc00029.1.g05960.1.sm.mkhc/Zjn_sc00039.1.g04040.1.sm.m…
BP	GO:0007165	signal transduction	69/3918	133/7807	0.379663	0.961046	Zjn_sc00129.1.g00790.1.sm.mk/Zjn_sc00129.1.g00300.1.sm.mkhc/Zjn_sc00003.1.g02650.1.sm.mkhc/Zjn_sc00028.1.g04040.1.am.mkhc/Zjn_sc00071.1.g01040.1.sm.mkhc/Zjn_sc00042.1.g00630.1.am.mkhc/Zjn_sc00038.1.g00040.1.sm.mk/Zjn_sc00003.1.g13960.1.sm.mkhc/Zjn_sc00086.1.g02660.1.am.mkhc/Zjn_sc00148.1.g00540.1.sm.mkhc/Zjn_sc00023.1.g00900.1.sm.mkhc/Zjn_sc00088.1.g02340.1.am.mkhc/Zjn_sc00001.1.g00140.1.sm.mkhc/…	-/-/-/-/-/-/-/-/-/-/-/-/-/-/-/-/-/-/-/-/-/-/-/-/-/-/-/-/-/-/-/-/-/-/-/-/-/-/-/-/-/-/-/-/-/-/-/-/-/-/-/-/-/-/-/-/-/-/-/-/-/-/-/-/-/-/-/-/-	69	32	Zjn_sc00129.1.g00790.1.sm.mk/Zjn_sc00028.1.g04040.1.am.mkhc/Zjn_sc00023.1.g00900.1.sm.mkhc/Zjn_sc00001.1.g00140.1.sm.mkhc/Zjn_sc00009.1.g11290.1.sm.mkhc/Zjn_sc00031.1.g00830.1.sm.mkhc/Zjn_sc00058.1.g01990.1.am.mk/Zjn_sc00105.1.g01730.1.am.mk/Zjn_sc00037.1.g02260.1.am.mkhc/Zjn_sc00005.1.g04420.1.sm.mk/Zjn_sc00050.1.g01060.1.sm.mkhc/Zjn_sc00024.1.g02210.1.sm.mkhc/Zjn_sc00006.1.g02730.1.am.mk/Zjn_sc…	37	Zjn_sc00129.1.g00300.1.sm.mkhc/Zjn_sc00003.1.g02650.1.sm.mkhc/Zjn_sc00071.1.g01040.1.sm.mkhc/Zjn_sc00042.1.g00630.1.am.mkhc/Zjn_sc00038.1.g00040.1.sm.mk/Zjn_sc00003.1.g13960.1.sm.mkhc/Zjn_sc00086.1.g02660.1.am.mkhc/Zjn_sc00148.1.g00540.1.sm.mkhc/Zjn_sc00088.1.g02340.1.am.mkhc/novel.567/Zjn_sc00039.1.g03080.1.am.mk/Zjn_sc00023.1.g04050.1.sm.mkhc/Zjn_sc00051.1.g02270.1.sm.mkhc/Zjn_sc00045.1.g02530.…
BP	GO:0023052	signaling	69/3918	133/7807	0.379663	0.961046	Zjn_sc00129.1.g00790.1.sm.mk/Zjn_sc00129.1.g00300.1.sm.mkhc/Zjn_sc00003.1.g02650.1.sm.mkhc/Zjn_sc00028.1.g04040.1.am.mkhc/Zjn_sc00071.1.g01040.1.sm.mkhc/Zjn_sc00042.1.g00630.1.am.mkhc/Zjn_sc00038.1.g00040.1.sm.mk/Zjn_sc00003.1.g13960.1.sm.mkhc/Zjn_sc00086.1.g02660.1.am.mkhc/Zjn_sc00148.1.g00540.1.sm.mkhc/Zjn_sc00023.1.g00900.1.sm.mkhc/Zjn_sc00088.1.g02340.1.am.mkhc/Zjn_sc00001.1.g00140.1.sm.mkhc/…	-/-/-/-/-/-/-/-/-/-/-/-/-/-/-/-/-/-/-/-/-/-/-/-/-/-/-/-/-/-/-/-/-/-/-/-/-/-/-/-/-/-/-/-/-/-/-/-/-/-/-/-/-/-/-/-/-/-/-/-/-/-/-/-/-/-/-/-/-	69	32	Zjn_sc00129.1.g00790.1.sm.mk/Zjn_sc00028.1.g04040.1.am.mkhc/Zjn_sc00023.1.g00900.1.sm.mkhc/Zjn_sc00001.1.g00140.1.sm.mkhc/Zjn_sc00009.1.g11290.1.sm.mkhc/Zjn_sc00031.1.g00830.1.sm.mkhc/Zjn_sc00058.1.g01990.1.am.mk/Zjn_sc00105.1.g01730.1.am.mk/Zjn_sc00037.1.g02260.1.am.mkhc/Zjn_sc00005.1.g04420.1.sm.mk/Zjn_sc00050.1.g01060.1.sm.mkhc/Zjn_sc00024.1.g02210.1.sm.mkhc/Zjn_sc00006.1.g02730.1.am.mk/Zjn_sc…	37	Zjn_sc00129.1.g00300.1.sm.mkhc/Zjn_sc00003.1.g02650.1.sm.mkhc/Zjn_sc00071.1.g01040.1.sm.mkhc/Zjn_sc00042.1.g00630.1.am.mkhc/Zjn_sc00038.1.g00040.1.sm.mk/Zjn_sc00003.1.g13960.1.sm.mkhc/Zjn_sc00086.1.g02660.1.am.mkhc/Zjn_sc00148.1.g00540.1.sm.mkhc/Zjn_sc00088.1.g02340.1.am.mkhc/novel.567/Zjn_sc00039.1.g03080.1.am.mk/Zjn_sc00023.1.g04050.1.sm.mkhc/Zjn_sc00051.1.g02270.1.sm.mkhc/Zjn_sc00045.1.g02530.…
BP	GO:0044700	single organism signaling	69/3918	133/7807	0.379663	0.961046	Zjn_sc00129.1.g00790.1.sm.mk/Zjn_sc00129.1.g00300.1.sm.mkhc/Zjn_sc00003.1.g02650.1.sm.mkhc/Zjn_sc00028.1.g04040.1.am.mkhc/Zjn_sc00071.1.g01040.1.sm.mkhc/Zjn_sc00042.1.g00630.1.am.mkhc/Zjn_sc00038.1.g00040.1.sm.mk/Zjn_sc00003.1.g13960.1.sm.mkhc/Zjn_sc00086.1.g02660.1.am.mkhc/Zjn_sc00148.1.g00540.1.sm.mkhc/Zjn_sc00023.1.g00900.1.sm.mkhc/Zjn_sc00088.1.g02340.1.am.mkhc/Zjn_sc00001.1.g00140.1.sm.mkhc/…	-/-/-/-/-/-/-/-/-/-/-/-/-/-/-/-/-/-/-/-/-/-/-/-/-/-/-/-/-/-/-/-/-/-/-/-/-/-/-/-/-/-/-/-/-/-/-/-/-/-/-/-/-/-/-/-/-/-/-/-/-/-/-/-/-/-/-/-/-	69	32	Zjn_sc00129.1.g00790.1.sm.mk/Zjn_sc00028.1.g04040.1.am.mkhc/Zjn_sc00023.1.g00900.1.sm.mkhc/Zjn_sc00001.1.g00140.1.sm.mkhc/Zjn_sc00009.1.g11290.1.sm.mkhc/Zjn_sc00031.1.g00830.1.sm.mkhc/Zjn_sc00058.1.g01990.1.am.mk/Zjn_sc00105.1.g01730.1.am.mk/Zjn_sc00037.1.g02260.1.am.mkhc/Zjn_sc00005.1.g04420.1.sm.mk/Zjn_sc00050.1.g01060.1.sm.mkhc/Zjn_sc00024.1.g02210.1.sm.mkhc/Zjn_sc00006.1.g02730.1.am.mk/Zjn_sc…	37	Zjn_sc00129.1.g00300.1.sm.mkhc/Zjn_sc00003.1.g02650.1.sm.mkhc/Zjn_sc00071.1.g01040.1.sm.mkhc/Zjn_sc00042.1.g00630.1.am.mkhc/Zjn_sc00038.1.g00040.1.sm.mk/Zjn_sc00003.1.g13960.1.sm.mkhc/Zjn_sc00086.1.g02660.1.am.mkhc/Zjn_sc00148.1.g00540.1.sm.mkhc/Zjn_sc00088.1.g02340.1.am.mkhc/novel.567/Zjn_sc00039.1.g03080.1.am.mk/Zjn_sc00023.1.g04050.1.sm.mkhc/Zjn_sc00051.1.g02270.1.sm.mkhc/Zjn_sc00045.1.g02530.…
BP	GO:0006367	transcription initiation from RNA polymerase II promoter	6/3918	10/7807	0.381456	0.961046	Zjn_sc00003.1.g06230.1.am.mk/Zjn_sc00032.1.g01520.1.sm.mkhc/Zjn_sc00040.1.g01220.1.sm.mkhc/Zjn_sc00029.1.g00340.1.sm.mkhc/Zjn_sc00040.1.g01260.1.sm.mk/Zjn_sc00126.1.g00040.1.sm.mkhc	-/-/-/-/-/-	6	1	Zjn_sc00003.1.g06230.1.am.mk	5	Zjn_sc00032.1.g01520.1.sm.mkhc/Zjn_sc00040.1.g01220.1.sm.mkhc/Zjn_sc00029.1.g00340.1.sm.mkhc/Zjn_sc00040.1.g01260.1.sm.mk/Zjn_sc00126.1.g00040.1.sm.mkhc
BP	GO:0006415	translational termination	6/3918	10/7807	0.381456	0.961046	Zjn_sc00160.1.g00230.1.sm.mkhc/Zjn_sc00008.1.g11920.1.sm.mkhc/Zjn_sc00001.1.g07530.1.sm.mk/Zjn_sc00002.1.g04090.1.sm.mkhc/Zjn_sc00058.1.g00330.1.am.mkhc/Zjn_sc00009.1.g04090.1.am.mkhc	-/-/-/-/-/-	6	6	Zjn_sc00160.1.g00230.1.sm.mkhc/Zjn_sc00008.1.g11920.1.sm.mkhc/Zjn_sc00001.1.g07530.1.sm.mk/Zjn_sc00002.1.g04090.1.sm.mkhc/Zjn_sc00058.1.g00330.1.am.mkhc/Zjn_sc00009.1.g04090.1.am.mkhc	0
BP	GO:0006913	nucleocytoplasmic transport	6/3918	10/7807	0.381456	0.961046	Zjn_sc00017.1.g01570.1.am.mkhc/Zjn_sc00009.1.g02570.1.sm.mkhc/Zjn_sc00024.1.g01140.1.sm.mkhc/Zjn_sc00005.1.g08880.1.sm.mkhc/Zjn_sc00138.1.g01110.1.am.mkhc/Zjn_sc00043.1.g01720.1.sm.mkhc	-/-/-/-/-/-	6	1	Zjn_sc00017.1.g01570.1.am.mkhc	5	Zjn_sc00009.1.g02570.1.sm.mkhc/Zjn_sc00024.1.g01140.1.sm.mkhc/Zjn_sc00005.1.g08880.1.sm.mkhc/Zjn_sc00138.1.g01110.1.am.mkhc/Zjn_sc00043.1.g01720.1.sm.mkhc
BP	GO:0051169	nuclear transport	6/3918	10/7807	0.381456	0.961046	Zjn_sc00017.1.g01570.1.am.mkhc/Zjn_sc00009.1.g02570.1.sm.mkhc/Zjn_sc00024.1.g01140.1.sm.mkhc/Zjn_sc00005.1.g08880.1.sm.mkhc/Zjn_sc00138.1.g01110.1.am.mkhc/Zjn_sc00043.1.g01720.1.sm.mkhc	-/-/-/-/-/-	6	1	Zjn_sc00017.1.g01570.1.am.mkhc	5	Zjn_sc00009.1.g02570.1.sm.mkhc/Zjn_sc00024.1.g01140.1.sm.mkhc/Zjn_sc00005.1.g08880.1.sm.mkhc/Zjn_sc00138.1.g01110.1.am.mkhc/Zjn_sc00043.1.g01720.1.sm.mkhc
BP	GO:0006396	RNA processing	79/3918	153/7807	0.389751	0.977202	Zjn_sc00073.1.g00230.1.sm.mkhc/Zjn_sc00008.1.g07220.1.am.mkhc/Zjn_sc00040.1.g02940.1.sm.mk/Zjn_sc00009.1.g08990.1.sm.mk/Zjn_sc00014.1.g08080.1.am.mk/Zjn_sc00075.1.g00180.1.sm.mkhc/Zjn_sc00023.1.g03420.1.sm.mkhc/Zjn_sc00210.1.g00040.1.am.mk/Zjn_sc00002.1.g16480.1.sm.mkhc/Zjn_sc00027.1.g01570.1.sm.mkhc/Zjn_sc00003.1.g05150.1.sm.mkhc/Zjn_sc00149.1.g00330.1.sm.mkhc/Zjn_sc00003.1.g05270.1.sm.mkhc/nove…	-/-/-/-/-/-/-/-/-/-/-/-/-/-/-/-/-/-/-/-/-/-/-/-/-/-/-/-/-/-/-/-/-/-/-/-/-/-/-/-/-/-/-/-/-/-/-/-/-/-/-/-/-/-/-/-/-/-/-/-/-/-/-/-/-/-/-/-/-/-/-/-/-/-/-/-/-/-/-	79	52	Zjn_sc00073.1.g00230.1.sm.mkhc/Zjn_sc00040.1.g02940.1.sm.mk/Zjn_sc00009.1.g08990.1.sm.mk/Zjn_sc00210.1.g00040.1.am.mk/Zjn_sc00027.1.g01570.1.sm.mkhc/Zjn_sc00067.1.g02580.1.sm.mkhc/Zjn_sc00024.1.g00230.1.sm.mkhc/Zjn_sc00075.1.g01080.1.sm.mkhc/Zjn_sc00076.1.g00310.1.am.mkhc/Zjn_sc00029.1.g05380.1.sm.mk/Zjn_sc00085.1.g00290.1.sm.mkhc/Zjn_sc00007.1.g00560.1.sm.mkhc/Zjn_sc00068.1.g03760.1.sm.mk/Zjn_sc…	27	Zjn_sc00008.1.g07220.1.am.mkhc/Zjn_sc00014.1.g08080.1.am.mk/Zjn_sc00075.1.g00180.1.sm.mkhc/Zjn_sc00023.1.g03420.1.sm.mkhc/Zjn_sc00002.1.g16480.1.sm.mkhc/Zjn_sc00003.1.g05150.1.sm.mkhc/Zjn_sc00149.1.g00330.1.sm.mkhc/Zjn_sc00003.1.g05270.1.sm.mkhc/novel.498/Zjn_sc00001.1.g10530.1.sm.mkhc/Zjn_sc00027.1.g04910.1.sm.mkhc/Zjn_sc00014.1.g09790.1.sm.mkhc/Zjn_sc00029.1.g03360.1.sm.mkhc/novel.1204/Zjn_sc00…
BP	GO:0043207	response to external biotic stimulus	8/3918	14/7807	0.400631	0.979278	novel.1133/Zjn_sc00096.1.g02140.1.am.mk/Zjn_sc00111.1.g00510.1.am.mk/Zjn_sc00009.1.g12000.1.am.mk/Zjn_sc00062.1.g00410.1.sm.mk/Zjn_sc00096.1.g02150.1.sm.mk/Zjn_sc00111.1.g00490.1.am.mk/Zjn_sc00096.1.g02100.1.am.mk	-/-/-/-/-/-/-/-	8	0		8	novel.1133/Zjn_sc00096.1.g02140.1.am.mk/Zjn_sc00111.1.g00510.1.am.mk/Zjn_sc00009.1.g12000.1.am.mk/Zjn_sc00062.1.g00410.1.sm.mk/Zjn_sc00096.1.g02150.1.sm.mk/Zjn_sc00111.1.g00490.1.am.mk/Zjn_sc00096.1.g02100.1.am.mk
BP	GO:0051707	response to other organism	8/3918	14/7807	0.400631	0.979278	novel.1133/Zjn_sc00096.1.g02140.1.am.mk/Zjn_sc00111.1.g00510.1.am.mk/Zjn_sc00009.1.g12000.1.am.mk/Zjn_sc00062.1.g00410.1.sm.mk/Zjn_sc00096.1.g02150.1.sm.mk/Zjn_sc00111.1.g00490.1.am.mk/Zjn_sc00096.1.g02100.1.am.mk	-/-/-/-/-/-/-/-	8	0		8	novel.1133/Zjn_sc00096.1.g02140.1.am.mk/Zjn_sc00111.1.g00510.1.am.mk/Zjn_sc00009.1.g12000.1.am.mk/Zjn_sc00062.1.g00410.1.sm.mk/Zjn_sc00096.1.g02150.1.sm.mk/Zjn_sc00111.1.g00490.1.am.mk/Zjn_sc00096.1.g02100.1.am.mk
BP	GO:0098542	defense response to other organism	8/3918	14/7807	0.400631	0.979278	novel.1133/Zjn_sc00096.1.g02140.1.am.mk/Zjn_sc00111.1.g00510.1.am.mk/Zjn_sc00009.1.g12000.1.am.mk/Zjn_sc00062.1.g00410.1.sm.mk/Zjn_sc00096.1.g02150.1.sm.mk/Zjn_sc00111.1.g00490.1.am.mk/Zjn_sc00096.1.g02100.1.am.mk	-/-/-/-/-/-/-/-	8	0		8	novel.1133/Zjn_sc00096.1.g02140.1.am.mk/Zjn_sc00111.1.g00510.1.am.mk/Zjn_sc00009.1.g12000.1.am.mk/Zjn_sc00062.1.g00410.1.sm.mk/Zjn_sc00096.1.g02150.1.sm.mk/Zjn_sc00111.1.g00490.1.am.mk/Zjn_sc00096.1.g02100.1.am.mk
BP	GO:0006664	glycolipid metabolic process	9/3918	16/7807	0.407561	0.979278	Zjn_sc00022.1.g05020.1.sm.mkhc/Zjn_sc00002.1.g09800.1.sm.mkhc/Zjn_sc00006.1.g07450.1.am.mk/Zjn_sc00003.1.g13710.1.am.mkhc/Zjn_sc00121.1.g00010.1.am.mk/Zjn_sc00002.1.g15860.1.sm.mkhc/Zjn_sc00160.1.g00010.1.sm.mk/Zjn_sc00088.1.g02220.1.am.mkhc/Zjn_sc00038.1.g01435.1.br	-/-/-/-/-/-/-/-/-	9	4	Zjn_sc00006.1.g07450.1.am.mk/Zjn_sc00121.1.g00010.1.am.mk/Zjn_sc00160.1.g00010.1.sm.mk/Zjn_sc00038.1.g01435.1.br	5	Zjn_sc00022.1.g05020.1.sm.mkhc/Zjn_sc00002.1.g09800.1.sm.mkhc/Zjn_sc00003.1.g13710.1.am.mkhc/Zjn_sc00002.1.g15860.1.sm.mkhc/Zjn_sc00088.1.g02220.1.am.mkhc
BP	GO:0008202	steroid metabolic process	9/3918	16/7807	0.407561	0.979278	Zjn_sc00002.1.g15280.1.sm.mk/Zjn_sc00118.1.g00220.1.am.mkhc/Zjn_sc00101.1.g00140.1.am.mkhc/Zjn_sc00003.1.g13160.1.am.mk/Zjn_sc00027.1.g00830.1.am.mk/Zjn_sc00133.1.g00860.1.am.mkhc/Zjn_sc00005.1.g08410.1.sm.mkhc/Zjn_sc00107.1.g00970.1.am.mk/Zjn_sc00005.1.g01200.1.sm.mk	-/-/-/-/-/-/-/-/-	9	6	Zjn_sc00002.1.g15280.1.sm.mk/Zjn_sc00003.1.g13160.1.am.mk/Zjn_sc00027.1.g00830.1.am.mk/Zjn_sc00133.1.g00860.1.am.mkhc/Zjn_sc00005.1.g08410.1.sm.mkhc/Zjn_sc00107.1.g00970.1.am.mk	3	Zjn_sc00118.1.g00220.1.am.mkhc/Zjn_sc00101.1.g00140.1.am.mkhc/Zjn_sc00005.1.g01200.1.sm.mk
BP	GO:0009247	glycolipid biosynthetic process	9/3918	16/7807	0.407561	0.979278	Zjn_sc00022.1.g05020.1.sm.mkhc/Zjn_sc00002.1.g09800.1.sm.mkhc/Zjn_sc00006.1.g07450.1.am.mk/Zjn_sc00003.1.g13710.1.am.mkhc/Zjn_sc00121.1.g00010.1.am.mk/Zjn_sc00002.1.g15860.1.sm.mkhc/Zjn_sc00160.1.g00010.1.sm.mk/Zjn_sc00088.1.g02220.1.am.mkhc/Zjn_sc00038.1.g01435.1.br	-/-/-/-/-/-/-/-/-	9	4	Zjn_sc00006.1.g07450.1.am.mk/Zjn_sc00121.1.g00010.1.am.mk/Zjn_sc00160.1.g00010.1.sm.mk/Zjn_sc00038.1.g01435.1.br	5	Zjn_sc00022.1.g05020.1.sm.mkhc/Zjn_sc00002.1.g09800.1.sm.mkhc/Zjn_sc00003.1.g13710.1.am.mkhc/Zjn_sc00002.1.g15860.1.sm.mkhc/Zjn_sc00088.1.g02220.1.am.mkhc
BP	GO:0046467	membrane lipid biosynthetic process	9/3918	16/7807	0.407561	0.979278	Zjn_sc00022.1.g05020.1.sm.mkhc/Zjn_sc00002.1.g09800.1.sm.mkhc/Zjn_sc00006.1.g07450.1.am.mk/Zjn_sc00003.1.g13710.1.am.mkhc/Zjn_sc00121.1.g00010.1.am.mk/Zjn_sc00002.1.g15860.1.sm.mkhc/Zjn_sc00160.1.g00010.1.sm.mk/Zjn_sc00088.1.g02220.1.am.mkhc/Zjn_sc00038.1.g01435.1.br	-/-/-/-/-/-/-/-/-	9	4	Zjn_sc00006.1.g07450.1.am.mk/Zjn_sc00121.1.g00010.1.am.mk/Zjn_sc00160.1.g00010.1.sm.mk/Zjn_sc00038.1.g01435.1.br	5	Zjn_sc00022.1.g05020.1.sm.mkhc/Zjn_sc00002.1.g09800.1.sm.mkhc/Zjn_sc00003.1.g13710.1.am.mkhc/Zjn_sc00002.1.g15860.1.sm.mkhc/Zjn_sc00088.1.g02220.1.am.mkhc
BP	GO:0072527	pyrimidine-containing compound metabolic process	9/3918	16/7807	0.407561	0.979278	Zjn_sc00013.1.g00360.1.am.mkhc/Zjn_sc00036.1.g02160.1.am.mkhc/Zjn_sc00017.1.g00800.1.cf.mkhc/Zjn_sc00011.1.g01560.1.sm.mk/Zjn_sc00012.1.g01020.1.sm.mkhc/Zjn_sc00005.1.g00620.1.sm.mk/Zjn_sc00034.1.g01190.1.sm.mkhc/Zjn_sc00037.1.g00120.1.am.mk/Zjn_sc00029.1.g03970.1.am.mk	-/-/-/-/-/-/-/-/-	9	6	Zjn_sc00013.1.g00360.1.am.mkhc/Zjn_sc00012.1.g01020.1.sm.mkhc/Zjn_sc00005.1.g00620.1.sm.mk/Zjn_sc00034.1.g01190.1.sm.mkhc/Zjn_sc00037.1.g00120.1.am.mk/Zjn_sc00029.1.g03970.1.am.mk	3	Zjn_sc00036.1.g02160.1.am.mkhc/Zjn_sc00017.1.g00800.1.cf.mkhc/Zjn_sc00011.1.g01560.1.sm.mk
BP	GO:1903509	liposaccharide metabolic process	9/3918	16/7807	0.407561	0.979278	Zjn_sc00022.1.g05020.1.sm.mkhc/Zjn_sc00002.1.g09800.1.sm.mkhc/Zjn_sc00006.1.g07450.1.am.mk/Zjn_sc00003.1.g13710.1.am.mkhc/Zjn_sc00121.1.g00010.1.am.mk/Zjn_sc00002.1.g15860.1.sm.mkhc/Zjn_sc00160.1.g00010.1.sm.mk/Zjn_sc00088.1.g02220.1.am.mkhc/Zjn_sc00038.1.g01435.1.br	-/-/-/-/-/-/-/-/-	9	4	Zjn_sc00006.1.g07450.1.am.mk/Zjn_sc00121.1.g00010.1.am.mk/Zjn_sc00160.1.g00010.1.sm.mk/Zjn_sc00038.1.g01435.1.br	5	Zjn_sc00022.1.g05020.1.sm.mkhc/Zjn_sc00002.1.g09800.1.sm.mkhc/Zjn_sc00003.1.g13710.1.am.mkhc/Zjn_sc00002.1.g15860.1.sm.mkhc/Zjn_sc00088.1.g02220.1.am.mkhc
BP	GO:0006323	DNA packaging	10/3918	18/7807	0.413376	0.984138	Zjn_sc00013.1.g07250.1.sm.mkhc/Zjn_sc00004.1.g07810.1.sm.mkhc/Zjn_sc00023.1.g00820.1.am.mk/Zjn_sc00014.1.g07400.1.sm.mkhc/Zjn_sc00091.1.g01120.1.am.mk/Zjn_sc00017.1.g02430.1.sm.mkhc/Zjn_sc00141.1.g00090.1.sm.mkhc/Zjn_sc00012.1.g02990.1.sm.mkhc/Zjn_sc00051.1.g00940.1.am.mk/Zjn_sc00056.1.g03840.1.am.mk	-/-/-/-/-/-/-/-/-/-	10	3	Zjn_sc00017.1.g02430.1.sm.mkhc/Zjn_sc00012.1.g02990.1.sm.mkhc/Zjn_sc00056.1.g03840.1.am.mk	7	Zjn_sc00013.1.g07250.1.sm.mkhc/Zjn_sc00004.1.g07810.1.sm.mkhc/Zjn_sc00023.1.g00820.1.am.mk/Zjn_sc00014.1.g07400.1.sm.mkhc/Zjn_sc00091.1.g01120.1.am.mk/Zjn_sc00141.1.g00090.1.sm.mkhc/Zjn_sc00051.1.g00940.1.am.mk
BP	GO:0006643	membrane lipid metabolic process	10/3918	18/7807	0.413376	0.984138	Zjn_sc00013.1.g01130.1.sm.mkhc/Zjn_sc00022.1.g05020.1.sm.mkhc/Zjn_sc00002.1.g09800.1.sm.mkhc/Zjn_sc00006.1.g07450.1.am.mk/Zjn_sc00003.1.g13710.1.am.mkhc/Zjn_sc00121.1.g00010.1.am.mk/Zjn_sc00002.1.g15860.1.sm.mkhc/Zjn_sc00160.1.g00010.1.sm.mk/Zjn_sc00088.1.g02220.1.am.mkhc/Zjn_sc00038.1.g01435.1.br	-/-/-/-/-/-/-/-/-/-	10	4	Zjn_sc00006.1.g07450.1.am.mk/Zjn_sc00121.1.g00010.1.am.mk/Zjn_sc00160.1.g00010.1.sm.mk/Zjn_sc00038.1.g01435.1.br	6	Zjn_sc00013.1.g01130.1.sm.mkhc/Zjn_sc00022.1.g05020.1.sm.mkhc/Zjn_sc00002.1.g09800.1.sm.mkhc/Zjn_sc00003.1.g13710.1.am.mkhc/Zjn_sc00002.1.g15860.1.sm.mkhc/Zjn_sc00088.1.g02220.1.am.mkhc
BP	GO:0006364	rRNA processing	12/3918	22/7807	0.422681	0.994798	Zjn_sc00027.1.g01570.1.sm.mkhc/Zjn_sc00067.1.g02580.1.sm.mkhc/Zjn_sc00007.1.g00560.1.sm.mkhc/Zjn_sc00066.1.g00580.1.sm.mkhc/Zjn_sc00031.1.g00920.1.sm.mkhc/Zjn_sc00093.1.g00070.1.sm.mkhc/Zjn_sc00029.1.g05310.1.sm.mkhc/Zjn_sc00002.1.g01760.1.sm.mkhc/Zjn_sc00047.1.g02520.1.sm.mk/Zjn_sc00013.1.g08260.1.sm.mkhc/Zjn_sc00010.1.g00910.1.sm.mkhc/Zjn_sc00011.1.g02770.1.am.mkhc	-/-/-/-/-/-/-/-/-/-/-/-	12	11	Zjn_sc00027.1.g01570.1.sm.mkhc/Zjn_sc00067.1.g02580.1.sm.mkhc/Zjn_sc00007.1.g00560.1.sm.mkhc/Zjn_sc00066.1.g00580.1.sm.mkhc/Zjn_sc00031.1.g00920.1.sm.mkhc/Zjn_sc00093.1.g00070.1.sm.mkhc/Zjn_sc00029.1.g05310.1.sm.mkhc/Zjn_sc00002.1.g01760.1.sm.mkhc/Zjn_sc00047.1.g02520.1.sm.mk/Zjn_sc00013.1.g08260.1.sm.mkhc/Zjn_sc00010.1.g00910.1.sm.mkhc	1	Zjn_sc00011.1.g02770.1.am.mkhc
BP	GO:0016072	rRNA metabolic process	12/3918	22/7807	0.422681	0.994798	Zjn_sc00027.1.g01570.1.sm.mkhc/Zjn_sc00067.1.g02580.1.sm.mkhc/Zjn_sc00007.1.g00560.1.sm.mkhc/Zjn_sc00066.1.g00580.1.sm.mkhc/Zjn_sc00031.1.g00920.1.sm.mkhc/Zjn_sc00093.1.g00070.1.sm.mkhc/Zjn_sc00029.1.g05310.1.sm.mkhc/Zjn_sc00002.1.g01760.1.sm.mkhc/Zjn_sc00047.1.g02520.1.sm.mk/Zjn_sc00013.1.g08260.1.sm.mkhc/Zjn_sc00010.1.g00910.1.sm.mkhc/Zjn_sc00011.1.g02770.1.am.mkhc	-/-/-/-/-/-/-/-/-/-/-/-	12	11	Zjn_sc00027.1.g01570.1.sm.mkhc/Zjn_sc00067.1.g02580.1.sm.mkhc/Zjn_sc00007.1.g00560.1.sm.mkhc/Zjn_sc00066.1.g00580.1.sm.mkhc/Zjn_sc00031.1.g00920.1.sm.mkhc/Zjn_sc00093.1.g00070.1.sm.mkhc/Zjn_sc00029.1.g05310.1.sm.mkhc/Zjn_sc00002.1.g01760.1.sm.mkhc/Zjn_sc00047.1.g02520.1.sm.mk/Zjn_sc00013.1.g08260.1.sm.mkhc/Zjn_sc00010.1.g00910.1.sm.mkhc	1	Zjn_sc00011.1.g02770.1.am.mkhc
BP	GO:0006325	chromatin organization	16/3918	30/7807	0.435707	0.994798	Zjn_sc00013.1.g07250.1.sm.mkhc/Zjn_sc00004.1.g07810.1.sm.mkhc/Zjn_sc00005.1.g00430.1.am.mkhc/Zjn_sc00023.1.g00820.1.am.mk/Zjn_sc00063.1.g01830.1.am.mkhc/Zjn_sc00027.1.g02310.1.sm.mk/Zjn_sc00014.1.g07400.1.sm.mkhc/Zjn_sc00091.1.g01120.1.am.mk/Zjn_sc00071.1.g02420.1.am.mkhc/Zjn_sc00017.1.g02430.1.sm.mkhc/Zjn_sc00045.1.g04370.1.sm.mkhc/Zjn_sc00044.1.g04030.1.sm.mkhc/Zjn_sc00141.1.g00090.1.sm.mkhc/Zj…	-/-/-/-/-/-/-/-/-/-/-/-/-/-/-/-	16	6	Zjn_sc00027.1.g02310.1.sm.mk/Zjn_sc00017.1.g02430.1.sm.mkhc/Zjn_sc00045.1.g04370.1.sm.mkhc/Zjn_sc00044.1.g04030.1.sm.mkhc/Zjn_sc00012.1.g02990.1.sm.mkhc/Zjn_sc00056.1.g03840.1.am.mk	10	Zjn_sc00013.1.g07250.1.sm.mkhc/Zjn_sc00004.1.g07810.1.sm.mkhc/Zjn_sc00005.1.g00430.1.am.mkhc/Zjn_sc00023.1.g00820.1.am.mk/Zjn_sc00063.1.g01830.1.am.mkhc/Zjn_sc00014.1.g07400.1.sm.mkhc/Zjn_sc00091.1.g01120.1.am.mk/Zjn_sc00071.1.g02420.1.am.mkhc/Zjn_sc00141.1.g00090.1.sm.mkhc/Zjn_sc00051.1.g00940.1.am.mk
BP	GO:0046351	disaccharide biosynthetic process	18/3918	34/7807	0.440545	0.994798	Zjn_sc00153.1.g00060.1.sm.mkhc/Zjn_sc00022.1.g06400.1.sm.mkhc/Zjn_sc00007.1.g10110.1.sm.mkhc/Zjn_sc00029.1.g04890.1.am.mkhc/Zjn_sc00027.1.g04330.1.sm.mkhc/Zjn_sc00091.1.g00600.1.sm.mkhc/Zjn_sc00018.1.g06690.1.sm.mkhc/Zjn_sc00010.1.g00250.1.sm.mkhc/Zjn_sc00002.1.g09770.1.sm.mkhc/Zjn_sc00039.1.g04850.1.sm.mkhc/Zjn_sc00012.1.g03920.1.sm.mkhc/Zjn_sc00029.1.g05960.1.sm.mkhc/Zjn_sc00039.1.g04040.1.sm.m…	-/-/-/-/-/-/-/-/-/-/-/-/-/-/-/-/-/-	18	4	Zjn_sc00027.1.g04320.1.sm.mkhc/Zjn_sc00007.1.g04430.1.am.mk/Zjn_sc00044.1.g02260.1.sm.mkhc/Zjn_sc00015.1.g00610.1.sm.mkhc	14	Zjn_sc00153.1.g00060.1.sm.mkhc/Zjn_sc00022.1.g06400.1.sm.mkhc/Zjn_sc00007.1.g10110.1.sm.mkhc/Zjn_sc00029.1.g04890.1.am.mkhc/Zjn_sc00027.1.g04330.1.sm.mkhc/Zjn_sc00091.1.g00600.1.sm.mkhc/Zjn_sc00018.1.g06690.1.sm.mkhc/Zjn_sc00010.1.g00250.1.sm.mkhc/Zjn_sc00002.1.g09770.1.sm.mkhc/Zjn_sc00039.1.g04850.1.sm.mkhc/Zjn_sc00012.1.g03920.1.sm.mkhc/Zjn_sc00029.1.g05960.1.sm.mkhc/Zjn_sc00039.1.g04040.1.sm.m…
BP	GO:0019693	ribose phosphate metabolic process	59/3918	115/7807	0.441351	0.994798	Zjn_sc00011.1.g07150.1.sm.mkhc/Zjn_sc00033.1.g01740.1.am.mkhc/Zjn_sc00022.1.g01850.1.am.mkhc/Zjn_sc00024.1.g01460.1.sm.mkhc/Zjn_sc00008.1.g05620.1.sm.mk/Zjn_sc00049.1.g00720.1.sm.mkhc/Zjn_sc00045.1.g03290.1.sm.mkhc/Zjn_sc00035.1.g01970.1.am.mkhc/Zjn_sc00002.1.g06090.1.am.mk/Zjn_sc00031.1.g02050.1.am.mkhc/Zjn_sc00122.1.g00550.1.sm.mkhc/Zjn_sc00028.1.g02640.1.sm.mkhc/Zjn_sc00218.1.g00110.1.am.mkhc/…	-/-/-/-/-/-/-/-/-/-/-/-/-/-/-/-/-/-/-/-/-/-/-/-/-/-/-/-/-/-/-/-/-/-/-/-/-/-/-/-/-/-/-/-/-/-/-/-/-/-/-/-/-/-/-/-/-/-/-	59	23	Zjn_sc00008.1.g05620.1.sm.mk/Zjn_sc00045.1.g03290.1.sm.mkhc/Zjn_sc00035.1.g01970.1.am.mkhc/Zjn_sc00218.1.g00110.1.am.mkhc/Zjn_sc00095.1.g00500.1.sm.mkhc/Zjn_sc00054.1.g01010.1.am.mk/Zjn_sc00008.1.g06850.1.sm.mkhc/Zjn_sc00018.1.g01570.1.sm.mk/Zjn_sc00029.1.g02580.1.sm.mkhc/Zjn_sc00131.1.g00190.1.sm.mkhc/novel.665/Zjn_sc05142.1.g00010.1.sm.mk/Zjn_sc00034.1.g01730.1.am.mkhc/Zjn_sc00001.1.g09550.1.sm…	36	Zjn_sc00011.1.g07150.1.sm.mkhc/Zjn_sc00033.1.g01740.1.am.mkhc/Zjn_sc00022.1.g01850.1.am.mkhc/Zjn_sc00024.1.g01460.1.sm.mkhc/Zjn_sc00049.1.g00720.1.sm.mkhc/Zjn_sc00002.1.g06090.1.am.mk/Zjn_sc00031.1.g02050.1.am.mkhc/Zjn_sc00122.1.g00550.1.sm.mkhc/Zjn_sc00028.1.g02640.1.sm.mkhc/Zjn_sc00109.1.g00040.1.am.mkhc/Zjn_sc00059.1.g00980.1.am.mkhc/Zjn_sc00002.1.g10380.1.sm.mkhc/Zjn_sc00049.1.g03330.1.am.mkh…
BP	GO:0006753	nucleoside phosphate metabolic process	71/3918	140/7807	0.483725	0.994798	Zjn_sc00011.1.g07150.1.sm.mkhc/Zjn_sc00036.1.g02160.1.am.mkhc/Zjn_sc00140.1.g00250.1.am.mkhc/Zjn_sc00033.1.g01740.1.am.mkhc/Zjn_sc00022.1.g01850.1.am.mkhc/Zjn_sc00014.1.g01050.1.sm.mk/Zjn_sc00024.1.g01460.1.sm.mkhc/Zjn_sc00008.1.g05620.1.sm.mk/Zjn_sc00006.1.g03270.1.sm.mkhc/Zjn_sc00049.1.g00720.1.sm.mkhc/Zjn_sc00048.1.g01380.1.sm.mkhc/Zjn_sc00045.1.g03290.1.sm.mkhc/Zjn_sc00035.1.g01970.1.am.mkhc/…	-/-/-/-/-/-/-/-/-/-/-/-/-/-/-/-/-/-/-/-/-/-/-/-/-/-/-/-/-/-/-/-/-/-/-/-/-/-/-/-/-/-/-/-/-/-/-/-/-/-/-/-/-/-/-/-/-/-/-/-/-/-/-/-/-/-/-/-/-/-/-	71	28	Zjn_sc00014.1.g01050.1.sm.mk/Zjn_sc00008.1.g05620.1.sm.mk/Zjn_sc00045.1.g03290.1.sm.mkhc/Zjn_sc00035.1.g01970.1.am.mkhc/Zjn_sc00218.1.g00110.1.am.mkhc/Zjn_sc00095.1.g00500.1.sm.mkhc/Zjn_sc00054.1.g01010.1.am.mk/Zjn_sc00008.1.g06850.1.sm.mkhc/Zjn_sc00018.1.g01570.1.sm.mk/Zjn_sc00012.1.g01020.1.sm.mkhc/Zjn_sc00029.1.g02580.1.sm.mkhc/Zjn_sc00131.1.g00190.1.sm.mkhc/novel.665/Zjn_sc05142.1.g00010.1.sm…	43	Zjn_sc00011.1.g07150.1.sm.mkhc/Zjn_sc00036.1.g02160.1.am.mkhc/Zjn_sc00140.1.g00250.1.am.mkhc/Zjn_sc00033.1.g01740.1.am.mkhc/Zjn_sc00022.1.g01850.1.am.mkhc/Zjn_sc00024.1.g01460.1.sm.mkhc/Zjn_sc00006.1.g03270.1.sm.mkhc/Zjn_sc00049.1.g00720.1.sm.mkhc/Zjn_sc00048.1.g01380.1.sm.mkhc/Zjn_sc00002.1.g06090.1.am.mk/Zjn_sc00031.1.g02050.1.am.mkhc/Zjn_sc00122.1.g00550.1.sm.mkhc/Zjn_sc00028.1.g02640.1.sm.mkh…
BP	GO:0006081	cellular aldehyde metabolic process	6/3918	11/7807	0.505031	0.994798	Zjn_sc00054.1.g01010.1.am.mk/Zjn_sc00030.1.g02750.1.sm.mkhc/Zjn_sc00006.1.g06940.1.am.mk/Zjn_sc00034.1.g01730.1.am.mkhc/Zjn_sc00051.1.g01260.1.am.mkhc/Zjn_sc00067.1.g01460.1.sm.mkhc	-/-/-/-/-/-	6	3	Zjn_sc00054.1.g01010.1.am.mk/Zjn_sc00034.1.g01730.1.am.mkhc/Zjn_sc00067.1.g01460.1.sm.mkhc	3	Zjn_sc00030.1.g02750.1.sm.mkhc/Zjn_sc00006.1.g06940.1.am.mk/Zjn_sc00051.1.g01260.1.am.mkhc
BP	GO:0006497	protein lipidation	6/3918	11/7807	0.505031	0.994798	Zjn_sc00022.1.g05020.1.sm.mkhc/Zjn_sc00006.1.g07450.1.am.mk/Zjn_sc00003.1.g13710.1.am.mkhc/Zjn_sc00002.1.g15860.1.sm.mkhc/Zjn_sc00088.1.g02220.1.am.mkhc/Zjn_sc00038.1.g01435.1.br	-/-/-/-/-/-	6	2	Zjn_sc00006.1.g07450.1.am.mk/Zjn_sc00038.1.g01435.1.br	4	Zjn_sc00022.1.g05020.1.sm.mkhc/Zjn_sc00003.1.g13710.1.am.mkhc/Zjn_sc00002.1.g15860.1.sm.mkhc/Zjn_sc00088.1.g02220.1.am.mkhc
BP	GO:0006505	GPI anchor metabolic process	6/3918	11/7807	0.505031	0.994798	Zjn_sc00022.1.g05020.1.sm.mkhc/Zjn_sc00006.1.g07450.1.am.mk/Zjn_sc00003.1.g13710.1.am.mkhc/Zjn_sc00002.1.g15860.1.sm.mkhc/Zjn_sc00088.1.g02220.1.am.mkhc/Zjn_sc00038.1.g01435.1.br	-/-/-/-/-/-	6	2	Zjn_sc00006.1.g07450.1.am.mk/Zjn_sc00038.1.g01435.1.br	4	Zjn_sc00022.1.g05020.1.sm.mkhc/Zjn_sc00003.1.g13710.1.am.mkhc/Zjn_sc00002.1.g15860.1.sm.mkhc/Zjn_sc00088.1.g02220.1.am.mkhc
BP	GO:0006506	GPI anchor biosynthetic process	6/3918	11/7807	0.505031	0.994798	Zjn_sc00022.1.g05020.1.sm.mkhc/Zjn_sc00006.1.g07450.1.am.mk/Zjn_sc00003.1.g13710.1.am.mkhc/Zjn_sc00002.1.g15860.1.sm.mkhc/Zjn_sc00088.1.g02220.1.am.mkhc/Zjn_sc00038.1.g01435.1.br	-/-/-/-/-/-	6	2	Zjn_sc00006.1.g07450.1.am.mk/Zjn_sc00038.1.g01435.1.br	4	Zjn_sc00022.1.g05020.1.sm.mkhc/Zjn_sc00003.1.g13710.1.am.mkhc/Zjn_sc00002.1.g15860.1.sm.mkhc/Zjn_sc00088.1.g02220.1.am.mkhc
BP	GO:0006661	phosphatidylinositol biosynthetic process	6/3918	11/7807	0.505031	0.994798	Zjn_sc00022.1.g05020.1.sm.mkhc/Zjn_sc00006.1.g07450.1.am.mk/Zjn_sc00003.1.g13710.1.am.mkhc/Zjn_sc00002.1.g15860.1.sm.mkhc/Zjn_sc00088.1.g02220.1.am.mkhc/Zjn_sc00038.1.g01435.1.br	-/-/-/-/-/-	6	2	Zjn_sc00006.1.g07450.1.am.mk/Zjn_sc00038.1.g01435.1.br	4	Zjn_sc00022.1.g05020.1.sm.mkhc/Zjn_sc00003.1.g13710.1.am.mkhc/Zjn_sc00002.1.g15860.1.sm.mkhc/Zjn_sc00088.1.g02220.1.am.mkhc
BP	GO:0015696	ammonium transport	6/3918	11/7807	0.505031	0.994798	Zjn_sc00017.1.g00370.1.am.mk/Zjn_sc00042.1.g00490.1.am.mk/Zjn_sc00004.1.g04160.1.sm.mk/Zjn_sc00056.1.g01990.1.am.mk/Zjn_sc00020.1.g01230.1.am.mk/Zjn_sc00009.1.g07650.1.am.mk	-/-/-/-/-/-	6	1	Zjn_sc00020.1.g01230.1.am.mk	5	Zjn_sc00017.1.g00370.1.am.mk/Zjn_sc00042.1.g00490.1.am.mk/Zjn_sc00004.1.g04160.1.sm.mk/Zjn_sc00056.1.g01990.1.am.mk/Zjn_sc00009.1.g07650.1.am.mk
BP	GO:0042157	lipoprotein metabolic process	6/3918	11/7807	0.505031	0.994798	Zjn_sc00022.1.g05020.1.sm.mkhc/Zjn_sc00006.1.g07450.1.am.mk/Zjn_sc00003.1.g13710.1.am.mkhc/Zjn_sc00002.1.g15860.1.sm.mkhc/Zjn_sc00088.1.g02220.1.am.mkhc/Zjn_sc00038.1.g01435.1.br	-/-/-/-/-/-	6	2	Zjn_sc00006.1.g07450.1.am.mk/Zjn_sc00038.1.g01435.1.br	4	Zjn_sc00022.1.g05020.1.sm.mkhc/Zjn_sc00003.1.g13710.1.am.mkhc/Zjn_sc00002.1.g15860.1.sm.mkhc/Zjn_sc00088.1.g02220.1.am.mkhc
BP	GO:0042158	lipoprotein biosynthetic process	6/3918	11/7807	0.505031	0.994798	Zjn_sc00022.1.g05020.1.sm.mkhc/Zjn_sc00006.1.g07450.1.am.mk/Zjn_sc00003.1.g13710.1.am.mkhc/Zjn_sc00002.1.g15860.1.sm.mkhc/Zjn_sc00088.1.g02220.1.am.mkhc/Zjn_sc00038.1.g01435.1.br	-/-/-/-/-/-	6	2	Zjn_sc00006.1.g07450.1.am.mk/Zjn_sc00038.1.g01435.1.br	4	Zjn_sc00022.1.g05020.1.sm.mkhc/Zjn_sc00003.1.g13710.1.am.mkhc/Zjn_sc00002.1.g15860.1.sm.mkhc/Zjn_sc00088.1.g02220.1.am.mkhc
BP	GO:0006612	protein targeting to membrane	7/3918	13/7807	0.505451	0.994798	Zjn_sc00031.1.g01320.1.sm.mkhc/Zjn_sc00061.1.g01470.1.am.mkhc/Zjn_sc00031.1.g01350.1.sm.mkhc/Zjn_sc00034.1.g00790.1.am.mkhc/Zjn_sc00009.1.g10400.1.sm.mkhc/Zjn_sc00093.1.g00610.1.sm.mkhc/Zjn_sc00002.1.g17470.1.sm.mkhc	-/-/-/-/-/-/-	7	5	Zjn_sc00031.1.g01320.1.sm.mkhc/Zjn_sc00061.1.g01470.1.am.mkhc/Zjn_sc00031.1.g01350.1.sm.mkhc/Zjn_sc00034.1.g00790.1.am.mkhc/Zjn_sc00002.1.g17470.1.sm.mkhc	2	Zjn_sc00009.1.g10400.1.sm.mkhc/Zjn_sc00093.1.g00610.1.sm.mkhc
BP	GO:0006613	cotranslational protein targeting to membrane	7/3918	13/7807	0.505451	0.994798	Zjn_sc00031.1.g01320.1.sm.mkhc/Zjn_sc00061.1.g01470.1.am.mkhc/Zjn_sc00031.1.g01350.1.sm.mkhc/Zjn_sc00034.1.g00790.1.am.mkhc/Zjn_sc00009.1.g10400.1.sm.mkhc/Zjn_sc00093.1.g00610.1.sm.mkhc/Zjn_sc00002.1.g17470.1.sm.mkhc	-/-/-/-/-/-/-	7	5	Zjn_sc00031.1.g01320.1.sm.mkhc/Zjn_sc00061.1.g01470.1.am.mkhc/Zjn_sc00031.1.g01350.1.sm.mkhc/Zjn_sc00034.1.g00790.1.am.mkhc/Zjn_sc00002.1.g17470.1.sm.mkhc	2	Zjn_sc00009.1.g10400.1.sm.mkhc/Zjn_sc00093.1.g00610.1.sm.mkhc
BP	GO:0006614	SRP-dependent cotranslational protein targeting to membrane	7/3918	13/7807	0.505451	0.994798	Zjn_sc00031.1.g01320.1.sm.mkhc/Zjn_sc00061.1.g01470.1.am.mkhc/Zjn_sc00031.1.g01350.1.sm.mkhc/Zjn_sc00034.1.g00790.1.am.mkhc/Zjn_sc00009.1.g10400.1.sm.mkhc/Zjn_sc00093.1.g00610.1.sm.mkhc/Zjn_sc00002.1.g17470.1.sm.mkhc	-/-/-/-/-/-/-	7	5	Zjn_sc00031.1.g01320.1.sm.mkhc/Zjn_sc00061.1.g01470.1.am.mkhc/Zjn_sc00031.1.g01350.1.sm.mkhc/Zjn_sc00034.1.g00790.1.am.mkhc/Zjn_sc00002.1.g17470.1.sm.mkhc	2	Zjn_sc00009.1.g10400.1.sm.mkhc/Zjn_sc00093.1.g00610.1.sm.mkhc
BP	GO:0022411	cellular component disassembly	7/3918	13/7807	0.505451	0.994798	Zjn_sc00160.1.g00230.1.sm.mkhc/Zjn_sc00008.1.g11920.1.sm.mkhc/Zjn_sc00001.1.g07530.1.sm.mk/Zjn_sc00002.1.g04090.1.sm.mkhc/Zjn_sc00058.1.g00330.1.am.mkhc/Zjn_sc00009.1.g04090.1.am.mkhc/Zjn_sc00127.1.g00100.1.sm.mkhc	-/-/-/-/-/-/-	7	6	Zjn_sc00160.1.g00230.1.sm.mkhc/Zjn_sc00008.1.g11920.1.sm.mkhc/Zjn_sc00001.1.g07530.1.sm.mk/Zjn_sc00002.1.g04090.1.sm.mkhc/Zjn_sc00058.1.g00330.1.am.mkhc/Zjn_sc00009.1.g04090.1.am.mkhc	1	Zjn_sc00127.1.g00100.1.sm.mkhc
BP	GO:0032984	macromolecular complex disassembly	7/3918	13/7807	0.505451	0.994798	Zjn_sc00160.1.g00230.1.sm.mkhc/Zjn_sc00008.1.g11920.1.sm.mkhc/Zjn_sc00001.1.g07530.1.sm.mk/Zjn_sc00002.1.g04090.1.sm.mkhc/Zjn_sc00058.1.g00330.1.am.mkhc/Zjn_sc00009.1.g04090.1.am.mkhc/Zjn_sc00127.1.g00100.1.sm.mkhc	-/-/-/-/-/-/-	7	6	Zjn_sc00160.1.g00230.1.sm.mkhc/Zjn_sc00008.1.g11920.1.sm.mkhc/Zjn_sc00001.1.g07530.1.sm.mk/Zjn_sc00002.1.g04090.1.sm.mkhc/Zjn_sc00058.1.g00330.1.am.mkhc/Zjn_sc00009.1.g04090.1.am.mkhc	1	Zjn_sc00127.1.g00100.1.sm.mkhc
BP	GO:0043241	protein complex disassembly	7/3918	13/7807	0.505451	0.994798	Zjn_sc00160.1.g00230.1.sm.mkhc/Zjn_sc00008.1.g11920.1.sm.mkhc/Zjn_sc00001.1.g07530.1.sm.mk/Zjn_sc00002.1.g04090.1.sm.mkhc/Zjn_sc00058.1.g00330.1.am.mkhc/Zjn_sc00009.1.g04090.1.am.mkhc/Zjn_sc00127.1.g00100.1.sm.mkhc	-/-/-/-/-/-/-	7	6	Zjn_sc00160.1.g00230.1.sm.mkhc/Zjn_sc00008.1.g11920.1.sm.mkhc/Zjn_sc00001.1.g07530.1.sm.mk/Zjn_sc00002.1.g04090.1.sm.mkhc/Zjn_sc00058.1.g00330.1.am.mkhc/Zjn_sc00009.1.g04090.1.am.mkhc	1	Zjn_sc00127.1.g00100.1.sm.mkhc
BP	GO:0043624	cellular protein complex disassembly	7/3918	13/7807	0.505451	0.994798	Zjn_sc00160.1.g00230.1.sm.mkhc/Zjn_sc00008.1.g11920.1.sm.mkhc/Zjn_sc00001.1.g07530.1.sm.mk/Zjn_sc00002.1.g04090.1.sm.mkhc/Zjn_sc00058.1.g00330.1.am.mkhc/Zjn_sc00009.1.g04090.1.am.mkhc/Zjn_sc00127.1.g00100.1.sm.mkhc	-/-/-/-/-/-/-	7	6	Zjn_sc00160.1.g00230.1.sm.mkhc/Zjn_sc00008.1.g11920.1.sm.mkhc/Zjn_sc00001.1.g07530.1.sm.mk/Zjn_sc00002.1.g04090.1.sm.mkhc/Zjn_sc00058.1.g00330.1.am.mkhc/Zjn_sc00009.1.g04090.1.am.mkhc	1	Zjn_sc00127.1.g00100.1.sm.mkhc
BP	GO:0045047	protein targeting to ER	7/3918	13/7807	0.505451	0.994798	Zjn_sc00031.1.g01320.1.sm.mkhc/Zjn_sc00061.1.g01470.1.am.mkhc/Zjn_sc00031.1.g01350.1.sm.mkhc/Zjn_sc00034.1.g00790.1.am.mkhc/Zjn_sc00009.1.g10400.1.sm.mkhc/Zjn_sc00093.1.g00610.1.sm.mkhc/Zjn_sc00002.1.g17470.1.sm.mkhc	-/-/-/-/-/-/-	7	5	Zjn_sc00031.1.g01320.1.sm.mkhc/Zjn_sc00061.1.g01470.1.am.mkhc/Zjn_sc00031.1.g01350.1.sm.mkhc/Zjn_sc00034.1.g00790.1.am.mkhc/Zjn_sc00002.1.g17470.1.sm.mkhc	2	Zjn_sc00009.1.g10400.1.sm.mkhc/Zjn_sc00093.1.g00610.1.sm.mkhc
BP	GO:0072599	establishment of protein localization to endoplasmic reticulum	7/3918	13/7807	0.505451	0.994798	Zjn_sc00031.1.g01320.1.sm.mkhc/Zjn_sc00061.1.g01470.1.am.mkhc/Zjn_sc00031.1.g01350.1.sm.mkhc/Zjn_sc00034.1.g00790.1.am.mkhc/Zjn_sc00009.1.g10400.1.sm.mkhc/Zjn_sc00093.1.g00610.1.sm.mkhc/Zjn_sc00002.1.g17470.1.sm.mkhc	-/-/-/-/-/-/-	7	5	Zjn_sc00031.1.g01320.1.sm.mkhc/Zjn_sc00061.1.g01470.1.am.mkhc/Zjn_sc00031.1.g01350.1.sm.mkhc/Zjn_sc00034.1.g00790.1.am.mkhc/Zjn_sc00002.1.g17470.1.sm.mkhc	2	Zjn_sc00009.1.g10400.1.sm.mkhc/Zjn_sc00093.1.g00610.1.sm.mkhc
BP	GO:0006694	steroid biosynthetic process	8/3918	15/7807	0.505841	0.994798	Zjn_sc00002.1.g15280.1.sm.mk/Zjn_sc00118.1.g00220.1.am.mkhc/Zjn_sc00101.1.g00140.1.am.mkhc/Zjn_sc00003.1.g13160.1.am.mk/Zjn_sc00027.1.g00830.1.am.mk/Zjn_sc00133.1.g00860.1.am.mkhc/Zjn_sc00107.1.g00970.1.am.mk/Zjn_sc00005.1.g01200.1.sm.mk	-/-/-/-/-/-/-/-	8	5	Zjn_sc00002.1.g15280.1.sm.mk/Zjn_sc00003.1.g13160.1.am.mk/Zjn_sc00027.1.g00830.1.am.mk/Zjn_sc00133.1.g00860.1.am.mkhc/Zjn_sc00107.1.g00970.1.am.mk	3	Zjn_sc00118.1.g00220.1.am.mkhc/Zjn_sc00101.1.g00140.1.am.mkhc/Zjn_sc00005.1.g01200.1.sm.mk
BP	GO:0009966	regulation of signal transduction	8/3918	15/7807	0.505841	0.994798	Zjn_sc00017.1.g00800.1.cf.mkhc/Zjn_sc00037.1.g02260.1.am.mkhc/Zjn_sc00002.1.g08350.1.sm.mkhc/Zjn_sc00008.1.g07070.1.sm.mkhc/Zjn_sc00008.1.g07060.1.sm.mkhc/Zjn_sc00055.1.g01300.1.sm.mk/Zjn_sc00086.1.g02030.1.sm.mkhc/Zjn_sc00008.1.g10940.1.sm.mkhc	-/-/-/-/-/-/-/-	8	5	Zjn_sc00037.1.g02260.1.am.mkhc/Zjn_sc00002.1.g08350.1.sm.mkhc/Zjn_sc00008.1.g07060.1.sm.mkhc/Zjn_sc00086.1.g02030.1.sm.mkhc/Zjn_sc00008.1.g10940.1.sm.mkhc	3	Zjn_sc00017.1.g00800.1.cf.mkhc/Zjn_sc00008.1.g07070.1.sm.mkhc/Zjn_sc00055.1.g01300.1.sm.mk
BP	GO:0010646	regulation of cell communication	8/3918	15/7807	0.505841	0.994798	Zjn_sc00017.1.g00800.1.cf.mkhc/Zjn_sc00037.1.g02260.1.am.mkhc/Zjn_sc00002.1.g08350.1.sm.mkhc/Zjn_sc00008.1.g07070.1.sm.mkhc/Zjn_sc00008.1.g07060.1.sm.mkhc/Zjn_sc00055.1.g01300.1.sm.mk/Zjn_sc00086.1.g02030.1.sm.mkhc/Zjn_sc00008.1.g10940.1.sm.mkhc	-/-/-/-/-/-/-/-	8	5	Zjn_sc00037.1.g02260.1.am.mkhc/Zjn_sc00002.1.g08350.1.sm.mkhc/Zjn_sc00008.1.g07060.1.sm.mkhc/Zjn_sc00086.1.g02030.1.sm.mkhc/Zjn_sc00008.1.g10940.1.sm.mkhc	3	Zjn_sc00017.1.g00800.1.cf.mkhc/Zjn_sc00008.1.g07070.1.sm.mkhc/Zjn_sc00055.1.g01300.1.sm.mk
BP	GO:0023051	regulation of signaling	8/3918	15/7807	0.505841	0.994798	Zjn_sc00017.1.g00800.1.cf.mkhc/Zjn_sc00037.1.g02260.1.am.mkhc/Zjn_sc00002.1.g08350.1.sm.mkhc/Zjn_sc00008.1.g07070.1.sm.mkhc/Zjn_sc00008.1.g07060.1.sm.mkhc/Zjn_sc00055.1.g01300.1.sm.mk/Zjn_sc00086.1.g02030.1.sm.mkhc/Zjn_sc00008.1.g10940.1.sm.mkhc	-/-/-/-/-/-/-/-	8	5	Zjn_sc00037.1.g02260.1.am.mkhc/Zjn_sc00002.1.g08350.1.sm.mkhc/Zjn_sc00008.1.g07060.1.sm.mkhc/Zjn_sc00086.1.g02030.1.sm.mkhc/Zjn_sc00008.1.g10940.1.sm.mkhc	3	Zjn_sc00017.1.g00800.1.cf.mkhc/Zjn_sc00008.1.g07070.1.sm.mkhc/Zjn_sc00055.1.g01300.1.sm.mk
BP	GO:0009073	aromatic amino acid family biosynthetic process	9/3918	17/7807	0.506207	0.994798	Zjn_sc00153.1.g00310.1.am.mkhc/Zjn_sc00006.1.g04220.1.am.mk/Zjn_sc00102.1.g01650.1.am.mk/Zjn_sc00015.1.g04230.1.sm.mkhc/Zjn_sc00002.1.g07750.1.sm.mkhc/Zjn_sc00068.1.g02670.1.sm.mk/Zjn_sc00001.1.g03310.1.sm.mkhc/Zjn_sc00003.1.g06090.1.sm.mkhc/Zjn_sc00068.1.g02690.1.sm.mk	-/-/-/-/-/-/-/-/-	9	9	Zjn_sc00153.1.g00310.1.am.mkhc/Zjn_sc00006.1.g04220.1.am.mk/Zjn_sc00102.1.g01650.1.am.mk/Zjn_sc00015.1.g04230.1.sm.mkhc/Zjn_sc00002.1.g07750.1.sm.mkhc/Zjn_sc00068.1.g02670.1.sm.mk/Zjn_sc00001.1.g03310.1.sm.mkhc/Zjn_sc00003.1.g06090.1.sm.mkhc/Zjn_sc00068.1.g02690.1.sm.mk	0
BP	GO:0072657	protein localization to membrane	11/3918	21/7807	0.506881	0.994798	Zjn_sc00031.1.g01320.1.sm.mkhc/Zjn_sc00061.1.g01470.1.am.mkhc/Zjn_sc00005.1.g05790.1.sm.mkhc/Zjn_sc00031.1.g01350.1.sm.mkhc/Zjn_sc00002.1.g16920.1.sm.mk/Zjn_sc00034.1.g00790.1.am.mkhc/Zjn_sc00009.1.g10400.1.sm.mkhc/Zjn_sc00093.1.g00610.1.sm.mkhc/Zjn_sc00002.1.g17470.1.sm.mkhc/Zjn_sc00013.1.g09830.1.am.mkhc/Zjn_sc00014.1.g09860.1.am.mkhc	-/-/-/-/-/-/-/-/-/-/-	11	9	Zjn_sc00031.1.g01320.1.sm.mkhc/Zjn_sc00061.1.g01470.1.am.mkhc/Zjn_sc00005.1.g05790.1.sm.mkhc/Zjn_sc00031.1.g01350.1.sm.mkhc/Zjn_sc00002.1.g16920.1.sm.mk/Zjn_sc00034.1.g00790.1.am.mkhc/Zjn_sc00002.1.g17470.1.sm.mkhc/Zjn_sc00013.1.g09830.1.am.mkhc/Zjn_sc00014.1.g09860.1.am.mkhc	2	Zjn_sc00009.1.g10400.1.sm.mkhc/Zjn_sc00093.1.g00610.1.sm.mkhc
BP	GO:0090150	establishment of protein localization to membrane	11/3918	21/7807	0.506881	0.994798	Zjn_sc00031.1.g01320.1.sm.mkhc/Zjn_sc00061.1.g01470.1.am.mkhc/Zjn_sc00005.1.g05790.1.sm.mkhc/Zjn_sc00031.1.g01350.1.sm.mkhc/Zjn_sc00002.1.g16920.1.sm.mk/Zjn_sc00034.1.g00790.1.am.mkhc/Zjn_sc00009.1.g10400.1.sm.mkhc/Zjn_sc00093.1.g00610.1.sm.mkhc/Zjn_sc00002.1.g17470.1.sm.mkhc/Zjn_sc00013.1.g09830.1.am.mkhc/Zjn_sc00014.1.g09860.1.am.mkhc	-/-/-/-/-/-/-/-/-/-/-	11	9	Zjn_sc00031.1.g01320.1.sm.mkhc/Zjn_sc00061.1.g01470.1.am.mkhc/Zjn_sc00005.1.g05790.1.sm.mkhc/Zjn_sc00031.1.g01350.1.sm.mkhc/Zjn_sc00002.1.g16920.1.sm.mk/Zjn_sc00034.1.g00790.1.am.mkhc/Zjn_sc00002.1.g17470.1.sm.mkhc/Zjn_sc00013.1.g09830.1.am.mkhc/Zjn_sc00014.1.g09860.1.am.mkhc	2	Zjn_sc00009.1.g10400.1.sm.mkhc/Zjn_sc00093.1.g00610.1.sm.mkhc
BP	GO:0009607	response to biotic stimulus	12/3918	23/7807	0.507194	0.994798	novel.1133/Zjn_sc00096.1.g02140.1.am.mk/Zjn_sc00111.1.g00510.1.am.mk/Zjn_sc00009.1.g12000.1.am.mk/Zjn_sc00038.1.g01970.1.am.mk/Zjn_sc00006.1.g01290.1.sm.mkhc/Zjn_sc00062.1.g00410.1.sm.mk/Zjn_sc00096.1.g02150.1.sm.mk/Zjn_sc00023.1.g01810.1.am.mk/Zjn_sc00560.1.g00010.1.am.mk/Zjn_sc00111.1.g00490.1.am.mk/Zjn_sc00096.1.g02100.1.am.mk	-/-/-/-/-/-/-/-/-/-/-/-	12	2	Zjn_sc00006.1.g01290.1.sm.mkhc/Zjn_sc00560.1.g00010.1.am.mk	10	novel.1133/Zjn_sc00096.1.g02140.1.am.mk/Zjn_sc00111.1.g00510.1.am.mk/Zjn_sc00009.1.g12000.1.am.mk/Zjn_sc00038.1.g01970.1.am.mk/Zjn_sc00062.1.g00410.1.sm.mk/Zjn_sc00096.1.g02150.1.sm.mk/Zjn_sc00023.1.g01810.1.am.mk/Zjn_sc00111.1.g00490.1.am.mk/Zjn_sc00096.1.g02100.1.am.mk
BP	GO:0051726	regulation of cell cycle	12/3918	23/7807	0.507194	0.994798	Zjn_sc00007.1.g10630.1.am.mk/Zjn_sc00022.1.g00300.1.am.mk/Zjn_sc00023.1.g03870.1.sm.mkhc/Zjn_sc00003.1.g00770.1.am.mk/Zjn_sc00009.1.g04740.1.am.mkhc/Zjn_sc00007.1.g03890.1.am.mk/Zjn_sc00055.1.g01350.1.sm.mk/Zjn_sc00056.1.g04370.1.am.mk/Zjn_sc00017.1.g01780.1.am.mk/Zjn_sc00002.1.g15110.1.sm.mkhc/Zjn_sc00012.1.g09740.1.sm.mkhc/Zjn_sc00022.1.g06660.1.sm.mkhc	-/-/-/-/-/-/-/-/-/-/-/-	12	7	Zjn_sc00003.1.g00770.1.am.mk/Zjn_sc00009.1.g04740.1.am.mkhc/Zjn_sc00055.1.g01350.1.sm.mk/Zjn_sc00056.1.g04370.1.am.mk/Zjn_sc00017.1.g01780.1.am.mk/Zjn_sc00012.1.g09740.1.sm.mkhc/Zjn_sc00022.1.g06660.1.sm.mkhc	5	Zjn_sc00007.1.g10630.1.am.mk/Zjn_sc00022.1.g00300.1.am.mk/Zjn_sc00023.1.g03870.1.sm.mkhc/Zjn_sc00007.1.g03890.1.am.mk/Zjn_sc00002.1.g15110.1.sm.mkhc
BP	GO:0072594	establishment of protein localization to organelle	12/3918	23/7807	0.507194	0.994798	Zjn_sc00031.1.g01320.1.sm.mkhc/Zjn_sc00061.1.g01470.1.am.mkhc/Zjn_sc00031.1.g01350.1.sm.mkhc/Zjn_sc00034.1.g00790.1.am.mkhc/Zjn_sc00024.1.g01140.1.sm.mkhc/Zjn_sc00005.1.g08880.1.sm.mkhc/Zjn_sc00009.1.g10400.1.sm.mkhc/Zjn_sc00093.1.g00610.1.sm.mkhc/Zjn_sc00133.1.g00480.1.am.mk/Zjn_sc00002.1.g17470.1.sm.mkhc/Zjn_sc00043.1.g01720.1.sm.mkhc/Zjn_sc00002.1.g07810.1.am.mkhc	-/-/-/-/-/-/-/-/-/-/-/-	12	7	Zjn_sc00031.1.g01320.1.sm.mkhc/Zjn_sc00061.1.g01470.1.am.mkhc/Zjn_sc00031.1.g01350.1.sm.mkhc/Zjn_sc00034.1.g00790.1.am.mkhc/Zjn_sc00133.1.g00480.1.am.mk/Zjn_sc00002.1.g17470.1.sm.mkhc/Zjn_sc00002.1.g07810.1.am.mkhc	5	Zjn_sc00024.1.g01140.1.sm.mkhc/Zjn_sc00005.1.g08880.1.sm.mkhc/Zjn_sc00009.1.g10400.1.sm.mkhc/Zjn_sc00093.1.g00610.1.sm.mkhc/Zjn_sc00043.1.g01720.1.sm.mkhc
BP	GO:0000413	protein peptidyl-prolyl isomerization	13/3918	25/7807	0.507495	0.994798	Zjn_sc00134.1.g00440.1.sm.mkhc/Zjn_sc00004.1.g00250.1.sm.mkhc/Zjn_sc00096.1.g01800.1.sm.mkhc/Zjn_sc00121.1.g00040.1.sm.mkhc/Zjn_sc00084.1.g00080.1.sm.mk/Zjn_sc00060.1.g02030.1.sm.mkhc/Zjn_sc00068.1.g02640.1.sm.mk/Zjn_sc00026.1.g02000.1.am.mkhc/Zjn_sc00015.1.g07970.1.sm.mkhc/Zjn_sc00008.1.g02900.1.sm.mkhc/Zjn_sc00115.1.g00160.1.sm.mkhc/Zjn_sc00002.1.g11290.1.am.mkhc/Zjn_sc00005.1.g07860.1.am.mk	-/-/-/-/-/-/-/-/-/-/-/-/-	13	8	Zjn_sc00134.1.g00440.1.sm.mkhc/Zjn_sc00004.1.g00250.1.sm.mkhc/Zjn_sc00096.1.g01800.1.sm.mkhc/Zjn_sc00121.1.g00040.1.sm.mkhc/Zjn_sc00084.1.g00080.1.sm.mk/Zjn_sc00026.1.g02000.1.am.mkhc/Zjn_sc00115.1.g00160.1.sm.mkhc/Zjn_sc00002.1.g11290.1.am.mkhc	5	Zjn_sc00060.1.g02030.1.sm.mkhc/Zjn_sc00068.1.g02640.1.sm.mk/Zjn_sc00015.1.g07970.1.sm.mkhc/Zjn_sc00008.1.g02900.1.sm.mkhc/Zjn_sc00005.1.g07860.1.am.mk
BP	GO:0018208	peptidyl-proline modification	13/3918	25/7807	0.507495	0.994798	Zjn_sc00134.1.g00440.1.sm.mkhc/Zjn_sc00004.1.g00250.1.sm.mkhc/Zjn_sc00096.1.g01800.1.sm.mkhc/Zjn_sc00121.1.g00040.1.sm.mkhc/Zjn_sc00084.1.g00080.1.sm.mk/Zjn_sc00060.1.g02030.1.sm.mkhc/Zjn_sc00068.1.g02640.1.sm.mk/Zjn_sc00026.1.g02000.1.am.mkhc/Zjn_sc00015.1.g07970.1.sm.mkhc/Zjn_sc00008.1.g02900.1.sm.mkhc/Zjn_sc00115.1.g00160.1.sm.mkhc/Zjn_sc00002.1.g11290.1.am.mkhc/Zjn_sc00005.1.g07860.1.am.mk	-/-/-/-/-/-/-/-/-/-/-/-/-	13	8	Zjn_sc00134.1.g00440.1.sm.mkhc/Zjn_sc00004.1.g00250.1.sm.mkhc/Zjn_sc00096.1.g01800.1.sm.mkhc/Zjn_sc00121.1.g00040.1.sm.mkhc/Zjn_sc00084.1.g00080.1.sm.mk/Zjn_sc00026.1.g02000.1.am.mkhc/Zjn_sc00115.1.g00160.1.sm.mkhc/Zjn_sc00002.1.g11290.1.am.mkhc	5	Zjn_sc00060.1.g02030.1.sm.mkhc/Zjn_sc00068.1.g02640.1.sm.mk/Zjn_sc00015.1.g07970.1.sm.mkhc/Zjn_sc00008.1.g02900.1.sm.mkhc/Zjn_sc00005.1.g07860.1.am.mk
BP	GO:0006413	translational initiation	14/3918	27/7807	0.507784	0.994798	Zjn_sc00007.1.g02120.1.am.mkhc/Zjn_sc00066.1.g02140.1.sm.mkhc/Zjn_sc00044.1.g04810.1.sm.mkhc/Zjn_sc00026.1.g01010.1.sm.mkhc/Zjn_sc00037.1.g04550.1.sm.mkhc/Zjn_sc00107.1.g01000.1.sm.mk/Zjn_sc00009.1.g09610.1.sm.mkhc/Zjn_sc00051.1.g00820.1.sm.mkhc/Zjn_sc00003.1.g14930.1.sm.mkhc/Zjn_sc00005.1.g03240.1.sm.mkhc/Zjn_sc00012.1.g08190.1.am.mkhc/Zjn_sc00027.1.g05780.1.sm.mkhc/Zjn_sc00003.1.g01300.1.sm.mkh…	-/-/-/-/-/-/-/-/-/-/-/-/-/-	14	6	Zjn_sc00007.1.g02120.1.am.mkhc/Zjn_sc00066.1.g02140.1.sm.mkhc/Zjn_sc00026.1.g01010.1.sm.mkhc/Zjn_sc00051.1.g00820.1.sm.mkhc/Zjn_sc00003.1.g14930.1.sm.mkhc/Zjn_sc00001.1.g00780.1.am.mkhc	8	Zjn_sc00044.1.g04810.1.sm.mkhc/Zjn_sc00037.1.g04550.1.sm.mkhc/Zjn_sc00107.1.g01000.1.sm.mk/Zjn_sc00009.1.g09610.1.sm.mkhc/Zjn_sc00005.1.g03240.1.sm.mkhc/Zjn_sc00012.1.g08190.1.am.mkhc/Zjn_sc00027.1.g05780.1.sm.mkhc/Zjn_sc00003.1.g01300.1.sm.mkhc
BP	GO:0006096	glycolytic process	28/3918	55/7807	0.511077	0.994798	Zjn_sc00011.1.g07150.1.sm.mkhc/Zjn_sc00033.1.g01740.1.am.mkhc/Zjn_sc00022.1.g01850.1.am.mkhc/Zjn_sc00008.1.g05620.1.sm.mk/Zjn_sc00049.1.g00720.1.sm.mkhc/Zjn_sc00045.1.g03290.1.sm.mkhc/Zjn_sc00035.1.g01970.1.am.mkhc/Zjn_sc00031.1.g02050.1.am.mkhc/Zjn_sc00028.1.g02640.1.sm.mkhc/Zjn_sc00218.1.g00110.1.am.mkhc/Zjn_sc00109.1.g00040.1.am.mkhc/Zjn_sc00059.1.g00980.1.am.mkhc/Zjn_sc00131.1.g00190.1.sm.mkh…	-/-/-/-/-/-/-/-/-/-/-/-/-/-/-/-/-/-/-/-/-/-/-/-/-/-/-/-	28	7	Zjn_sc00008.1.g05620.1.sm.mk/Zjn_sc00045.1.g03290.1.sm.mkhc/Zjn_sc00035.1.g01970.1.am.mkhc/Zjn_sc00218.1.g00110.1.am.mkhc/Zjn_sc00131.1.g00190.1.sm.mkhc/Zjn_sc00040.1.g02550.1.am.mk/Zjn_sc00005.1.g03630.1.sm.mkhc	21	Zjn_sc00011.1.g07150.1.sm.mkhc/Zjn_sc00033.1.g01740.1.am.mkhc/Zjn_sc00022.1.g01850.1.am.mkhc/Zjn_sc00049.1.g00720.1.sm.mkhc/Zjn_sc00031.1.g02050.1.am.mkhc/Zjn_sc00028.1.g02640.1.sm.mkhc/Zjn_sc00109.1.g00040.1.am.mkhc/Zjn_sc00059.1.g00980.1.am.mkhc/Zjn_sc00107.1.g01120.1.sm.mkhc/Zjn_sc00014.1.g07220.1.sm.mkhc/Zjn_sc00023.1.g06610.1.sm.mkhc/Zjn_sc00093.1.g00310.1.sm.mkhc/Zjn_sc00067.1.g03250.1.sm.m…
BP	GO:0006165	nucleoside diphosphate phosphorylation	28/3918	55/7807	0.511077	0.994798	Zjn_sc00011.1.g07150.1.sm.mkhc/Zjn_sc00033.1.g01740.1.am.mkhc/Zjn_sc00022.1.g01850.1.am.mkhc/Zjn_sc00008.1.g05620.1.sm.mk/Zjn_sc00049.1.g00720.1.sm.mkhc/Zjn_sc00045.1.g03290.1.sm.mkhc/Zjn_sc00035.1.g01970.1.am.mkhc/Zjn_sc00031.1.g02050.1.am.mkhc/Zjn_sc00028.1.g02640.1.sm.mkhc/Zjn_sc00218.1.g00110.1.am.mkhc/Zjn_sc00109.1.g00040.1.am.mkhc/Zjn_sc00059.1.g00980.1.am.mkhc/Zjn_sc00131.1.g00190.1.sm.mkh…	-/-/-/-/-/-/-/-/-/-/-/-/-/-/-/-/-/-/-/-/-/-/-/-/-/-/-/-	28	7	Zjn_sc00008.1.g05620.1.sm.mk/Zjn_sc00045.1.g03290.1.sm.mkhc/Zjn_sc00035.1.g01970.1.am.mkhc/Zjn_sc00218.1.g00110.1.am.mkhc/Zjn_sc00131.1.g00190.1.sm.mkhc/Zjn_sc00040.1.g02550.1.am.mk/Zjn_sc00005.1.g03630.1.sm.mkhc	21	Zjn_sc00011.1.g07150.1.sm.mkhc/Zjn_sc00033.1.g01740.1.am.mkhc/Zjn_sc00022.1.g01850.1.am.mkhc/Zjn_sc00049.1.g00720.1.sm.mkhc/Zjn_sc00031.1.g02050.1.am.mkhc/Zjn_sc00028.1.g02640.1.sm.mkhc/Zjn_sc00109.1.g00040.1.am.mkhc/Zjn_sc00059.1.g00980.1.am.mkhc/Zjn_sc00107.1.g01120.1.sm.mkhc/Zjn_sc00014.1.g07220.1.sm.mkhc/Zjn_sc00023.1.g06610.1.sm.mkhc/Zjn_sc00093.1.g00310.1.sm.mkhc/Zjn_sc00067.1.g03250.1.sm.m…
BP	GO:0006757	ATP generation from ADP	28/3918	55/7807	0.511077	0.994798	Zjn_sc00011.1.g07150.1.sm.mkhc/Zjn_sc00033.1.g01740.1.am.mkhc/Zjn_sc00022.1.g01850.1.am.mkhc/Zjn_sc00008.1.g05620.1.sm.mk/Zjn_sc00049.1.g00720.1.sm.mkhc/Zjn_sc00045.1.g03290.1.sm.mkhc/Zjn_sc00035.1.g01970.1.am.mkhc/Zjn_sc00031.1.g02050.1.am.mkhc/Zjn_sc00028.1.g02640.1.sm.mkhc/Zjn_sc00218.1.g00110.1.am.mkhc/Zjn_sc00109.1.g00040.1.am.mkhc/Zjn_sc00059.1.g00980.1.am.mkhc/Zjn_sc00131.1.g00190.1.sm.mkh…	-/-/-/-/-/-/-/-/-/-/-/-/-/-/-/-/-/-/-/-/-/-/-/-/-/-/-/-	28	7	Zjn_sc00008.1.g05620.1.sm.mk/Zjn_sc00045.1.g03290.1.sm.mkhc/Zjn_sc00035.1.g01970.1.am.mkhc/Zjn_sc00218.1.g00110.1.am.mkhc/Zjn_sc00131.1.g00190.1.sm.mkhc/Zjn_sc00040.1.g02550.1.am.mk/Zjn_sc00005.1.g03630.1.sm.mkhc	21	Zjn_sc00011.1.g07150.1.sm.mkhc/Zjn_sc00033.1.g01740.1.am.mkhc/Zjn_sc00022.1.g01850.1.am.mkhc/Zjn_sc00049.1.g00720.1.sm.mkhc/Zjn_sc00031.1.g02050.1.am.mkhc/Zjn_sc00028.1.g02640.1.sm.mkhc/Zjn_sc00109.1.g00040.1.am.mkhc/Zjn_sc00059.1.g00980.1.am.mkhc/Zjn_sc00107.1.g01120.1.sm.mkhc/Zjn_sc00014.1.g07220.1.sm.mkhc/Zjn_sc00023.1.g06610.1.sm.mkhc/Zjn_sc00093.1.g00310.1.sm.mkhc/Zjn_sc00067.1.g03250.1.sm.m…
BP	GO:0009132	nucleoside diphosphate metabolic process	28/3918	55/7807	0.511077	0.994798	Zjn_sc00011.1.g07150.1.sm.mkhc/Zjn_sc00033.1.g01740.1.am.mkhc/Zjn_sc00022.1.g01850.1.am.mkhc/Zjn_sc00008.1.g05620.1.sm.mk/Zjn_sc00049.1.g00720.1.sm.mkhc/Zjn_sc00045.1.g03290.1.sm.mkhc/Zjn_sc00035.1.g01970.1.am.mkhc/Zjn_sc00031.1.g02050.1.am.mkhc/Zjn_sc00028.1.g02640.1.sm.mkhc/Zjn_sc00218.1.g00110.1.am.mkhc/Zjn_sc00109.1.g00040.1.am.mkhc/Zjn_sc00059.1.g00980.1.am.mkhc/Zjn_sc00131.1.g00190.1.sm.mkh…	-/-/-/-/-/-/-/-/-/-/-/-/-/-/-/-/-/-/-/-/-/-/-/-/-/-/-/-	28	7	Zjn_sc00008.1.g05620.1.sm.mk/Zjn_sc00045.1.g03290.1.sm.mkhc/Zjn_sc00035.1.g01970.1.am.mkhc/Zjn_sc00218.1.g00110.1.am.mkhc/Zjn_sc00131.1.g00190.1.sm.mkhc/Zjn_sc00040.1.g02550.1.am.mk/Zjn_sc00005.1.g03630.1.sm.mkhc	21	Zjn_sc00011.1.g07150.1.sm.mkhc/Zjn_sc00033.1.g01740.1.am.mkhc/Zjn_sc00022.1.g01850.1.am.mkhc/Zjn_sc00049.1.g00720.1.sm.mkhc/Zjn_sc00031.1.g02050.1.am.mkhc/Zjn_sc00028.1.g02640.1.sm.mkhc/Zjn_sc00109.1.g00040.1.am.mkhc/Zjn_sc00059.1.g00980.1.am.mkhc/Zjn_sc00107.1.g01120.1.sm.mkhc/Zjn_sc00014.1.g07220.1.sm.mkhc/Zjn_sc00023.1.g06610.1.sm.mkhc/Zjn_sc00093.1.g00310.1.sm.mkhc/Zjn_sc00067.1.g03250.1.sm.m…
BP	GO:0009135	purine nucleoside diphosphate metabolic process	28/3918	55/7807	0.511077	0.994798	Zjn_sc00011.1.g07150.1.sm.mkhc/Zjn_sc00033.1.g01740.1.am.mkhc/Zjn_sc00022.1.g01850.1.am.mkhc/Zjn_sc00008.1.g05620.1.sm.mk/Zjn_sc00049.1.g00720.1.sm.mkhc/Zjn_sc00045.1.g03290.1.sm.mkhc/Zjn_sc00035.1.g01970.1.am.mkhc/Zjn_sc00031.1.g02050.1.am.mkhc/Zjn_sc00028.1.g02640.1.sm.mkhc/Zjn_sc00218.1.g00110.1.am.mkhc/Zjn_sc00109.1.g00040.1.am.mkhc/Zjn_sc00059.1.g00980.1.am.mkhc/Zjn_sc00131.1.g00190.1.sm.mkh…	-/-/-/-/-/-/-/-/-/-/-/-/-/-/-/-/-/-/-/-/-/-/-/-/-/-/-/-	28	7	Zjn_sc00008.1.g05620.1.sm.mk/Zjn_sc00045.1.g03290.1.sm.mkhc/Zjn_sc00035.1.g01970.1.am.mkhc/Zjn_sc00218.1.g00110.1.am.mkhc/Zjn_sc00131.1.g00190.1.sm.mkhc/Zjn_sc00040.1.g02550.1.am.mk/Zjn_sc00005.1.g03630.1.sm.mkhc	21	Zjn_sc00011.1.g07150.1.sm.mkhc/Zjn_sc00033.1.g01740.1.am.mkhc/Zjn_sc00022.1.g01850.1.am.mkhc/Zjn_sc00049.1.g00720.1.sm.mkhc/Zjn_sc00031.1.g02050.1.am.mkhc/Zjn_sc00028.1.g02640.1.sm.mkhc/Zjn_sc00109.1.g00040.1.am.mkhc/Zjn_sc00059.1.g00980.1.am.mkhc/Zjn_sc00107.1.g01120.1.sm.mkhc/Zjn_sc00014.1.g07220.1.sm.mkhc/Zjn_sc00023.1.g06610.1.sm.mkhc/Zjn_sc00093.1.g00310.1.sm.mkhc/Zjn_sc00067.1.g03250.1.sm.m…
BP	GO:0009179	purine ribonucleoside diphosphate metabolic process	28/3918	55/7807	0.511077	0.994798	Zjn_sc00011.1.g07150.1.sm.mkhc/Zjn_sc00033.1.g01740.1.am.mkhc/Zjn_sc00022.1.g01850.1.am.mkhc/Zjn_sc00008.1.g05620.1.sm.mk/Zjn_sc00049.1.g00720.1.sm.mkhc/Zjn_sc00045.1.g03290.1.sm.mkhc/Zjn_sc00035.1.g01970.1.am.mkhc/Zjn_sc00031.1.g02050.1.am.mkhc/Zjn_sc00028.1.g02640.1.sm.mkhc/Zjn_sc00218.1.g00110.1.am.mkhc/Zjn_sc00109.1.g00040.1.am.mkhc/Zjn_sc00059.1.g00980.1.am.mkhc/Zjn_sc00131.1.g00190.1.sm.mkh…	-/-/-/-/-/-/-/-/-/-/-/-/-/-/-/-/-/-/-/-/-/-/-/-/-/-/-/-	28	7	Zjn_sc00008.1.g05620.1.sm.mk/Zjn_sc00045.1.g03290.1.sm.mkhc/Zjn_sc00035.1.g01970.1.am.mkhc/Zjn_sc00218.1.g00110.1.am.mkhc/Zjn_sc00131.1.g00190.1.sm.mkhc/Zjn_sc00040.1.g02550.1.am.mk/Zjn_sc00005.1.g03630.1.sm.mkhc	21	Zjn_sc00011.1.g07150.1.sm.mkhc/Zjn_sc00033.1.g01740.1.am.mkhc/Zjn_sc00022.1.g01850.1.am.mkhc/Zjn_sc00049.1.g00720.1.sm.mkhc/Zjn_sc00031.1.g02050.1.am.mkhc/Zjn_sc00028.1.g02640.1.sm.mkhc/Zjn_sc00109.1.g00040.1.am.mkhc/Zjn_sc00059.1.g00980.1.am.mkhc/Zjn_sc00107.1.g01120.1.sm.mkhc/Zjn_sc00014.1.g07220.1.sm.mkhc/Zjn_sc00023.1.g06610.1.sm.mkhc/Zjn_sc00093.1.g00310.1.sm.mkhc/Zjn_sc00067.1.g03250.1.sm.m…
BP	GO:0009185	ribonucleoside diphosphate metabolic process	28/3918	55/7807	0.511077	0.994798	Zjn_sc00011.1.g07150.1.sm.mkhc/Zjn_sc00033.1.g01740.1.am.mkhc/Zjn_sc00022.1.g01850.1.am.mkhc/Zjn_sc00008.1.g05620.1.sm.mk/Zjn_sc00049.1.g00720.1.sm.mkhc/Zjn_sc00045.1.g03290.1.sm.mkhc/Zjn_sc00035.1.g01970.1.am.mkhc/Zjn_sc00031.1.g02050.1.am.mkhc/Zjn_sc00028.1.g02640.1.sm.mkhc/Zjn_sc00218.1.g00110.1.am.mkhc/Zjn_sc00109.1.g00040.1.am.mkhc/Zjn_sc00059.1.g00980.1.am.mkhc/Zjn_sc00131.1.g00190.1.sm.mkh…	-/-/-/-/-/-/-/-/-/-/-/-/-/-/-/-/-/-/-/-/-/-/-/-/-/-/-/-	28	7	Zjn_sc00008.1.g05620.1.sm.mk/Zjn_sc00045.1.g03290.1.sm.mkhc/Zjn_sc00035.1.g01970.1.am.mkhc/Zjn_sc00218.1.g00110.1.am.mkhc/Zjn_sc00131.1.g00190.1.sm.mkhc/Zjn_sc00040.1.g02550.1.am.mk/Zjn_sc00005.1.g03630.1.sm.mkhc	21	Zjn_sc00011.1.g07150.1.sm.mkhc/Zjn_sc00033.1.g01740.1.am.mkhc/Zjn_sc00022.1.g01850.1.am.mkhc/Zjn_sc00049.1.g00720.1.sm.mkhc/Zjn_sc00031.1.g02050.1.am.mkhc/Zjn_sc00028.1.g02640.1.sm.mkhc/Zjn_sc00109.1.g00040.1.am.mkhc/Zjn_sc00059.1.g00980.1.am.mkhc/Zjn_sc00107.1.g01120.1.sm.mkhc/Zjn_sc00014.1.g07220.1.sm.mkhc/Zjn_sc00023.1.g06610.1.sm.mkhc/Zjn_sc00093.1.g00310.1.sm.mkhc/Zjn_sc00067.1.g03250.1.sm.m…
BP	GO:0046031	ADP metabolic process	28/3918	55/7807	0.511077	0.994798	Zjn_sc00011.1.g07150.1.sm.mkhc/Zjn_sc00033.1.g01740.1.am.mkhc/Zjn_sc00022.1.g01850.1.am.mkhc/Zjn_sc00008.1.g05620.1.sm.mk/Zjn_sc00049.1.g00720.1.sm.mkhc/Zjn_sc00045.1.g03290.1.sm.mkhc/Zjn_sc00035.1.g01970.1.am.mkhc/Zjn_sc00031.1.g02050.1.am.mkhc/Zjn_sc00028.1.g02640.1.sm.mkhc/Zjn_sc00218.1.g00110.1.am.mkhc/Zjn_sc00109.1.g00040.1.am.mkhc/Zjn_sc00059.1.g00980.1.am.mkhc/Zjn_sc00131.1.g00190.1.sm.mkh…	-/-/-/-/-/-/-/-/-/-/-/-/-/-/-/-/-/-/-/-/-/-/-/-/-/-/-/-	28	7	Zjn_sc00008.1.g05620.1.sm.mk/Zjn_sc00045.1.g03290.1.sm.mkhc/Zjn_sc00035.1.g01970.1.am.mkhc/Zjn_sc00218.1.g00110.1.am.mkhc/Zjn_sc00131.1.g00190.1.sm.mkhc/Zjn_sc00040.1.g02550.1.am.mk/Zjn_sc00005.1.g03630.1.sm.mkhc	21	Zjn_sc00011.1.g07150.1.sm.mkhc/Zjn_sc00033.1.g01740.1.am.mkhc/Zjn_sc00022.1.g01850.1.am.mkhc/Zjn_sc00049.1.g00720.1.sm.mkhc/Zjn_sc00031.1.g02050.1.am.mkhc/Zjn_sc00028.1.g02640.1.sm.mkhc/Zjn_sc00109.1.g00040.1.am.mkhc/Zjn_sc00059.1.g00980.1.am.mkhc/Zjn_sc00107.1.g01120.1.sm.mkhc/Zjn_sc00014.1.g07220.1.sm.mkhc/Zjn_sc00023.1.g06610.1.sm.mkhc/Zjn_sc00093.1.g00310.1.sm.mkhc/Zjn_sc00067.1.g03250.1.sm.m…
BP	GO:0046939	nucleotide phosphorylation	28/3918	55/7807	0.511077	0.994798	Zjn_sc00011.1.g07150.1.sm.mkhc/Zjn_sc00033.1.g01740.1.am.mkhc/Zjn_sc00022.1.g01850.1.am.mkhc/Zjn_sc00008.1.g05620.1.sm.mk/Zjn_sc00049.1.g00720.1.sm.mkhc/Zjn_sc00045.1.g03290.1.sm.mkhc/Zjn_sc00035.1.g01970.1.am.mkhc/Zjn_sc00031.1.g02050.1.am.mkhc/Zjn_sc00028.1.g02640.1.sm.mkhc/Zjn_sc00218.1.g00110.1.am.mkhc/Zjn_sc00109.1.g00040.1.am.mkhc/Zjn_sc00059.1.g00980.1.am.mkhc/Zjn_sc00131.1.g00190.1.sm.mkh…	-/-/-/-/-/-/-/-/-/-/-/-/-/-/-/-/-/-/-/-/-/-/-/-/-/-/-/-	28	7	Zjn_sc00008.1.g05620.1.sm.mk/Zjn_sc00045.1.g03290.1.sm.mkhc/Zjn_sc00035.1.g01970.1.am.mkhc/Zjn_sc00218.1.g00110.1.am.mkhc/Zjn_sc00131.1.g00190.1.sm.mkhc/Zjn_sc00040.1.g02550.1.am.mk/Zjn_sc00005.1.g03630.1.sm.mkhc	21	Zjn_sc00011.1.g07150.1.sm.mkhc/Zjn_sc00033.1.g01740.1.am.mkhc/Zjn_sc00022.1.g01850.1.am.mkhc/Zjn_sc00049.1.g00720.1.sm.mkhc/Zjn_sc00031.1.g02050.1.am.mkhc/Zjn_sc00028.1.g02640.1.sm.mkhc/Zjn_sc00109.1.g00040.1.am.mkhc/Zjn_sc00059.1.g00980.1.am.mkhc/Zjn_sc00107.1.g01120.1.sm.mkhc/Zjn_sc00014.1.g07220.1.sm.mkhc/Zjn_sc00023.1.g06610.1.sm.mkhc/Zjn_sc00093.1.g00310.1.sm.mkhc/Zjn_sc00067.1.g03250.1.sm.m…
BP	GO:0044724	single-organism carbohydrate catabolic process	31/3918	61/7807	0.511665	0.994798	Zjn_sc00011.1.g07150.1.sm.mkhc/Zjn_sc00033.1.g01740.1.am.mkhc/Zjn_sc00022.1.g01850.1.am.mkhc/Zjn_sc00008.1.g05620.1.sm.mk/Zjn_sc00049.1.g00720.1.sm.mkhc/Zjn_sc00045.1.g03290.1.sm.mkhc/Zjn_sc00035.1.g01970.1.am.mkhc/Zjn_sc00031.1.g02050.1.am.mkhc/Zjn_sc00028.1.g02640.1.sm.mkhc/Zjn_sc00218.1.g00110.1.am.mkhc/Zjn_sc00109.1.g00040.1.am.mkhc/Zjn_sc00059.1.g00980.1.am.mkhc/Zjn_sc00131.1.g00190.1.sm.mkh…	-/-/-/-/-/-/-/-/-/-/-/-/-/-/-/-/-/-/-/-/-/-/-/-/-/-/-/-/-/-/-	31	9	Zjn_sc00008.1.g05620.1.sm.mk/Zjn_sc00045.1.g03290.1.sm.mkhc/Zjn_sc00035.1.g01970.1.am.mkhc/Zjn_sc00218.1.g00110.1.am.mkhc/Zjn_sc00131.1.g00190.1.sm.mkhc/Zjn_sc00002.1.g02580.1.am.mk/Zjn_sc00040.1.g02550.1.am.mk/Zjn_sc00040.1.g03430.1.sm.mkhc/Zjn_sc00005.1.g03630.1.sm.mkhc	22	Zjn_sc00011.1.g07150.1.sm.mkhc/Zjn_sc00033.1.g01740.1.am.mkhc/Zjn_sc00022.1.g01850.1.am.mkhc/Zjn_sc00049.1.g00720.1.sm.mkhc/Zjn_sc00031.1.g02050.1.am.mkhc/Zjn_sc00028.1.g02640.1.sm.mkhc/Zjn_sc00109.1.g00040.1.am.mkhc/Zjn_sc00059.1.g00980.1.am.mkhc/Zjn_sc00107.1.g01120.1.sm.mkhc/Zjn_sc00343.1.g00010.1.sm.mkhc/Zjn_sc00014.1.g07220.1.sm.mkhc/Zjn_sc00023.1.g06610.1.sm.mkhc/Zjn_sc00093.1.g00310.1.sm.m…
BP	GO:0009123	nucleoside monophosphate metabolic process	47/3918	93/7807	0.514412	0.994798	Zjn_sc00011.1.g07150.1.sm.mkhc/Zjn_sc00033.1.g01740.1.am.mkhc/Zjn_sc00022.1.g01850.1.am.mkhc/Zjn_sc00008.1.g05620.1.sm.mk/Zjn_sc00049.1.g00720.1.sm.mkhc/Zjn_sc00045.1.g03290.1.sm.mkhc/Zjn_sc00035.1.g01970.1.am.mkhc/Zjn_sc00002.1.g06090.1.am.mk/Zjn_sc00031.1.g02050.1.am.mkhc/Zjn_sc00028.1.g02640.1.sm.mkhc/Zjn_sc00218.1.g00110.1.am.mkhc/Zjn_sc00095.1.g00500.1.sm.mkhc/Zjn_sc00109.1.g00040.1.am.mkhc/…	-/-/-/-/-/-/-/-/-/-/-/-/-/-/-/-/-/-/-/-/-/-/-/-/-/-/-/-/-/-/-/-/-/-/-/-/-/-/-/-/-/-/-/-/-/-/-	47	18	Zjn_sc00008.1.g05620.1.sm.mk/Zjn_sc00045.1.g03290.1.sm.mkhc/Zjn_sc00035.1.g01970.1.am.mkhc/Zjn_sc00218.1.g00110.1.am.mkhc/Zjn_sc00095.1.g00500.1.sm.mkhc/Zjn_sc00008.1.g06850.1.sm.mkhc/Zjn_sc00029.1.g02580.1.sm.mkhc/Zjn_sc00131.1.g00190.1.sm.mkhc/novel.665/Zjn_sc05142.1.g00010.1.sm.mk/Zjn_sc00001.1.g09550.1.sm.mkhc/Zjn_sc00040.1.g02550.1.am.mk/Zjn_sc00068.1.g00250.1.sm.mkhc/Zjn_sc00045.1.g02970.1.…	29	Zjn_sc00011.1.g07150.1.sm.mkhc/Zjn_sc00033.1.g01740.1.am.mkhc/Zjn_sc00022.1.g01850.1.am.mkhc/Zjn_sc00049.1.g00720.1.sm.mkhc/Zjn_sc00002.1.g06090.1.am.mk/Zjn_sc00031.1.g02050.1.am.mkhc/Zjn_sc00028.1.g02640.1.sm.mkhc/Zjn_sc00109.1.g00040.1.am.mkhc/Zjn_sc00059.1.g00980.1.am.mkhc/Zjn_sc00002.1.g10380.1.sm.mkhc/Zjn_sc00107.1.g01120.1.sm.mkhc/Zjn_sc00013.1.g07680.1.am.mkhc/Zjn_sc00037.1.g00990.1.sm.mkh…
BP	GO:0009126	purine nucleoside monophosphate metabolic process	47/3918	93/7807	0.514412	0.994798	Zjn_sc00011.1.g07150.1.sm.mkhc/Zjn_sc00033.1.g01740.1.am.mkhc/Zjn_sc00022.1.g01850.1.am.mkhc/Zjn_sc00008.1.g05620.1.sm.mk/Zjn_sc00049.1.g00720.1.sm.mkhc/Zjn_sc00045.1.g03290.1.sm.mkhc/Zjn_sc00035.1.g01970.1.am.mkhc/Zjn_sc00002.1.g06090.1.am.mk/Zjn_sc00031.1.g02050.1.am.mkhc/Zjn_sc00028.1.g02640.1.sm.mkhc/Zjn_sc00218.1.g00110.1.am.mkhc/Zjn_sc00095.1.g00500.1.sm.mkhc/Zjn_sc00109.1.g00040.1.am.mkhc/…	-/-/-/-/-/-/-/-/-/-/-/-/-/-/-/-/-/-/-/-/-/-/-/-/-/-/-/-/-/-/-/-/-/-/-/-/-/-/-/-/-/-/-/-/-/-/-	47	18	Zjn_sc00008.1.g05620.1.sm.mk/Zjn_sc00045.1.g03290.1.sm.mkhc/Zjn_sc00035.1.g01970.1.am.mkhc/Zjn_sc00218.1.g00110.1.am.mkhc/Zjn_sc00095.1.g00500.1.sm.mkhc/Zjn_sc00008.1.g06850.1.sm.mkhc/Zjn_sc00029.1.g02580.1.sm.mkhc/Zjn_sc00131.1.g00190.1.sm.mkhc/novel.665/Zjn_sc05142.1.g00010.1.sm.mk/Zjn_sc00001.1.g09550.1.sm.mkhc/Zjn_sc00040.1.g02550.1.am.mk/Zjn_sc00068.1.g00250.1.sm.mkhc/Zjn_sc00045.1.g02970.1.…	29	Zjn_sc00011.1.g07150.1.sm.mkhc/Zjn_sc00033.1.g01740.1.am.mkhc/Zjn_sc00022.1.g01850.1.am.mkhc/Zjn_sc00049.1.g00720.1.sm.mkhc/Zjn_sc00002.1.g06090.1.am.mk/Zjn_sc00031.1.g02050.1.am.mkhc/Zjn_sc00028.1.g02640.1.sm.mkhc/Zjn_sc00109.1.g00040.1.am.mkhc/Zjn_sc00059.1.g00980.1.am.mkhc/Zjn_sc00002.1.g10380.1.sm.mkhc/Zjn_sc00107.1.g01120.1.sm.mkhc/Zjn_sc00013.1.g07680.1.am.mkhc/Zjn_sc00037.1.g00990.1.sm.mkh…
BP	GO:0009161	ribonucleoside monophosphate metabolic process	47/3918	93/7807	0.514412	0.994798	Zjn_sc00011.1.g07150.1.sm.mkhc/Zjn_sc00033.1.g01740.1.am.mkhc/Zjn_sc00022.1.g01850.1.am.mkhc/Zjn_sc00008.1.g05620.1.sm.mk/Zjn_sc00049.1.g00720.1.sm.mkhc/Zjn_sc00045.1.g03290.1.sm.mkhc/Zjn_sc00035.1.g01970.1.am.mkhc/Zjn_sc00002.1.g06090.1.am.mk/Zjn_sc00031.1.g02050.1.am.mkhc/Zjn_sc00028.1.g02640.1.sm.mkhc/Zjn_sc00218.1.g00110.1.am.mkhc/Zjn_sc00095.1.g00500.1.sm.mkhc/Zjn_sc00109.1.g00040.1.am.mkhc/…	-/-/-/-/-/-/-/-/-/-/-/-/-/-/-/-/-/-/-/-/-/-/-/-/-/-/-/-/-/-/-/-/-/-/-/-/-/-/-/-/-/-/-/-/-/-/-	47	18	Zjn_sc00008.1.g05620.1.sm.mk/Zjn_sc00045.1.g03290.1.sm.mkhc/Zjn_sc00035.1.g01970.1.am.mkhc/Zjn_sc00218.1.g00110.1.am.mkhc/Zjn_sc00095.1.g00500.1.sm.mkhc/Zjn_sc00008.1.g06850.1.sm.mkhc/Zjn_sc00029.1.g02580.1.sm.mkhc/Zjn_sc00131.1.g00190.1.sm.mkhc/novel.665/Zjn_sc05142.1.g00010.1.sm.mk/Zjn_sc00001.1.g09550.1.sm.mkhc/Zjn_sc00040.1.g02550.1.am.mk/Zjn_sc00068.1.g00250.1.sm.mkhc/Zjn_sc00045.1.g02970.1.…	29	Zjn_sc00011.1.g07150.1.sm.mkhc/Zjn_sc00033.1.g01740.1.am.mkhc/Zjn_sc00022.1.g01850.1.am.mkhc/Zjn_sc00049.1.g00720.1.sm.mkhc/Zjn_sc00002.1.g06090.1.am.mk/Zjn_sc00031.1.g02050.1.am.mkhc/Zjn_sc00028.1.g02640.1.sm.mkhc/Zjn_sc00109.1.g00040.1.am.mkhc/Zjn_sc00059.1.g00980.1.am.mkhc/Zjn_sc00002.1.g10380.1.sm.mkhc/Zjn_sc00107.1.g01120.1.sm.mkhc/Zjn_sc00013.1.g07680.1.am.mkhc/Zjn_sc00037.1.g00990.1.sm.mkh…
BP	GO:0009167	purine ribonucleoside monophosphate metabolic process	47/3918	93/7807	0.514412	0.994798	Zjn_sc00011.1.g07150.1.sm.mkhc/Zjn_sc00033.1.g01740.1.am.mkhc/Zjn_sc00022.1.g01850.1.am.mkhc/Zjn_sc00008.1.g05620.1.sm.mk/Zjn_sc00049.1.g00720.1.sm.mkhc/Zjn_sc00045.1.g03290.1.sm.mkhc/Zjn_sc00035.1.g01970.1.am.mkhc/Zjn_sc00002.1.g06090.1.am.mk/Zjn_sc00031.1.g02050.1.am.mkhc/Zjn_sc00028.1.g02640.1.sm.mkhc/Zjn_sc00218.1.g00110.1.am.mkhc/Zjn_sc00095.1.g00500.1.sm.mkhc/Zjn_sc00109.1.g00040.1.am.mkhc/…	-/-/-/-/-/-/-/-/-/-/-/-/-/-/-/-/-/-/-/-/-/-/-/-/-/-/-/-/-/-/-/-/-/-/-/-/-/-/-/-/-/-/-/-/-/-/-	47	18	Zjn_sc00008.1.g05620.1.sm.mk/Zjn_sc00045.1.g03290.1.sm.mkhc/Zjn_sc00035.1.g01970.1.am.mkhc/Zjn_sc00218.1.g00110.1.am.mkhc/Zjn_sc00095.1.g00500.1.sm.mkhc/Zjn_sc00008.1.g06850.1.sm.mkhc/Zjn_sc00029.1.g02580.1.sm.mkhc/Zjn_sc00131.1.g00190.1.sm.mkhc/novel.665/Zjn_sc05142.1.g00010.1.sm.mk/Zjn_sc00001.1.g09550.1.sm.mkhc/Zjn_sc00040.1.g02550.1.am.mk/Zjn_sc00068.1.g00250.1.sm.mkhc/Zjn_sc00045.1.g02970.1.…	29	Zjn_sc00011.1.g07150.1.sm.mkhc/Zjn_sc00033.1.g01740.1.am.mkhc/Zjn_sc00022.1.g01850.1.am.mkhc/Zjn_sc00049.1.g00720.1.sm.mkhc/Zjn_sc00002.1.g06090.1.am.mk/Zjn_sc00031.1.g02050.1.am.mkhc/Zjn_sc00028.1.g02640.1.sm.mkhc/Zjn_sc00109.1.g00040.1.am.mkhc/Zjn_sc00059.1.g00980.1.am.mkhc/Zjn_sc00002.1.g10380.1.sm.mkhc/Zjn_sc00107.1.g01120.1.sm.mkhc/Zjn_sc00013.1.g07680.1.am.mkhc/Zjn_sc00037.1.g00990.1.sm.mkh…
BP	GO:0065008	regulation of biological quality	65/3918	129/7807	0.516999	0.994798	Zjn_sc00001.1.g08900.1.sm.mkhc/Zjn_sc00134.1.g00290.1.sm.mk/Zjn_sc00007.1.g03280.1.sm.mkhc/Zjn_sc00057.1.g00090.1.am.mkhc/Zjn_sc00009.1.g10250.1.sm.mkhc/Zjn_sc00140.1.g00500.1.am.mkhc/Zjn_sc00056.1.g03170.1.am.mkhc/Zjn_sc00101.1.g00880.1.am.mkhc/novel.1015/Zjn_sc00038.1.g01530.1.am.mk/Zjn_sc00005.1.g00420.1.sm.mk/Zjn_sc00028.1.g00900.1.sm.mk/Zjn_sc00004.1.g02850.1.am.mkhc/Zjn_sc00056.1.g02080.1.a…	-/-/-/-/-/-/-/-/-/-/-/-/-/-/-/-/-/-/-/-/-/-/-/-/-/-/-/-/-/-/-/-/-/-/-/-/-/-/-/-/-/-/-/-/-/-/-/-/-/-/-/-/-/-/-/-/-/-/-/-/-/-/-/-/-	65	31	Zjn_sc00134.1.g00290.1.sm.mk/Zjn_sc00007.1.g03280.1.sm.mkhc/Zjn_sc00004.1.g02850.1.am.mkhc/Zjn_sc00056.1.g02080.1.am.mk/Zjn_sc00569.1.g00010.1.am.mk/Zjn_sc00038.1.g01500.1.am.mk/Zjn_sc00155.1.g00050.1.sm.mkhc/Zjn_sc00004.1.g13430.1.am.mk/Zjn_sc00004.1.g04850.1.am.mk/Zjn_sc00022.1.g07180.1.sm.mkhc/Zjn_sc00020.1.g00530.1.am.mk/Zjn_sc00001.1.g10260.1.am.mk/Zjn_sc00015.1.g00760.1.sm.mkhc/Zjn_sc00016.…	34	Zjn_sc00001.1.g08900.1.sm.mkhc/Zjn_sc00057.1.g00090.1.am.mkhc/Zjn_sc00009.1.g10250.1.sm.mkhc/Zjn_sc00140.1.g00500.1.am.mkhc/Zjn_sc00056.1.g03170.1.am.mkhc/Zjn_sc00101.1.g00880.1.am.mkhc/novel.1015/Zjn_sc00038.1.g01530.1.am.mk/Zjn_sc00005.1.g00420.1.sm.mk/Zjn_sc00028.1.g00900.1.sm.mk/Zjn_sc00056.1.g01900.1.am.mkhc/Zjn_sc00043.1.g04890.1.am.mk/Zjn_sc00060.1.g00740.1.am.mkhc/Zjn_sc00033.1.g02120.1.a…
BP	GO:0009117	nucleotide metabolic process	69/3918	137/7807	0.517525	0.994798	Zjn_sc00011.1.g07150.1.sm.mkhc/Zjn_sc00036.1.g02160.1.am.mkhc/Zjn_sc00140.1.g00250.1.am.mkhc/Zjn_sc00033.1.g01740.1.am.mkhc/Zjn_sc00022.1.g01850.1.am.mkhc/Zjn_sc00014.1.g01050.1.sm.mk/Zjn_sc00024.1.g01460.1.sm.mkhc/Zjn_sc00008.1.g05620.1.sm.mk/Zjn_sc00006.1.g03270.1.sm.mkhc/Zjn_sc00049.1.g00720.1.sm.mkhc/Zjn_sc00048.1.g01380.1.sm.mkhc/Zjn_sc00045.1.g03290.1.sm.mkhc/Zjn_sc00035.1.g01970.1.am.mkhc/…	-/-/-/-/-/-/-/-/-/-/-/-/-/-/-/-/-/-/-/-/-/-/-/-/-/-/-/-/-/-/-/-/-/-/-/-/-/-/-/-/-/-/-/-/-/-/-/-/-/-/-/-/-/-/-/-/-/-/-/-/-/-/-/-/-/-/-/-/-	69	27	Zjn_sc00014.1.g01050.1.sm.mk/Zjn_sc00008.1.g05620.1.sm.mk/Zjn_sc00045.1.g03290.1.sm.mkhc/Zjn_sc00035.1.g01970.1.am.mkhc/Zjn_sc00218.1.g00110.1.am.mkhc/Zjn_sc00095.1.g00500.1.sm.mkhc/Zjn_sc00054.1.g01010.1.am.mk/Zjn_sc00008.1.g06850.1.sm.mkhc/Zjn_sc00018.1.g01570.1.sm.mk/Zjn_sc00012.1.g01020.1.sm.mkhc/Zjn_sc00029.1.g02580.1.sm.mkhc/Zjn_sc00131.1.g00190.1.sm.mkhc/novel.665/Zjn_sc05142.1.g00010.1.sm…	42	Zjn_sc00011.1.g07150.1.sm.mkhc/Zjn_sc00036.1.g02160.1.am.mkhc/Zjn_sc00140.1.g00250.1.am.mkhc/Zjn_sc00033.1.g01740.1.am.mkhc/Zjn_sc00022.1.g01850.1.am.mkhc/Zjn_sc00024.1.g01460.1.sm.mkhc/Zjn_sc00006.1.g03270.1.sm.mkhc/Zjn_sc00049.1.g00720.1.sm.mkhc/Zjn_sc00048.1.g01380.1.sm.mkhc/Zjn_sc00002.1.g06090.1.am.mk/Zjn_sc00031.1.g02050.1.am.mkhc/Zjn_sc00122.1.g00550.1.sm.mkhc/Zjn_sc00028.1.g02640.1.sm.mkh…
BP	GO:0009057	macromolecule catabolic process	61/3918	122/7807	0.552756	0.999999	Zjn_sc00002.1.g14700.1.sm.mk/Zjn_sc00001.1.g03040.1.am.mkhc/Zjn_sc00053.1.g02790.1.sm.mkhc/Zjn_sc00059.1.g00550.1.sm.mkhc/Zjn_sc00005.1.g02940.1.am.mk/Zjn_sc00107.1.g00940.1.sm.mkhc/Zjn_sc00102.1.g00830.1.am.mk/Zjn_sc00002.1.g01410.1.am.mkhc/Zjn_sc00018.1.g01430.1.sm.mkhc/Zjn_sc00001.1.g07680.1.sm.mkhc/Zjn_sc00004.1.g03140.1.sm.mkhc/Zjn_sc00015.1.g05800.1.sm.mkhc/Zjn_sc00301.1.g00030.1.sm.mkhc/Zj…	-/-/-/-/-/-/-/-/-/-/-/-/-/-/-/-/-/-/-/-/-/-/-/-/-/-/-/-/-/-/-/-/-/-/-/-/-/-/-/-/-/-/-/-/-/-/-/-/-/-/-/-/-/-/-/-/-/-/-/-/-	61	28	Zjn_sc00002.1.g14700.1.sm.mk/Zjn_sc00018.1.g01430.1.sm.mkhc/Zjn_sc00001.1.g07680.1.sm.mkhc/Zjn_sc00015.1.g05800.1.sm.mkhc/Zjn_sc00049.1.g00090.1.am.mkhc/Zjn_sc00024.1.g02670.1.sm.mkhc/Zjn_sc00044.1.g04230.1.am.mk/Zjn_sc00008.1.g09050.1.sm.mkhc/Zjn_sc00037.1.g05370.1.sm.mkhc/Zjn_sc00097.1.g01430.1.sm.mk/Zjn_sc00067.1.g01080.1.sm.mkhc/Zjn_sc00037.1.g03720.1.sm.mkhc/Zjn_sc00182.1.g00100.1.am.mkhc/Zj…	33	Zjn_sc00001.1.g03040.1.am.mkhc/Zjn_sc00053.1.g02790.1.sm.mkhc/Zjn_sc00059.1.g00550.1.sm.mkhc/Zjn_sc00005.1.g02940.1.am.mk/Zjn_sc00107.1.g00940.1.sm.mkhc/Zjn_sc00102.1.g00830.1.am.mk/Zjn_sc00002.1.g01410.1.am.mkhc/Zjn_sc00004.1.g03140.1.sm.mkhc/Zjn_sc00301.1.g00030.1.sm.mkhc/Zjn_sc00015.1.g01530.1.am.mkhc/Zjn_sc00004.1.g03160.1.sm.mkhc/Zjn_sc00004.1.g03180.1.am.mk/Zjn_sc00001.1.g07720.1.am.mk/Zjn_…
BP	GO:0006732	coenzyme metabolic process	50/3918	100/7807	0.554896	0.999999	Zjn_sc00011.1.g07150.1.sm.mkhc/Zjn_sc00140.1.g00250.1.am.mkhc/Zjn_sc00033.1.g01740.1.am.mkhc/Zjn_sc00022.1.g01850.1.am.mkhc/Zjn_sc00005.1.g01690.1.am.mkhc/Zjn_sc00008.1.g05620.1.sm.mk/Zjn_sc00006.1.g03270.1.sm.mkhc/Zjn_sc00049.1.g00720.1.sm.mkhc/Zjn_sc00048.1.g01380.1.sm.mkhc/Zjn_sc00045.1.g03290.1.sm.mkhc/Zjn_sc00043.1.g04440.1.am.mk/Zjn_sc00035.1.g01970.1.am.mkhc/Zjn_sc00031.1.g02050.1.am.mkhc/…	-/-/-/-/-/-/-/-/-/-/-/-/-/-/-/-/-/-/-/-/-/-/-/-/-/-/-/-/-/-/-/-/-/-/-/-/-/-/-/-/-/-/-/-/-/-/-/-/-/-	50	19	Zjn_sc00005.1.g01690.1.am.mkhc/Zjn_sc00008.1.g05620.1.sm.mk/Zjn_sc00045.1.g03290.1.sm.mkhc/Zjn_sc00043.1.g04440.1.am.mk/Zjn_sc00035.1.g01970.1.am.mkhc/Zjn_sc00044.1.g01920.1.cf.mkhc/Zjn_sc00218.1.g00110.1.am.mkhc/Zjn_sc00054.1.g01010.1.am.mk/Zjn_sc00018.1.g01570.1.sm.mk/Zjn_sc00131.1.g00190.1.sm.mkhc/Zjn_sc00058.1.g00830.1.es.mkhc/Zjn_sc00034.1.g01730.1.am.mkhc/Zjn_sc00040.1.g02550.1.am.mk/Zjn_sc…	31	Zjn_sc00011.1.g07150.1.sm.mkhc/Zjn_sc00140.1.g00250.1.am.mkhc/Zjn_sc00033.1.g01740.1.am.mkhc/Zjn_sc00022.1.g01850.1.am.mkhc/Zjn_sc00006.1.g03270.1.sm.mkhc/Zjn_sc00049.1.g00720.1.sm.mkhc/Zjn_sc00048.1.g01380.1.sm.mkhc/Zjn_sc00031.1.g02050.1.am.mkhc/Zjn_sc00122.1.g00550.1.sm.mkhc/Zjn_sc00028.1.g02640.1.sm.mkhc/Zjn_sc00109.1.g00040.1.am.mkhc/Zjn_sc00059.1.g00980.1.am.mkhc/Zjn_sc00049.1.g03330.1.am.m…
BP	GO:0009141	nucleoside triphosphate metabolic process	46/3918	92/7807	0.555954	0.999999	Zjn_sc00011.1.g07150.1.sm.mkhc/Zjn_sc00033.1.g01740.1.am.mkhc/Zjn_sc00022.1.g01850.1.am.mkhc/Zjn_sc00008.1.g05620.1.sm.mk/Zjn_sc00049.1.g00720.1.sm.mkhc/Zjn_sc00045.1.g03290.1.sm.mkhc/Zjn_sc00035.1.g01970.1.am.mkhc/Zjn_sc00002.1.g06090.1.am.mk/Zjn_sc00031.1.g02050.1.am.mkhc/Zjn_sc00028.1.g02640.1.sm.mkhc/Zjn_sc00218.1.g00110.1.am.mkhc/Zjn_sc00109.1.g00040.1.am.mkhc/Zjn_sc00059.1.g00980.1.am.mkhc/…	-/-/-/-/-/-/-/-/-/-/-/-/-/-/-/-/-/-/-/-/-/-/-/-/-/-/-/-/-/-/-/-/-/-/-/-/-/-/-/-/-/-/-/-/-/-	46	16	Zjn_sc00008.1.g05620.1.sm.mk/Zjn_sc00045.1.g03290.1.sm.mkhc/Zjn_sc00035.1.g01970.1.am.mkhc/Zjn_sc00218.1.g00110.1.am.mkhc/Zjn_sc00008.1.g06850.1.sm.mkhc/Zjn_sc00029.1.g02580.1.sm.mkhc/Zjn_sc00131.1.g00190.1.sm.mkhc/novel.665/Zjn_sc05142.1.g00010.1.sm.mk/Zjn_sc00020.1.g06030.1.sm.mkhc/Zjn_sc00001.1.g09550.1.sm.mkhc/Zjn_sc00040.1.g02550.1.am.mk/Zjn_sc00068.1.g00250.1.sm.mkhc/Zjn_sc00045.1.g02970.1.…	30	Zjn_sc00011.1.g07150.1.sm.mkhc/Zjn_sc00033.1.g01740.1.am.mkhc/Zjn_sc00022.1.g01850.1.am.mkhc/Zjn_sc00049.1.g00720.1.sm.mkhc/Zjn_sc00002.1.g06090.1.am.mk/Zjn_sc00031.1.g02050.1.am.mkhc/Zjn_sc00028.1.g02640.1.sm.mkhc/Zjn_sc00109.1.g00040.1.am.mkhc/Zjn_sc00059.1.g00980.1.am.mkhc/Zjn_sc00002.1.g10380.1.sm.mkhc/Zjn_sc00107.1.g01120.1.sm.mkhc/Zjn_sc00013.1.g07680.1.am.mkhc/Zjn_sc00037.1.g00990.1.sm.mkh…
BP	GO:0006090	pyruvate metabolic process	28/3918	56/7807	0.564321	0.999999	Zjn_sc00011.1.g07150.1.sm.mkhc/Zjn_sc00033.1.g01740.1.am.mkhc/Zjn_sc00022.1.g01850.1.am.mkhc/Zjn_sc00008.1.g05620.1.sm.mk/Zjn_sc00049.1.g00720.1.sm.mkhc/Zjn_sc00045.1.g03290.1.sm.mkhc/Zjn_sc00035.1.g01970.1.am.mkhc/Zjn_sc00031.1.g02050.1.am.mkhc/Zjn_sc00028.1.g02640.1.sm.mkhc/Zjn_sc00218.1.g00110.1.am.mkhc/Zjn_sc00109.1.g00040.1.am.mkhc/Zjn_sc00059.1.g00980.1.am.mkhc/Zjn_sc00131.1.g00190.1.sm.mkh…	-/-/-/-/-/-/-/-/-/-/-/-/-/-/-/-/-/-/-/-/-/-/-/-/-/-/-/-	28	7	Zjn_sc00008.1.g05620.1.sm.mk/Zjn_sc00045.1.g03290.1.sm.mkhc/Zjn_sc00035.1.g01970.1.am.mkhc/Zjn_sc00218.1.g00110.1.am.mkhc/Zjn_sc00131.1.g00190.1.sm.mkhc/Zjn_sc00040.1.g02550.1.am.mk/Zjn_sc00005.1.g03630.1.sm.mkhc	21	Zjn_sc00011.1.g07150.1.sm.mkhc/Zjn_sc00033.1.g01740.1.am.mkhc/Zjn_sc00022.1.g01850.1.am.mkhc/Zjn_sc00049.1.g00720.1.sm.mkhc/Zjn_sc00031.1.g02050.1.am.mkhc/Zjn_sc00028.1.g02640.1.sm.mkhc/Zjn_sc00109.1.g00040.1.am.mkhc/Zjn_sc00059.1.g00980.1.am.mkhc/Zjn_sc00107.1.g01120.1.sm.mkhc/Zjn_sc00014.1.g07220.1.sm.mkhc/Zjn_sc00023.1.g06610.1.sm.mkhc/Zjn_sc00093.1.g00310.1.sm.mkhc/Zjn_sc00067.1.g03250.1.sm.m…
BP	GO:0048519	negative regulation of biological process	19/3918	38/7807	0.573528	0.999999	Zjn_sc00167.1.g00210.1.sm.mk/Zjn_sc00033.1.g01470.1.sm.mkhc/Zjn_sc00019.1.g01020.1.sm.mkhc/Zjn_sc00060.1.g01330.1.am.mkhc/Zjn_sc00022.1.g00300.1.am.mk/Zjn_sc00003.1.g00770.1.am.mk/Zjn_sc00009.1.g04740.1.am.mkhc/Zjn_sc00097.1.g01430.1.sm.mk/Zjn_sc00097.1.g00750.1.sm.mkhc/Zjn_sc00007.1.g03890.1.am.mk/Zjn_sc00006.1.g01370.1.sm.mk/Zjn_sc00067.1.g01080.1.sm.mkhc/Zjn_sc00127.1.g00100.1.sm.mkhc/Zjn_sc00…	-/-/-/-/-/-/-/-/-/-/-/-/-/-/-/-/-/-/-	19	8	Zjn_sc00019.1.g01020.1.sm.mkhc/Zjn_sc00003.1.g00770.1.am.mk/Zjn_sc00009.1.g04740.1.am.mkhc/Zjn_sc00097.1.g01430.1.sm.mk/Zjn_sc00006.1.g01370.1.sm.mk/Zjn_sc00067.1.g01080.1.sm.mkhc/Zjn_sc00017.1.g01780.1.am.mk/Zjn_sc00967.1.g00010.1.am.mk	11	Zjn_sc00167.1.g00210.1.sm.mk/Zjn_sc00033.1.g01470.1.sm.mkhc/Zjn_sc00060.1.g01330.1.am.mkhc/Zjn_sc00022.1.g00300.1.am.mk/Zjn_sc00097.1.g00750.1.sm.mkhc/Zjn_sc00007.1.g03890.1.am.mk/Zjn_sc00127.1.g00100.1.sm.mkhc/Zjn_sc00234.1.g00010.1.sm.mk/Zjn_sc00001.1.g09540.1.sm.mkhc/Zjn_sc00002.1.g15110.1.sm.mkhc/Zjn_sc00017.1.g05840.1.am.mkhc
BP	GO:0072522	purine-containing compound biosynthetic process	18/3918	36/7807	0.575015	0.999999	Zjn_sc00014.1.g01050.1.sm.mk/Zjn_sc00002.1.g06090.1.am.mk/Zjn_sc00122.1.g00550.1.sm.mkhc/Zjn_sc00095.1.g00500.1.sm.mkhc/Zjn_sc00002.1.g10380.1.sm.mkhc/Zjn_sc00029.1.g02580.1.sm.mkhc/Zjn_sc00049.1.g03330.1.am.mkhc/novel.665/Zjn_sc00014.1.g10170.1.sm.mkhc/Zjn_sc00037.1.g00990.1.sm.mkhc/Zjn_sc00036.1.g03080.1.sm.mkhc/Zjn_sc00001.1.g09550.1.sm.mkhc/Zjn_sc00106.1.g00970.1.sm.mkhc/Zjn_sc00003.1.g04600.…	-/-/-/-/-/-/-/-/-/-/-/-/-/-/-/-/-/-	18	8	Zjn_sc00014.1.g01050.1.sm.mk/Zjn_sc00095.1.g00500.1.sm.mkhc/Zjn_sc00029.1.g02580.1.sm.mkhc/novel.665/Zjn_sc00001.1.g09550.1.sm.mkhc/Zjn_sc00003.1.g04600.1.am.mkhc/Zjn_sc03365.1.g00010.1.cf.mkhc/Zjn_sc00105.1.g01300.1.am.mkhc	10	Zjn_sc00002.1.g06090.1.am.mk/Zjn_sc00122.1.g00550.1.sm.mkhc/Zjn_sc00002.1.g10380.1.sm.mkhc/Zjn_sc00049.1.g03330.1.am.mkhc/Zjn_sc00014.1.g10170.1.sm.mkhc/Zjn_sc00037.1.g00990.1.sm.mkhc/Zjn_sc00036.1.g03080.1.sm.mkhc/Zjn_sc00106.1.g00970.1.sm.mkhc/Zjn_sc00024.1.g01560.1.am.mkhc/Zjn_sc00043.1.g03320.1.sm.mkhc
BP	GO:0018193	peptidyl-amino acid modification	17/3918	34/7807	0.576644	0.999999	Zjn_sc00134.1.g00440.1.sm.mkhc/Zjn_sc00004.1.g00250.1.sm.mkhc/Zjn_sc00096.1.g01800.1.sm.mkhc/Zjn_sc00030.1.g01230.1.sm.mkhc/Zjn_sc00141.1.g01050.1.sm.mkhc/Zjn_sc00121.1.g00040.1.sm.mkhc/Zjn_sc00084.1.g00080.1.sm.mk/Zjn_sc00060.1.g02030.1.sm.mkhc/Zjn_sc00068.1.g02640.1.sm.mk/Zjn_sc00045.1.g04370.1.sm.mkhc/Zjn_sc00026.1.g02000.1.am.mkhc/Zjn_sc00015.1.g07970.1.sm.mkhc/Zjn_sc00008.1.g02900.1.sm.mkhc/…	-/-/-/-/-/-/-/-/-/-/-/-/-/-/-/-/-	17	11	Zjn_sc00134.1.g00440.1.sm.mkhc/Zjn_sc00004.1.g00250.1.sm.mkhc/Zjn_sc00096.1.g01800.1.sm.mkhc/Zjn_sc00030.1.g01230.1.sm.mkhc/Zjn_sc00141.1.g01050.1.sm.mkhc/Zjn_sc00121.1.g00040.1.sm.mkhc/Zjn_sc00084.1.g00080.1.sm.mk/Zjn_sc00045.1.g04370.1.sm.mkhc/Zjn_sc00026.1.g02000.1.am.mkhc/Zjn_sc00115.1.g00160.1.sm.mkhc/Zjn_sc00002.1.g11290.1.am.mkhc	6	Zjn_sc00060.1.g02030.1.sm.mkhc/Zjn_sc00068.1.g02640.1.sm.mk/Zjn_sc00015.1.g07970.1.sm.mkhc/Zjn_sc00008.1.g02900.1.sm.mkhc/Zjn_sc00141.1.g01060.1.am.mkhc/Zjn_sc00005.1.g07860.1.am.mk
BP	GO:0009072	aromatic amino acid family metabolic process	15/3918	30/7807	0.58042	0.999999	Zjn_sc00153.1.g00310.1.am.mkhc/Zjn_sc00045.1.g01460.1.sm.mkhc/Zjn_sc00006.1.g04220.1.am.mk/Zjn_sc00045.1.g02270.1.sm.mkhc/Zjn_sc00102.1.g01650.1.am.mk/Zjn_sc00015.1.g04230.1.sm.mkhc/Zjn_sc00002.1.g07750.1.sm.mkhc/Zjn_sc00068.1.g02670.1.sm.mk/Zjn_sc00030.1.g02490.1.sm.mkhc/Zjn_sc00001.1.g03310.1.sm.mkhc/Zjn_sc00003.1.g06090.1.sm.mkhc/Zjn_sc00086.1.g02510.1.sm.mkhc/Zjn_sc00013.1.g07130.1.sm.mkhc/Zj…	-/-/-/-/-/-/-/-/-/-/-/-/-/-/-	15	12	Zjn_sc00153.1.g00310.1.am.mkhc/Zjn_sc00045.1.g01460.1.sm.mkhc/Zjn_sc00006.1.g04220.1.am.mk/Zjn_sc00102.1.g01650.1.am.mk/Zjn_sc00015.1.g04230.1.sm.mkhc/Zjn_sc00002.1.g07750.1.sm.mkhc/Zjn_sc00068.1.g02670.1.sm.mk/Zjn_sc00030.1.g02490.1.sm.mkhc/Zjn_sc00001.1.g03310.1.sm.mkhc/Zjn_sc00003.1.g06090.1.sm.mkhc/Zjn_sc00013.1.g07140.1.sm.mkhc/Zjn_sc00068.1.g02690.1.sm.mk	3	Zjn_sc00045.1.g02270.1.sm.mkhc/Zjn_sc00086.1.g02510.1.sm.mkhc/Zjn_sc00013.1.g07130.1.sm.mkhc
BP	GO:0009152	purine ribonucleotide biosynthetic process	15/3918	30/7807	0.58042	0.999999	Zjn_sc00002.1.g06090.1.am.mk/Zjn_sc00122.1.g00550.1.sm.mkhc/Zjn_sc00095.1.g00500.1.sm.mkhc/Zjn_sc00002.1.g10380.1.sm.mkhc/Zjn_sc00029.1.g02580.1.sm.mkhc/Zjn_sc00049.1.g03330.1.am.mkhc/novel.665/Zjn_sc00037.1.g00990.1.sm.mkhc/Zjn_sc00036.1.g03080.1.sm.mkhc/Zjn_sc00001.1.g09550.1.sm.mkhc/Zjn_sc00106.1.g00970.1.sm.mkhc/Zjn_sc00003.1.g04600.1.am.mkhc/Zjn_sc03365.1.g00010.1.cf.mkhc/Zjn_sc00043.1.g0332…	-/-/-/-/-/-/-/-/-/-/-/-/-/-/-	15	7	Zjn_sc00095.1.g00500.1.sm.mkhc/Zjn_sc00029.1.g02580.1.sm.mkhc/novel.665/Zjn_sc00001.1.g09550.1.sm.mkhc/Zjn_sc00003.1.g04600.1.am.mkhc/Zjn_sc03365.1.g00010.1.cf.mkhc/Zjn_sc00105.1.g01300.1.am.mkhc	8	Zjn_sc00002.1.g06090.1.am.mk/Zjn_sc00122.1.g00550.1.sm.mkhc/Zjn_sc00002.1.g10380.1.sm.mkhc/Zjn_sc00049.1.g03330.1.am.mkhc/Zjn_sc00037.1.g00990.1.sm.mkhc/Zjn_sc00036.1.g03080.1.sm.mkhc/Zjn_sc00106.1.g00970.1.sm.mkhc/Zjn_sc00043.1.g03320.1.sm.mkhc
BP	GO:0009260	ribonucleotide biosynthetic process	15/3918	30/7807	0.58042	0.999999	Zjn_sc00002.1.g06090.1.am.mk/Zjn_sc00122.1.g00550.1.sm.mkhc/Zjn_sc00095.1.g00500.1.sm.mkhc/Zjn_sc00002.1.g10380.1.sm.mkhc/Zjn_sc00029.1.g02580.1.sm.mkhc/Zjn_sc00049.1.g03330.1.am.mkhc/novel.665/Zjn_sc00037.1.g00990.1.sm.mkhc/Zjn_sc00036.1.g03080.1.sm.mkhc/Zjn_sc00001.1.g09550.1.sm.mkhc/Zjn_sc00106.1.g00970.1.sm.mkhc/Zjn_sc00003.1.g04600.1.am.mkhc/Zjn_sc03365.1.g00010.1.cf.mkhc/Zjn_sc00043.1.g0332…	-/-/-/-/-/-/-/-/-/-/-/-/-/-/-	15	7	Zjn_sc00095.1.g00500.1.sm.mkhc/Zjn_sc00029.1.g02580.1.sm.mkhc/novel.665/Zjn_sc00001.1.g09550.1.sm.mkhc/Zjn_sc00003.1.g04600.1.am.mkhc/Zjn_sc03365.1.g00010.1.cf.mkhc/Zjn_sc00105.1.g01300.1.am.mkhc	8	Zjn_sc00002.1.g06090.1.am.mk/Zjn_sc00122.1.g00550.1.sm.mkhc/Zjn_sc00002.1.g10380.1.sm.mkhc/Zjn_sc00049.1.g03330.1.am.mkhc/Zjn_sc00037.1.g00990.1.sm.mkhc/Zjn_sc00036.1.g03080.1.sm.mkhc/Zjn_sc00106.1.g00970.1.sm.mkhc/Zjn_sc00043.1.g03320.1.sm.mkhc
BP	GO:0046390	ribose phosphate biosynthetic process	15/3918	30/7807	0.58042	0.999999	Zjn_sc00002.1.g06090.1.am.mk/Zjn_sc00122.1.g00550.1.sm.mkhc/Zjn_sc00095.1.g00500.1.sm.mkhc/Zjn_sc00002.1.g10380.1.sm.mkhc/Zjn_sc00029.1.g02580.1.sm.mkhc/Zjn_sc00049.1.g03330.1.am.mkhc/novel.665/Zjn_sc00037.1.g00990.1.sm.mkhc/Zjn_sc00036.1.g03080.1.sm.mkhc/Zjn_sc00001.1.g09550.1.sm.mkhc/Zjn_sc00106.1.g00970.1.sm.mkhc/Zjn_sc00003.1.g04600.1.am.mkhc/Zjn_sc03365.1.g00010.1.cf.mkhc/Zjn_sc00043.1.g0332…	-/-/-/-/-/-/-/-/-/-/-/-/-/-/-	15	7	Zjn_sc00095.1.g00500.1.sm.mkhc/Zjn_sc00029.1.g02580.1.sm.mkhc/novel.665/Zjn_sc00001.1.g09550.1.sm.mkhc/Zjn_sc00003.1.g04600.1.am.mkhc/Zjn_sc03365.1.g00010.1.cf.mkhc/Zjn_sc00105.1.g01300.1.am.mkhc	8	Zjn_sc00002.1.g06090.1.am.mk/Zjn_sc00122.1.g00550.1.sm.mkhc/Zjn_sc00002.1.g10380.1.sm.mkhc/Zjn_sc00049.1.g03330.1.am.mkhc/Zjn_sc00037.1.g00990.1.sm.mkhc/Zjn_sc00036.1.g03080.1.sm.mkhc/Zjn_sc00106.1.g00970.1.sm.mkhc/Zjn_sc00043.1.g03320.1.sm.mkhc
BP	GO:0042221	response to chemical	75/3918	151/7807	0.583336	0.999999	Zjn_sc00002.1.g09360.1.am.mk/Zjn_sc00061.1.g01140.1.sm.mk/Zjn_sc00068.1.g01470.1.sm.mkhc/Zjn_sc00033.1.g00580.1.am.mk/Zjn_sc00052.1.g00880.1.am.mk/Zjn_sc00007.1.g03560.1.sm.mk/Zjn_sc00092.1.g02060.1.sm.mk/Zjn_sc00017.1.g01610.1.am.mk/Zjn_sc00019.1.g00060.1.sm.mkhc/Zjn_sc00061.1.g01160.1.am.mk/Zjn_sc00007.1.g11820.1.sm.mkhc/Zjn_sc00167.1.g00260.1.sm.mkhc/Zjn_sc00004.1.g04660.1.am.mk/Zjn_sc00060.1.…	-/-/-/-/-/-/-/-/-/-/-/-/-/-/-/-/-/-/-/-/-/-/-/-/-/-/-/-/-/-/-/-/-/-/-/-/-/-/-/-/-/-/-/-/-/-/-/-/-/-/-/-/-/-/-/-/-/-/-/-/-/-/-/-/-/-/-/-/-/-/-/-/-/-/-	75	40	Zjn_sc00061.1.g01140.1.sm.mk/Zjn_sc00033.1.g00580.1.am.mk/Zjn_sc00061.1.g01160.1.am.mk/Zjn_sc00007.1.g11820.1.sm.mkhc/Zjn_sc00167.1.g00260.1.sm.mkhc/Zjn_sc00004.1.g04660.1.am.mk/Zjn_sc00060.1.g00360.1.am.mk/Zjn_sc00007.1.g09670.1.sm.mkhc/Zjn_sc08449.1.g00010.1.am.mk/Zjn_sc00039.1.g00660.1.am.mk/Zjn_sc00045.1.g03490.1.am.mkhc/Zjn_sc00017.1.g03160.1.sm.mkhc/Zjn_sc00019.1.g02370.1.am.mk/Zjn_sc00015.…	35	Zjn_sc00002.1.g09360.1.am.mk/Zjn_sc00068.1.g01470.1.sm.mkhc/Zjn_sc00052.1.g00880.1.am.mk/Zjn_sc00007.1.g03560.1.sm.mk/Zjn_sc00092.1.g02060.1.sm.mk/Zjn_sc00017.1.g01610.1.am.mk/Zjn_sc00019.1.g00060.1.sm.mkhc/Zjn_sc00003.1.g07340.1.am.mk/Zjn_sc00008.1.g02160.1.sm.mkhc/Zjn_sc00028.1.g04290.1.sm.mk/Zjn_sc00045.1.g03390.1.sm.mk/Zjn_sc00138.1.g01020.1.sm.mkhc/Zjn_sc00028.1.g03400.1.am.mkhc/Zjn_sc00034.…
BP	GO:0006605	protein targeting	12/3918	24/7807	0.587895	0.999999	Zjn_sc00031.1.g01320.1.sm.mkhc/Zjn_sc00061.1.g01470.1.am.mkhc/Zjn_sc00031.1.g01350.1.sm.mkhc/Zjn_sc00034.1.g00790.1.am.mkhc/Zjn_sc00024.1.g01140.1.sm.mkhc/Zjn_sc00005.1.g08880.1.sm.mkhc/Zjn_sc00009.1.g10400.1.sm.mkhc/Zjn_sc00093.1.g00610.1.sm.mkhc/Zjn_sc00133.1.g00480.1.am.mk/Zjn_sc00002.1.g17470.1.sm.mkhc/Zjn_sc00043.1.g01720.1.sm.mkhc/Zjn_sc00002.1.g07810.1.am.mkhc	-/-/-/-/-/-/-/-/-/-/-/-	12	7	Zjn_sc00031.1.g01320.1.sm.mkhc/Zjn_sc00061.1.g01470.1.am.mkhc/Zjn_sc00031.1.g01350.1.sm.mkhc/Zjn_sc00034.1.g00790.1.am.mkhc/Zjn_sc00133.1.g00480.1.am.mk/Zjn_sc00002.1.g17470.1.sm.mkhc/Zjn_sc00002.1.g07810.1.am.mkhc	5	Zjn_sc00024.1.g01140.1.sm.mkhc/Zjn_sc00005.1.g08880.1.sm.mkhc/Zjn_sc00009.1.g10400.1.sm.mkhc/Zjn_sc00093.1.g00610.1.sm.mkhc/Zjn_sc00043.1.g01720.1.sm.mkhc
BP	GO:0072521	purine-containing compound metabolic process	56/3918	113/7807	0.590662	0.999999	Zjn_sc00011.1.g07150.1.sm.mkhc/Zjn_sc00033.1.g01740.1.am.mkhc/Zjn_sc00022.1.g01850.1.am.mkhc/Zjn_sc00014.1.g01050.1.sm.mk/Zjn_sc00024.1.g01460.1.sm.mkhc/Zjn_sc00008.1.g05620.1.sm.mk/Zjn_sc00049.1.g00720.1.sm.mkhc/Zjn_sc00045.1.g03290.1.sm.mkhc/Zjn_sc00035.1.g01970.1.am.mkhc/Zjn_sc00002.1.g06090.1.am.mk/Zjn_sc00031.1.g02050.1.am.mkhc/Zjn_sc00122.1.g00550.1.sm.mkhc/Zjn_sc00028.1.g02640.1.sm.mkhc/Zj…	-/-/-/-/-/-/-/-/-/-/-/-/-/-/-/-/-/-/-/-/-/-/-/-/-/-/-/-/-/-/-/-/-/-/-/-/-/-/-/-/-/-/-/-/-/-/-/-/-/-/-/-/-/-/-/-	56	21	Zjn_sc00014.1.g01050.1.sm.mk/Zjn_sc00008.1.g05620.1.sm.mk/Zjn_sc00045.1.g03290.1.sm.mkhc/Zjn_sc00035.1.g01970.1.am.mkhc/Zjn_sc00218.1.g00110.1.am.mkhc/Zjn_sc00095.1.g00500.1.sm.mkhc/Zjn_sc00008.1.g06850.1.sm.mkhc/Zjn_sc00018.1.g01570.1.sm.mk/Zjn_sc00029.1.g02580.1.sm.mkhc/Zjn_sc00131.1.g00190.1.sm.mkhc/novel.665/Zjn_sc05142.1.g00010.1.sm.mk/Zjn_sc00001.1.g09550.1.sm.mkhc/Zjn_sc00040.1.g02550.1.am…	35	Zjn_sc00011.1.g07150.1.sm.mkhc/Zjn_sc00033.1.g01740.1.am.mkhc/Zjn_sc00022.1.g01850.1.am.mkhc/Zjn_sc00024.1.g01460.1.sm.mkhc/Zjn_sc00049.1.g00720.1.sm.mkhc/Zjn_sc00002.1.g06090.1.am.mk/Zjn_sc00031.1.g02050.1.am.mkhc/Zjn_sc00122.1.g00550.1.sm.mkhc/Zjn_sc00028.1.g02640.1.sm.mkhc/Zjn_sc00109.1.g00040.1.am.mkhc/Zjn_sc00059.1.g00980.1.am.mkhc/Zjn_sc00002.1.g10380.1.sm.mkhc/Zjn_sc00049.1.g03330.1.am.mkh…
BP	GO:0009150	purine ribonucleotide metabolic process	53/3918	107/7807	0.592243	0.999999	Zjn_sc00011.1.g07150.1.sm.mkhc/Zjn_sc00033.1.g01740.1.am.mkhc/Zjn_sc00022.1.g01850.1.am.mkhc/Zjn_sc00024.1.g01460.1.sm.mkhc/Zjn_sc00008.1.g05620.1.sm.mk/Zjn_sc00049.1.g00720.1.sm.mkhc/Zjn_sc00045.1.g03290.1.sm.mkhc/Zjn_sc00035.1.g01970.1.am.mkhc/Zjn_sc00002.1.g06090.1.am.mk/Zjn_sc00031.1.g02050.1.am.mkhc/Zjn_sc00122.1.g00550.1.sm.mkhc/Zjn_sc00028.1.g02640.1.sm.mkhc/Zjn_sc00218.1.g00110.1.am.mkhc/…	-/-/-/-/-/-/-/-/-/-/-/-/-/-/-/-/-/-/-/-/-/-/-/-/-/-/-/-/-/-/-/-/-/-/-/-/-/-/-/-/-/-/-/-/-/-/-/-/-/-/-/-/-	53	20	Zjn_sc00008.1.g05620.1.sm.mk/Zjn_sc00045.1.g03290.1.sm.mkhc/Zjn_sc00035.1.g01970.1.am.mkhc/Zjn_sc00218.1.g00110.1.am.mkhc/Zjn_sc00095.1.g00500.1.sm.mkhc/Zjn_sc00008.1.g06850.1.sm.mkhc/Zjn_sc00018.1.g01570.1.sm.mk/Zjn_sc00029.1.g02580.1.sm.mkhc/Zjn_sc00131.1.g00190.1.sm.mkhc/novel.665/Zjn_sc05142.1.g00010.1.sm.mk/Zjn_sc00001.1.g09550.1.sm.mkhc/Zjn_sc00040.1.g02550.1.am.mk/Zjn_sc00068.1.g00250.1.sm…	33	Zjn_sc00011.1.g07150.1.sm.mkhc/Zjn_sc00033.1.g01740.1.am.mkhc/Zjn_sc00022.1.g01850.1.am.mkhc/Zjn_sc00024.1.g01460.1.sm.mkhc/Zjn_sc00049.1.g00720.1.sm.mkhc/Zjn_sc00002.1.g06090.1.am.mk/Zjn_sc00031.1.g02050.1.am.mkhc/Zjn_sc00122.1.g00550.1.sm.mkhc/Zjn_sc00028.1.g02640.1.sm.mkhc/Zjn_sc00109.1.g00040.1.am.mkhc/Zjn_sc00059.1.g00980.1.am.mkhc/Zjn_sc00002.1.g10380.1.sm.mkhc/Zjn_sc00049.1.g03330.1.am.mkh…
BP	GO:0009259	ribonucleotide metabolic process	53/3918	107/7807	0.592243	0.999999	Zjn_sc00011.1.g07150.1.sm.mkhc/Zjn_sc00033.1.g01740.1.am.mkhc/Zjn_sc00022.1.g01850.1.am.mkhc/Zjn_sc00024.1.g01460.1.sm.mkhc/Zjn_sc00008.1.g05620.1.sm.mk/Zjn_sc00049.1.g00720.1.sm.mkhc/Zjn_sc00045.1.g03290.1.sm.mkhc/Zjn_sc00035.1.g01970.1.am.mkhc/Zjn_sc00002.1.g06090.1.am.mk/Zjn_sc00031.1.g02050.1.am.mkhc/Zjn_sc00122.1.g00550.1.sm.mkhc/Zjn_sc00028.1.g02640.1.sm.mkhc/Zjn_sc00218.1.g00110.1.am.mkhc/…	-/-/-/-/-/-/-/-/-/-/-/-/-/-/-/-/-/-/-/-/-/-/-/-/-/-/-/-/-/-/-/-/-/-/-/-/-/-/-/-/-/-/-/-/-/-/-/-/-/-/-/-/-	53	20	Zjn_sc00008.1.g05620.1.sm.mk/Zjn_sc00045.1.g03290.1.sm.mkhc/Zjn_sc00035.1.g01970.1.am.mkhc/Zjn_sc00218.1.g00110.1.am.mkhc/Zjn_sc00095.1.g00500.1.sm.mkhc/Zjn_sc00008.1.g06850.1.sm.mkhc/Zjn_sc00018.1.g01570.1.sm.mk/Zjn_sc00029.1.g02580.1.sm.mkhc/Zjn_sc00131.1.g00190.1.sm.mkhc/novel.665/Zjn_sc05142.1.g00010.1.sm.mk/Zjn_sc00001.1.g09550.1.sm.mkhc/Zjn_sc00040.1.g02550.1.am.mk/Zjn_sc00068.1.g00250.1.sm…	33	Zjn_sc00011.1.g07150.1.sm.mkhc/Zjn_sc00033.1.g01740.1.am.mkhc/Zjn_sc00022.1.g01850.1.am.mkhc/Zjn_sc00024.1.g01460.1.sm.mkhc/Zjn_sc00049.1.g00720.1.sm.mkhc/Zjn_sc00002.1.g06090.1.am.mk/Zjn_sc00031.1.g02050.1.am.mkhc/Zjn_sc00122.1.g00550.1.sm.mkhc/Zjn_sc00028.1.g02640.1.sm.mkhc/Zjn_sc00109.1.g00040.1.am.mkhc/Zjn_sc00059.1.g00980.1.am.mkhc/Zjn_sc00002.1.g10380.1.sm.mkhc/Zjn_sc00049.1.g03330.1.am.mkh…
BP	GO:0009144	purine nucleoside triphosphate metabolic process	44/3918	89/7807	0.598076	0.999999	Zjn_sc00011.1.g07150.1.sm.mkhc/Zjn_sc00033.1.g01740.1.am.mkhc/Zjn_sc00022.1.g01850.1.am.mkhc/Zjn_sc00008.1.g05620.1.sm.mk/Zjn_sc00049.1.g00720.1.sm.mkhc/Zjn_sc00045.1.g03290.1.sm.mkhc/Zjn_sc00035.1.g01970.1.am.mkhc/Zjn_sc00002.1.g06090.1.am.mk/Zjn_sc00031.1.g02050.1.am.mkhc/Zjn_sc00028.1.g02640.1.sm.mkhc/Zjn_sc00218.1.g00110.1.am.mkhc/Zjn_sc00109.1.g00040.1.am.mkhc/Zjn_sc00059.1.g00980.1.am.mkhc/…	-/-/-/-/-/-/-/-/-/-/-/-/-/-/-/-/-/-/-/-/-/-/-/-/-/-/-/-/-/-/-/-/-/-/-/-/-/-/-/-/-/-/-/-	44	15	Zjn_sc00008.1.g05620.1.sm.mk/Zjn_sc00045.1.g03290.1.sm.mkhc/Zjn_sc00035.1.g01970.1.am.mkhc/Zjn_sc00218.1.g00110.1.am.mkhc/Zjn_sc00008.1.g06850.1.sm.mkhc/Zjn_sc00029.1.g02580.1.sm.mkhc/Zjn_sc00131.1.g00190.1.sm.mkhc/novel.665/Zjn_sc05142.1.g00010.1.sm.mk/Zjn_sc00001.1.g09550.1.sm.mkhc/Zjn_sc00040.1.g02550.1.am.mk/Zjn_sc00068.1.g00250.1.sm.mkhc/Zjn_sc00045.1.g02970.1.sm.mkhc/Zjn_sc00003.1.g04600.1.…	29	Zjn_sc00011.1.g07150.1.sm.mkhc/Zjn_sc00033.1.g01740.1.am.mkhc/Zjn_sc00022.1.g01850.1.am.mkhc/Zjn_sc00049.1.g00720.1.sm.mkhc/Zjn_sc00002.1.g06090.1.am.mk/Zjn_sc00031.1.g02050.1.am.mkhc/Zjn_sc00028.1.g02640.1.sm.mkhc/Zjn_sc00109.1.g00040.1.am.mkhc/Zjn_sc00059.1.g00980.1.am.mkhc/Zjn_sc00002.1.g10380.1.sm.mkhc/Zjn_sc00107.1.g01120.1.sm.mkhc/Zjn_sc00013.1.g07680.1.am.mkhc/Zjn_sc00037.1.g00990.1.sm.mkh…
BP	GO:0009199	ribonucleoside triphosphate metabolic process	44/3918	89/7807	0.598076	0.999999	Zjn_sc00011.1.g07150.1.sm.mkhc/Zjn_sc00033.1.g01740.1.am.mkhc/Zjn_sc00022.1.g01850.1.am.mkhc/Zjn_sc00008.1.g05620.1.sm.mk/Zjn_sc00049.1.g00720.1.sm.mkhc/Zjn_sc00045.1.g03290.1.sm.mkhc/Zjn_sc00035.1.g01970.1.am.mkhc/Zjn_sc00002.1.g06090.1.am.mk/Zjn_sc00031.1.g02050.1.am.mkhc/Zjn_sc00028.1.g02640.1.sm.mkhc/Zjn_sc00218.1.g00110.1.am.mkhc/Zjn_sc00109.1.g00040.1.am.mkhc/Zjn_sc00059.1.g00980.1.am.mkhc/…	-/-/-/-/-/-/-/-/-/-/-/-/-/-/-/-/-/-/-/-/-/-/-/-/-/-/-/-/-/-/-/-/-/-/-/-/-/-/-/-/-/-/-/-	44	15	Zjn_sc00008.1.g05620.1.sm.mk/Zjn_sc00045.1.g03290.1.sm.mkhc/Zjn_sc00035.1.g01970.1.am.mkhc/Zjn_sc00218.1.g00110.1.am.mkhc/Zjn_sc00008.1.g06850.1.sm.mkhc/Zjn_sc00029.1.g02580.1.sm.mkhc/Zjn_sc00131.1.g00190.1.sm.mkhc/novel.665/Zjn_sc05142.1.g00010.1.sm.mk/Zjn_sc00001.1.g09550.1.sm.mkhc/Zjn_sc00040.1.g02550.1.am.mk/Zjn_sc00068.1.g00250.1.sm.mkhc/Zjn_sc00045.1.g02970.1.sm.mkhc/Zjn_sc00003.1.g04600.1.…	29	Zjn_sc00011.1.g07150.1.sm.mkhc/Zjn_sc00033.1.g01740.1.am.mkhc/Zjn_sc00022.1.g01850.1.am.mkhc/Zjn_sc00049.1.g00720.1.sm.mkhc/Zjn_sc00002.1.g06090.1.am.mk/Zjn_sc00031.1.g02050.1.am.mkhc/Zjn_sc00028.1.g02640.1.sm.mkhc/Zjn_sc00109.1.g00040.1.am.mkhc/Zjn_sc00059.1.g00980.1.am.mkhc/Zjn_sc00002.1.g10380.1.sm.mkhc/Zjn_sc00107.1.g01120.1.sm.mkhc/Zjn_sc00013.1.g07680.1.am.mkhc/Zjn_sc00037.1.g00990.1.sm.mkh…
BP	GO:0009205	purine ribonucleoside triphosphate metabolic process	44/3918	89/7807	0.598076	0.999999	Zjn_sc00011.1.g07150.1.sm.mkhc/Zjn_sc00033.1.g01740.1.am.mkhc/Zjn_sc00022.1.g01850.1.am.mkhc/Zjn_sc00008.1.g05620.1.sm.mk/Zjn_sc00049.1.g00720.1.sm.mkhc/Zjn_sc00045.1.g03290.1.sm.mkhc/Zjn_sc00035.1.g01970.1.am.mkhc/Zjn_sc00002.1.g06090.1.am.mk/Zjn_sc00031.1.g02050.1.am.mkhc/Zjn_sc00028.1.g02640.1.sm.mkhc/Zjn_sc00218.1.g00110.1.am.mkhc/Zjn_sc00109.1.g00040.1.am.mkhc/Zjn_sc00059.1.g00980.1.am.mkhc/…	-/-/-/-/-/-/-/-/-/-/-/-/-/-/-/-/-/-/-/-/-/-/-/-/-/-/-/-/-/-/-/-/-/-/-/-/-/-/-/-/-/-/-/-	44	15	Zjn_sc00008.1.g05620.1.sm.mk/Zjn_sc00045.1.g03290.1.sm.mkhc/Zjn_sc00035.1.g01970.1.am.mkhc/Zjn_sc00218.1.g00110.1.am.mkhc/Zjn_sc00008.1.g06850.1.sm.mkhc/Zjn_sc00029.1.g02580.1.sm.mkhc/Zjn_sc00131.1.g00190.1.sm.mkhc/novel.665/Zjn_sc05142.1.g00010.1.sm.mk/Zjn_sc00001.1.g09550.1.sm.mkhc/Zjn_sc00040.1.g02550.1.am.mk/Zjn_sc00068.1.g00250.1.sm.mkhc/Zjn_sc00045.1.g02970.1.sm.mkhc/Zjn_sc00003.1.g04600.1.…	29	Zjn_sc00011.1.g07150.1.sm.mkhc/Zjn_sc00033.1.g01740.1.am.mkhc/Zjn_sc00022.1.g01850.1.am.mkhc/Zjn_sc00049.1.g00720.1.sm.mkhc/Zjn_sc00002.1.g06090.1.am.mk/Zjn_sc00031.1.g02050.1.am.mkhc/Zjn_sc00028.1.g02640.1.sm.mkhc/Zjn_sc00109.1.g00040.1.am.mkhc/Zjn_sc00059.1.g00980.1.am.mkhc/Zjn_sc00002.1.g10380.1.sm.mkhc/Zjn_sc00107.1.g01120.1.sm.mkhc/Zjn_sc00013.1.g07680.1.am.mkhc/Zjn_sc00037.1.g00990.1.sm.mkh…
BP	GO:0051128	regulation of cellular component organization	9/3918	18/7807	0.599038	0.999999	Zjn_sc00160.1.g00230.1.sm.mkhc/Zjn_sc00056.1.g02080.1.am.mk/Zjn_sc00569.1.g00010.1.am.mk/Zjn_sc00009.1.g04740.1.am.mkhc/Zjn_sc00055.1.g01350.1.sm.mk/Zjn_sc00127.1.g00100.1.sm.mkhc/Zjn_sc00017.1.g01780.1.am.mk/Zjn_sc00022.1.g06660.1.sm.mkhc/Zjn_sc00087.1.g00300.1.am.mk	-/-/-/-/-/-/-/-/-	9	8	Zjn_sc00160.1.g00230.1.sm.mkhc/Zjn_sc00056.1.g02080.1.am.mk/Zjn_sc00569.1.g00010.1.am.mk/Zjn_sc00009.1.g04740.1.am.mkhc/Zjn_sc00055.1.g01350.1.sm.mk/Zjn_sc00017.1.g01780.1.am.mk/Zjn_sc00022.1.g06660.1.sm.mkhc/Zjn_sc00087.1.g00300.1.am.mk	1	Zjn_sc00127.1.g00100.1.sm.mkhc
BP	GO:0070972	protein localization to endoplasmic reticulum	9/3918	18/7807	0.599038	0.999999	Zjn_sc00031.1.g01320.1.sm.mkhc/Zjn_sc00061.1.g01470.1.am.mkhc/Zjn_sc00031.1.g01350.1.sm.mkhc/Zjn_sc00034.1.g00790.1.am.mkhc/Zjn_sc00009.1.g10400.1.sm.mkhc/Zjn_sc00015.1.g07440.1.sm.mkhc/Zjn_sc00027.1.g03940.1.sm.mkhc/Zjn_sc00093.1.g00610.1.sm.mkhc/Zjn_sc00002.1.g17470.1.sm.mkhc	-/-/-/-/-/-/-/-/-	9	6	Zjn_sc00031.1.g01320.1.sm.mkhc/Zjn_sc00061.1.g01470.1.am.mkhc/Zjn_sc00031.1.g01350.1.sm.mkhc/Zjn_sc00034.1.g00790.1.am.mkhc/Zjn_sc00027.1.g03940.1.sm.mkhc/Zjn_sc00002.1.g17470.1.sm.mkhc	3	Zjn_sc00009.1.g10400.1.sm.mkhc/Zjn_sc00015.1.g07440.1.sm.mkhc/Zjn_sc00093.1.g00610.1.sm.mkhc
BP	GO:0007264	small GTPase mediated signal transduction	8/3918	16/7807	0.604121	0.999999	novel.567/Zjn_sc00043.1.g02590.1.sm.mkhc/Zjn_sc00002.1.g08350.1.sm.mkhc/Zjn_sc00008.1.g07070.1.sm.mkhc/Zjn_sc00008.1.g07060.1.sm.mkhc/Zjn_sc00055.1.g01300.1.sm.mk/Zjn_sc00086.1.g02030.1.sm.mkhc/Zjn_sc00008.1.g10940.1.sm.mkhc	-/-/-/-/-/-/-/-	8	5	Zjn_sc00043.1.g02590.1.sm.mkhc/Zjn_sc00002.1.g08350.1.sm.mkhc/Zjn_sc00008.1.g07060.1.sm.mkhc/Zjn_sc00086.1.g02030.1.sm.mkhc/Zjn_sc00008.1.g10940.1.sm.mkhc	3	novel.567/Zjn_sc00008.1.g07070.1.sm.mkhc/Zjn_sc00055.1.g01300.1.sm.mk
BP	GO:0042398	cellular modified amino acid biosynthetic process	7/3918	14/7807	0.610271	0.999999	Zjn_sc00012.1.g02190.1.sm.mkhc/Zjn_sc00043.1.g04440.1.am.mk/Zjn_sc00096.1.g01100.1.sm.mkhc/Zjn_sc00044.1.g01920.1.cf.mkhc/Zjn_sc00043.1.g00480.1.sm.mk/Zjn_sc00129.1.g00640.1.am.mkhc/Zjn_sc00026.1.g00710.1.sm.mk	-/-/-/-/-/-/-	7	4	Zjn_sc00043.1.g04440.1.am.mk/Zjn_sc00044.1.g01920.1.cf.mkhc/Zjn_sc00043.1.g00480.1.sm.mk/Zjn_sc00026.1.g00710.1.sm.mk	3	Zjn_sc00012.1.g02190.1.sm.mkhc/Zjn_sc00096.1.g01100.1.sm.mkhc/Zjn_sc00129.1.g00640.1.am.mkhc
BP	GO:0072528	pyrimidine-containing compound biosynthetic process	7/3918	14/7807	0.610271	0.999999	Zjn_sc00013.1.g00360.1.am.mkhc/Zjn_sc00036.1.g02160.1.am.mkhc/Zjn_sc00017.1.g00800.1.cf.mkhc/Zjn_sc00012.1.g01020.1.sm.mkhc/Zjn_sc00005.1.g00620.1.sm.mk/Zjn_sc00034.1.g01190.1.sm.mkhc/Zjn_sc00037.1.g00120.1.am.mk	-/-/-/-/-/-/-	7	5	Zjn_sc00013.1.g00360.1.am.mkhc/Zjn_sc00012.1.g01020.1.sm.mkhc/Zjn_sc00005.1.g00620.1.sm.mk/Zjn_sc00034.1.g01190.1.sm.mkhc/Zjn_sc00037.1.g00120.1.am.mk	2	Zjn_sc00036.1.g02160.1.am.mkhc/Zjn_sc00017.1.g00800.1.cf.mkhc
BP	GO:0006074	(1->3)-beta-D-glucan metabolic process	6/3918	12/7807	0.617901	0.999999	Zjn_sc00068.1.g03670.1.sm.mkhc/Zjn_sc00174.1.g00290.1.sm.mkhc/Zjn_sc00073.1.g00470.1.sm.mkhc/Zjn_sc00009.1.g11690.1.sm.mkhc/Zjn_sc00003.1.g13810.1.am.mkhc/Zjn_sc00066.1.g00060.1.sm.mkhc	-/-/-/-/-/-	6	3	Zjn_sc00068.1.g03670.1.sm.mkhc/Zjn_sc00174.1.g00290.1.sm.mkhc/Zjn_sc00003.1.g13810.1.am.mkhc	3	Zjn_sc00073.1.g00470.1.sm.mkhc/Zjn_sc00009.1.g11690.1.sm.mkhc/Zjn_sc00066.1.g00060.1.sm.mkhc
BP	GO:0006075	(1->3)-beta-D-glucan biosynthetic process	6/3918	12/7807	0.617901	0.999999	Zjn_sc00068.1.g03670.1.sm.mkhc/Zjn_sc00174.1.g00290.1.sm.mkhc/Zjn_sc00073.1.g00470.1.sm.mkhc/Zjn_sc00009.1.g11690.1.sm.mkhc/Zjn_sc00003.1.g13810.1.am.mkhc/Zjn_sc00066.1.g00060.1.sm.mkhc	-/-/-/-/-/-	6	3	Zjn_sc00068.1.g03670.1.sm.mkhc/Zjn_sc00174.1.g00290.1.sm.mkhc/Zjn_sc00003.1.g13810.1.am.mkhc	3	Zjn_sc00073.1.g00470.1.sm.mkhc/Zjn_sc00009.1.g11690.1.sm.mkhc/Zjn_sc00066.1.g00060.1.sm.mkhc
BP	GO:0009690	cytokinin metabolic process	6/3918	12/7807	0.617901	0.999999	Zjn_sc00009.1.g10250.1.sm.mkhc/Zjn_sc00015.1.g02900.1.am.mk/Zjn_sc00004.1.g04850.1.am.mk/Zjn_sc00009.1.g01300.1.sm.mkhc/Zjn_sc00005.1.g03820.1.am.mk/Zjn_sc00106.1.g01680.1.am.mk	-/-/-/-/-/-	6	2	Zjn_sc00004.1.g04850.1.am.mk/Zjn_sc00009.1.g01300.1.sm.mkhc	4	Zjn_sc00009.1.g10250.1.sm.mkhc/Zjn_sc00015.1.g02900.1.am.mk/Zjn_sc00005.1.g03820.1.am.mk/Zjn_sc00106.1.g01680.1.am.mk
BP	GO:0010817	regulation of hormone levels	6/3918	12/7807	0.617901	0.999999	Zjn_sc00009.1.g10250.1.sm.mkhc/Zjn_sc00015.1.g02900.1.am.mk/Zjn_sc00004.1.g04850.1.am.mk/Zjn_sc00009.1.g01300.1.sm.mkhc/Zjn_sc00005.1.g03820.1.am.mk/Zjn_sc00106.1.g01680.1.am.mk	-/-/-/-/-/-	6	2	Zjn_sc00004.1.g04850.1.am.mk/Zjn_sc00009.1.g01300.1.sm.mkhc	4	Zjn_sc00009.1.g10250.1.sm.mkhc/Zjn_sc00015.1.g02900.1.am.mk/Zjn_sc00005.1.g03820.1.am.mk/Zjn_sc00106.1.g01680.1.am.mk
BP	GO:0016311	dephosphorylation	6/3918	12/7807	0.617901	0.999999	Zjn_sc00027.1.g04070.1.sm.mkhc/Zjn_sc00037.1.g02260.1.am.mkhc/Zjn_sc00031.1.g02570.1.am.mkhc/Zjn_sc00016.1.g05820.1.sm.mkhc/Zjn_sc00067.1.g00440.1.am.mkhc/Zjn_sc00170.1.g00200.1.cf.mkhc	-/-/-/-/-/-	6	4	Zjn_sc00027.1.g04070.1.sm.mkhc/Zjn_sc00037.1.g02260.1.am.mkhc/Zjn_sc00016.1.g05820.1.sm.mkhc/Zjn_sc00067.1.g00440.1.am.mkhc	2	Zjn_sc00031.1.g02570.1.am.mkhc/Zjn_sc00170.1.g00200.1.cf.mkhc
BP	GO:0017038	protein import	6/3918	12/7807	0.617901	0.999999	Zjn_sc00024.1.g01140.1.sm.mkhc/Zjn_sc00005.1.g08880.1.sm.mkhc/Zjn_sc00005.1.g01830.1.sm.mkhc/Zjn_sc00133.1.g00480.1.am.mk/Zjn_sc00043.1.g01720.1.sm.mkhc/Zjn_sc00002.1.g07810.1.am.mkhc	-/-/-/-/-/-	6	2	Zjn_sc00133.1.g00480.1.am.mk/Zjn_sc00002.1.g07810.1.am.mkhc	4	Zjn_sc00024.1.g01140.1.sm.mkhc/Zjn_sc00005.1.g08880.1.sm.mkhc/Zjn_sc00005.1.g01830.1.sm.mkhc/Zjn_sc00043.1.g01720.1.sm.mkhc
BP	GO:0034754	cellular hormone metabolic process	6/3918	12/7807	0.617901	0.999999	Zjn_sc00009.1.g10250.1.sm.mkhc/Zjn_sc00015.1.g02900.1.am.mk/Zjn_sc00004.1.g04850.1.am.mk/Zjn_sc00009.1.g01300.1.sm.mkhc/Zjn_sc00005.1.g03820.1.am.mk/Zjn_sc00106.1.g01680.1.am.mk	-/-/-/-/-/-	6	2	Zjn_sc00004.1.g04850.1.am.mk/Zjn_sc00009.1.g01300.1.sm.mkhc	4	Zjn_sc00009.1.g10250.1.sm.mkhc/Zjn_sc00015.1.g02900.1.am.mk/Zjn_sc00005.1.g03820.1.am.mk/Zjn_sc00106.1.g01680.1.am.mk
BP	GO:0042445	hormone metabolic process	6/3918	12/7807	0.617901	0.999999	Zjn_sc00009.1.g10250.1.sm.mkhc/Zjn_sc00015.1.g02900.1.am.mk/Zjn_sc00004.1.g04850.1.am.mk/Zjn_sc00009.1.g01300.1.sm.mkhc/Zjn_sc00005.1.g03820.1.am.mk/Zjn_sc00106.1.g01680.1.am.mk	-/-/-/-/-/-	6	2	Zjn_sc00004.1.g04850.1.am.mk/Zjn_sc00009.1.g01300.1.sm.mkhc	4	Zjn_sc00009.1.g10250.1.sm.mkhc/Zjn_sc00015.1.g02900.1.am.mk/Zjn_sc00005.1.g03820.1.am.mk/Zjn_sc00106.1.g01680.1.am.mk
BP	GO:0006163	purine nucleotide metabolic process	55/3918	112/7807	0.627416	0.999999	Zjn_sc00011.1.g07150.1.sm.mkhc/Zjn_sc00033.1.g01740.1.am.mkhc/Zjn_sc00022.1.g01850.1.am.mkhc/Zjn_sc00014.1.g01050.1.sm.mk/Zjn_sc00024.1.g01460.1.sm.mkhc/Zjn_sc00008.1.g05620.1.sm.mk/Zjn_sc00049.1.g00720.1.sm.mkhc/Zjn_sc00045.1.g03290.1.sm.mkhc/Zjn_sc00035.1.g01970.1.am.mkhc/Zjn_sc00002.1.g06090.1.am.mk/Zjn_sc00031.1.g02050.1.am.mkhc/Zjn_sc00122.1.g00550.1.sm.mkhc/Zjn_sc00028.1.g02640.1.sm.mkhc/Zj…	-/-/-/-/-/-/-/-/-/-/-/-/-/-/-/-/-/-/-/-/-/-/-/-/-/-/-/-/-/-/-/-/-/-/-/-/-/-/-/-/-/-/-/-/-/-/-/-/-/-/-/-/-/-/-	55	21	Zjn_sc00014.1.g01050.1.sm.mk/Zjn_sc00008.1.g05620.1.sm.mk/Zjn_sc00045.1.g03290.1.sm.mkhc/Zjn_sc00035.1.g01970.1.am.mkhc/Zjn_sc00218.1.g00110.1.am.mkhc/Zjn_sc00095.1.g00500.1.sm.mkhc/Zjn_sc00008.1.g06850.1.sm.mkhc/Zjn_sc00018.1.g01570.1.sm.mk/Zjn_sc00029.1.g02580.1.sm.mkhc/Zjn_sc00131.1.g00190.1.sm.mkhc/novel.665/Zjn_sc05142.1.g00010.1.sm.mk/Zjn_sc00001.1.g09550.1.sm.mkhc/Zjn_sc00040.1.g02550.1.am…	34	Zjn_sc00011.1.g07150.1.sm.mkhc/Zjn_sc00033.1.g01740.1.am.mkhc/Zjn_sc00022.1.g01850.1.am.mkhc/Zjn_sc00024.1.g01460.1.sm.mkhc/Zjn_sc00049.1.g00720.1.sm.mkhc/Zjn_sc00002.1.g06090.1.am.mk/Zjn_sc00031.1.g02050.1.am.mkhc/Zjn_sc00122.1.g00550.1.sm.mkhc/Zjn_sc00028.1.g02640.1.sm.mkhc/Zjn_sc00109.1.g00040.1.am.mkhc/Zjn_sc00059.1.g00980.1.am.mkhc/Zjn_sc00002.1.g10380.1.sm.mkhc/Zjn_sc00049.1.g03330.1.am.mkh…
BP	GO:0000226	microtubule cytoskeleton organization	5/3918	10/7807	0.62769	0.999999	Zjn_sc00039.1.g04290.1.am.mk/Zjn_sc00016.1.g04090.1.am.mkhc/Zjn_sc00141.1.g00750.1.am.mkhc/Zjn_sc00004.1.g03720.1.am.mkhc/Zjn_sc00152.1.g00570.1.am.mkhc	-/-/-/-/-	5	4	Zjn_sc00039.1.g04290.1.am.mk/Zjn_sc00016.1.g04090.1.am.mkhc/Zjn_sc00004.1.g03720.1.am.mkhc/Zjn_sc00152.1.g00570.1.am.mkhc	1	Zjn_sc00141.1.g00750.1.am.mkhc
BP	GO:0006568	tryptophan metabolic process	5/3918	10/7807	0.62769	0.999999	Zjn_sc00045.1.g02270.1.sm.mkhc/Zjn_sc00030.1.g02490.1.sm.mkhc/Zjn_sc00086.1.g02510.1.sm.mkhc/Zjn_sc00013.1.g07130.1.sm.mkhc/Zjn_sc00013.1.g07140.1.sm.mkhc	-/-/-/-/-	5	2	Zjn_sc00030.1.g02490.1.sm.mkhc/Zjn_sc00013.1.g07140.1.sm.mkhc	3	Zjn_sc00045.1.g02270.1.sm.mkhc/Zjn_sc00086.1.g02510.1.sm.mkhc/Zjn_sc00013.1.g07130.1.sm.mkhc
BP	GO:0006586	indolalkylamine metabolic process	5/3918	10/7807	0.62769	0.999999	Zjn_sc00045.1.g02270.1.sm.mkhc/Zjn_sc00030.1.g02490.1.sm.mkhc/Zjn_sc00086.1.g02510.1.sm.mkhc/Zjn_sc00013.1.g07130.1.sm.mkhc/Zjn_sc00013.1.g07140.1.sm.mkhc	-/-/-/-/-	5	2	Zjn_sc00030.1.g02490.1.sm.mkhc/Zjn_sc00013.1.g07140.1.sm.mkhc	3	Zjn_sc00045.1.g02270.1.sm.mkhc/Zjn_sc00086.1.g02510.1.sm.mkhc/Zjn_sc00013.1.g07130.1.sm.mkhc
BP	GO:0042430	indole-containing compound metabolic process	5/3918	10/7807	0.62769	0.999999	Zjn_sc00045.1.g02270.1.sm.mkhc/Zjn_sc00030.1.g02490.1.sm.mkhc/Zjn_sc00086.1.g02510.1.sm.mkhc/Zjn_sc00013.1.g07130.1.sm.mkhc/Zjn_sc00013.1.g07140.1.sm.mkhc	-/-/-/-/-	5	2	Zjn_sc00030.1.g02490.1.sm.mkhc/Zjn_sc00013.1.g07140.1.sm.mkhc	3	Zjn_sc00045.1.g02270.1.sm.mkhc/Zjn_sc00086.1.g02510.1.sm.mkhc/Zjn_sc00013.1.g07130.1.sm.mkhc
BP	GO:0071941	nitrogen cycle metabolic process	5/3918	10/7807	0.62769	0.999999	Zjn_sc00078.1.g01420.1.am.mkhc/Zjn_sc00055.1.g00060.1.sm.mkhc/Zjn_sc00015.1.g03270.1.sm.mk/Zjn_sc00109.1.g00570.1.am.mkhc/Zjn_sc00017.1.g02000.1.am.mk	-/-/-/-/-	5	3	Zjn_sc00078.1.g01420.1.am.mkhc/Zjn_sc00055.1.g00060.1.sm.mkhc/Zjn_sc00109.1.g00570.1.am.mkhc	2	Zjn_sc00015.1.g03270.1.sm.mk/Zjn_sc00017.1.g02000.1.am.mk
BP	GO:1902580	single-organism cellular localization	5/3918	10/7807	0.62769	0.999999	Zjn_sc00024.1.g01140.1.sm.mkhc/Zjn_sc00005.1.g08880.1.sm.mkhc/Zjn_sc00133.1.g00480.1.am.mk/Zjn_sc00043.1.g01720.1.sm.mkhc/Zjn_sc00002.1.g07810.1.am.mkhc	-/-/-/-/-	5	2	Zjn_sc00133.1.g00480.1.am.mk/Zjn_sc00002.1.g07810.1.am.mkhc	3	Zjn_sc00024.1.g01140.1.sm.mkhc/Zjn_sc00005.1.g08880.1.sm.mkhc/Zjn_sc00043.1.g01720.1.sm.mkhc
BP	GO:1902582	single-organism intracellular transport	5/3918	10/7807	0.62769	0.999999	Zjn_sc00024.1.g01140.1.sm.mkhc/Zjn_sc00005.1.g08880.1.sm.mkhc/Zjn_sc00133.1.g00480.1.am.mk/Zjn_sc00043.1.g01720.1.sm.mkhc/Zjn_sc00002.1.g07810.1.am.mkhc	-/-/-/-/-	5	2	Zjn_sc00133.1.g00480.1.am.mk/Zjn_sc00002.1.g07810.1.am.mkhc	3	Zjn_sc00024.1.g01140.1.sm.mkhc/Zjn_sc00005.1.g08880.1.sm.mkhc/Zjn_sc00043.1.g01720.1.sm.mkhc
BP	GO:0046034	ATP metabolic process	43/3918	88/7807	0.639262	0.999999	Zjn_sc00011.1.g07150.1.sm.mkhc/Zjn_sc00033.1.g01740.1.am.mkhc/Zjn_sc00022.1.g01850.1.am.mkhc/Zjn_sc00008.1.g05620.1.sm.mk/Zjn_sc00049.1.g00720.1.sm.mkhc/Zjn_sc00045.1.g03290.1.sm.mkhc/Zjn_sc00035.1.g01970.1.am.mkhc/Zjn_sc00002.1.g06090.1.am.mk/Zjn_sc00031.1.g02050.1.am.mkhc/Zjn_sc00028.1.g02640.1.sm.mkhc/Zjn_sc00218.1.g00110.1.am.mkhc/Zjn_sc00109.1.g00040.1.am.mkhc/Zjn_sc00059.1.g00980.1.am.mkhc/…	-/-/-/-/-/-/-/-/-/-/-/-/-/-/-/-/-/-/-/-/-/-/-/-/-/-/-/-/-/-/-/-/-/-/-/-/-/-/-/-/-/-/-	43	15	Zjn_sc00008.1.g05620.1.sm.mk/Zjn_sc00045.1.g03290.1.sm.mkhc/Zjn_sc00035.1.g01970.1.am.mkhc/Zjn_sc00218.1.g00110.1.am.mkhc/Zjn_sc00008.1.g06850.1.sm.mkhc/Zjn_sc00029.1.g02580.1.sm.mkhc/Zjn_sc00131.1.g00190.1.sm.mkhc/novel.665/Zjn_sc05142.1.g00010.1.sm.mk/Zjn_sc00001.1.g09550.1.sm.mkhc/Zjn_sc00040.1.g02550.1.am.mk/Zjn_sc00068.1.g00250.1.sm.mkhc/Zjn_sc00045.1.g02970.1.sm.mkhc/Zjn_sc00003.1.g04600.1.…	28	Zjn_sc00011.1.g07150.1.sm.mkhc/Zjn_sc00033.1.g01740.1.am.mkhc/Zjn_sc00022.1.g01850.1.am.mkhc/Zjn_sc00049.1.g00720.1.sm.mkhc/Zjn_sc00002.1.g06090.1.am.mk/Zjn_sc00031.1.g02050.1.am.mkhc/Zjn_sc00028.1.g02640.1.sm.mkhc/Zjn_sc00109.1.g00040.1.am.mkhc/Zjn_sc00059.1.g00980.1.am.mkhc/Zjn_sc00002.1.g10380.1.sm.mkhc/Zjn_sc00107.1.g01120.1.sm.mkhc/Zjn_sc00013.1.g07680.1.am.mkhc/Zjn_sc00037.1.g00990.1.sm.mkh…
BP	GO:0006164	purine nucleotide biosynthetic process	17/3918	35/7807	0.640673	0.999999	Zjn_sc00014.1.g01050.1.sm.mk/Zjn_sc00002.1.g06090.1.am.mk/Zjn_sc00122.1.g00550.1.sm.mkhc/Zjn_sc00095.1.g00500.1.sm.mkhc/Zjn_sc00002.1.g10380.1.sm.mkhc/Zjn_sc00029.1.g02580.1.sm.mkhc/Zjn_sc00049.1.g03330.1.am.mkhc/novel.665/Zjn_sc00014.1.g10170.1.sm.mkhc/Zjn_sc00037.1.g00990.1.sm.mkhc/Zjn_sc00036.1.g03080.1.sm.mkhc/Zjn_sc00001.1.g09550.1.sm.mkhc/Zjn_sc00106.1.g00970.1.sm.mkhc/Zjn_sc00003.1.g04600.…	-/-/-/-/-/-/-/-/-/-/-/-/-/-/-/-/-	17	8	Zjn_sc00014.1.g01050.1.sm.mk/Zjn_sc00095.1.g00500.1.sm.mkhc/Zjn_sc00029.1.g02580.1.sm.mkhc/novel.665/Zjn_sc00001.1.g09550.1.sm.mkhc/Zjn_sc00003.1.g04600.1.am.mkhc/Zjn_sc03365.1.g00010.1.cf.mkhc/Zjn_sc00105.1.g01300.1.am.mkhc	9	Zjn_sc00002.1.g06090.1.am.mk/Zjn_sc00122.1.g00550.1.sm.mkhc/Zjn_sc00002.1.g10380.1.sm.mkhc/Zjn_sc00049.1.g03330.1.am.mkhc/Zjn_sc00014.1.g10170.1.sm.mkhc/Zjn_sc00037.1.g00990.1.sm.mkhc/Zjn_sc00036.1.g03080.1.sm.mkhc/Zjn_sc00106.1.g00970.1.sm.mkhc/Zjn_sc00043.1.g03320.1.sm.mkhc
BP	GO:0009719	response to endogenous stimulus	39/3918	80/7807	0.64443	0.999999	Zjn_sc00068.1.g01470.1.sm.mkhc/Zjn_sc00007.1.g03560.1.sm.mk/Zjn_sc00092.1.g02060.1.sm.mk/Zjn_sc00007.1.g11820.1.sm.mkhc/Zjn_sc00004.1.g04660.1.am.mk/Zjn_sc00008.1.g02160.1.sm.mkhc/Zjn_sc00045.1.g03390.1.sm.mk/Zjn_sc00034.1.g02350.1.sm.mkhc/Zjn_sc00045.1.g03490.1.am.mkhc/Zjn_sc00017.1.g03160.1.sm.mkhc/Zjn_sc00017.1.g04870.1.am.mk/Zjn_sc00068.1.g01050.1.sm.mkhc/Zjn_sc02927.1.g00010.1.am.mk/Zjn_sc00…	-/-/-/-/-/-/-/-/-/-/-/-/-/-/-/-/-/-/-/-/-/-/-/-/-/-/-/-/-/-/-/-/-/-/-/-/-/-/-	39	20	Zjn_sc00007.1.g11820.1.sm.mkhc/Zjn_sc00004.1.g04660.1.am.mk/Zjn_sc00045.1.g03490.1.am.mkhc/Zjn_sc00017.1.g03160.1.sm.mkhc/Zjn_sc00009.1.g11740.1.am.mkhc/Zjn_sc00027.1.g01770.1.sm.mkhc/novel.778/Zjn_sc00056.1.g02530.1.am.mk/Zjn_sc00004.1.g13120.1.sm.mkhc/Zjn_sc00017.1.g06920.1.am.mkhc/Zjn_sc00105.1.g01220.1.sm.mk/Zjn_sc00078.1.g01660.1.am.mk/Zjn_sc00177.1.g00200.1.am.mk/Zjn_sc00004.1.g01130.1.sm.m…	19	Zjn_sc00068.1.g01470.1.sm.mkhc/Zjn_sc00007.1.g03560.1.sm.mk/Zjn_sc00092.1.g02060.1.sm.mk/Zjn_sc00008.1.g02160.1.sm.mkhc/Zjn_sc00045.1.g03390.1.sm.mk/Zjn_sc00034.1.g02350.1.sm.mkhc/Zjn_sc00017.1.g04870.1.am.mk/Zjn_sc00068.1.g01050.1.sm.mkhc/Zjn_sc02927.1.g00010.1.am.mk/Zjn_sc00012.1.g08710.1.am.mk/Zjn_sc00047.1.g03400.1.am.mk/Zjn_sc00105.1.g00490.1.am.mk/Zjn_sc00042.1.g00530.1.am.mk/Zjn_sc00065.1.…
BP	GO:0009725	response to hormone	39/3918	80/7807	0.64443	0.999999	Zjn_sc00068.1.g01470.1.sm.mkhc/Zjn_sc00007.1.g03560.1.sm.mk/Zjn_sc00092.1.g02060.1.sm.mk/Zjn_sc00007.1.g11820.1.sm.mkhc/Zjn_sc00004.1.g04660.1.am.mk/Zjn_sc00008.1.g02160.1.sm.mkhc/Zjn_sc00045.1.g03390.1.sm.mk/Zjn_sc00034.1.g02350.1.sm.mkhc/Zjn_sc00045.1.g03490.1.am.mkhc/Zjn_sc00017.1.g03160.1.sm.mkhc/Zjn_sc00017.1.g04870.1.am.mk/Zjn_sc00068.1.g01050.1.sm.mkhc/Zjn_sc02927.1.g00010.1.am.mk/Zjn_sc00…	-/-/-/-/-/-/-/-/-/-/-/-/-/-/-/-/-/-/-/-/-/-/-/-/-/-/-/-/-/-/-/-/-/-/-/-/-/-/-	39	20	Zjn_sc00007.1.g11820.1.sm.mkhc/Zjn_sc00004.1.g04660.1.am.mk/Zjn_sc00045.1.g03490.1.am.mkhc/Zjn_sc00017.1.g03160.1.sm.mkhc/Zjn_sc00009.1.g11740.1.am.mkhc/Zjn_sc00027.1.g01770.1.sm.mkhc/novel.778/Zjn_sc00056.1.g02530.1.am.mk/Zjn_sc00004.1.g13120.1.sm.mkhc/Zjn_sc00017.1.g06920.1.am.mkhc/Zjn_sc00105.1.g01220.1.sm.mk/Zjn_sc00078.1.g01660.1.am.mk/Zjn_sc00177.1.g00200.1.am.mk/Zjn_sc00004.1.g01130.1.sm.m…	19	Zjn_sc00068.1.g01470.1.sm.mkhc/Zjn_sc00007.1.g03560.1.sm.mk/Zjn_sc00092.1.g02060.1.sm.mk/Zjn_sc00008.1.g02160.1.sm.mkhc/Zjn_sc00045.1.g03390.1.sm.mk/Zjn_sc00034.1.g02350.1.sm.mkhc/Zjn_sc00017.1.g04870.1.am.mk/Zjn_sc00068.1.g01050.1.sm.mkhc/Zjn_sc02927.1.g00010.1.am.mk/Zjn_sc00012.1.g08710.1.am.mk/Zjn_sc00047.1.g03400.1.am.mk/Zjn_sc00105.1.g00490.1.am.mk/Zjn_sc00042.1.g00530.1.am.mk/Zjn_sc00065.1.…
BP	GO:0010033	response to organic substance	39/3918	80/7807	0.64443	0.999999	Zjn_sc00068.1.g01470.1.sm.mkhc/Zjn_sc00007.1.g03560.1.sm.mk/Zjn_sc00092.1.g02060.1.sm.mk/Zjn_sc00007.1.g11820.1.sm.mkhc/Zjn_sc00004.1.g04660.1.am.mk/Zjn_sc00008.1.g02160.1.sm.mkhc/Zjn_sc00045.1.g03390.1.sm.mk/Zjn_sc00034.1.g02350.1.sm.mkhc/Zjn_sc00045.1.g03490.1.am.mkhc/Zjn_sc00017.1.g03160.1.sm.mkhc/Zjn_sc00017.1.g04870.1.am.mk/Zjn_sc00068.1.g01050.1.sm.mkhc/Zjn_sc02927.1.g00010.1.am.mk/Zjn_sc00…	-/-/-/-/-/-/-/-/-/-/-/-/-/-/-/-/-/-/-/-/-/-/-/-/-/-/-/-/-/-/-/-/-/-/-/-/-/-/-	39	20	Zjn_sc00007.1.g11820.1.sm.mkhc/Zjn_sc00004.1.g04660.1.am.mk/Zjn_sc00045.1.g03490.1.am.mkhc/Zjn_sc00017.1.g03160.1.sm.mkhc/Zjn_sc00009.1.g11740.1.am.mkhc/Zjn_sc00027.1.g01770.1.sm.mkhc/novel.778/Zjn_sc00056.1.g02530.1.am.mk/Zjn_sc00004.1.g13120.1.sm.mkhc/Zjn_sc00017.1.g06920.1.am.mkhc/Zjn_sc00105.1.g01220.1.sm.mk/Zjn_sc00078.1.g01660.1.am.mk/Zjn_sc00177.1.g00200.1.am.mk/Zjn_sc00004.1.g01130.1.sm.m…	19	Zjn_sc00068.1.g01470.1.sm.mkhc/Zjn_sc00007.1.g03560.1.sm.mk/Zjn_sc00092.1.g02060.1.sm.mk/Zjn_sc00008.1.g02160.1.sm.mkhc/Zjn_sc00045.1.g03390.1.sm.mk/Zjn_sc00034.1.g02350.1.sm.mkhc/Zjn_sc00017.1.g04870.1.am.mk/Zjn_sc00068.1.g01050.1.sm.mkhc/Zjn_sc02927.1.g00010.1.am.mk/Zjn_sc00012.1.g08710.1.am.mk/Zjn_sc00047.1.g03400.1.am.mk/Zjn_sc00105.1.g00490.1.am.mk/Zjn_sc00042.1.g00530.1.am.mk/Zjn_sc00065.1.…
BP	GO:0044765	single-organism transport	133/3918	270/7807	0.644974	0.999999	Zjn_sc00001.1.g01360.1.sm.mkhc/Zjn_sc00007.1.g07860.1.sm.mk/Zjn_sc00002.1.g09360.1.am.mk/Zjn_sc00004.1.g02200.1.sm.mkhc/Zjn_sc00033.1.g00580.1.am.mk/Zjn_sc00131.1.g00800.1.am.mkhc/Zjn_sc00050.1.g02580.1.am.mk/Zjn_sc00087.1.g00550.1.am.mk/Zjn_sc00060.1.g00750.1.sm.mkhc/Zjn_sc00162.1.g00120.1.am.mk/Zjn_sc00019.1.g00060.1.sm.mkhc/Zjn_sc00097.1.g00910.1.am.mkhc/Zjn_sc00015.1.g00770.1.sm.mk/Zjn_sc0010…	-/-/-/-/-/-/-/-/-/-/-/-/-/-/-/-/-/-/-/-/-/-/-/-/-/-/-/-/-/-/-/-/-/-/-/-/-/-/-/-/-/-/-/-/-/-/-/-/-/-/-/-/-/-/-/-/-/-/-/-/-/-/-/-/-/-/-/-/-/-/-/-/-/-/-/-/-/-/-/-/-/-/-/-/-/-/-/-/-/-/-/-/-/-/-/-/-/-/-/-/-/-/-/-/-/-/-/-/-/-/-/-/-/-/-/-/-/-/-/-/-/-/-/-/-/-/-/-	133	54	Zjn_sc00004.1.g02200.1.sm.mkhc/Zjn_sc00033.1.g00580.1.am.mk/Zjn_sc00050.1.g02580.1.am.mk/Zjn_sc00162.1.g00120.1.am.mk/Zjn_sc00097.1.g00910.1.am.mkhc/Zjn_sc00167.1.g00260.1.sm.mkhc/Zjn_sc00049.1.g01830.1.sm.mkhc/Zjn_sc00060.1.g00360.1.am.mk/Zjn_sc01032.1.g00010.1.sm.mkhc/Zjn_sc08449.1.g00010.1.am.mk/Zjn_sc00502.1.g00010.1.am.mk/Zjn_sc00009.1.g01260.1.am.mkhc/Zjn_sc00008.1.g06850.1.sm.mkhc/Zjn_sc00…	79	Zjn_sc00001.1.g01360.1.sm.mkhc/Zjn_sc00007.1.g07860.1.sm.mk/Zjn_sc00002.1.g09360.1.am.mk/Zjn_sc00131.1.g00800.1.am.mkhc/Zjn_sc00087.1.g00550.1.am.mk/Zjn_sc00060.1.g00750.1.sm.mkhc/Zjn_sc00019.1.g00060.1.sm.mkhc/Zjn_sc00015.1.g00770.1.sm.mk/Zjn_sc00105.1.g00620.1.sm.mkhc/Zjn_sc00011.1.g01890.1.sm.mk/Zjn_sc00023.1.g04250.1.am.mkhc/Zjn_sc00003.1.g07340.1.am.mk/Zjn_sc00002.1.g11710.1.am.mkhc/Zjn_sc00…
BP	GO:0006508	proteolysis	126/3918	256/7807	0.647341	0.999999	novel.1175/Zjn_sc00023.1.g00020.1.am.mk/Zjn_sc00001.1.g03040.1.am.mkhc/Zjn_sc00047.1.g01130.1.am.mkhc/Zjn_sc00107.1.g00940.1.sm.mkhc/Zjn_sc00040.1.g00980.1.sm.mkhc/novel.1045/Zjn_sc00007.1.g06100.1.sm.mkhc/novel.862/Zjn_sc00020.1.g03600.1.sm.mkhc/Zjn_sc00301.1.g00030.1.sm.mkhc/Zjn_sc00133.1.g00580.1.sm.mk/Zjn_sc00007.1.g05260.1.sm.mk/Zjn_sc00049.1.g00090.1.am.mkhc/novel.1458/Zjn_sc00022.1.g07950.…	-/-/-/-/-/-/-/-/-/-/-/-/-/-/-/-/-/-/-/-/-/-/-/-/-/-/-/-/-/-/-/-/-/-/-/-/-/-/-/-/-/-/-/-/-/-/-/-/-/-/-/-/-/-/-/-/-/-/-/-/-/-/-/-/-/-/-/-/-/-/-/-/-/-/-/-/-/-/-/-/-/-/-/-/-/-/-/-/-/-/-/-/-/-/-/-/-/-/-/-/-/-/-/-/-/-/-/-/-/-/-/-/-/-/-/-/-/-/-/-/-/-/-/-/-/-	126	64	Zjn_sc00047.1.g01130.1.am.mkhc/Zjn_sc00007.1.g06100.1.sm.mkhc/Zjn_sc00020.1.g03600.1.sm.mkhc/Zjn_sc00049.1.g00090.1.am.mkhc/novel.1458/Zjn_sc00024.1.g02670.1.sm.mkhc/Zjn_sc00044.1.g05260.1.sm.mkhc/Zjn_sc00049.1.g03830.1.sm.mkhc/Zjn_sc00066.1.g00180.1.am.mkhc/Zjn_sc00007.1.g10710.1.sm.mkhc/Zjn_sc00007.1.g03910.1.am.mkhc/Zjn_sc00056.1.g03810.1.cf.mkhc/Zjn_sc00001.1.g00300.1.sm.mkhc/Zjn_sc00078.1.g0…	62	novel.1175/Zjn_sc00023.1.g00020.1.am.mk/Zjn_sc00001.1.g03040.1.am.mkhc/Zjn_sc00107.1.g00940.1.sm.mkhc/Zjn_sc00040.1.g00980.1.sm.mkhc/novel.1045/novel.862/Zjn_sc00301.1.g00030.1.sm.mkhc/Zjn_sc00133.1.g00580.1.sm.mk/Zjn_sc00007.1.g05260.1.sm.mk/Zjn_sc00022.1.g07950.1.sm.mk/Zjn_sc00007.1.g01020.1.sm.mkhc/Zjn_sc00059.1.g02050.1.sm.mkhc/Zjn_sc00080.1.g01520.1.sm.mkhc/Zjn_sc00014.1.g09540.1.am.mkhc/Zjn…
BP	GO:0051186	cofactor metabolic process	66/3918	135/7807	0.651994	0.999999	Zjn_sc00011.1.g07150.1.sm.mkhc/Zjn_sc00008.1.g05960.1.sm.mkhc/Zjn_sc00140.1.g00250.1.am.mkhc/Zjn_sc00033.1.g01740.1.am.mkhc/Zjn_sc00022.1.g01850.1.am.mkhc/Zjn_sc00005.1.g01690.1.am.mkhc/Zjn_sc00040.1.g04160.1.am.mkhc/Zjn_sc00008.1.g05620.1.sm.mk/Zjn_sc00006.1.g03270.1.sm.mkhc/Zjn_sc00008.1.g01780.1.sm.mk/Zjn_sc00049.1.g00720.1.sm.mkhc/Zjn_sc00048.1.g01380.1.sm.mkhc/Zjn_sc00045.1.g03290.1.sm.mkhc/…	-/-/-/-/-/-/-/-/-/-/-/-/-/-/-/-/-/-/-/-/-/-/-/-/-/-/-/-/-/-/-/-/-/-/-/-/-/-/-/-/-/-/-/-/-/-/-/-/-/-/-/-/-/-/-/-/-/-/-/-/-/-/-/-/-/-	66	28	Zjn_sc00005.1.g01690.1.am.mkhc/Zjn_sc00008.1.g05620.1.sm.mk/Zjn_sc00008.1.g01780.1.sm.mk/Zjn_sc00045.1.g03290.1.sm.mkhc/Zjn_sc00002.1.g02040.1.sm.mkhc/Zjn_sc00043.1.g04440.1.am.mk/Zjn_sc00035.1.g01970.1.am.mkhc/Zjn_sc00044.1.g01920.1.cf.mkhc/Zjn_sc00218.1.g00110.1.am.mkhc/Zjn_sc00133.1.g00260.1.am.mkhc/Zjn_sc00003.1.g01070.1.sm.mkhc/Zjn_sc00054.1.g01010.1.am.mk/Zjn_sc03249.1.g00010.1.am.mk/Zjn_sc…	38	Zjn_sc00011.1.g07150.1.sm.mkhc/Zjn_sc00008.1.g05960.1.sm.mkhc/Zjn_sc00140.1.g00250.1.am.mkhc/Zjn_sc00033.1.g01740.1.am.mkhc/Zjn_sc00022.1.g01850.1.am.mkhc/Zjn_sc00040.1.g04160.1.am.mkhc/Zjn_sc00006.1.g03270.1.sm.mkhc/Zjn_sc00049.1.g00720.1.sm.mkhc/Zjn_sc00048.1.g01380.1.sm.mkhc/Zjn_sc00009.1.g01050.1.sm.mkhc/Zjn_sc00031.1.g02050.1.am.mkhc/Zjn_sc00122.1.g00550.1.sm.mkhc/Zjn_sc00028.1.g02640.1.sm.m…
BP	GO:0033365	protein localization to organelle	14/3918	29/7807	0.65222	0.999999	Zjn_sc00031.1.g01320.1.sm.mkhc/Zjn_sc00061.1.g01470.1.am.mkhc/Zjn_sc00031.1.g01350.1.sm.mkhc/Zjn_sc00034.1.g00790.1.am.mkhc/Zjn_sc00024.1.g01140.1.sm.mkhc/Zjn_sc00005.1.g08880.1.sm.mkhc/Zjn_sc00009.1.g10400.1.sm.mkhc/Zjn_sc00015.1.g07440.1.sm.mkhc/Zjn_sc00027.1.g03940.1.sm.mkhc/Zjn_sc00093.1.g00610.1.sm.mkhc/Zjn_sc00133.1.g00480.1.am.mk/Zjn_sc00002.1.g17470.1.sm.mkhc/Zjn_sc00043.1.g01720.1.sm.mkh…	-/-/-/-/-/-/-/-/-/-/-/-/-/-	14	8	Zjn_sc00031.1.g01320.1.sm.mkhc/Zjn_sc00061.1.g01470.1.am.mkhc/Zjn_sc00031.1.g01350.1.sm.mkhc/Zjn_sc00034.1.g00790.1.am.mkhc/Zjn_sc00027.1.g03940.1.sm.mkhc/Zjn_sc00133.1.g00480.1.am.mk/Zjn_sc00002.1.g17470.1.sm.mkhc/Zjn_sc00002.1.g07810.1.am.mkhc	6	Zjn_sc00024.1.g01140.1.sm.mkhc/Zjn_sc00005.1.g08880.1.sm.mkhc/Zjn_sc00009.1.g10400.1.sm.mkhc/Zjn_sc00015.1.g07440.1.sm.mkhc/Zjn_sc00093.1.g00610.1.sm.mkhc/Zjn_sc00043.1.g01720.1.sm.mkhc
BP	GO:0009124	nucleoside monophosphate biosynthetic process	13/3918	27/7807	0.656895	0.999999	Zjn_sc00002.1.g06090.1.am.mk/Zjn_sc00095.1.g00500.1.sm.mkhc/Zjn_sc00002.1.g10380.1.sm.mkhc/Zjn_sc00029.1.g02580.1.sm.mkhc/novel.665/Zjn_sc00037.1.g00990.1.sm.mkhc/Zjn_sc00036.1.g03080.1.sm.mkhc/Zjn_sc00001.1.g09550.1.sm.mkhc/Zjn_sc00106.1.g00970.1.sm.mkhc/Zjn_sc00003.1.g04600.1.am.mkhc/Zjn_sc03365.1.g00010.1.cf.mkhc/Zjn_sc00043.1.g03320.1.sm.mkhc/Zjn_sc00105.1.g01300.1.am.mkhc	-/-/-/-/-/-/-/-/-/-/-/-/-	13	7	Zjn_sc00095.1.g00500.1.sm.mkhc/Zjn_sc00029.1.g02580.1.sm.mkhc/novel.665/Zjn_sc00001.1.g09550.1.sm.mkhc/Zjn_sc00003.1.g04600.1.am.mkhc/Zjn_sc03365.1.g00010.1.cf.mkhc/Zjn_sc00105.1.g01300.1.am.mkhc	6	Zjn_sc00002.1.g06090.1.am.mk/Zjn_sc00002.1.g10380.1.sm.mkhc/Zjn_sc00037.1.g00990.1.sm.mkhc/Zjn_sc00036.1.g03080.1.sm.mkhc/Zjn_sc00106.1.g00970.1.sm.mkhc/Zjn_sc00043.1.g03320.1.sm.mkhc
BP	GO:0009127	purine nucleoside monophosphate biosynthetic process	13/3918	27/7807	0.656895	0.999999	Zjn_sc00002.1.g06090.1.am.mk/Zjn_sc00095.1.g00500.1.sm.mkhc/Zjn_sc00002.1.g10380.1.sm.mkhc/Zjn_sc00029.1.g02580.1.sm.mkhc/novel.665/Zjn_sc00037.1.g00990.1.sm.mkhc/Zjn_sc00036.1.g03080.1.sm.mkhc/Zjn_sc00001.1.g09550.1.sm.mkhc/Zjn_sc00106.1.g00970.1.sm.mkhc/Zjn_sc00003.1.g04600.1.am.mkhc/Zjn_sc03365.1.g00010.1.cf.mkhc/Zjn_sc00043.1.g03320.1.sm.mkhc/Zjn_sc00105.1.g01300.1.am.mkhc	-/-/-/-/-/-/-/-/-/-/-/-/-	13	7	Zjn_sc00095.1.g00500.1.sm.mkhc/Zjn_sc00029.1.g02580.1.sm.mkhc/novel.665/Zjn_sc00001.1.g09550.1.sm.mkhc/Zjn_sc00003.1.g04600.1.am.mkhc/Zjn_sc03365.1.g00010.1.cf.mkhc/Zjn_sc00105.1.g01300.1.am.mkhc	6	Zjn_sc00002.1.g06090.1.am.mk/Zjn_sc00002.1.g10380.1.sm.mkhc/Zjn_sc00037.1.g00990.1.sm.mkhc/Zjn_sc00036.1.g03080.1.sm.mkhc/Zjn_sc00106.1.g00970.1.sm.mkhc/Zjn_sc00043.1.g03320.1.sm.mkhc
BP	GO:0009156	ribonucleoside monophosphate biosynthetic process	13/3918	27/7807	0.656895	0.999999	Zjn_sc00002.1.g06090.1.am.mk/Zjn_sc00095.1.g00500.1.sm.mkhc/Zjn_sc00002.1.g10380.1.sm.mkhc/Zjn_sc00029.1.g02580.1.sm.mkhc/novel.665/Zjn_sc00037.1.g00990.1.sm.mkhc/Zjn_sc00036.1.g03080.1.sm.mkhc/Zjn_sc00001.1.g09550.1.sm.mkhc/Zjn_sc00106.1.g00970.1.sm.mkhc/Zjn_sc00003.1.g04600.1.am.mkhc/Zjn_sc03365.1.g00010.1.cf.mkhc/Zjn_sc00043.1.g03320.1.sm.mkhc/Zjn_sc00105.1.g01300.1.am.mkhc	-/-/-/-/-/-/-/-/-/-/-/-/-	13	7	Zjn_sc00095.1.g00500.1.sm.mkhc/Zjn_sc00029.1.g02580.1.sm.mkhc/novel.665/Zjn_sc00001.1.g09550.1.sm.mkhc/Zjn_sc00003.1.g04600.1.am.mkhc/Zjn_sc03365.1.g00010.1.cf.mkhc/Zjn_sc00105.1.g01300.1.am.mkhc	6	Zjn_sc00002.1.g06090.1.am.mk/Zjn_sc00002.1.g10380.1.sm.mkhc/Zjn_sc00037.1.g00990.1.sm.mkhc/Zjn_sc00036.1.g03080.1.sm.mkhc/Zjn_sc00106.1.g00970.1.sm.mkhc/Zjn_sc00043.1.g03320.1.sm.mkhc
BP	GO:0009168	purine ribonucleoside monophosphate biosynthetic process	13/3918	27/7807	0.656895	0.999999	Zjn_sc00002.1.g06090.1.am.mk/Zjn_sc00095.1.g00500.1.sm.mkhc/Zjn_sc00002.1.g10380.1.sm.mkhc/Zjn_sc00029.1.g02580.1.sm.mkhc/novel.665/Zjn_sc00037.1.g00990.1.sm.mkhc/Zjn_sc00036.1.g03080.1.sm.mkhc/Zjn_sc00001.1.g09550.1.sm.mkhc/Zjn_sc00106.1.g00970.1.sm.mkhc/Zjn_sc00003.1.g04600.1.am.mkhc/Zjn_sc03365.1.g00010.1.cf.mkhc/Zjn_sc00043.1.g03320.1.sm.mkhc/Zjn_sc00105.1.g01300.1.am.mkhc	-/-/-/-/-/-/-/-/-/-/-/-/-	13	7	Zjn_sc00095.1.g00500.1.sm.mkhc/Zjn_sc00029.1.g02580.1.sm.mkhc/novel.665/Zjn_sc00001.1.g09550.1.sm.mkhc/Zjn_sc00003.1.g04600.1.am.mkhc/Zjn_sc03365.1.g00010.1.cf.mkhc/Zjn_sc00105.1.g01300.1.am.mkhc	6	Zjn_sc00002.1.g06090.1.am.mk/Zjn_sc00002.1.g10380.1.sm.mkhc/Zjn_sc00037.1.g00990.1.sm.mkhc/Zjn_sc00036.1.g03080.1.sm.mkhc/Zjn_sc00106.1.g00970.1.sm.mkhc/Zjn_sc00043.1.g03320.1.sm.mkhc
BP	GO:0071804	cellular potassium ion transport	13/3918	27/7807	0.656895	0.999999	Zjn_sc00001.1.g01360.1.sm.mkhc/Zjn_sc00060.1.g00750.1.sm.mkhc/Zjn_sc00162.1.g00120.1.am.mk/Zjn_sc00008.1.g04910.1.sm.mkhc/Zjn_sc00019.1.g00120.1.sm.mkhc/Zjn_sc00065.1.g02340.1.sm.mkhc/Zjn_sc00004.1.g10020.1.sm.mkhc/Zjn_sc00023.1.g02820.1.sm.mkhc/Zjn_sc00034.1.g01820.1.sm.mkhc/Zjn_sc00018.1.g06250.1.sm.mkhc/Zjn_sc00007.1.g05920.1.sm.mkhc/Zjn_sc00069.1.g01140.1.sm.mkhc/Zjn_sc00044.1.g04650.1.sm.mkhc	-/-/-/-/-/-/-/-/-/-/-/-/-	13	2	Zjn_sc00162.1.g00120.1.am.mk/Zjn_sc00018.1.g06250.1.sm.mkhc	11	Zjn_sc00001.1.g01360.1.sm.mkhc/Zjn_sc00060.1.g00750.1.sm.mkhc/Zjn_sc00008.1.g04910.1.sm.mkhc/Zjn_sc00019.1.g00120.1.sm.mkhc/Zjn_sc00065.1.g02340.1.sm.mkhc/Zjn_sc00004.1.g10020.1.sm.mkhc/Zjn_sc00023.1.g02820.1.sm.mkhc/Zjn_sc00034.1.g01820.1.sm.mkhc/Zjn_sc00007.1.g05920.1.sm.mkhc/Zjn_sc00069.1.g01140.1.sm.mkhc/Zjn_sc00044.1.g04650.1.sm.mkhc
BP	GO:0071805	potassium ion transmembrane transport	13/3918	27/7807	0.656895	0.999999	Zjn_sc00001.1.g01360.1.sm.mkhc/Zjn_sc00060.1.g00750.1.sm.mkhc/Zjn_sc00162.1.g00120.1.am.mk/Zjn_sc00008.1.g04910.1.sm.mkhc/Zjn_sc00019.1.g00120.1.sm.mkhc/Zjn_sc00065.1.g02340.1.sm.mkhc/Zjn_sc00004.1.g10020.1.sm.mkhc/Zjn_sc00023.1.g02820.1.sm.mkhc/Zjn_sc00034.1.g01820.1.sm.mkhc/Zjn_sc00018.1.g06250.1.sm.mkhc/Zjn_sc00007.1.g05920.1.sm.mkhc/Zjn_sc00069.1.g01140.1.sm.mkhc/Zjn_sc00044.1.g04650.1.sm.mkhc	-/-/-/-/-/-/-/-/-/-/-/-/-	13	2	Zjn_sc00162.1.g00120.1.am.mk/Zjn_sc00018.1.g06250.1.sm.mkhc	11	Zjn_sc00001.1.g01360.1.sm.mkhc/Zjn_sc00060.1.g00750.1.sm.mkhc/Zjn_sc00008.1.g04910.1.sm.mkhc/Zjn_sc00019.1.g00120.1.sm.mkhc/Zjn_sc00065.1.g02340.1.sm.mkhc/Zjn_sc00004.1.g10020.1.sm.mkhc/Zjn_sc00023.1.g02820.1.sm.mkhc/Zjn_sc00034.1.g01820.1.sm.mkhc/Zjn_sc00007.1.g05920.1.sm.mkhc/Zjn_sc00069.1.g01140.1.sm.mkhc/Zjn_sc00044.1.g04650.1.sm.mkhc
BP	GO:0009892	negative regulation of metabolic process	12/3918	25/7807	0.662111	0.999999	Zjn_sc00167.1.g00210.1.sm.mk/Zjn_sc00033.1.g01470.1.sm.mkhc/Zjn_sc00019.1.g01020.1.sm.mkhc/Zjn_sc00060.1.g01330.1.am.mkhc/Zjn_sc00097.1.g01430.1.sm.mk/Zjn_sc00097.1.g00750.1.sm.mkhc/Zjn_sc00006.1.g01370.1.sm.mk/Zjn_sc00067.1.g01080.1.sm.mkhc/Zjn_sc00234.1.g00010.1.sm.mk/Zjn_sc00001.1.g09540.1.sm.mkhc/Zjn_sc00017.1.g05840.1.am.mkhc/Zjn_sc00967.1.g00010.1.am.mk	-/-/-/-/-/-/-/-/-/-/-/-	12	5	Zjn_sc00019.1.g01020.1.sm.mkhc/Zjn_sc00097.1.g01430.1.sm.mk/Zjn_sc00006.1.g01370.1.sm.mk/Zjn_sc00067.1.g01080.1.sm.mkhc/Zjn_sc00967.1.g00010.1.am.mk	7	Zjn_sc00167.1.g00210.1.sm.mk/Zjn_sc00033.1.g01470.1.sm.mkhc/Zjn_sc00060.1.g01330.1.am.mkhc/Zjn_sc00097.1.g00750.1.sm.mkhc/Zjn_sc00234.1.g00010.1.sm.mk/Zjn_sc00001.1.g09540.1.sm.mkhc/Zjn_sc00017.1.g05840.1.am.mkhc
BP	GO:0010605	negative regulation of macromolecule metabolic process	12/3918	25/7807	0.662111	0.999999	Zjn_sc00167.1.g00210.1.sm.mk/Zjn_sc00033.1.g01470.1.sm.mkhc/Zjn_sc00019.1.g01020.1.sm.mkhc/Zjn_sc00060.1.g01330.1.am.mkhc/Zjn_sc00097.1.g01430.1.sm.mk/Zjn_sc00097.1.g00750.1.sm.mkhc/Zjn_sc00006.1.g01370.1.sm.mk/Zjn_sc00067.1.g01080.1.sm.mkhc/Zjn_sc00234.1.g00010.1.sm.mk/Zjn_sc00001.1.g09540.1.sm.mkhc/Zjn_sc00017.1.g05840.1.am.mkhc/Zjn_sc00967.1.g00010.1.am.mk	-/-/-/-/-/-/-/-/-/-/-/-	12	5	Zjn_sc00019.1.g01020.1.sm.mkhc/Zjn_sc00097.1.g01430.1.sm.mk/Zjn_sc00006.1.g01370.1.sm.mk/Zjn_sc00067.1.g01080.1.sm.mkhc/Zjn_sc00967.1.g00010.1.am.mk	7	Zjn_sc00167.1.g00210.1.sm.mk/Zjn_sc00033.1.g01470.1.sm.mkhc/Zjn_sc00060.1.g01330.1.am.mkhc/Zjn_sc00097.1.g00750.1.sm.mkhc/Zjn_sc00234.1.g00010.1.sm.mk/Zjn_sc00001.1.g09540.1.sm.mkhc/Zjn_sc00017.1.g05840.1.am.mkhc
BP	GO:0048583	regulation of response to stimulus	12/3918	25/7807	0.662111	0.999999	Zjn_sc00111.1.g00510.1.am.mk/Zjn_sc00009.1.g12000.1.am.mk/Zjn_sc00017.1.g00800.1.cf.mkhc/Zjn_sc00037.1.g02260.1.am.mkhc/Zjn_sc00062.1.g00410.1.sm.mk/Zjn_sc00002.1.g08350.1.sm.mkhc/Zjn_sc00008.1.g07070.1.sm.mkhc/Zjn_sc00008.1.g07060.1.sm.mkhc/Zjn_sc00111.1.g00490.1.am.mk/Zjn_sc00055.1.g01300.1.sm.mk/Zjn_sc00086.1.g02030.1.sm.mkhc/Zjn_sc00008.1.g10940.1.sm.mkhc	-/-/-/-/-/-/-/-/-/-/-/-	12	5	Zjn_sc00037.1.g02260.1.am.mkhc/Zjn_sc00002.1.g08350.1.sm.mkhc/Zjn_sc00008.1.g07060.1.sm.mkhc/Zjn_sc00086.1.g02030.1.sm.mkhc/Zjn_sc00008.1.g10940.1.sm.mkhc	7	Zjn_sc00111.1.g00510.1.am.mk/Zjn_sc00009.1.g12000.1.am.mk/Zjn_sc00017.1.g00800.1.cf.mkhc/Zjn_sc00062.1.g00410.1.sm.mk/Zjn_sc00008.1.g07070.1.sm.mkhc/Zjn_sc00111.1.g00490.1.am.mk/Zjn_sc00055.1.g01300.1.sm.mk
BP	GO:1902578	single-organism localization	135/3918	275/7807	0.666778	0.999999	Zjn_sc00001.1.g01360.1.sm.mkhc/Zjn_sc00007.1.g07860.1.sm.mk/Zjn_sc00002.1.g09360.1.am.mk/Zjn_sc00004.1.g02200.1.sm.mkhc/Zjn_sc00033.1.g00580.1.am.mk/Zjn_sc00131.1.g00800.1.am.mkhc/Zjn_sc00050.1.g02580.1.am.mk/Zjn_sc00087.1.g00550.1.am.mk/Zjn_sc00060.1.g00750.1.sm.mkhc/Zjn_sc00162.1.g00120.1.am.mk/Zjn_sc00019.1.g00060.1.sm.mkhc/Zjn_sc00097.1.g00910.1.am.mkhc/Zjn_sc00015.1.g00770.1.sm.mk/Zjn_sc0010…	-/-/-/-/-/-/-/-/-/-/-/-/-/-/-/-/-/-/-/-/-/-/-/-/-/-/-/-/-/-/-/-/-/-/-/-/-/-/-/-/-/-/-/-/-/-/-/-/-/-/-/-/-/-/-/-/-/-/-/-/-/-/-/-/-/-/-/-/-/-/-/-/-/-/-/-/-/-/-/-/-/-/-/-/-/-/-/-/-/-/-/-/-/-/-/-/-/-/-/-/-/-/-/-/-/-/-/-/-/-/-/-/-/-/-/-/-/-/-/-/-/-/-/-/-/-/-/-	135	55	Zjn_sc00004.1.g02200.1.sm.mkhc/Zjn_sc00033.1.g00580.1.am.mk/Zjn_sc00050.1.g02580.1.am.mk/Zjn_sc00162.1.g00120.1.am.mk/Zjn_sc00097.1.g00910.1.am.mkhc/Zjn_sc00167.1.g00260.1.sm.mkhc/Zjn_sc00049.1.g01830.1.sm.mkhc/Zjn_sc00060.1.g00360.1.am.mk/Zjn_sc01032.1.g00010.1.sm.mkhc/Zjn_sc08449.1.g00010.1.am.mk/Zjn_sc00502.1.g00010.1.am.mk/Zjn_sc00009.1.g01260.1.am.mkhc/Zjn_sc00008.1.g06850.1.sm.mkhc/Zjn_sc00…	80	Zjn_sc00001.1.g01360.1.sm.mkhc/Zjn_sc00007.1.g07860.1.sm.mk/Zjn_sc00002.1.g09360.1.am.mk/Zjn_sc00131.1.g00800.1.am.mkhc/Zjn_sc00087.1.g00550.1.am.mk/Zjn_sc00060.1.g00750.1.sm.mkhc/Zjn_sc00019.1.g00060.1.sm.mkhc/Zjn_sc00015.1.g00770.1.sm.mk/Zjn_sc00105.1.g00620.1.sm.mkhc/Zjn_sc00011.1.g01890.1.sm.mk/Zjn_sc00023.1.g04250.1.am.mkhc/Zjn_sc00003.1.g07340.1.am.mk/Zjn_sc00002.1.g11710.1.am.mkhc/Zjn_sc00…
BP	GO:0048523	negative regulation of cellular process	11/3918	23/7807	0.667977	0.999999	Zjn_sc00167.1.g00210.1.sm.mk/Zjn_sc00022.1.g00300.1.am.mk/Zjn_sc00003.1.g00770.1.am.mk/Zjn_sc00009.1.g04740.1.am.mkhc/Zjn_sc00007.1.g03890.1.am.mk/Zjn_sc00006.1.g01370.1.sm.mk/Zjn_sc00127.1.g00100.1.sm.mkhc/Zjn_sc00234.1.g00010.1.sm.mk/Zjn_sc00017.1.g01780.1.am.mk/Zjn_sc00002.1.g15110.1.sm.mkhc/Zjn_sc00017.1.g05840.1.am.mkhc	-/-/-/-/-/-/-/-/-/-/-	11	4	Zjn_sc00003.1.g00770.1.am.mk/Zjn_sc00009.1.g04740.1.am.mkhc/Zjn_sc00006.1.g01370.1.sm.mk/Zjn_sc00017.1.g01780.1.am.mk	7	Zjn_sc00167.1.g00210.1.sm.mk/Zjn_sc00022.1.g00300.1.am.mk/Zjn_sc00007.1.g03890.1.am.mk/Zjn_sc00127.1.g00100.1.sm.mkhc/Zjn_sc00234.1.g00010.1.sm.mk/Zjn_sc00002.1.g15110.1.sm.mkhc/Zjn_sc00017.1.g05840.1.am.mkhc
BP	GO:0006418	tRNA aminoacylation for protein translation	25/3918	52/7807	0.671425	0.999999	Zjn_sc00184.1.g00250.1.am.mkhc/Zjn_sc00135.1.g00670.1.am.mkhc/Zjn_sc00030.1.g03350.1.sm.mkhc/Zjn_sc00015.1.g06860.1.am.mkhc/Zjn_sc00002.1.g10720.1.sm.mkhc/Zjn_sc00078.1.g03610.1.sm.mkhc/Zjn_sc00005.1.g07390.1.am.mkhc/Zjn_sc00113.1.g00960.1.am.mkhc/Zjn_sc00060.1.g01700.1.am.mkhc/Zjn_sc00029.1.g05500.1.am.mkhc/Zjn_sc00056.1.g04510.1.am.mkhc/Zjn_sc00041.1.g00530.1.cf.mkhc/Zjn_sc00131.1.g00110.1.am.m…	-/-/-/-/-/-/-/-/-/-/-/-/-/-/-/-/-/-/-/-/-/-/-/-/-	25	19	Zjn_sc00184.1.g00250.1.am.mkhc/Zjn_sc00030.1.g03350.1.sm.mkhc/Zjn_sc00015.1.g06860.1.am.mkhc/Zjn_sc00002.1.g10720.1.sm.mkhc/Zjn_sc00005.1.g07390.1.am.mkhc/Zjn_sc00113.1.g00960.1.am.mkhc/Zjn_sc00060.1.g01700.1.am.mkhc/Zjn_sc00029.1.g05500.1.am.mkhc/Zjn_sc00056.1.g04510.1.am.mkhc/Zjn_sc00041.1.g00530.1.cf.mkhc/Zjn_sc00131.1.g00110.1.am.mkhc/Zjn_sc00043.1.g00350.1.sm.mkhc/novel.1912/Zjn_sc00005.1.g0…	6	Zjn_sc00135.1.g00670.1.am.mkhc/Zjn_sc00078.1.g03610.1.sm.mkhc/Zjn_sc00141.1.g01180.1.am.mkhc/Zjn_sc00002.1.g11480.1.am.mkhc/Zjn_sc00019.1.g00590.1.sm.mkhc/Zjn_sc00004.1.g06900.1.sm.mkhc
BP	GO:0009165	nucleotide biosynthetic process	25/3918	52/7807	0.671425	0.999999	Zjn_sc00036.1.g02160.1.am.mkhc/Zjn_sc00140.1.g00250.1.am.mkhc/Zjn_sc00014.1.g01050.1.sm.mk/Zjn_sc00006.1.g03270.1.sm.mkhc/Zjn_sc00048.1.g01380.1.sm.mkhc/Zjn_sc00002.1.g06090.1.am.mk/Zjn_sc00122.1.g00550.1.sm.mkhc/Zjn_sc00017.1.g00800.1.cf.mkhc/Zjn_sc00095.1.g00500.1.sm.mkhc/Zjn_sc00012.1.g01020.1.sm.mkhc/Zjn_sc00002.1.g10380.1.sm.mkhc/Zjn_sc00029.1.g02580.1.sm.mkhc/Zjn_sc00049.1.g03330.1.am.mkhc/…	-/-/-/-/-/-/-/-/-/-/-/-/-/-/-/-/-/-/-/-/-/-/-/-/-	25	11	Zjn_sc00014.1.g01050.1.sm.mk/Zjn_sc00095.1.g00500.1.sm.mkhc/Zjn_sc00012.1.g01020.1.sm.mkhc/Zjn_sc00029.1.g02580.1.sm.mkhc/novel.665/Zjn_sc00001.1.g09550.1.sm.mkhc/Zjn_sc00037.1.g00120.1.am.mk/Zjn_sc00009.1.g00720.1.sm.mkhc/Zjn_sc00003.1.g04600.1.am.mkhc/Zjn_sc03365.1.g00010.1.cf.mkhc/Zjn_sc00105.1.g01300.1.am.mkhc	14	Zjn_sc00036.1.g02160.1.am.mkhc/Zjn_sc00140.1.g00250.1.am.mkhc/Zjn_sc00006.1.g03270.1.sm.mkhc/Zjn_sc00048.1.g01380.1.sm.mkhc/Zjn_sc00002.1.g06090.1.am.mk/Zjn_sc00122.1.g00550.1.sm.mkhc/Zjn_sc00017.1.g00800.1.cf.mkhc/Zjn_sc00002.1.g10380.1.sm.mkhc/Zjn_sc00049.1.g03330.1.am.mkhc/Zjn_sc00014.1.g10170.1.sm.mkhc/Zjn_sc00037.1.g00990.1.sm.mkhc/Zjn_sc00036.1.g03080.1.sm.mkhc/Zjn_sc00106.1.g00970.1.sm.mkh…
BP	GO:1901293	nucleoside phosphate biosynthetic process	25/3918	52/7807	0.671425	0.999999	Zjn_sc00036.1.g02160.1.am.mkhc/Zjn_sc00140.1.g00250.1.am.mkhc/Zjn_sc00014.1.g01050.1.sm.mk/Zjn_sc00006.1.g03270.1.sm.mkhc/Zjn_sc00048.1.g01380.1.sm.mkhc/Zjn_sc00002.1.g06090.1.am.mk/Zjn_sc00122.1.g00550.1.sm.mkhc/Zjn_sc00017.1.g00800.1.cf.mkhc/Zjn_sc00095.1.g00500.1.sm.mkhc/Zjn_sc00012.1.g01020.1.sm.mkhc/Zjn_sc00002.1.g10380.1.sm.mkhc/Zjn_sc00029.1.g02580.1.sm.mkhc/Zjn_sc00049.1.g03330.1.am.mkhc/…	-/-/-/-/-/-/-/-/-/-/-/-/-/-/-/-/-/-/-/-/-/-/-/-/-	25	11	Zjn_sc00014.1.g01050.1.sm.mk/Zjn_sc00095.1.g00500.1.sm.mkhc/Zjn_sc00012.1.g01020.1.sm.mkhc/Zjn_sc00029.1.g02580.1.sm.mkhc/novel.665/Zjn_sc00001.1.g09550.1.sm.mkhc/Zjn_sc00037.1.g00120.1.am.mk/Zjn_sc00009.1.g00720.1.sm.mkhc/Zjn_sc00003.1.g04600.1.am.mkhc/Zjn_sc03365.1.g00010.1.cf.mkhc/Zjn_sc00105.1.g01300.1.am.mkhc	14	Zjn_sc00036.1.g02160.1.am.mkhc/Zjn_sc00140.1.g00250.1.am.mkhc/Zjn_sc00006.1.g03270.1.sm.mkhc/Zjn_sc00048.1.g01380.1.sm.mkhc/Zjn_sc00002.1.g06090.1.am.mk/Zjn_sc00122.1.g00550.1.sm.mkhc/Zjn_sc00017.1.g00800.1.cf.mkhc/Zjn_sc00002.1.g10380.1.sm.mkhc/Zjn_sc00049.1.g03330.1.am.mkhc/Zjn_sc00014.1.g10170.1.sm.mkhc/Zjn_sc00037.1.g00990.1.sm.mkhc/Zjn_sc00036.1.g03080.1.sm.mkhc/Zjn_sc00106.1.g00970.1.sm.mkh…
BP	GO:1901137	carbohydrate derivative biosynthetic process	47/3918	97/7807	0.671947	0.999999	Zjn_sc00016.1.g02890.1.sm.mkhc/Zjn_sc00255.1.g00030.1.sm.mkhc/Zjn_sc00022.1.g04780.1.sm.mkhc/Zjn_sc00002.1.g06090.1.am.mk/Zjn_sc00039.1.g02430.1.am.mk/Zjn_sc00122.1.g00550.1.sm.mkhc/Zjn_sc00022.1.g05020.1.sm.mkhc/Zjn_sc00030.1.g01230.1.sm.mkhc/Zjn_sc00095.1.g00500.1.sm.mkhc/Zjn_sc00034.1.g03630.1.am.mkhc/Zjn_sc00009.1.g03170.1.sm.mkhc/Zjn_sc00049.1.g01070.1.sm.mkhc/Zjn_sc00018.1.g04850.1.am.mk/Zj…	-/-/-/-/-/-/-/-/-/-/-/-/-/-/-/-/-/-/-/-/-/-/-/-/-/-/-/-/-/-/-/-/-/-/-/-/-/-/-/-/-/-/-/-/-/-/-	47	19	Zjn_sc00255.1.g00030.1.sm.mkhc/Zjn_sc00039.1.g02430.1.am.mk/Zjn_sc00030.1.g01230.1.sm.mkhc/Zjn_sc00095.1.g00500.1.sm.mkhc/Zjn_sc00034.1.g03630.1.am.mkhc/Zjn_sc00009.1.g03170.1.sm.mkhc/Zjn_sc00029.1.g02580.1.sm.mkhc/novel.665/Zjn_sc00001.1.g09550.1.sm.mkhc/Zjn_sc00006.1.g07450.1.am.mk/Zjn_sc00049.1.g02660.1.sm.mk/Zjn_sc00051.1.g00560.1.am.mkhc/Zjn_sc00003.1.g04600.1.am.mkhc/Zjn_sc00005.1.g00880.1.…	28	Zjn_sc00016.1.g02890.1.sm.mkhc/Zjn_sc00022.1.g04780.1.sm.mkhc/Zjn_sc00002.1.g06090.1.am.mk/Zjn_sc00122.1.g00550.1.sm.mkhc/Zjn_sc00022.1.g05020.1.sm.mkhc/Zjn_sc00049.1.g01070.1.sm.mkhc/Zjn_sc00018.1.g04850.1.am.mk/Zjn_sc00002.1.g10380.1.sm.mkhc/Zjn_sc00049.1.g03330.1.am.mkhc/Zjn_sc00019.1.g00220.1.sm.mkhc/Zjn_sc00034.1.g06260.1.am.mk/Zjn_sc00002.1.g09800.1.sm.mkhc/Zjn_sc00017.1.g02420.1.sm.mk/Zjn_…
BP	GO:0006778	porphyrin-containing compound metabolic process	10/3918	21/7807	0.674634	0.999999	Zjn_sc00008.1.g05960.1.sm.mkhc/Zjn_sc00002.1.g02040.1.sm.mkhc/Zjn_sc00133.1.g00260.1.am.mkhc/Zjn_sc00003.1.g01070.1.sm.mkhc/Zjn_sc00069.1.g02140.1.sm.mkhc/Zjn_sc03249.1.g00010.1.am.mk/Zjn_sc00004.1.g09820.1.sm.mkhc/Zjn_sc00108.1.g00190.1.sm.mkhc/Zjn_sc00036.1.g01950.1.sm.mkhc/Zjn_sc00017.1.g03060.1.sm.mkhc	-/-/-/-/-/-/-/-/-/-	10	8	Zjn_sc00002.1.g02040.1.sm.mkhc/Zjn_sc00133.1.g00260.1.am.mkhc/Zjn_sc00003.1.g01070.1.sm.mkhc/Zjn_sc03249.1.g00010.1.am.mk/Zjn_sc00004.1.g09820.1.sm.mkhc/Zjn_sc00108.1.g00190.1.sm.mkhc/Zjn_sc00036.1.g01950.1.sm.mkhc/Zjn_sc00017.1.g03060.1.sm.mkhc	2	Zjn_sc00008.1.g05960.1.sm.mkhc/Zjn_sc00069.1.g02140.1.sm.mkhc
BP	GO:0022402	cell cycle process	10/3918	21/7807	0.674634	0.999999	Zjn_sc00022.1.g00300.1.am.mk/Zjn_sc00009.1.g04740.1.am.mkhc/Zjn_sc00007.1.g03890.1.am.mk/Zjn_sc00055.1.g01350.1.sm.mk/Zjn_sc00017.1.g01780.1.am.mk/Zjn_sc00039.1.g04290.1.am.mk/Zjn_sc00002.1.g15110.1.sm.mkhc/Zjn_sc00141.1.g00750.1.am.mkhc/Zjn_sc00022.1.g06660.1.sm.mkhc/Zjn_sc00152.1.g00570.1.am.mkhc	-/-/-/-/-/-/-/-/-/-	10	6	Zjn_sc00009.1.g04740.1.am.mkhc/Zjn_sc00055.1.g01350.1.sm.mk/Zjn_sc00017.1.g01780.1.am.mk/Zjn_sc00039.1.g04290.1.am.mk/Zjn_sc00022.1.g06660.1.sm.mkhc/Zjn_sc00152.1.g00570.1.am.mkhc	4	Zjn_sc00022.1.g00300.1.am.mk/Zjn_sc00007.1.g03890.1.am.mk/Zjn_sc00002.1.g15110.1.sm.mkhc/Zjn_sc00141.1.g00750.1.am.mkhc
BP	GO:0006260	DNA replication	20/3918	42/7807	0.687114	0.999999	Zjn_sc00066.1.g03080.1.am.mkhc/Zjn_sc00049.1.g01520.1.am.mkhc/Zjn_sc00002.1.g10350.1.sm.mkhc/Zjn_sc00004.1.g02640.1.sm.mkhc/Zjn_sc00045.1.g04340.1.sm.mk/Zjn_sc00012.1.g00470.1.sm.mkhc/Zjn_sc00006.1.g01370.1.sm.mk/Zjn_sc00010.1.g03490.1.sm.mk/Zjn_sc00087.1.g00200.1.am.mkhc/Zjn_sc00097.1.g00610.1.sm.mkhc/Zjn_sc00027.1.g00370.1.sm.mkhc/Zjn_sc00008.1.g09130.1.sm.mkhc/Zjn_sc00115.1.g00470.1.sm.mkhc/Zj…	-/-/-/-/-/-/-/-/-/-/-/-/-/-/-/-/-/-/-/-	20	17	Zjn_sc00066.1.g03080.1.am.mkhc/Zjn_sc00049.1.g01520.1.am.mkhc/Zjn_sc00004.1.g02640.1.sm.mkhc/Zjn_sc00045.1.g04340.1.sm.mk/Zjn_sc00012.1.g00470.1.sm.mkhc/Zjn_sc00006.1.g01370.1.sm.mk/Zjn_sc00087.1.g00200.1.am.mkhc/Zjn_sc00097.1.g00610.1.sm.mkhc/Zjn_sc00027.1.g00370.1.sm.mkhc/Zjn_sc00008.1.g09130.1.sm.mkhc/Zjn_sc00115.1.g00470.1.sm.mkhc/Zjn_sc00002.1.g15890.1.sm.mkhc/Zjn_sc00003.1.g10310.1.am.mk/Zj…	3	Zjn_sc00002.1.g10350.1.sm.mkhc/Zjn_sc00010.1.g03490.1.sm.mk/Zjn_sc00075.1.g00770.1.am.mk
BP	GO:0007154	cell communication	85/3918	175/7807	0.694387	0.999999	Zjn_sc00129.1.g00790.1.sm.mk/Zjn_sc00129.1.g00300.1.sm.mkhc/Zjn_sc00003.1.g02650.1.sm.mkhc/Zjn_sc00028.1.g04040.1.am.mkhc/Zjn_sc00071.1.g01040.1.sm.mkhc/Zjn_sc00042.1.g00630.1.am.mkhc/Zjn_sc00038.1.g00040.1.sm.mk/Zjn_sc00023.1.g03980.1.am.mkhc/Zjn_sc00003.1.g13960.1.sm.mkhc/Zjn_sc00086.1.g02660.1.am.mkhc/Zjn_sc00148.1.g00540.1.sm.mkhc/Zjn_sc00023.1.g00900.1.sm.mkhc/Zjn_sc00088.1.g02340.1.am.mkhc/…	-/-/-/-/-/-/-/-/-/-/-/-/-/-/-/-/-/-/-/-/-/-/-/-/-/-/-/-/-/-/-/-/-/-/-/-/-/-/-/-/-/-/-/-/-/-/-/-/-/-/-/-/-/-/-/-/-/-/-/-/-/-/-/-/-/-/-/-/-/-/-/-/-/-/-/-/-/-/-/-/-/-/-/-/-	85	42	Zjn_sc00129.1.g00790.1.sm.mk/Zjn_sc00028.1.g04040.1.am.mkhc/Zjn_sc00023.1.g00900.1.sm.mkhc/Zjn_sc00001.1.g00140.1.sm.mkhc/Zjn_sc00009.1.g11290.1.sm.mkhc/Zjn_sc00004.1.g10920.1.am.mk/Zjn_sc00031.1.g00830.1.sm.mkhc/Zjn_sc00058.1.g01990.1.am.mk/Zjn_sc00105.1.g01730.1.am.mk/Zjn_sc00037.1.g02260.1.am.mkhc/Zjn_sc00008.1.g11780.1.am.mk/Zjn_sc00005.1.g04420.1.sm.mk/Zjn_sc00050.1.g01060.1.sm.mkhc/Zjn_sc00…	43	Zjn_sc00129.1.g00300.1.sm.mkhc/Zjn_sc00003.1.g02650.1.sm.mkhc/Zjn_sc00071.1.g01040.1.sm.mkhc/Zjn_sc00042.1.g00630.1.am.mkhc/Zjn_sc00038.1.g00040.1.sm.mk/Zjn_sc00023.1.g03980.1.am.mkhc/Zjn_sc00003.1.g13960.1.sm.mkhc/Zjn_sc00086.1.g02660.1.am.mkhc/Zjn_sc00148.1.g00540.1.sm.mkhc/Zjn_sc00088.1.g02340.1.am.mkhc/novel.567/Zjn_sc00016.1.g01980.1.am.mk/Zjn_sc00039.1.g03080.1.am.mk/Zjn_sc00023.1.g04050.1.…
BP	GO:0007010	cytoskeleton organization	18/3918	38/7807	0.695009	0.999999	Zjn_sc00003.1.g08120.1.am.mkhc/Zjn_sc00007.1.g05550.1.sm.mkhc/Zjn_sc00056.1.g02080.1.am.mk/Zjn_sc00569.1.g00010.1.am.mk/Zjn_sc00008.1.g03480.1.sm.mkhc/Zjn_sc00093.1.g00400.1.sm.mkhc/Zjn_sc00127.1.g00100.1.sm.mkhc/Zjn_sc00002.1.g10200.1.sm.mkhc/Zjn_sc00039.1.g04290.1.am.mk/Zjn_sc00022.1.g02100.1.sm.mkhc/Zjn_sc00088.1.g00040.1.sm.mkhc/Zjn_sc00016.1.g04090.1.am.mkhc/Zjn_sc00141.1.g00750.1.am.mkhc/Zj…	-/-/-/-/-/-/-/-/-/-/-/-/-/-/-/-/-/-	18	14	Zjn_sc00003.1.g08120.1.am.mkhc/Zjn_sc00007.1.g05550.1.sm.mkhc/Zjn_sc00056.1.g02080.1.am.mk/Zjn_sc00569.1.g00010.1.am.mk/Zjn_sc00002.1.g10200.1.sm.mkhc/Zjn_sc00039.1.g04290.1.am.mk/Zjn_sc00022.1.g02100.1.sm.mkhc/Zjn_sc00088.1.g00040.1.sm.mkhc/Zjn_sc00016.1.g04090.1.am.mkhc/Zjn_sc00013.1.g02660.1.sm.mkhc/Zjn_sc00004.1.g03720.1.am.mkhc/Zjn_sc00152.1.g00570.1.am.mkhc/Zjn_sc00014.1.g02470.1.sm.mkhc/Zj…	4	Zjn_sc00008.1.g03480.1.sm.mkhc/Zjn_sc00093.1.g00400.1.sm.mkhc/Zjn_sc00127.1.g00100.1.sm.mkhc/Zjn_sc00141.1.g00750.1.am.mkhc
BP	GO:0006996	organelle organization	53/3918	110/7807	0.698178	0.999999	Zjn_sc00043.1.g02500.1.sm.mkhc/Zjn_sc00003.1.g08120.1.am.mkhc/Zjn_sc00013.1.g07250.1.sm.mkhc/novel.1015/Zjn_sc00004.1.g07810.1.sm.mkhc/Zjn_sc00007.1.g05550.1.sm.mkhc/Zjn_sc00056.1.g02080.1.am.mk/Zjn_sc00013.1.g08120.1.sm.mk/Zjn_sc00131.1.g01010.1.sm.mkhc/Zjn_sc00569.1.g00010.1.am.mk/Zjn_sc00063.1.g02030.1.sm.mkhc/Zjn_sc00141.1.g00470.1.am.mkhc/Zjn_sc00005.1.g00430.1.am.mkhc/Zjn_sc00009.1.g04740.1…	-/-/-/-/-/-/-/-/-/-/-/-/-/-/-/-/-/-/-/-/-/-/-/-/-/-/-/-/-/-/-/-/-/-/-/-/-/-/-/-/-/-/-/-/-/-/-/-/-/-/-/-/-	53	34	Zjn_sc00043.1.g02500.1.sm.mkhc/Zjn_sc00003.1.g08120.1.am.mkhc/Zjn_sc00007.1.g05550.1.sm.mkhc/Zjn_sc00056.1.g02080.1.am.mk/Zjn_sc00013.1.g08120.1.sm.mk/Zjn_sc00131.1.g01010.1.sm.mkhc/Zjn_sc00569.1.g00010.1.am.mk/Zjn_sc00009.1.g04740.1.am.mkhc/Zjn_sc00015.1.g08470.1.am.mkhc/Zjn_sc00018.1.g01260.1.sm.mkhc/Zjn_sc00027.1.g02310.1.sm.mk/Zjn_sc00017.1.g02430.1.sm.mkhc/Zjn_sc00045.1.g04370.1.sm.mkhc/Zjn_…	19	Zjn_sc00013.1.g07250.1.sm.mkhc/novel.1015/Zjn_sc00004.1.g07810.1.sm.mkhc/Zjn_sc00063.1.g02030.1.sm.mkhc/Zjn_sc00141.1.g00470.1.am.mkhc/Zjn_sc00005.1.g00430.1.am.mkhc/Zjn_sc00023.1.g00820.1.am.mk/Zjn_sc00008.1.g03480.1.sm.mkhc/Zjn_sc00093.1.g00400.1.sm.mkhc/Zjn_sc00063.1.g01830.1.am.mkhc/Zjn_sc00014.1.g07400.1.sm.mkhc/Zjn_sc00091.1.g01120.1.am.mk/Zjn_sc00071.1.g02420.1.am.mkhc/Zjn_sc00127.1.g00100…
BP	GO:0006766	vitamin metabolic process	7/3918	15/7807	0.701647	0.999999	Zjn_sc00013.1.g00360.1.am.mkhc/Zjn_sc00043.1.g04440.1.am.mk/novel.934/Zjn_sc00014.1.g07520.1.sm.mkhc/Zjn_sc00005.1.g00620.1.sm.mk/Zjn_sc00012.1.g06340.1.am.mkhc/Zjn_sc00026.1.g00710.1.sm.mk	-/-/-/-/-/-/-	7	5	Zjn_sc00013.1.g00360.1.am.mkhc/Zjn_sc00043.1.g04440.1.am.mk/novel.934/Zjn_sc00005.1.g00620.1.sm.mk/Zjn_sc00026.1.g00710.1.sm.mk	2	Zjn_sc00014.1.g07520.1.sm.mkhc/Zjn_sc00012.1.g06340.1.am.mkhc
BP	GO:0006767	water-soluble vitamin metabolic process	7/3918	15/7807	0.701647	0.999999	Zjn_sc00013.1.g00360.1.am.mkhc/Zjn_sc00043.1.g04440.1.am.mk/novel.934/Zjn_sc00014.1.g07520.1.sm.mkhc/Zjn_sc00005.1.g00620.1.sm.mk/Zjn_sc00012.1.g06340.1.am.mkhc/Zjn_sc00026.1.g00710.1.sm.mk	-/-/-/-/-/-/-	7	5	Zjn_sc00013.1.g00360.1.am.mkhc/Zjn_sc00043.1.g04440.1.am.mk/novel.934/Zjn_sc00005.1.g00620.1.sm.mk/Zjn_sc00026.1.g00710.1.sm.mk	2	Zjn_sc00014.1.g07520.1.sm.mkhc/Zjn_sc00012.1.g06340.1.am.mkhc
BP	GO:0006779	porphyrin-containing compound biosynthetic process	7/3918	15/7807	0.701647	0.999999	Zjn_sc00002.1.g02040.1.sm.mkhc/Zjn_sc00133.1.g00260.1.am.mkhc/Zjn_sc00003.1.g01070.1.sm.mkhc/Zjn_sc03249.1.g00010.1.am.mk/Zjn_sc00004.1.g09820.1.sm.mkhc/Zjn_sc00036.1.g01950.1.sm.mkhc/Zjn_sc00017.1.g03060.1.sm.mkhc	-/-/-/-/-/-/-	7	7	Zjn_sc00002.1.g02040.1.sm.mkhc/Zjn_sc00133.1.g00260.1.am.mkhc/Zjn_sc00003.1.g01070.1.sm.mkhc/Zjn_sc03249.1.g00010.1.am.mk/Zjn_sc00004.1.g09820.1.sm.mkhc/Zjn_sc00036.1.g01950.1.sm.mkhc/Zjn_sc00017.1.g03060.1.sm.mkhc	0
BP	GO:0009110	vitamin biosynthetic process	7/3918	15/7807	0.701647	0.999999	Zjn_sc00013.1.g00360.1.am.mkhc/Zjn_sc00043.1.g04440.1.am.mk/novel.934/Zjn_sc00014.1.g07520.1.sm.mkhc/Zjn_sc00005.1.g00620.1.sm.mk/Zjn_sc00012.1.g06340.1.am.mkhc/Zjn_sc00026.1.g00710.1.sm.mk	-/-/-/-/-/-/-	7	5	Zjn_sc00013.1.g00360.1.am.mkhc/Zjn_sc00043.1.g04440.1.am.mk/novel.934/Zjn_sc00005.1.g00620.1.sm.mk/Zjn_sc00026.1.g00710.1.sm.mk	2	Zjn_sc00014.1.g07520.1.sm.mkhc/Zjn_sc00012.1.g06340.1.am.mkhc
BP	GO:0033043	regulation of organelle organization	7/3918	15/7807	0.701647	0.999999	Zjn_sc00056.1.g02080.1.am.mk/Zjn_sc00569.1.g00010.1.am.mk/Zjn_sc00009.1.g04740.1.am.mkhc/Zjn_sc00127.1.g00100.1.sm.mkhc/Zjn_sc00017.1.g01780.1.am.mk/Zjn_sc00022.1.g06660.1.sm.mkhc/Zjn_sc00087.1.g00300.1.am.mk	-/-/-/-/-/-/-	7	6	Zjn_sc00056.1.g02080.1.am.mk/Zjn_sc00569.1.g00010.1.am.mk/Zjn_sc00009.1.g04740.1.am.mkhc/Zjn_sc00017.1.g01780.1.am.mk/Zjn_sc00022.1.g06660.1.sm.mkhc/Zjn_sc00087.1.g00300.1.am.mk	1	Zjn_sc00127.1.g00100.1.sm.mkhc
BP	GO:0042364	water-soluble vitamin biosynthetic process	7/3918	15/7807	0.701647	0.999999	Zjn_sc00013.1.g00360.1.am.mkhc/Zjn_sc00043.1.g04440.1.am.mk/novel.934/Zjn_sc00014.1.g07520.1.sm.mkhc/Zjn_sc00005.1.g00620.1.sm.mk/Zjn_sc00012.1.g06340.1.am.mkhc/Zjn_sc00026.1.g00710.1.sm.mk	-/-/-/-/-/-/-	7	5	Zjn_sc00013.1.g00360.1.am.mkhc/Zjn_sc00043.1.g04440.1.am.mk/novel.934/Zjn_sc00005.1.g00620.1.sm.mk/Zjn_sc00026.1.g00710.1.sm.mk	2	Zjn_sc00014.1.g07520.1.sm.mkhc/Zjn_sc00012.1.g06340.1.am.mkhc
BP	GO:0006855	drug transmembrane transport	30/3918	63/7807	0.703745	0.999999	Zjn_sc00002.1.g09360.1.am.mk/Zjn_sc00033.1.g00580.1.am.mk/Zjn_sc00019.1.g00060.1.sm.mkhc/Zjn_sc00167.1.g00260.1.sm.mkhc/Zjn_sc00060.1.g00360.1.am.mk/Zjn_sc00003.1.g07340.1.am.mk/Zjn_sc00028.1.g04290.1.sm.mk/Zjn_sc00138.1.g01020.1.sm.mkhc/Zjn_sc08449.1.g00010.1.am.mk/Zjn_sc00028.1.g03400.1.am.mkhc/Zjn_sc00039.1.g00660.1.am.mk/Zjn_sc00019.1.g02370.1.am.mk/Zjn_sc00015.1.g08140.1.sm.mk/Zjn_sc00078.1.…	-/-/-/-/-/-/-/-/-/-/-/-/-/-/-/-/-/-/-/-/-/-/-/-/-/-/-/-/-/-	30	16	Zjn_sc00033.1.g00580.1.am.mk/Zjn_sc00167.1.g00260.1.sm.mkhc/Zjn_sc00060.1.g00360.1.am.mk/Zjn_sc08449.1.g00010.1.am.mk/Zjn_sc00039.1.g00660.1.am.mk/Zjn_sc00019.1.g02370.1.am.mk/Zjn_sc00015.1.g08140.1.sm.mk/Zjn_sc00078.1.g02830.1.sm.mk/Zjn_sc00015.1.g03930.1.sm.mkhc/Zjn_sc00014.1.g10590.1.sm.mk/Zjn_sc00010.1.g04495.1.br/Zjn_sc00032.1.g00150.1.am.mk/Zjn_sc00105.1.g01070.1.am.mkhc/Zjn_sc00022.1.g0563…	14	Zjn_sc00002.1.g09360.1.am.mk/Zjn_sc00019.1.g00060.1.sm.mkhc/Zjn_sc00003.1.g07340.1.am.mk/Zjn_sc00028.1.g04290.1.sm.mk/Zjn_sc00138.1.g01020.1.sm.mkhc/Zjn_sc00028.1.g03400.1.am.mkhc/Zjn_sc00029.1.g02520.1.sm.mkhc/Zjn_sc00068.1.g02580.1.am.mkhc/Zjn_sc00060.1.g01040.1.sm.mkhc/Zjn_sc00015.1.g03950.1.sm.mkhc/Zjn_sc00060.1.g00390.1.am.mk/Zjn_sc00006.1.g05770.1.am.mkhc/Zjn_sc12962.1.g00070.1.am.mkhc/Zjn_…
BP	GO:0015893	drug transport	30/3918	63/7807	0.703745	0.999999	Zjn_sc00002.1.g09360.1.am.mk/Zjn_sc00033.1.g00580.1.am.mk/Zjn_sc00019.1.g00060.1.sm.mkhc/Zjn_sc00167.1.g00260.1.sm.mkhc/Zjn_sc00060.1.g00360.1.am.mk/Zjn_sc00003.1.g07340.1.am.mk/Zjn_sc00028.1.g04290.1.sm.mk/Zjn_sc00138.1.g01020.1.sm.mkhc/Zjn_sc08449.1.g00010.1.am.mk/Zjn_sc00028.1.g03400.1.am.mkhc/Zjn_sc00039.1.g00660.1.am.mk/Zjn_sc00019.1.g02370.1.am.mk/Zjn_sc00015.1.g08140.1.sm.mk/Zjn_sc00078.1.…	-/-/-/-/-/-/-/-/-/-/-/-/-/-/-/-/-/-/-/-/-/-/-/-/-/-/-/-/-/-	30	16	Zjn_sc00033.1.g00580.1.am.mk/Zjn_sc00167.1.g00260.1.sm.mkhc/Zjn_sc00060.1.g00360.1.am.mk/Zjn_sc08449.1.g00010.1.am.mk/Zjn_sc00039.1.g00660.1.am.mk/Zjn_sc00019.1.g02370.1.am.mk/Zjn_sc00015.1.g08140.1.sm.mk/Zjn_sc00078.1.g02830.1.sm.mk/Zjn_sc00015.1.g03930.1.sm.mkhc/Zjn_sc00014.1.g10590.1.sm.mk/Zjn_sc00010.1.g04495.1.br/Zjn_sc00032.1.g00150.1.am.mk/Zjn_sc00105.1.g01070.1.am.mkhc/Zjn_sc00022.1.g0563…	14	Zjn_sc00002.1.g09360.1.am.mk/Zjn_sc00019.1.g00060.1.sm.mkhc/Zjn_sc00003.1.g07340.1.am.mk/Zjn_sc00028.1.g04290.1.sm.mk/Zjn_sc00138.1.g01020.1.sm.mkhc/Zjn_sc00028.1.g03400.1.am.mkhc/Zjn_sc00029.1.g02520.1.sm.mkhc/Zjn_sc00068.1.g02580.1.am.mkhc/Zjn_sc00060.1.g01040.1.sm.mkhc/Zjn_sc00015.1.g03950.1.sm.mkhc/Zjn_sc00060.1.g00390.1.am.mk/Zjn_sc00006.1.g05770.1.am.mkhc/Zjn_sc12962.1.g00070.1.am.mkhc/Zjn_…
BP	GO:0042493	response to drug	30/3918	63/7807	0.703745	0.999999	Zjn_sc00002.1.g09360.1.am.mk/Zjn_sc00033.1.g00580.1.am.mk/Zjn_sc00019.1.g00060.1.sm.mkhc/Zjn_sc00167.1.g00260.1.sm.mkhc/Zjn_sc00060.1.g00360.1.am.mk/Zjn_sc00003.1.g07340.1.am.mk/Zjn_sc00028.1.g04290.1.sm.mk/Zjn_sc00138.1.g01020.1.sm.mkhc/Zjn_sc08449.1.g00010.1.am.mk/Zjn_sc00028.1.g03400.1.am.mkhc/Zjn_sc00039.1.g00660.1.am.mk/Zjn_sc00019.1.g02370.1.am.mk/Zjn_sc00015.1.g08140.1.sm.mk/Zjn_sc00078.1.…	-/-/-/-/-/-/-/-/-/-/-/-/-/-/-/-/-/-/-/-/-/-/-/-/-/-/-/-/-/-	30	16	Zjn_sc00033.1.g00580.1.am.mk/Zjn_sc00167.1.g00260.1.sm.mkhc/Zjn_sc00060.1.g00360.1.am.mk/Zjn_sc08449.1.g00010.1.am.mk/Zjn_sc00039.1.g00660.1.am.mk/Zjn_sc00019.1.g02370.1.am.mk/Zjn_sc00015.1.g08140.1.sm.mk/Zjn_sc00078.1.g02830.1.sm.mk/Zjn_sc00015.1.g03930.1.sm.mkhc/Zjn_sc00014.1.g10590.1.sm.mk/Zjn_sc00010.1.g04495.1.br/Zjn_sc00032.1.g00150.1.am.mk/Zjn_sc00105.1.g01070.1.am.mkhc/Zjn_sc00022.1.g0563…	14	Zjn_sc00002.1.g09360.1.am.mk/Zjn_sc00019.1.g00060.1.sm.mkhc/Zjn_sc00003.1.g07340.1.am.mk/Zjn_sc00028.1.g04290.1.sm.mk/Zjn_sc00138.1.g01020.1.sm.mkhc/Zjn_sc00028.1.g03400.1.am.mkhc/Zjn_sc00029.1.g02520.1.sm.mkhc/Zjn_sc00068.1.g02580.1.am.mkhc/Zjn_sc00060.1.g01040.1.sm.mkhc/Zjn_sc00015.1.g03950.1.sm.mkhc/Zjn_sc00060.1.g00390.1.am.mk/Zjn_sc00006.1.g05770.1.am.mkhc/Zjn_sc12962.1.g00070.1.am.mkhc/Zjn_…
BP	GO:0043038	amino acid activation	28/3918	59/7807	0.709162	0.999999	Zjn_sc00184.1.g00250.1.am.mkhc/Zjn_sc00135.1.g00670.1.am.mkhc/Zjn_sc00028.1.g00110.1.am.mkhc/Zjn_sc00030.1.g03350.1.sm.mkhc/Zjn_sc00015.1.g06860.1.am.mkhc/Zjn_sc00002.1.g10720.1.sm.mkhc/Zjn_sc00078.1.g03610.1.sm.mkhc/Zjn_sc00005.1.g07390.1.am.mkhc/Zjn_sc00113.1.g00960.1.am.mkhc/Zjn_sc00155.1.g00810.1.sm.mkhc/Zjn_sc00060.1.g01700.1.am.mkhc/Zjn_sc00029.1.g05500.1.am.mkhc/Zjn_sc00056.1.g04510.1.am.m…	-/-/-/-/-/-/-/-/-/-/-/-/-/-/-/-/-/-/-/-/-/-/-/-/-/-/-/-	28	20	Zjn_sc00184.1.g00250.1.am.mkhc/Zjn_sc00030.1.g03350.1.sm.mkhc/Zjn_sc00015.1.g06860.1.am.mkhc/Zjn_sc00002.1.g10720.1.sm.mkhc/Zjn_sc00005.1.g07390.1.am.mkhc/Zjn_sc00113.1.g00960.1.am.mkhc/Zjn_sc00155.1.g00810.1.sm.mkhc/Zjn_sc00060.1.g01700.1.am.mkhc/Zjn_sc00029.1.g05500.1.am.mkhc/Zjn_sc00056.1.g04510.1.am.mkhc/Zjn_sc00041.1.g00530.1.cf.mkhc/Zjn_sc00131.1.g00110.1.am.mkhc/Zjn_sc00043.1.g00350.1.sm.m…	8	Zjn_sc00135.1.g00670.1.am.mkhc/Zjn_sc00028.1.g00110.1.am.mkhc/Zjn_sc00078.1.g03610.1.sm.mkhc/Zjn_sc00141.1.g01180.1.am.mkhc/Zjn_sc00002.1.g11480.1.am.mkhc/Zjn_sc00019.1.g00590.1.sm.mkhc/Zjn_sc00010.1.g02840.1.sm.mkhc/Zjn_sc00004.1.g06900.1.sm.mkhc
BP	GO:0043039	tRNA aminoacylation	28/3918	59/7807	0.709162	0.999999	Zjn_sc00184.1.g00250.1.am.mkhc/Zjn_sc00135.1.g00670.1.am.mkhc/Zjn_sc00028.1.g00110.1.am.mkhc/Zjn_sc00030.1.g03350.1.sm.mkhc/Zjn_sc00015.1.g06860.1.am.mkhc/Zjn_sc00002.1.g10720.1.sm.mkhc/Zjn_sc00078.1.g03610.1.sm.mkhc/Zjn_sc00005.1.g07390.1.am.mkhc/Zjn_sc00113.1.g00960.1.am.mkhc/Zjn_sc00155.1.g00810.1.sm.mkhc/Zjn_sc00060.1.g01700.1.am.mkhc/Zjn_sc00029.1.g05500.1.am.mkhc/Zjn_sc00056.1.g04510.1.am.m…	-/-/-/-/-/-/-/-/-/-/-/-/-/-/-/-/-/-/-/-/-/-/-/-/-/-/-/-	28	20	Zjn_sc00184.1.g00250.1.am.mkhc/Zjn_sc00030.1.g03350.1.sm.mkhc/Zjn_sc00015.1.g06860.1.am.mkhc/Zjn_sc00002.1.g10720.1.sm.mkhc/Zjn_sc00005.1.g07390.1.am.mkhc/Zjn_sc00113.1.g00960.1.am.mkhc/Zjn_sc00155.1.g00810.1.sm.mkhc/Zjn_sc00060.1.g01700.1.am.mkhc/Zjn_sc00029.1.g05500.1.am.mkhc/Zjn_sc00056.1.g04510.1.am.mkhc/Zjn_sc00041.1.g00530.1.cf.mkhc/Zjn_sc00131.1.g00110.1.am.mkhc/Zjn_sc00043.1.g00350.1.sm.m…	8	Zjn_sc00135.1.g00670.1.am.mkhc/Zjn_sc00028.1.g00110.1.am.mkhc/Zjn_sc00078.1.g03610.1.sm.mkhc/Zjn_sc00141.1.g01180.1.am.mkhc/Zjn_sc00002.1.g11480.1.am.mkhc/Zjn_sc00019.1.g00590.1.sm.mkhc/Zjn_sc00010.1.g02840.1.sm.mkhc/Zjn_sc00004.1.g06900.1.sm.mkhc
BP	GO:0006284	base-excision repair	6/3918	13/7807	0.714287	0.999999	Zjn_sc00008.1.g04010.1.sm.mkhc/Zjn_sc00008.1.g04310.1.sm.mkhc/Zjn_sc00015.1.g04500.1.sm.mkhc/Zjn_sc00039.1.g03040.1.sm.mk/Zjn_sc00027.1.g00810.1.sm.mk/Zjn_sc00018.1.g07320.1.am.mk	-/-/-/-/-/-	6	3	Zjn_sc00015.1.g04500.1.sm.mkhc/Zjn_sc00039.1.g03040.1.sm.mk/Zjn_sc00018.1.g07320.1.am.mk	3	Zjn_sc00008.1.g04010.1.sm.mkhc/Zjn_sc00008.1.g04310.1.sm.mkhc/Zjn_sc00027.1.g00810.1.sm.mk
BP	GO:0033013	tetrapyrrole metabolic process	14/3918	30/7807	0.715045	0.999999	Zjn_sc00008.1.g05960.1.sm.mkhc/Zjn_sc00045.1.g03310.1.sm.mkhc/Zjn_sc00002.1.g02040.1.sm.mkhc/Zjn_sc00009.1.g01050.1.sm.mkhc/Zjn_sc00092.1.g01460.1.sm.mkhc/Zjn_sc00133.1.g00260.1.am.mkhc/Zjn_sc00003.1.g01070.1.sm.mkhc/Zjn_sc00069.1.g02140.1.sm.mkhc/Zjn_sc03249.1.g00010.1.am.mk/Zjn_sc00004.1.g09820.1.sm.mkhc/Zjn_sc00108.1.g00190.1.sm.mkhc/Zjn_sc00003.1.g10240.1.am.mkhc/Zjn_sc00036.1.g01950.1.sm.mkh…	-/-/-/-/-/-/-/-/-/-/-/-/-/-	14	10	Zjn_sc00045.1.g03310.1.sm.mkhc/Zjn_sc00002.1.g02040.1.sm.mkhc/Zjn_sc00092.1.g01460.1.sm.mkhc/Zjn_sc00133.1.g00260.1.am.mkhc/Zjn_sc00003.1.g01070.1.sm.mkhc/Zjn_sc03249.1.g00010.1.am.mk/Zjn_sc00004.1.g09820.1.sm.mkhc/Zjn_sc00108.1.g00190.1.sm.mkhc/Zjn_sc00036.1.g01950.1.sm.mkhc/Zjn_sc00017.1.g03060.1.sm.mkhc	4	Zjn_sc00008.1.g05960.1.sm.mkhc/Zjn_sc00009.1.g01050.1.sm.mkhc/Zjn_sc00069.1.g02140.1.sm.mkhc/Zjn_sc00003.1.g10240.1.am.mkhc
BP	GO:0009108	coenzyme biosynthetic process	13/3918	28/7807	0.721261	0.999999	Zjn_sc00140.1.g00250.1.am.mkhc/Zjn_sc00005.1.g01690.1.am.mkhc/Zjn_sc00006.1.g03270.1.sm.mkhc/Zjn_sc00048.1.g01380.1.sm.mkhc/Zjn_sc00043.1.g04440.1.am.mk/Zjn_sc00044.1.g01920.1.cf.mkhc/Zjn_sc00122.1.g00550.1.sm.mkhc/Zjn_sc00058.1.g00830.1.es.mkhc/Zjn_sc00049.1.g03330.1.am.mkhc/Zjn_sc00045.1.g04200.1.am.mk/Zjn_sc00016.1.g04940.1.am.mkhc/Zjn_sc00009.1.g00720.1.sm.mkhc/Zjn_sc00026.1.g00710.1.sm.mk	-/-/-/-/-/-/-/-/-/-/-/-/-	13	7	Zjn_sc00005.1.g01690.1.am.mkhc/Zjn_sc00043.1.g04440.1.am.mk/Zjn_sc00044.1.g01920.1.cf.mkhc/Zjn_sc00058.1.g00830.1.es.mkhc/Zjn_sc00045.1.g04200.1.am.mk/Zjn_sc00009.1.g00720.1.sm.mkhc/Zjn_sc00026.1.g00710.1.sm.mk	6	Zjn_sc00140.1.g00250.1.am.mkhc/Zjn_sc00006.1.g03270.1.sm.mkhc/Zjn_sc00048.1.g01380.1.sm.mkhc/Zjn_sc00122.1.g00550.1.sm.mkhc/Zjn_sc00049.1.g03330.1.am.mkhc/Zjn_sc00016.1.g04940.1.am.mkhc
BP	GO:0070085	glycosylation	24/3918	51/7807	0.721746	0.999999	Zjn_sc00255.1.g00030.1.sm.mkhc/Zjn_sc00039.1.g02430.1.am.mk/Zjn_sc00054.1.g01160.1.sm.mkhc/Zjn_sc00030.1.g01230.1.sm.mkhc/Zjn_sc00034.1.g03630.1.am.mkhc/Zjn_sc00009.1.g05300.1.am.mkhc/Zjn_sc00009.1.g03170.1.sm.mkhc/Zjn_sc00049.1.g01070.1.sm.mkhc/Zjn_sc00018.1.g04850.1.am.mk/Zjn_sc00019.1.g00220.1.sm.mkhc/Zjn_sc00034.1.g06260.1.am.mk/Zjn_sc00017.1.g02420.1.sm.mk/Zjn_sc00014.1.g07630.1.am.mkhc/Zjn_…	-/-/-/-/-/-/-/-/-/-/-/-/-/-/-/-/-/-/-/-/-/-/-/-	24	11	Zjn_sc00255.1.g00030.1.sm.mkhc/Zjn_sc00039.1.g02430.1.am.mk/Zjn_sc00054.1.g01160.1.sm.mkhc/Zjn_sc00030.1.g01230.1.sm.mkhc/Zjn_sc00034.1.g03630.1.am.mkhc/Zjn_sc00009.1.g05300.1.am.mkhc/Zjn_sc00009.1.g03170.1.sm.mkhc/Zjn_sc00049.1.g02660.1.sm.mk/Zjn_sc00268.1.g00030.1.sm.mkhc/Zjn_sc00051.1.g00560.1.am.mkhc/Zjn_sc00005.1.g00880.1.sm.mk	13	Zjn_sc00049.1.g01070.1.sm.mkhc/Zjn_sc00018.1.g04850.1.am.mk/Zjn_sc00019.1.g00220.1.sm.mkhc/Zjn_sc00034.1.g06260.1.am.mk/Zjn_sc00017.1.g02420.1.sm.mk/Zjn_sc00014.1.g07630.1.am.mkhc/Zjn_sc00071.1.g01370.1.sm.mkhc/Zjn_sc00020.1.g00540.1.sm.mkhc/Zjn_sc00004.1.g13400.1.sm.mkhc/Zjn_sc00018.1.g03890.1.am.mkhc/Zjn_sc00030.1.g01630.1.sm.mkhc/Zjn_sc00014.1.g07620.1.sm.mkhc/Zjn_sc00030.1.g01620.1.sm.mkhc
BP	GO:0007275	multicellular organism development	12/3918	26/7807	0.728119	0.999999	Zjn_sc00107.1.g00940.1.sm.mkhc/Zjn_sc00035.1.g00500.1.am.mk/Zjn_sc00035.1.g02080.1.am.mk/Zjn_sc00105.1.g00730.1.sm.mkhc/Zjn_sc00037.1.g05200.1.sm.mkhc/Zjn_sc00045.1.g04680.1.sm.mkhc/Zjn_sc00004.1.g08640.1.sm.mk/Zjn_sc00065.1.g00770.1.cf.mkhc/Zjn_sc00019.1.g03370.1.am.mk/Zjn_sc00338.1.g00020.1.sm.mkhc/Zjn_sc00001.1.g01700.1.sm.mkhc/Zjn_sc00092.1.g00070.1.sm.mk	-/-/-/-/-/-/-/-/-/-/-/-	12	4	Zjn_sc00035.1.g00500.1.am.mk/Zjn_sc00004.1.g08640.1.sm.mk/Zjn_sc00019.1.g03370.1.am.mk/Zjn_sc00338.1.g00020.1.sm.mkhc	8	Zjn_sc00107.1.g00940.1.sm.mkhc/Zjn_sc00035.1.g02080.1.am.mk/Zjn_sc00105.1.g00730.1.sm.mkhc/Zjn_sc00037.1.g05200.1.sm.mkhc/Zjn_sc00045.1.g04680.1.sm.mkhc/Zjn_sc00065.1.g00770.1.cf.mkhc/Zjn_sc00001.1.g01700.1.sm.mkhc/Zjn_sc00092.1.g00070.1.sm.mk
BP	GO:0032502	developmental process	12/3918	26/7807	0.728119	0.999999	Zjn_sc00107.1.g00940.1.sm.mkhc/Zjn_sc00035.1.g00500.1.am.mk/Zjn_sc00035.1.g02080.1.am.mk/Zjn_sc00105.1.g00730.1.sm.mkhc/Zjn_sc00037.1.g05200.1.sm.mkhc/Zjn_sc00045.1.g04680.1.sm.mkhc/Zjn_sc00004.1.g08640.1.sm.mk/Zjn_sc00065.1.g00770.1.cf.mkhc/Zjn_sc00019.1.g03370.1.am.mk/Zjn_sc00338.1.g00020.1.sm.mkhc/Zjn_sc00001.1.g01700.1.sm.mkhc/Zjn_sc00092.1.g00070.1.sm.mk	-/-/-/-/-/-/-/-/-/-/-/-	12	4	Zjn_sc00035.1.g00500.1.am.mk/Zjn_sc00004.1.g08640.1.sm.mk/Zjn_sc00019.1.g03370.1.am.mk/Zjn_sc00338.1.g00020.1.sm.mkhc	8	Zjn_sc00107.1.g00940.1.sm.mkhc/Zjn_sc00035.1.g02080.1.am.mk/Zjn_sc00105.1.g00730.1.sm.mkhc/Zjn_sc00037.1.g05200.1.sm.mkhc/Zjn_sc00045.1.g04680.1.sm.mkhc/Zjn_sc00065.1.g00770.1.cf.mkhc/Zjn_sc00001.1.g01700.1.sm.mkhc/Zjn_sc00092.1.g00070.1.sm.mk
BP	GO:0044707	single-multicellular organism process	12/3918	26/7807	0.728119	0.999999	Zjn_sc00107.1.g00940.1.sm.mkhc/Zjn_sc00035.1.g00500.1.am.mk/Zjn_sc00035.1.g02080.1.am.mk/Zjn_sc00105.1.g00730.1.sm.mkhc/Zjn_sc00037.1.g05200.1.sm.mkhc/Zjn_sc00045.1.g04680.1.sm.mkhc/Zjn_sc00004.1.g08640.1.sm.mk/Zjn_sc00065.1.g00770.1.cf.mkhc/Zjn_sc00019.1.g03370.1.am.mk/Zjn_sc00338.1.g00020.1.sm.mkhc/Zjn_sc00001.1.g01700.1.sm.mkhc/Zjn_sc00092.1.g00070.1.sm.mk	-/-/-/-/-/-/-/-/-/-/-/-	12	4	Zjn_sc00035.1.g00500.1.am.mk/Zjn_sc00004.1.g08640.1.sm.mk/Zjn_sc00019.1.g03370.1.am.mk/Zjn_sc00338.1.g00020.1.sm.mkhc	8	Zjn_sc00107.1.g00940.1.sm.mkhc/Zjn_sc00035.1.g02080.1.am.mk/Zjn_sc00105.1.g00730.1.sm.mkhc/Zjn_sc00037.1.g05200.1.sm.mkhc/Zjn_sc00045.1.g04680.1.sm.mkhc/Zjn_sc00065.1.g00770.1.cf.mkhc/Zjn_sc00001.1.g01700.1.sm.mkhc/Zjn_sc00092.1.g00070.1.sm.mk
BP	GO:0044767	single-organism developmental process	12/3918	26/7807	0.728119	0.999999	Zjn_sc00107.1.g00940.1.sm.mkhc/Zjn_sc00035.1.g00500.1.am.mk/Zjn_sc00035.1.g02080.1.am.mk/Zjn_sc00105.1.g00730.1.sm.mkhc/Zjn_sc00037.1.g05200.1.sm.mkhc/Zjn_sc00045.1.g04680.1.sm.mkhc/Zjn_sc00004.1.g08640.1.sm.mk/Zjn_sc00065.1.g00770.1.cf.mkhc/Zjn_sc00019.1.g03370.1.am.mk/Zjn_sc00338.1.g00020.1.sm.mkhc/Zjn_sc00001.1.g01700.1.sm.mkhc/Zjn_sc00092.1.g00070.1.sm.mk	-/-/-/-/-/-/-/-/-/-/-/-	12	4	Zjn_sc00035.1.g00500.1.am.mk/Zjn_sc00004.1.g08640.1.sm.mk/Zjn_sc00019.1.g03370.1.am.mk/Zjn_sc00338.1.g00020.1.sm.mkhc	8	Zjn_sc00107.1.g00940.1.sm.mkhc/Zjn_sc00035.1.g02080.1.am.mk/Zjn_sc00105.1.g00730.1.sm.mkhc/Zjn_sc00037.1.g05200.1.sm.mkhc/Zjn_sc00045.1.g04680.1.sm.mkhc/Zjn_sc00065.1.g00770.1.cf.mkhc/Zjn_sc00001.1.g01700.1.sm.mkhc/Zjn_sc00092.1.g00070.1.sm.mk
BP	GO:0048856	anatomical structure development	12/3918	26/7807	0.728119	0.999999	Zjn_sc00107.1.g00940.1.sm.mkhc/Zjn_sc00035.1.g00500.1.am.mk/Zjn_sc00035.1.g02080.1.am.mk/Zjn_sc00105.1.g00730.1.sm.mkhc/Zjn_sc00037.1.g05200.1.sm.mkhc/Zjn_sc00045.1.g04680.1.sm.mkhc/Zjn_sc00004.1.g08640.1.sm.mk/Zjn_sc00065.1.g00770.1.cf.mkhc/Zjn_sc00019.1.g03370.1.am.mk/Zjn_sc00338.1.g00020.1.sm.mkhc/Zjn_sc00001.1.g01700.1.sm.mkhc/Zjn_sc00092.1.g00070.1.sm.mk	-/-/-/-/-/-/-/-/-/-/-/-	12	4	Zjn_sc00035.1.g00500.1.am.mk/Zjn_sc00004.1.g08640.1.sm.mk/Zjn_sc00019.1.g03370.1.am.mk/Zjn_sc00338.1.g00020.1.sm.mkhc	8	Zjn_sc00107.1.g00940.1.sm.mkhc/Zjn_sc00035.1.g02080.1.am.mk/Zjn_sc00105.1.g00730.1.sm.mkhc/Zjn_sc00037.1.g05200.1.sm.mkhc/Zjn_sc00045.1.g04680.1.sm.mkhc/Zjn_sc00065.1.g00770.1.cf.mkhc/Zjn_sc00001.1.g01700.1.sm.mkhc/Zjn_sc00092.1.g00070.1.sm.mk
BP	GO:0006952	defense response	22/3918	47/7807	0.729129	0.999999	novel.1133/Zjn_sc00096.1.g02140.1.am.mk/Zjn_sc00111.1.g00510.1.am.mk/Zjn_sc00009.1.g12000.1.am.mk/Zjn_sc00017.1.g02950.1.sm.mkhc/Zjn_sc00008.1.g00210.1.am.mkhc/Zjn_sc00038.1.g01970.1.am.mk/Zjn_sc00049.1.g00500.1.sm.mk/Zjn_sc00053.1.g00880.1.sm.mkhc/novel.567/Zjn_sc00025.1.g02010.1.sm.mkhc/Zjn_sc00006.1.g01290.1.sm.mkhc/Zjn_sc00062.1.g00410.1.sm.mk/Zjn_sc00096.1.g02150.1.sm.mk/Zjn_sc00023.1.g01810…	-/-/-/-/-/-/-/-/-/-/-/-/-/-/-/-/-/-/-/-/-/-	22	5	Zjn_sc00049.1.g00500.1.sm.mk/Zjn_sc00025.1.g02010.1.sm.mkhc/Zjn_sc00006.1.g01290.1.sm.mkhc/Zjn_sc00008.1.g05490.1.am.mk/Zjn_sc00560.1.g00010.1.am.mk	17	novel.1133/Zjn_sc00096.1.g02140.1.am.mk/Zjn_sc00111.1.g00510.1.am.mk/Zjn_sc00009.1.g12000.1.am.mk/Zjn_sc00017.1.g02950.1.sm.mkhc/Zjn_sc00008.1.g00210.1.am.mkhc/Zjn_sc00038.1.g01970.1.am.mk/Zjn_sc00053.1.g00880.1.sm.mkhc/novel.567/Zjn_sc00062.1.g00410.1.sm.mk/Zjn_sc00096.1.g02150.1.sm.mk/Zjn_sc00023.1.g01810.1.am.mk/Zjn_sc08612.1.g00010.1.am.mkhc/Zjn_sc00040.1.g05820.1.am.mk/Zjn_sc00111.1.g00490.1…
BP	GO:0019220	regulation of phosphate metabolic process	5/3918	11/7807	0.729906	0.999999	Zjn_sc00007.1.g10630.1.am.mk/Zjn_sc00023.1.g03870.1.sm.mkhc/Zjn_sc00037.1.g02260.1.am.mkhc/Zjn_sc00056.1.g04370.1.am.mk/Zjn_sc00012.1.g09740.1.sm.mkhc	-/-/-/-/-	5	3	Zjn_sc00037.1.g02260.1.am.mkhc/Zjn_sc00056.1.g04370.1.am.mk/Zjn_sc00012.1.g09740.1.sm.mkhc	2	Zjn_sc00007.1.g10630.1.am.mk/Zjn_sc00023.1.g03870.1.sm.mkhc
BP	GO:0031399	regulation of protein modification process	5/3918	11/7807	0.729906	0.999999	Zjn_sc00007.1.g10630.1.am.mk/Zjn_sc00023.1.g03870.1.sm.mkhc/Zjn_sc00037.1.g02260.1.am.mkhc/Zjn_sc00056.1.g04370.1.am.mk/Zjn_sc00012.1.g09740.1.sm.mkhc	-/-/-/-/-	5	3	Zjn_sc00037.1.g02260.1.am.mkhc/Zjn_sc00056.1.g04370.1.am.mk/Zjn_sc00012.1.g09740.1.sm.mkhc	2	Zjn_sc00007.1.g10630.1.am.mk/Zjn_sc00023.1.g03870.1.sm.mkhc
BP	GO:0051174	regulation of phosphorus metabolic process	5/3918	11/7807	0.729906	0.999999	Zjn_sc00007.1.g10630.1.am.mk/Zjn_sc00023.1.g03870.1.sm.mkhc/Zjn_sc00037.1.g02260.1.am.mkhc/Zjn_sc00056.1.g04370.1.am.mk/Zjn_sc00012.1.g09740.1.sm.mkhc	-/-/-/-/-	5	3	Zjn_sc00037.1.g02260.1.am.mkhc/Zjn_sc00056.1.g04370.1.am.mk/Zjn_sc00012.1.g09740.1.sm.mkhc	2	Zjn_sc00007.1.g10630.1.am.mk/Zjn_sc00023.1.g03870.1.sm.mkhc
BP	GO:0010629	negative regulation of gene expression	11/3918	24/7807	0.735738	0.999999	Zjn_sc00167.1.g00210.1.sm.mk/Zjn_sc00033.1.g01470.1.sm.mkhc/Zjn_sc00019.1.g01020.1.sm.mkhc/Zjn_sc00060.1.g01330.1.am.mkhc/Zjn_sc00097.1.g01430.1.sm.mk/Zjn_sc00097.1.g00750.1.sm.mkhc/Zjn_sc00067.1.g01080.1.sm.mkhc/Zjn_sc00234.1.g00010.1.sm.mk/Zjn_sc00001.1.g09540.1.sm.mkhc/Zjn_sc00017.1.g05840.1.am.mkhc/Zjn_sc00967.1.g00010.1.am.mk	-/-/-/-/-/-/-/-/-/-/-	11	4	Zjn_sc00019.1.g01020.1.sm.mkhc/Zjn_sc00097.1.g01430.1.sm.mk/Zjn_sc00067.1.g01080.1.sm.mkhc/Zjn_sc00967.1.g00010.1.am.mk	7	Zjn_sc00167.1.g00210.1.sm.mk/Zjn_sc00033.1.g01470.1.sm.mkhc/Zjn_sc00060.1.g01330.1.am.mkhc/Zjn_sc00097.1.g00750.1.sm.mkhc/Zjn_sc00234.1.g00010.1.sm.mk/Zjn_sc00001.1.g09540.1.sm.mkhc/Zjn_sc00017.1.g05840.1.am.mkhc
BP	GO:0033014	tetrapyrrole biosynthetic process	11/3918	24/7807	0.735738	0.999999	Zjn_sc00045.1.g03310.1.sm.mkhc/Zjn_sc00002.1.g02040.1.sm.mkhc/Zjn_sc00009.1.g01050.1.sm.mkhc/Zjn_sc00092.1.g01460.1.sm.mkhc/Zjn_sc00133.1.g00260.1.am.mkhc/Zjn_sc00003.1.g01070.1.sm.mkhc/Zjn_sc03249.1.g00010.1.am.mk/Zjn_sc00004.1.g09820.1.sm.mkhc/Zjn_sc00003.1.g10240.1.am.mkhc/Zjn_sc00036.1.g01950.1.sm.mkhc/Zjn_sc00017.1.g03060.1.sm.mkhc	-/-/-/-/-/-/-/-/-/-/-	11	9	Zjn_sc00045.1.g03310.1.sm.mkhc/Zjn_sc00002.1.g02040.1.sm.mkhc/Zjn_sc00092.1.g01460.1.sm.mkhc/Zjn_sc00133.1.g00260.1.am.mkhc/Zjn_sc00003.1.g01070.1.sm.mkhc/Zjn_sc03249.1.g00010.1.am.mk/Zjn_sc00004.1.g09820.1.sm.mkhc/Zjn_sc00036.1.g01950.1.sm.mkhc/Zjn_sc00017.1.g03060.1.sm.mkhc	2	Zjn_sc00009.1.g01050.1.sm.mkhc/Zjn_sc00003.1.g10240.1.am.mkhc
BP	GO:0006979	response to oxidative stress	49/3918	103/7807	0.736587	0.999999	Zjn_sc00013.1.g05120.1.sm.mk/Zjn_sc00093.1.g01200.1.sm.mk/Zjn_sc00015.1.g05800.1.sm.mkhc/Zjn_sc00016.1.g05010.1.am.mk/Zjn_sc00017.1.g03330.1.sm.mkhc/Zjn_sc00008.1.g02340.1.am.mk/novel.211/Zjn_sc00001.1.g00100.1.sm.mkhc/Zjn_sc00068.1.g01870.1.sm.mk/novel.1124/Zjn_sc00053.1.g00770.1.am.mk/Zjn_sc00044.1.g04610.1.am.mk/Zjn_sc00194.1.g00250.1.sm.mk/Zjn_sc00043.1.g02190.1.sm.mkhc/novel.1333/Zjn_sc00002…	-/-/-/-/-/-/-/-/-/-/-/-/-/-/-/-/-/-/-/-/-/-/-/-/-/-/-/-/-/-/-/-/-/-/-/-/-/-/-/-/-/-/-/-/-/-/-/-/-	49	23	Zjn_sc00015.1.g05800.1.sm.mkhc/Zjn_sc00016.1.g05010.1.am.mk/Zjn_sc00008.1.g02340.1.am.mk/Zjn_sc00001.1.g00100.1.sm.mkhc/Zjn_sc00043.1.g02190.1.sm.mkhc/Zjn_sc00002.1.g16500.1.am.mk/Zjn_sc00026.1.g02680.1.am.mk/novel.251/Zjn_sc00023.1.g07140.1.am.mk/Zjn_sc00162.1.g00210.1.sm.mk/Zjn_sc00023.1.g07130.1.am.mkhc/Zjn_sc00003.1.g04150.1.sm.mkhc/novel.538/Zjn_sc00038.1.g01340.1.am.mkhc/Zjn_sc00058.1.g0233…	26	Zjn_sc00013.1.g05120.1.sm.mk/Zjn_sc00093.1.g01200.1.sm.mk/Zjn_sc00017.1.g03330.1.sm.mkhc/novel.211/Zjn_sc00068.1.g01870.1.sm.mk/novel.1124/Zjn_sc00053.1.g00770.1.am.mk/Zjn_sc00044.1.g04610.1.am.mk/Zjn_sc00194.1.g00250.1.sm.mk/novel.1333/Zjn_sc00014.1.g05140.1.am.mk/Zjn_sc00015.1.g07480.1.sm.mkhc/Zjn_sc00045.1.g03630.1.am.mk/Zjn_sc00043.1.g02660.1.sm.mk/Zjn_sc00014.1.g05150.1.sm.mkhc/Zjn_sc00007.1…
BP	GO:0051188	cofactor biosynthetic process	27/3918	58/7807	0.753937	0.999999	Zjn_sc00140.1.g00250.1.am.mkhc/Zjn_sc00005.1.g01690.1.am.mkhc/Zjn_sc00040.1.g04160.1.am.mkhc/Zjn_sc00006.1.g03270.1.sm.mkhc/Zjn_sc00008.1.g01780.1.sm.mk/Zjn_sc00048.1.g01380.1.sm.mkhc/Zjn_sc00002.1.g02040.1.sm.mkhc/Zjn_sc00043.1.g04440.1.am.mk/Zjn_sc00009.1.g01050.1.sm.mkhc/Zjn_sc00044.1.g01920.1.cf.mkhc/Zjn_sc00122.1.g00550.1.sm.mkhc/Zjn_sc00031.1.g02680.1.sm.mkhc/Zjn_sc00133.1.g00260.1.am.mkhc/…	-/-/-/-/-/-/-/-/-/-/-/-/-/-/-/-/-/-/-/-/-/-/-/-/-/-/-	27	15	Zjn_sc00005.1.g01690.1.am.mkhc/Zjn_sc00008.1.g01780.1.sm.mk/Zjn_sc00002.1.g02040.1.sm.mkhc/Zjn_sc00043.1.g04440.1.am.mk/Zjn_sc00044.1.g01920.1.cf.mkhc/Zjn_sc00133.1.g00260.1.am.mkhc/Zjn_sc00003.1.g01070.1.sm.mkhc/Zjn_sc03249.1.g00010.1.am.mk/Zjn_sc00058.1.g00830.1.es.mkhc/Zjn_sc00004.1.g09820.1.sm.mkhc/Zjn_sc00045.1.g04200.1.am.mk/Zjn_sc00009.1.g00720.1.sm.mkhc/Zjn_sc00036.1.g01950.1.sm.mkhc/Zjn_…	12	Zjn_sc00140.1.g00250.1.am.mkhc/Zjn_sc00040.1.g04160.1.am.mkhc/Zjn_sc00006.1.g03270.1.sm.mkhc/Zjn_sc00048.1.g01380.1.sm.mkhc/Zjn_sc00009.1.g01050.1.sm.mkhc/Zjn_sc00122.1.g00550.1.sm.mkhc/Zjn_sc00031.1.g02680.1.sm.mkhc/Zjn_sc00029.1.g01090.1.sm.mkhc/Zjn_sc00049.1.g03330.1.am.mkhc/Zjn_sc00016.1.g04040.1.am.mkhc/Zjn_sc00016.1.g04940.1.am.mkhc/Zjn_sc00004.1.g12520.1.sm.mkhc
BP	GO:0032787	monocarboxylic acid metabolic process	52/3918	110/7807	0.761523	0.999999	Zjn_sc00011.1.g07150.1.sm.mkhc/novel.90/Zjn_sc00033.1.g01740.1.am.mkhc/Zjn_sc00022.1.g01850.1.am.mkhc/novel.1390/Zjn_sc00008.1.g05620.1.sm.mk/Zjn_sc00049.1.g00720.1.sm.mkhc/Zjn_sc00045.1.g03290.1.sm.mkhc/Zjn_sc00068.1.g03200.1.am.mkhc/Zjn_sc00043.1.g04440.1.am.mk/Zjn_sc00008.1.g06280.1.am.mkhc/Zjn_sc00049.1.g00300.1.sm.mkhc/Zjn_sc00035.1.g01970.1.am.mkhc/Zjn_sc00031.1.g02050.1.am.mkhc/Zjn_sc00131…	-/-/-/-/-/-/-/-/-/-/-/-/-/-/-/-/-/-/-/-/-/-/-/-/-/-/-/-/-/-/-/-/-/-/-/-/-/-/-/-/-/-/-/-/-/-/-/-/-/-/-/-	52	17	Zjn_sc00008.1.g05620.1.sm.mk/Zjn_sc00045.1.g03290.1.sm.mkhc/Zjn_sc00068.1.g03200.1.am.mkhc/Zjn_sc00043.1.g04440.1.am.mk/Zjn_sc00049.1.g00300.1.sm.mkhc/Zjn_sc00035.1.g01970.1.am.mkhc/Zjn_sc00131.1.g00670.1.sm.mkhc/Zjn_sc00218.1.g00110.1.am.mkhc/Zjn_sc00111.1.g00240.1.sm.mkhc/Zjn_sc00131.1.g00190.1.sm.mkhc/Zjn_sc00040.1.g02390.1.am.mkhc/Zjn_sc00060.1.g02280.1.es.mkhc/Zjn_sc00141.1.g01070.1.am.mkhc/…	35	Zjn_sc00011.1.g07150.1.sm.mkhc/novel.90/Zjn_sc00033.1.g01740.1.am.mkhc/Zjn_sc00022.1.g01850.1.am.mkhc/novel.1390/Zjn_sc00049.1.g00720.1.sm.mkhc/Zjn_sc00008.1.g06280.1.am.mkhc/Zjn_sc00031.1.g02050.1.am.mkhc/novel.97/Zjn_sc00028.1.g02640.1.sm.mkhc/Zjn_sc00096.1.g01760.1.am.mkhc/Zjn_sc00034.1.g03060.1.sm.mkhc/Zjn_sc00008.1.g08650.1.am.mkhc/Zjn_sc00003.1.g03790.1.sm.mkhc/Zjn_sc00109.1.g00040.1.am.mkh…
BP	GO:0006813	potassium ion transport	13/3918	29/7807	0.777356	0.999999	Zjn_sc00001.1.g01360.1.sm.mkhc/Zjn_sc00060.1.g00750.1.sm.mkhc/Zjn_sc00162.1.g00120.1.am.mk/Zjn_sc00008.1.g04910.1.sm.mkhc/Zjn_sc00019.1.g00120.1.sm.mkhc/Zjn_sc00065.1.g02340.1.sm.mkhc/Zjn_sc00004.1.g10020.1.sm.mkhc/Zjn_sc00023.1.g02820.1.sm.mkhc/Zjn_sc00034.1.g01820.1.sm.mkhc/Zjn_sc00018.1.g06250.1.sm.mkhc/Zjn_sc00007.1.g05920.1.sm.mkhc/Zjn_sc00069.1.g01140.1.sm.mkhc/Zjn_sc00044.1.g04650.1.sm.mkhc	-/-/-/-/-/-/-/-/-/-/-/-/-	13	2	Zjn_sc00162.1.g00120.1.am.mk/Zjn_sc00018.1.g06250.1.sm.mkhc	11	Zjn_sc00001.1.g01360.1.sm.mkhc/Zjn_sc00060.1.g00750.1.sm.mkhc/Zjn_sc00008.1.g04910.1.sm.mkhc/Zjn_sc00019.1.g00120.1.sm.mkhc/Zjn_sc00065.1.g02340.1.sm.mkhc/Zjn_sc00004.1.g10020.1.sm.mkhc/Zjn_sc00023.1.g02820.1.sm.mkhc/Zjn_sc00034.1.g01820.1.sm.mkhc/Zjn_sc00007.1.g05920.1.sm.mkhc/Zjn_sc00069.1.g01140.1.sm.mkhc/Zjn_sc00044.1.g04650.1.sm.mkhc
BP	GO:0007034	vacuolar transport	7/3918	16/7807	0.777501	0.999999	Zjn_sc00020.1.g05320.1.sm.mkhc/Zjn_sc00037.1.g02500.1.sm.mkhc/Zjn_sc00096.1.g00260.1.am.mkhc/Zjn_sc00008.1.g04330.1.es.mkhc/Zjn_sc00115.1.g00150.1.am.mkhc/Zjn_sc00035.1.g00370.1.sm.mkhc/Zjn_sc00028.1.g03600.1.sm.mkhc	-/-/-/-/-/-/-	7	1	Zjn_sc00028.1.g03600.1.sm.mkhc	6	Zjn_sc00020.1.g05320.1.sm.mkhc/Zjn_sc00037.1.g02500.1.sm.mkhc/Zjn_sc00096.1.g00260.1.am.mkhc/Zjn_sc00008.1.g04330.1.es.mkhc/Zjn_sc00115.1.g00150.1.am.mkhc/Zjn_sc00035.1.g00370.1.sm.mkhc
BP	GO:0000278	mitotic cell cycle	6/3918	14/7807	0.7923	0.999999	novel.1223/Zjn_sc00009.1.g04740.1.am.mkhc/Zjn_sc00055.1.g01350.1.sm.mk/Zjn_sc00017.1.g01780.1.am.mk/Zjn_sc00092.1.g00340.1.sm.mkhc/Zjn_sc00022.1.g06660.1.sm.mkhc	-/-/-/-/-/-	6	4	Zjn_sc00009.1.g04740.1.am.mkhc/Zjn_sc00055.1.g01350.1.sm.mk/Zjn_sc00017.1.g01780.1.am.mk/Zjn_sc00022.1.g06660.1.sm.mkhc	2	novel.1223/Zjn_sc00092.1.g00340.1.sm.mkhc
BP	GO:0022406	membrane docking	6/3918	14/7807	0.7923	0.999999	Zjn_sc00010.1.g03240.1.sm.mkhc/Zjn_sc00153.1.g00110.1.am.mk/Zjn_sc00200.1.g00220.1.sm.mkhc/Zjn_sc00017.1.g05940.1.am.mkhc/Zjn_sc00005.1.g00900.1.sm.mk/Zjn_sc00017.1.g05930.1.sm.mkhc	-/-/-/-/-/-	6	3	Zjn_sc00153.1.g00110.1.am.mk/Zjn_sc00005.1.g00900.1.sm.mk/Zjn_sc00017.1.g05930.1.sm.mkhc	3	Zjn_sc00010.1.g03240.1.sm.mkhc/Zjn_sc00200.1.g00220.1.sm.mkhc/Zjn_sc00017.1.g05940.1.am.mkhc
BP	GO:0048278	vesicle docking	6/3918	14/7807	0.7923	0.999999	Zjn_sc00010.1.g03240.1.sm.mkhc/Zjn_sc00153.1.g00110.1.am.mk/Zjn_sc00200.1.g00220.1.sm.mkhc/Zjn_sc00017.1.g05940.1.am.mkhc/Zjn_sc00005.1.g00900.1.sm.mk/Zjn_sc00017.1.g05930.1.sm.mkhc	-/-/-/-/-/-	6	3	Zjn_sc00153.1.g00110.1.am.mk/Zjn_sc00005.1.g00900.1.sm.mk/Zjn_sc00017.1.g05930.1.sm.mkhc	3	Zjn_sc00010.1.g03240.1.sm.mkhc/Zjn_sc00200.1.g00220.1.sm.mkhc/Zjn_sc00017.1.g05940.1.am.mkhc
BP	GO:0016071	mRNA metabolic process	23/3918	51/7807	0.807633	0.999999	Zjn_sc00023.1.g03420.1.sm.mkhc/Zjn_sc00210.1.g00040.1.am.mk/Zjn_sc00060.1.g01330.1.am.mkhc/Zjn_sc00003.1.g05270.1.sm.mkhc/Zjn_sc00001.1.g10530.1.sm.mkhc/Zjn_sc00027.1.g04910.1.sm.mkhc/Zjn_sc00097.1.g01430.1.sm.mk/Zjn_sc00037.1.g02090.1.sm.mkhc/Zjn_sc00049.1.g01420.1.sm.mkhc/Zjn_sc00014.1.g09790.1.sm.mkhc/Zjn_sc00017.1.g01280.1.sm.mkhc/Zjn_sc00067.1.g01080.1.sm.mkhc/novel.1204/Zjn_sc00034.1.g01920…	-/-/-/-/-/-/-/-/-/-/-/-/-/-/-/-/-/-/-/-/-/-/-	23	9	Zjn_sc00210.1.g00040.1.am.mk/Zjn_sc00097.1.g01430.1.sm.mk/Zjn_sc00037.1.g02090.1.sm.mkhc/Zjn_sc00049.1.g01420.1.sm.mkhc/Zjn_sc00017.1.g01280.1.sm.mkhc/Zjn_sc00067.1.g01080.1.sm.mkhc/Zjn_sc00184.1.g00070.1.am.mkhc/Zjn_sc00967.1.g00010.1.am.mk/Zjn_sc00014.1.g02560.1.sm.mkhc	14	Zjn_sc00023.1.g03420.1.sm.mkhc/Zjn_sc00060.1.g01330.1.am.mkhc/Zjn_sc00003.1.g05270.1.sm.mkhc/Zjn_sc00001.1.g10530.1.sm.mkhc/Zjn_sc00027.1.g04910.1.sm.mkhc/Zjn_sc00014.1.g09790.1.sm.mkhc/novel.1204/Zjn_sc00034.1.g01920.1.sm.mkhc/Zjn_sc00001.1.g09540.1.sm.mkhc/Zjn_sc00071.1.g00420.1.am.mkhc/Zjn_sc00068.1.g00080.1.am.mkhc/Zjn_sc00004.1.g13820.1.sm.mkhc/Zjn_sc00031.1.g02350.1.sm.mkhc/Zjn_sc00141.1.g0…
BP	GO:0006904	vesicle docking involved in exocytosis	5/3918	12/7807	0.80991	0.999999	Zjn_sc00153.1.g00110.1.am.mk/Zjn_sc00200.1.g00220.1.sm.mkhc/Zjn_sc00017.1.g05940.1.am.mkhc/Zjn_sc00005.1.g00900.1.sm.mk/Zjn_sc00017.1.g05930.1.sm.mkhc	-/-/-/-/-	5	3	Zjn_sc00153.1.g00110.1.am.mk/Zjn_sc00005.1.g00900.1.sm.mk/Zjn_sc00017.1.g05930.1.sm.mkhc	2	Zjn_sc00200.1.g00220.1.sm.mkhc/Zjn_sc00017.1.g05940.1.am.mkhc
BP	GO:0044087	regulation of cellular component biogenesis	5/3918	12/7807	0.80991	0.999999	Zjn_sc00056.1.g02080.1.am.mk/Zjn_sc00569.1.g00010.1.am.mk/Zjn_sc00055.1.g01350.1.sm.mk/Zjn_sc00127.1.g00100.1.sm.mkhc/Zjn_sc00087.1.g00300.1.am.mk	-/-/-/-/-	5	4	Zjn_sc00056.1.g02080.1.am.mk/Zjn_sc00569.1.g00010.1.am.mk/Zjn_sc00055.1.g01350.1.sm.mk/Zjn_sc00087.1.g00300.1.am.mk	1	Zjn_sc00127.1.g00100.1.sm.mkhc
BP	GO:0035556	intracellular signal transduction	22/3918	49/7807	0.812087	0.999999	Zjn_sc00129.1.g00790.1.sm.mk/Zjn_sc00042.1.g00630.1.am.mkhc/Zjn_sc00086.1.g02660.1.am.mkhc/Zjn_sc00001.1.g00140.1.sm.mkhc/novel.567/Zjn_sc00045.1.g02530.1.sm.mkhc/Zjn_sc00058.1.g01990.1.am.mk/Zjn_sc00050.1.g01060.1.sm.mkhc/Zjn_sc00006.1.g02730.1.am.mk/Zjn_sc00028.1.g04500.1.am.mkhc/Zjn_sc00043.1.g02590.1.sm.mkhc/Zjn_sc00041.1.g01200.1.am.mkhc/Zjn_sc00017.1.g03190.1.sm.mkhc/Zjn_sc00049.1.g02050.1.…	-/-/-/-/-/-/-/-/-/-/-/-/-/-/-/-/-/-/-/-/-/-	22	12	Zjn_sc00129.1.g00790.1.sm.mk/Zjn_sc00001.1.g00140.1.sm.mkhc/Zjn_sc00058.1.g01990.1.am.mk/Zjn_sc00050.1.g01060.1.sm.mkhc/Zjn_sc00006.1.g02730.1.am.mk/Zjn_sc00043.1.g02590.1.sm.mkhc/Zjn_sc00049.1.g02050.1.sm.mk/Zjn_sc00002.1.g08350.1.sm.mkhc/Zjn_sc00008.1.g07060.1.sm.mkhc/Zjn_sc00205.1.g00010.1.sm.mkhc/Zjn_sc00086.1.g02030.1.sm.mkhc/Zjn_sc00008.1.g10940.1.sm.mkhc	10	Zjn_sc00042.1.g00630.1.am.mkhc/Zjn_sc00086.1.g02660.1.am.mkhc/novel.567/Zjn_sc00045.1.g02530.1.sm.mkhc/Zjn_sc00028.1.g04500.1.am.mkhc/Zjn_sc00041.1.g01200.1.am.mkhc/Zjn_sc00017.1.g03190.1.sm.mkhc/Zjn_sc00008.1.g07070.1.sm.mkhc/Zjn_sc00014.1.g02190.1.am.mkhc/Zjn_sc00055.1.g01300.1.sm.mk
BP	GO:0006486	protein glycosylation	21/3918	47/7807	0.816759	0.999999	Zjn_sc00255.1.g00030.1.sm.mkhc/Zjn_sc00039.1.g02430.1.am.mk/Zjn_sc00030.1.g01230.1.sm.mkhc/Zjn_sc00034.1.g03630.1.am.mkhc/Zjn_sc00009.1.g03170.1.sm.mkhc/Zjn_sc00049.1.g01070.1.sm.mkhc/Zjn_sc00018.1.g04850.1.am.mk/Zjn_sc00019.1.g00220.1.sm.mkhc/Zjn_sc00034.1.g06260.1.am.mk/Zjn_sc00017.1.g02420.1.sm.mk/Zjn_sc00014.1.g07630.1.am.mkhc/Zjn_sc00071.1.g01370.1.sm.mkhc/Zjn_sc00020.1.g00540.1.sm.mkhc/Zjn_…	-/-/-/-/-/-/-/-/-/-/-/-/-/-/-/-/-/-/-/-/-	21	8	Zjn_sc00255.1.g00030.1.sm.mkhc/Zjn_sc00039.1.g02430.1.am.mk/Zjn_sc00030.1.g01230.1.sm.mkhc/Zjn_sc00034.1.g03630.1.am.mkhc/Zjn_sc00009.1.g03170.1.sm.mkhc/Zjn_sc00049.1.g02660.1.sm.mk/Zjn_sc00051.1.g00560.1.am.mkhc/Zjn_sc00005.1.g00880.1.sm.mk	13	Zjn_sc00049.1.g01070.1.sm.mkhc/Zjn_sc00018.1.g04850.1.am.mk/Zjn_sc00019.1.g00220.1.sm.mkhc/Zjn_sc00034.1.g06260.1.am.mk/Zjn_sc00017.1.g02420.1.sm.mk/Zjn_sc00014.1.g07630.1.am.mkhc/Zjn_sc00071.1.g01370.1.sm.mkhc/Zjn_sc00020.1.g00540.1.sm.mkhc/Zjn_sc00004.1.g13400.1.sm.mkhc/Zjn_sc00018.1.g03890.1.am.mkhc/Zjn_sc00030.1.g01630.1.sm.mkhc/Zjn_sc00014.1.g07620.1.sm.mkhc/Zjn_sc00030.1.g01620.1.sm.mkhc
BP	GO:0009100	glycoprotein metabolic process	21/3918	47/7807	0.816759	0.999999	Zjn_sc00255.1.g00030.1.sm.mkhc/Zjn_sc00039.1.g02430.1.am.mk/Zjn_sc00030.1.g01230.1.sm.mkhc/Zjn_sc00034.1.g03630.1.am.mkhc/Zjn_sc00009.1.g03170.1.sm.mkhc/Zjn_sc00049.1.g01070.1.sm.mkhc/Zjn_sc00018.1.g04850.1.am.mk/Zjn_sc00019.1.g00220.1.sm.mkhc/Zjn_sc00034.1.g06260.1.am.mk/Zjn_sc00017.1.g02420.1.sm.mk/Zjn_sc00014.1.g07630.1.am.mkhc/Zjn_sc00071.1.g01370.1.sm.mkhc/Zjn_sc00020.1.g00540.1.sm.mkhc/Zjn_…	-/-/-/-/-/-/-/-/-/-/-/-/-/-/-/-/-/-/-/-/-	21	8	Zjn_sc00255.1.g00030.1.sm.mkhc/Zjn_sc00039.1.g02430.1.am.mk/Zjn_sc00030.1.g01230.1.sm.mkhc/Zjn_sc00034.1.g03630.1.am.mkhc/Zjn_sc00009.1.g03170.1.sm.mkhc/Zjn_sc00049.1.g02660.1.sm.mk/Zjn_sc00051.1.g00560.1.am.mkhc/Zjn_sc00005.1.g00880.1.sm.mk	13	Zjn_sc00049.1.g01070.1.sm.mkhc/Zjn_sc00018.1.g04850.1.am.mk/Zjn_sc00019.1.g00220.1.sm.mkhc/Zjn_sc00034.1.g06260.1.am.mk/Zjn_sc00017.1.g02420.1.sm.mk/Zjn_sc00014.1.g07630.1.am.mkhc/Zjn_sc00071.1.g01370.1.sm.mkhc/Zjn_sc00020.1.g00540.1.sm.mkhc/Zjn_sc00004.1.g13400.1.sm.mkhc/Zjn_sc00018.1.g03890.1.am.mkhc/Zjn_sc00030.1.g01630.1.sm.mkhc/Zjn_sc00014.1.g07620.1.sm.mkhc/Zjn_sc00030.1.g01620.1.sm.mkhc
BP	GO:0009101	glycoprotein biosynthetic process	21/3918	47/7807	0.816759	0.999999	Zjn_sc00255.1.g00030.1.sm.mkhc/Zjn_sc00039.1.g02430.1.am.mk/Zjn_sc00030.1.g01230.1.sm.mkhc/Zjn_sc00034.1.g03630.1.am.mkhc/Zjn_sc00009.1.g03170.1.sm.mkhc/Zjn_sc00049.1.g01070.1.sm.mkhc/Zjn_sc00018.1.g04850.1.am.mk/Zjn_sc00019.1.g00220.1.sm.mkhc/Zjn_sc00034.1.g06260.1.am.mk/Zjn_sc00017.1.g02420.1.sm.mk/Zjn_sc00014.1.g07630.1.am.mkhc/Zjn_sc00071.1.g01370.1.sm.mkhc/Zjn_sc00020.1.g00540.1.sm.mkhc/Zjn_…	-/-/-/-/-/-/-/-/-/-/-/-/-/-/-/-/-/-/-/-/-	21	8	Zjn_sc00255.1.g00030.1.sm.mkhc/Zjn_sc00039.1.g02430.1.am.mk/Zjn_sc00030.1.g01230.1.sm.mkhc/Zjn_sc00034.1.g03630.1.am.mkhc/Zjn_sc00009.1.g03170.1.sm.mkhc/Zjn_sc00049.1.g02660.1.sm.mk/Zjn_sc00051.1.g00560.1.am.mkhc/Zjn_sc00005.1.g00880.1.sm.mk	13	Zjn_sc00049.1.g01070.1.sm.mkhc/Zjn_sc00018.1.g04850.1.am.mk/Zjn_sc00019.1.g00220.1.sm.mkhc/Zjn_sc00034.1.g06260.1.am.mk/Zjn_sc00017.1.g02420.1.sm.mk/Zjn_sc00014.1.g07630.1.am.mkhc/Zjn_sc00071.1.g01370.1.sm.mkhc/Zjn_sc00020.1.g00540.1.sm.mkhc/Zjn_sc00004.1.g13400.1.sm.mkhc/Zjn_sc00018.1.g03890.1.am.mkhc/Zjn_sc00030.1.g01630.1.sm.mkhc/Zjn_sc00014.1.g07620.1.sm.mkhc/Zjn_sc00030.1.g01620.1.sm.mkhc
BP	GO:0043413	macromolecule glycosylation	21/3918	47/7807	0.816759	0.999999	Zjn_sc00255.1.g00030.1.sm.mkhc/Zjn_sc00039.1.g02430.1.am.mk/Zjn_sc00030.1.g01230.1.sm.mkhc/Zjn_sc00034.1.g03630.1.am.mkhc/Zjn_sc00009.1.g03170.1.sm.mkhc/Zjn_sc00049.1.g01070.1.sm.mkhc/Zjn_sc00018.1.g04850.1.am.mk/Zjn_sc00019.1.g00220.1.sm.mkhc/Zjn_sc00034.1.g06260.1.am.mk/Zjn_sc00017.1.g02420.1.sm.mk/Zjn_sc00014.1.g07630.1.am.mkhc/Zjn_sc00071.1.g01370.1.sm.mkhc/Zjn_sc00020.1.g00540.1.sm.mkhc/Zjn_…	-/-/-/-/-/-/-/-/-/-/-/-/-/-/-/-/-/-/-/-/-	21	8	Zjn_sc00255.1.g00030.1.sm.mkhc/Zjn_sc00039.1.g02430.1.am.mk/Zjn_sc00030.1.g01230.1.sm.mkhc/Zjn_sc00034.1.g03630.1.am.mkhc/Zjn_sc00009.1.g03170.1.sm.mkhc/Zjn_sc00049.1.g02660.1.sm.mk/Zjn_sc00051.1.g00560.1.am.mkhc/Zjn_sc00005.1.g00880.1.sm.mk	13	Zjn_sc00049.1.g01070.1.sm.mkhc/Zjn_sc00018.1.g04850.1.am.mk/Zjn_sc00019.1.g00220.1.sm.mkhc/Zjn_sc00034.1.g06260.1.am.mk/Zjn_sc00017.1.g02420.1.sm.mk/Zjn_sc00014.1.g07630.1.am.mkhc/Zjn_sc00071.1.g01370.1.sm.mkhc/Zjn_sc00020.1.g00540.1.sm.mkhc/Zjn_sc00004.1.g13400.1.sm.mkhc/Zjn_sc00018.1.g03890.1.am.mkhc/Zjn_sc00030.1.g01630.1.sm.mkhc/Zjn_sc00014.1.g07620.1.sm.mkhc/Zjn_sc00030.1.g01620.1.sm.mkhc
BP	GO:0015985	energy coupled proton transport, down electrochemical gradient	8/3918	19/7807	0.824907	0.999999	Zjn_sc00002.1.g06090.1.am.mk/Zjn_sc00002.1.g10380.1.sm.mkhc/novel.665/Zjn_sc00037.1.g00990.1.sm.mkhc/Zjn_sc00036.1.g03080.1.sm.mkhc/Zjn_sc00001.1.g09550.1.sm.mkhc/Zjn_sc00106.1.g00970.1.sm.mkhc/Zjn_sc00003.1.g04600.1.am.mkhc	-/-/-/-/-/-/-/-	8	3	novel.665/Zjn_sc00001.1.g09550.1.sm.mkhc/Zjn_sc00003.1.g04600.1.am.mkhc	5	Zjn_sc00002.1.g06090.1.am.mk/Zjn_sc00002.1.g10380.1.sm.mkhc/Zjn_sc00037.1.g00990.1.sm.mkhc/Zjn_sc00036.1.g03080.1.sm.mkhc/Zjn_sc00106.1.g00970.1.sm.mkhc
BP	GO:0015986	ATP synthesis coupled proton transport	8/3918	19/7807	0.824907	0.999999	Zjn_sc00002.1.g06090.1.am.mk/Zjn_sc00002.1.g10380.1.sm.mkhc/novel.665/Zjn_sc00037.1.g00990.1.sm.mkhc/Zjn_sc00036.1.g03080.1.sm.mkhc/Zjn_sc00001.1.g09550.1.sm.mkhc/Zjn_sc00106.1.g00970.1.sm.mkhc/Zjn_sc00003.1.g04600.1.am.mkhc	-/-/-/-/-/-/-/-	8	3	novel.665/Zjn_sc00001.1.g09550.1.sm.mkhc/Zjn_sc00003.1.g04600.1.am.mkhc	5	Zjn_sc00002.1.g06090.1.am.mk/Zjn_sc00002.1.g10380.1.sm.mkhc/Zjn_sc00037.1.g00990.1.sm.mkhc/Zjn_sc00036.1.g03080.1.sm.mkhc/Zjn_sc00106.1.g00970.1.sm.mkhc
BP	GO:1901615	organic hydroxy compound metabolic process	8/3918	19/7807	0.824907	0.999999	Zjn_sc00013.1.g02460.1.sm.mk/Zjn_sc00003.1.g07380.1.sm.mkhc/Zjn_sc00017.1.g05630.1.sm.mk/Zjn_sc00013.1.g02470.1.sm.mkhc/Zjn_sc00343.1.g00010.1.sm.mkhc/Zjn_sc00002.1.g11860.1.sm.mkhc/Zjn_sc01440.1.g00010.1.am.mk/Zjn_sc00005.1.g08410.1.sm.mkhc	-/-/-/-/-/-/-/-	8	3	Zjn_sc00013.1.g02460.1.sm.mk/Zjn_sc00017.1.g05630.1.sm.mk/Zjn_sc00005.1.g08410.1.sm.mkhc	5	Zjn_sc00003.1.g07380.1.sm.mkhc/Zjn_sc00013.1.g02470.1.sm.mkhc/Zjn_sc00343.1.g00010.1.sm.mkhc/Zjn_sc00002.1.g11860.1.sm.mkhc/Zjn_sc01440.1.g00010.1.am.mk
BP	GO:0072330	monocarboxylic acid biosynthetic process	13/3918	30/7807	0.825005	0.999999	novel.90/novel.1390/Zjn_sc00043.1.g04440.1.am.mk/Zjn_sc00008.1.g06280.1.am.mkhc/Zjn_sc00049.1.g00300.1.sm.mkhc/Zjn_sc00131.1.g00670.1.sm.mkhc/novel.97/Zjn_sc00008.1.g08650.1.am.mkhc/Zjn_sc00003.1.g03790.1.sm.mkhc/Zjn_sc00038.1.g02790.1.sm.mkhc/Zjn_sc00023.1.g04410.1.am.mkhc/Zjn_sc00026.1.g00710.1.sm.mk/Zjn_sc00038.1.g00670.1.am.mk	-/-/-/-/-/-/-/-/-/-/-/-/-	13	4	Zjn_sc00043.1.g04440.1.am.mk/Zjn_sc00049.1.g00300.1.sm.mkhc/Zjn_sc00131.1.g00670.1.sm.mkhc/Zjn_sc00026.1.g00710.1.sm.mk	9	novel.90/novel.1390/Zjn_sc00008.1.g06280.1.am.mkhc/novel.97/Zjn_sc00008.1.g08650.1.am.mkhc/Zjn_sc00003.1.g03790.1.sm.mkhc/Zjn_sc00038.1.g02790.1.sm.mkhc/Zjn_sc00023.1.g04410.1.am.mkhc/Zjn_sc00038.1.g00670.1.am.mk
BP	GO:0006631	fatty acid metabolic process	19/3918	43/7807	0.826831	0.999999	novel.90/novel.1390/Zjn_sc00068.1.g03200.1.am.mkhc/Zjn_sc00008.1.g06280.1.am.mkhc/Zjn_sc00049.1.g00300.1.sm.mkhc/novel.97/Zjn_sc00096.1.g01760.1.am.mkhc/Zjn_sc00034.1.g03060.1.sm.mkhc/Zjn_sc00008.1.g08650.1.am.mkhc/Zjn_sc00047.1.g01030.1.am.mkhc/Zjn_sc00170.1.g00110.1.am.mkhc/Zjn_sc00111.1.g00240.1.sm.mkhc/Zjn_sc00040.1.g02390.1.am.mkhc/Zjn_sc00060.1.g02280.1.es.mkhc/Zjn_sc00141.1.g01070.1.am.mkh…	-/-/-/-/-/-/-/-/-/-/-/-/-/-/-/-/-/-/-	19	7	Zjn_sc00068.1.g03200.1.am.mkhc/Zjn_sc00049.1.g00300.1.sm.mkhc/Zjn_sc00111.1.g00240.1.sm.mkhc/Zjn_sc00040.1.g02390.1.am.mkhc/Zjn_sc00060.1.g02280.1.es.mkhc/Zjn_sc00141.1.g01070.1.am.mkhc/Zjn_sc00184.1.g00260.1.sm.mkhc	12	novel.90/novel.1390/Zjn_sc00008.1.g06280.1.am.mkhc/novel.97/Zjn_sc00096.1.g01760.1.am.mkhc/Zjn_sc00034.1.g03060.1.sm.mkhc/Zjn_sc00008.1.g08650.1.am.mkhc/Zjn_sc00047.1.g01030.1.am.mkhc/Zjn_sc00170.1.g00110.1.am.mkhc/Zjn_sc00090.1.g01250.1.sm.mkhc/Zjn_sc00023.1.g04410.1.am.mkhc/Zjn_sc00038.1.g00670.1.am.mk
BP	GO:0002376	immune system process	4/3918	10/7807	0.831313	0.999999	Zjn_sc00111.1.g00510.1.am.mk/Zjn_sc00009.1.g12000.1.am.mk/Zjn_sc00062.1.g00410.1.sm.mk/Zjn_sc00111.1.g00490.1.am.mk	-/-/-/-	4	0		4	Zjn_sc00111.1.g00510.1.am.mk/Zjn_sc00009.1.g12000.1.am.mk/Zjn_sc00062.1.g00410.1.sm.mk/Zjn_sc00111.1.g00490.1.am.mk
BP	GO:0002682	regulation of immune system process	4/3918	10/7807	0.831313	0.999999	Zjn_sc00111.1.g00510.1.am.mk/Zjn_sc00009.1.g12000.1.am.mk/Zjn_sc00062.1.g00410.1.sm.mk/Zjn_sc00111.1.g00490.1.am.mk	-/-/-/-	4	0		4	Zjn_sc00111.1.g00510.1.am.mk/Zjn_sc00009.1.g12000.1.am.mk/Zjn_sc00062.1.g00410.1.sm.mk/Zjn_sc00111.1.g00490.1.am.mk
BP	GO:0002831	regulation of response to biotic stimulus	4/3918	10/7807	0.831313	0.999999	Zjn_sc00111.1.g00510.1.am.mk/Zjn_sc00009.1.g12000.1.am.mk/Zjn_sc00062.1.g00410.1.sm.mk/Zjn_sc00111.1.g00490.1.am.mk	-/-/-/-	4	0		4	Zjn_sc00111.1.g00510.1.am.mk/Zjn_sc00009.1.g12000.1.am.mk/Zjn_sc00062.1.g00410.1.sm.mk/Zjn_sc00111.1.g00490.1.am.mk
BP	GO:0006955	immune response	4/3918	10/7807	0.831313	0.999999	Zjn_sc00111.1.g00510.1.am.mk/Zjn_sc00009.1.g12000.1.am.mk/Zjn_sc00062.1.g00410.1.sm.mk/Zjn_sc00111.1.g00490.1.am.mk	-/-/-/-	4	0		4	Zjn_sc00111.1.g00510.1.am.mk/Zjn_sc00009.1.g12000.1.am.mk/Zjn_sc00062.1.g00410.1.sm.mk/Zjn_sc00111.1.g00490.1.am.mk
BP	GO:0009627	systemic acquired resistance	4/3918	10/7807	0.831313	0.999999	Zjn_sc00111.1.g00510.1.am.mk/Zjn_sc00009.1.g12000.1.am.mk/Zjn_sc00062.1.g00410.1.sm.mk/Zjn_sc00111.1.g00490.1.am.mk	-/-/-/-	4	0		4	Zjn_sc00111.1.g00510.1.am.mk/Zjn_sc00009.1.g12000.1.am.mk/Zjn_sc00062.1.g00410.1.sm.mk/Zjn_sc00111.1.g00490.1.am.mk
BP	GO:0009814	defense response, incompatible interaction	4/3918	10/7807	0.831313	0.999999	Zjn_sc00111.1.g00510.1.am.mk/Zjn_sc00009.1.g12000.1.am.mk/Zjn_sc00062.1.g00410.1.sm.mk/Zjn_sc00111.1.g00490.1.am.mk	-/-/-/-	4	0		4	Zjn_sc00111.1.g00510.1.am.mk/Zjn_sc00009.1.g12000.1.am.mk/Zjn_sc00062.1.g00410.1.sm.mk/Zjn_sc00111.1.g00490.1.am.mk
BP	GO:0010112	regulation of systemic acquired resistance	4/3918	10/7807	0.831313	0.999999	Zjn_sc00111.1.g00510.1.am.mk/Zjn_sc00009.1.g12000.1.am.mk/Zjn_sc00062.1.g00410.1.sm.mk/Zjn_sc00111.1.g00490.1.am.mk	-/-/-/-	4	0		4	Zjn_sc00111.1.g00510.1.am.mk/Zjn_sc00009.1.g12000.1.am.mk/Zjn_sc00062.1.g00410.1.sm.mk/Zjn_sc00111.1.g00490.1.am.mk
BP	GO:0015936	coenzyme A metabolic process	4/3918	10/7807	0.831313	0.999999	Zjn_sc00122.1.g00550.1.sm.mkhc/Zjn_sc00018.1.g01570.1.sm.mk/Zjn_sc00049.1.g03330.1.am.mkhc/Zjn_sc00015.1.g05660.1.sm.mk	-/-/-/-	4	2	Zjn_sc00018.1.g01570.1.sm.mk/Zjn_sc00015.1.g05660.1.sm.mk	2	Zjn_sc00122.1.g00550.1.sm.mkhc/Zjn_sc00049.1.g03330.1.am.mkhc
BP	GO:0031347	regulation of defense response	4/3918	10/7807	0.831313	0.999999	Zjn_sc00111.1.g00510.1.am.mk/Zjn_sc00009.1.g12000.1.am.mk/Zjn_sc00062.1.g00410.1.sm.mk/Zjn_sc00111.1.g00490.1.am.mk	-/-/-/-	4	0		4	Zjn_sc00111.1.g00510.1.am.mk/Zjn_sc00009.1.g12000.1.am.mk/Zjn_sc00062.1.g00410.1.sm.mk/Zjn_sc00111.1.g00490.1.am.mk
BP	GO:0032101	regulation of response to external stimulus	4/3918	10/7807	0.831313	0.999999	Zjn_sc00111.1.g00510.1.am.mk/Zjn_sc00009.1.g12000.1.am.mk/Zjn_sc00062.1.g00410.1.sm.mk/Zjn_sc00111.1.g00490.1.am.mk	-/-/-/-	4	0		4	Zjn_sc00111.1.g00510.1.am.mk/Zjn_sc00009.1.g12000.1.am.mk/Zjn_sc00062.1.g00410.1.sm.mk/Zjn_sc00111.1.g00490.1.am.mk
BP	GO:0040007	growth	4/3918	10/7807	0.831313	0.999999	Zjn_sc00013.1.g04610.1.sm.mkhc/Zjn_sc00010.1.g01660.1.sm.mkhc/Zjn_sc00014.1.g04630.1.sm.mkhc/Zjn_sc00044.1.g01260.1.sm.mkhc	-/-/-/-	4	3	Zjn_sc00013.1.g04610.1.sm.mkhc/Zjn_sc00010.1.g01660.1.sm.mkhc/Zjn_sc00014.1.g04630.1.sm.mkhc	1	Zjn_sc00044.1.g01260.1.sm.mkhc
BP	GO:0043900	regulation of multi-organism process	4/3918	10/7807	0.831313	0.999999	Zjn_sc00111.1.g00510.1.am.mk/Zjn_sc00009.1.g12000.1.am.mk/Zjn_sc00062.1.g00410.1.sm.mk/Zjn_sc00111.1.g00490.1.am.mk	-/-/-/-	4	0		4	Zjn_sc00111.1.g00510.1.am.mk/Zjn_sc00009.1.g12000.1.am.mk/Zjn_sc00062.1.g00410.1.sm.mk/Zjn_sc00111.1.g00490.1.am.mk
BP	GO:0045087	innate immune response	4/3918	10/7807	0.831313	0.999999	Zjn_sc00111.1.g00510.1.am.mk/Zjn_sc00009.1.g12000.1.am.mk/Zjn_sc00062.1.g00410.1.sm.mk/Zjn_sc00111.1.g00490.1.am.mk	-/-/-/-	4	0		4	Zjn_sc00111.1.g00510.1.am.mk/Zjn_sc00009.1.g12000.1.am.mk/Zjn_sc00062.1.g00410.1.sm.mk/Zjn_sc00111.1.g00490.1.am.mk
BP	GO:0045088	regulation of innate immune response	4/3918	10/7807	0.831313	0.999999	Zjn_sc00111.1.g00510.1.am.mk/Zjn_sc00009.1.g12000.1.am.mk/Zjn_sc00062.1.g00410.1.sm.mk/Zjn_sc00111.1.g00490.1.am.mk	-/-/-/-	4	0		4	Zjn_sc00111.1.g00510.1.am.mk/Zjn_sc00009.1.g12000.1.am.mk/Zjn_sc00062.1.g00410.1.sm.mk/Zjn_sc00111.1.g00490.1.am.mk
BP	GO:0050776	regulation of immune response	4/3918	10/7807	0.831313	0.999999	Zjn_sc00111.1.g00510.1.am.mk/Zjn_sc00009.1.g12000.1.am.mk/Zjn_sc00062.1.g00410.1.sm.mk/Zjn_sc00111.1.g00490.1.am.mk	-/-/-/-	4	0		4	Zjn_sc00111.1.g00510.1.am.mk/Zjn_sc00009.1.g12000.1.am.mk/Zjn_sc00062.1.g00410.1.sm.mk/Zjn_sc00111.1.g00490.1.am.mk
BP	GO:0051130	positive regulation of cellular component organization	4/3918	10/7807	0.831313	0.999999	Zjn_sc00160.1.g00230.1.sm.mkhc/Zjn_sc00056.1.g02080.1.am.mk/Zjn_sc00569.1.g00010.1.am.mk/Zjn_sc00087.1.g00300.1.am.mk	-/-/-/-	4	4	Zjn_sc00160.1.g00230.1.sm.mkhc/Zjn_sc00056.1.g02080.1.am.mk/Zjn_sc00569.1.g00010.1.am.mk/Zjn_sc00087.1.g00300.1.am.mk	0
BP	GO:0080134	regulation of response to stress	4/3918	10/7807	0.831313	0.999999	Zjn_sc00111.1.g00510.1.am.mk/Zjn_sc00009.1.g12000.1.am.mk/Zjn_sc00062.1.g00410.1.sm.mk/Zjn_sc00111.1.g00490.1.am.mk	-/-/-/-	4	0		4	Zjn_sc00111.1.g00510.1.am.mk/Zjn_sc00009.1.g12000.1.am.mk/Zjn_sc00062.1.g00410.1.sm.mk/Zjn_sc00111.1.g00490.1.am.mk
BP	GO:1903047	mitotic cell cycle process	4/3918	10/7807	0.831313	0.999999	Zjn_sc00009.1.g04740.1.am.mkhc/Zjn_sc00055.1.g01350.1.sm.mk/Zjn_sc00017.1.g01780.1.am.mk/Zjn_sc00022.1.g06660.1.sm.mkhc	-/-/-/-	4	4	Zjn_sc00009.1.g04740.1.am.mkhc/Zjn_sc00055.1.g01350.1.sm.mk/Zjn_sc00017.1.g01780.1.am.mk/Zjn_sc00022.1.g06660.1.sm.mkhc	0
BP	GO:0006066	alcohol metabolic process	7/3918	17/7807	0.837943	0.999999	Zjn_sc00013.1.g02460.1.sm.mk/Zjn_sc00003.1.g07380.1.sm.mkhc/Zjn_sc00017.1.g05630.1.sm.mk/Zjn_sc00013.1.g02470.1.sm.mkhc/Zjn_sc00343.1.g00010.1.sm.mkhc/Zjn_sc00002.1.g11860.1.sm.mkhc/Zjn_sc01440.1.g00010.1.am.mk	-/-/-/-/-/-/-	7	2	Zjn_sc00013.1.g02460.1.sm.mk/Zjn_sc00017.1.g05630.1.sm.mk	5	Zjn_sc00003.1.g07380.1.sm.mkhc/Zjn_sc00013.1.g02470.1.sm.mkhc/Zjn_sc00343.1.g00010.1.sm.mkhc/Zjn_sc00002.1.g11860.1.sm.mkhc/Zjn_sc01440.1.g00010.1.am.mk
BP	GO:0019751	polyol metabolic process	7/3918	17/7807	0.837943	0.999999	Zjn_sc00013.1.g02460.1.sm.mk/Zjn_sc00003.1.g07380.1.sm.mkhc/Zjn_sc00017.1.g05630.1.sm.mk/Zjn_sc00013.1.g02470.1.sm.mkhc/Zjn_sc00343.1.g00010.1.sm.mkhc/Zjn_sc00002.1.g11860.1.sm.mkhc/Zjn_sc01440.1.g00010.1.am.mk	-/-/-/-/-/-/-	7	2	Zjn_sc00013.1.g02460.1.sm.mk/Zjn_sc00017.1.g05630.1.sm.mk	5	Zjn_sc00003.1.g07380.1.sm.mkhc/Zjn_sc00013.1.g02470.1.sm.mkhc/Zjn_sc00343.1.g00010.1.sm.mkhc/Zjn_sc00002.1.g11860.1.sm.mkhc/Zjn_sc01440.1.g00010.1.am.mk
BP	GO:0006888	ER to Golgi vesicle-mediated transport	6/3918	15/7807	0.852735	0.999999	Zjn_sc00057.1.g00680.1.sm.mkhc/Zjn_sc00058.1.g03340.1.sm.mkhc/Zjn_sc00061.1.g00420.1.sm.mkhc/Zjn_sc03704.1.g00010.1.cf.mkhc/Zjn_sc00013.1.g03970.1.sm.mk/Zjn_sc00163.1.g00170.1.sm.mkhc	-/-/-/-/-/-	6	5	Zjn_sc00057.1.g00680.1.sm.mkhc/Zjn_sc00058.1.g03340.1.sm.mkhc/Zjn_sc00061.1.g00420.1.sm.mkhc/Zjn_sc03704.1.g00010.1.cf.mkhc/Zjn_sc00013.1.g03970.1.sm.mk	1	Zjn_sc00163.1.g00170.1.sm.mkhc
BP	GO:0051258	protein polymerization	6/3918	15/7807	0.852735	0.999999	Zjn_sc00056.1.g02080.1.am.mk/Zjn_sc00569.1.g00010.1.am.mk/Zjn_sc00127.1.g00100.1.sm.mkhc/Zjn_sc00016.1.g04090.1.am.mkhc/Zjn_sc00004.1.g03720.1.am.mkhc/Zjn_sc00087.1.g00300.1.am.mk	-/-/-/-/-/-	6	5	Zjn_sc00056.1.g02080.1.am.mk/Zjn_sc00569.1.g00010.1.am.mk/Zjn_sc00016.1.g04090.1.am.mkhc/Zjn_sc00004.1.g03720.1.am.mkhc/Zjn_sc00087.1.g00300.1.am.mk	1	Zjn_sc00127.1.g00100.1.sm.mkhc
BP	GO:0097435	supramolecular fiber organization	6/3918	15/7807	0.852735	0.999999	Zjn_sc00056.1.g02080.1.am.mk/Zjn_sc00569.1.g00010.1.am.mk/Zjn_sc00127.1.g00100.1.sm.mkhc/Zjn_sc00016.1.g04090.1.am.mkhc/Zjn_sc00004.1.g03720.1.am.mkhc/Zjn_sc00087.1.g00300.1.am.mk	-/-/-/-/-/-	6	5	Zjn_sc00056.1.g02080.1.am.mk/Zjn_sc00569.1.g00010.1.am.mk/Zjn_sc00016.1.g04090.1.am.mkhc/Zjn_sc00004.1.g03720.1.am.mkhc/Zjn_sc00087.1.g00300.1.am.mk	1	Zjn_sc00127.1.g00100.1.sm.mkhc
[truncated: 574 more rows]
