# Supplementary material for: Transcriptome Analysis Revealed a Positive Role of Ethephon on Chlorophyll Metabolism of Zoysia japonica under Cold Stress
Source: Plants (Basel). 2022 Feb 5;11(3):442. doi: 10.3390/plants11030442 (PMC8839986; doi:10.3390/plants11030442)
Supplement: Supplementary file 1 [file plants-11-00442-s001.zip › Table S4. KEGG enrichment of CE vs NT.xlsx]

## Sheet: CEvsNT_KEGGenrich
KEGGID	Description	GeneRatio	BgRatio	pvalue	padj	geneID	geneName	keggID	Count	Up	Up_Gene_names	Down	Down_Gene_names
osa00195	Photosynthesis	33/1777	41/3576	4.38559e-05	0.00491186	Zjn_sc00162.1.g00250.1.am.mk/novel.362/Zjn_sc00097.1.g00210.1.sm.mkhc/Zjn_sc00001.1.g07670.1.sm.mkhc/Zjn_sc00018.1.g02290.1.am.mk/Zjn_sc00008.1.g10720.1.sm.mk/Zjn_sc00051.1.g02460.1.am.mk/Zjn_sc00071.1.g00930.1.sm.mk/Zjn_sc00002.1.g06090.1.am.mk/novel.371/Zjn_sc00112.1.g00640.1.sm.mkhc/Zjn_sc00009.1.g05190.1.sm.mkhc/Zjn_sc00012.1.g01780.1.am.mk/Zjn_sc00058.1.g03270.1.am.mk/Zjn_sc00138.1.g00080.1.…	-/-/-/-/-/-/-/-/-/-/-/-/-/-/-/-/-/-/-/-/-/-/-/-/-/-/-/-/-/-/-/-/-	osa:4342192/osa:4333746/osa:4351694/osa:4343515/osa:4347395/osa:4343634/osa:4342370/osa:4344539/osa:4332431/osa:4333746/osa:4344899/osa:4324933/osa:4339593/osa:4335799/osa:4343570/osa:4324479/osa:4327150/osa:4342404/osa:4345346/osa:4335779/osa:4334300/osa:4333746/osa:4348816/osa:4339833/osa:4334338/osa:4326537/osa:4332745/osa:4334701/osa:4342399/osa:4329766/osa:4339270/osa:9270637/osa:4328000	33	10	Zjn_sc00162.1.g00250.1.am.mk/Zjn_sc00008.1.g10720.1.sm.mk/Zjn_sc00009.1.g05190.1.sm.mkhc/Zjn_sc00002.1.g16430.1.sm.mkhc/Zjn_sc00006.1.g03930.1.am.mk/Zjn_sc00013.1.g00530.1.am.mk/Zjn_sc00007.1.g00880.1.sm.mkhc/Zjn_sc00148.1.g00380.1.sm.mkhc/Zjn_sc00017.1.g02410.1.am.mk/Zjn_sc00152.1.g00120.1.sm.mkhc	23	novel.362/Zjn_sc00097.1.g00210.1.sm.mkhc/Zjn_sc00001.1.g07670.1.sm.mkhc/Zjn_sc00018.1.g02290.1.am.mk/Zjn_sc00051.1.g02460.1.am.mk/Zjn_sc00071.1.g00930.1.sm.mk/Zjn_sc00002.1.g06090.1.am.mk/novel.371/Zjn_sc00112.1.g00640.1.sm.mkhc/Zjn_sc00012.1.g01780.1.am.mk/Zjn_sc00058.1.g03270.1.am.mk/Zjn_sc00138.1.g00080.1.am.mk/Zjn_sc00021.1.g02210.1.sm.mkhc/Zjn_sc00040.1.g01390.1.am.mk/Zjn_sc00051.1.g02310.1.…
osa00300	Lysine biosynthesis	12/1777	12/3576	0.000222504	0.0124602	Zjn_sc00014.1.g10040.1.sm.mkhc/Zjn_sc00035.1.g00980.1.sm.mk/Zjn_sc00002.1.g08480.1.am.mkhc/Zjn_sc00013.1.g04950.1.sm.mkhc/Zjn_sc00020.1.g04150.1.sm.mk/Zjn_sc00009.1.g01900.1.sm.mkhc/Zjn_sc00099.1.g00090.1.sm.mkhc/Zjn_sc00009.1.g09940.1.am.mkhc/Zjn_sc00040.1.g01770.1.sm.mk/Zjn_sc00128.1.g00730.1.sm.mkhc/Zjn_sc00002.1.g04650.1.sm.mkhc/Zjn_sc00002.1.g11770.1.am.mk	-/-/-/-/-/-/-/-/-/-/-/-	osa:4334794/osa:4346642/osa:4332231/osa:4334188/osa:4329224/osa:4326958/osa:4345328/osa:4335317/osa:4336734/osa:4352558/osa:4332563/osa:4331930	12	6	Zjn_sc00035.1.g00980.1.sm.mk/Zjn_sc00002.1.g08480.1.am.mkhc/Zjn_sc00013.1.g04950.1.sm.mkhc/Zjn_sc00020.1.g04150.1.sm.mk/Zjn_sc00009.1.g09940.1.am.mkhc/Zjn_sc00002.1.g04650.1.sm.mkhc	6	Zjn_sc00014.1.g10040.1.sm.mkhc/Zjn_sc00009.1.g01900.1.sm.mkhc/Zjn_sc00099.1.g00090.1.sm.mkhc/Zjn_sc00040.1.g01770.1.sm.mk/Zjn_sc00128.1.g00730.1.sm.mkhc/Zjn_sc00002.1.g11770.1.am.mk
osa00261	Monobactam biosynthesis	11/1777	11/3576	0.000449166	0.0167689	Zjn_sc00014.1.g10040.1.sm.mkhc/Zjn_sc00172.1.g00180.1.sm.mk/Zjn_sc00013.1.g04030.1.sm.mkhc/Zjn_sc00035.1.g00980.1.sm.mk/Zjn_sc00002.1.g08480.1.am.mkhc/Zjn_sc00013.1.g04950.1.sm.mkhc/Zjn_sc00020.1.g04150.1.sm.mk/Zjn_sc00009.1.g01900.1.sm.mkhc/Zjn_sc00099.1.g00090.1.sm.mkhc/Zjn_sc00009.1.g09940.1.am.mkhc/Zjn_sc00040.1.g01770.1.sm.mk	-/-/-/-/-/-/-/-/-/-/-	osa:4334794/osa:4334932/osa:4334073/osa:4346642/osa:4332231/osa:4334188/osa:4329224/osa:4326958/osa:4345328/osa:4335317/osa:4336734	11	5	Zjn_sc00035.1.g00980.1.sm.mk/Zjn_sc00002.1.g08480.1.am.mkhc/Zjn_sc00013.1.g04950.1.sm.mkhc/Zjn_sc00020.1.g04150.1.sm.mk/Zjn_sc00009.1.g09940.1.am.mkhc	6	Zjn_sc00014.1.g10040.1.sm.mkhc/Zjn_sc00172.1.g00180.1.sm.mk/Zjn_sc00013.1.g04030.1.sm.mkhc/Zjn_sc00009.1.g01900.1.sm.mkhc/Zjn_sc00099.1.g00090.1.sm.mkhc/Zjn_sc00040.1.g01770.1.sm.mk
osa00906	Carotenoid biosynthesis	18/1777	25/3576	0.019761	0.461648	Zjn_sc00090.1.g01270.1.am.mk/Zjn_sc00007.1.g07610.1.am.mk/Zjn_sc00004.1.g07930.1.am.mk/Zjn_sc00053.1.g01370.1.sm.mkhc/Zjn_sc00051.1.g02080.1.am.mk/Zjn_sc00086.1.g02300.1.am.mk/Zjn_sc00032.1.g01730.1.sm.mkhc/Zjn_sc00036.1.g03810.1.sm.mk/Zjn_sc00058.1.g01370.1.sm.mkhc/Zjn_sc00014.1.g08140.1.am.mk/Zjn_sc00041.1.g02000.1.sm.mkhc/Zjn_sc00003.1.g14170.1.sm.mkhc/Zjn_sc00015.1.g03450.1.am.mk/Zjn_sc00030.…	-/-/-/-/-/-/-/-/-/-/-/-/-/-/-/-/-/-	osa:4335625/osa:4330451/osa:4336753/osa:4349290/osa:4342424/osa:4328572/osa:4352042/osa:4324196/osa:4335984/osa:4334535/osa:4347813/osa:4331460/osa:4347261/osa:4342680/osa:4336591/osa:4333566/osa:4331152/osa:4326177	18	11	Zjn_sc00090.1.g01270.1.am.mk/Zjn_sc00007.1.g07610.1.am.mk/Zjn_sc00053.1.g01370.1.sm.mkhc/Zjn_sc00086.1.g02300.1.am.mk/Zjn_sc00032.1.g01730.1.sm.mkhc/Zjn_sc00036.1.g03810.1.sm.mk/Zjn_sc00014.1.g08140.1.am.mk/Zjn_sc00003.1.g14170.1.sm.mkhc/Zjn_sc00015.1.g03450.1.am.mk/Zjn_sc00030.1.g01370.1.sm.mkhc/Zjn_sc00007.1.g00790.1.sm.mkhc	7	Zjn_sc00004.1.g07930.1.am.mk/Zjn_sc00051.1.g02080.1.am.mk/Zjn_sc00058.1.g01370.1.sm.mkhc/Zjn_sc00041.1.g02000.1.sm.mkhc/Zjn_sc00004.1.g06600.1.sm.mkhc/Zjn_sc00026.1.g03980.1.am.mk/Zjn_sc00011.1.g03140.1.am.mk
osa00480	Glutathione metabolism	43/1777	69/3576	0.0225903	0.461648	Zjn_sc00010.1.g01430.1.sm.mk/Zjn_sc00002.1.g15370.1.sm.mkhc/Zjn_sc00003.1.g02280.1.sm.mkhc/Zjn_sc00017.1.g03330.1.sm.mkhc/Zjn_sc00042.1.g00930.1.am.mk/Zjn_sc00067.1.g00030.1.am.mkhc/Zjn_sc00001.1.g00100.1.sm.mkhc/Zjn_sc00173.1.g00020.1.am.mk/Zjn_sc00012.1.g01030.1.sm.mkhc/Zjn_sc00049.1.g01520.1.am.mkhc/Zjn_sc00049.1.g04710.1.sm.mk/Zjn_sc00096.1.g01100.1.sm.mkhc/Zjn_sc00033.1.g01100.1.sm.mkhc/Zjn_…	-/-/-/-/-/-/-/-/-/-/-/-/-/-/-/-/-/-/-/-/-/-/-/-/-/-/-/-/-/-/-/-/-/-/-/-/-/-/-/-/-/-/-	osa:4333103/osa:4331535/osa:4332659/osa:4329643/osa:4349192/osa:4347319/osa:4344397/osa:4324574/osa:4339674/osa:4340258/osa:4340581/osa:4351008/osa:4325710/osa:4348623/osa:4342996/osa:4349196/osa:4340341/osa:4350528/osa:4342988/osa:4334347/osa:4337622/osa:4349207/osa:4333870/osa:4346337/osa:4339892/osa:9266846/osa:4333371/osa:4326887/osa:4332474/osa:4336886/osa:4332876/osa:4332456/osa:4332455/osa…	43	25	Zjn_sc00010.1.g01430.1.sm.mk/Zjn_sc00002.1.g15370.1.sm.mkhc/Zjn_sc00003.1.g02280.1.sm.mkhc/Zjn_sc00001.1.g00100.1.sm.mkhc/Zjn_sc00012.1.g01030.1.sm.mkhc/Zjn_sc00049.1.g01520.1.am.mkhc/Zjn_sc00049.1.g04710.1.sm.mk/Zjn_sc00033.1.g01100.1.sm.mkhc/Zjn_sc00004.1.g01670.1.sm.mkhc/Zjn_sc00054.1.g01010.1.am.mk/Zjn_sc00013.1.g06330.1.sm.mk/Zjn_sc00209.1.g00120.1.sm.mkhc/Zjn_sc00102.1.g01430.1.am.mk/Zjn_sc…	18	Zjn_sc00017.1.g03330.1.sm.mkhc/Zjn_sc00042.1.g00930.1.am.mk/Zjn_sc00067.1.g00030.1.am.mkhc/Zjn_sc00173.1.g00020.1.am.mk/Zjn_sc00096.1.g01100.1.sm.mkhc/Zjn_sc00033.1.g02120.1.am.mkhc/Zjn_sc00062.1.g01080.1.sm.mkhc/Zjn_sc00053.1.g00510.1.am.mkhc/Zjn_sc00042.1.g01720.1.sm.mkhc/Zjn_sc00068.1.g02430.1.am.mkhc/Zjn_sc00002.1.g05560.1.sm.mkhc/Zjn_sc00002.1.g00950.1.sm.mkhc/Zjn_sc00002.1.g05760.1.sm.mkhc/…
osa00450	Selenocompound metabolism	11/1777	14/3576	0.0269836	0.461648	Zjn_sc00105.1.g00590.1.sm.mkhc/Zjn_sc00088.1.g00640.1.sm.mkhc/Zjn_sc00172.1.g00180.1.sm.mk/Zjn_sc00002.1.g00230.1.sm.mkhc/Zjn_sc00002.1.g10720.1.sm.mkhc/Zjn_sc00013.1.g04030.1.sm.mkhc/Zjn_sc00141.1.g01180.1.am.mkhc/Zjn_sc00001.1.g01830.1.sm.mkhc/Zjn_sc00004.1.g02350.1.sm.mkhc/Zjn_sc00031.1.g00440.1.am.mkhc/Zjn_sc00016.1.g06560.1.sm.mkhc	-/-/-/-/-/-/-/-/-/-/-	osa:4352833/osa:4352832/osa:4334932/osa:4332956/osa:4332018/osa:4334073/osa:4341140/osa:4344159/osa:4340283/osa:4351999/osa:4337554	11	6	Zjn_sc00105.1.g00590.1.sm.mkhc/Zjn_sc00088.1.g00640.1.sm.mkhc/Zjn_sc00002.1.g10720.1.sm.mkhc/Zjn_sc00001.1.g01830.1.sm.mkhc/Zjn_sc00031.1.g00440.1.am.mkhc/Zjn_sc00016.1.g06560.1.sm.mkhc	5	Zjn_sc00172.1.g00180.1.sm.mk/Zjn_sc00002.1.g00230.1.sm.mkhc/Zjn_sc00013.1.g04030.1.sm.mkhc/Zjn_sc00141.1.g01180.1.am.mkhc/Zjn_sc00004.1.g02350.1.sm.mkhc
osa00910	Nitrogen metabolism	18/1777	26/3576	0.0347449	0.461648	Zjn_sc00106.1.g01350.1.am.mk/Zjn_sc00106.1.g01370.1.am.mk/Zjn_sc00009.1.g10870.1.sm.mkhc/Zjn_sc00003.1.g07820.1.sm.mkhc/Zjn_sc00007.1.g03780.1.sm.mkhc/Zjn_sc00013.1.g06900.1.am.mkhc/Zjn_sc00020.1.g05450.1.sm.mkhc/Zjn_sc00044.1.g03940.1.sm.mkhc/Zjn_sc00011.1.g00150.1.sm.mkhc/Zjn_sc00023.1.g05410.1.sm.mkhc/Zjn_sc00006.1.g03880.1.am.mk/Zjn_sc00036.1.g01190.1.sm.mkhc/Zjn_sc00018.1.g03200.1.sm.mkhc/Zj…	-/-/-/-/-/-/-/-/-/-/-/-/-/-/-/-/-/-	osa:9268297/osa:4345798/osa:4326894/osa:4332108/osa:4326014/osa:4334405/osa:4348870/osa:4344164/osa:4339561/osa:4337272/osa:4335782/osa:4326583/osa:4347305/osa:4345795/osa:4324398/osa:107277478/osa:4333896/osa:4330649	18	4	Zjn_sc00009.1.g10870.1.sm.mkhc/Zjn_sc00036.1.g01190.1.sm.mkhc/Zjn_sc00104.1.g00260.1.sm.mk/Zjn_sc00013.1.g02100.1.sm.mkhc	14	Zjn_sc00106.1.g01350.1.am.mk/Zjn_sc00106.1.g01370.1.am.mk/Zjn_sc00003.1.g07820.1.sm.mkhc/Zjn_sc00007.1.g03780.1.sm.mkhc/Zjn_sc00013.1.g06900.1.am.mkhc/Zjn_sc00020.1.g05450.1.sm.mkhc/Zjn_sc00044.1.g03940.1.sm.mkhc/Zjn_sc00011.1.g00150.1.sm.mkhc/Zjn_sc00023.1.g05410.1.sm.mkhc/Zjn_sc00006.1.g03880.1.am.mk/Zjn_sc00018.1.g03200.1.sm.mkhc/Zjn_sc00017.1.g02000.1.am.mk/Zjn_sc00029.1.g02370.1.am.mkhc/Zjn_…
osa00780	Biotin metabolism	12/1777	16/3576	0.0360835	0.461648	Zjn_sc00035.1.g00500.1.am.mk/Zjn_sc00089.1.g00110.1.am.mkhc/Zjn_sc00030.1.g03170.1.am.mk/Zjn_sc00001.1.g03680.1.sm.mkhc/Zjn_sc00059.1.g00150.1.sm.mkhc/Zjn_sc00095.1.g00480.1.sm.mkhc/Zjn_sc00058.1.g01630.1.sm.mkhc/Zjn_sc00037.1.g03820.1.sm.mkhc/Zjn_sc00012.1.g05080.1.am.mkhc/Zjn_sc00078.1.g02100.1.sm.mkhc/Zjn_sc00010.1.g01080.1.sm.mkhc/Zjn_sc00020.1.g03020.1.am.mkhc	-/-/-/-/-/-/-/-/-/-/-/-	osa:4346596/osa:4345056/osa:4343598/osa:4343906/osa:4349380/osa:4345286/osa:4335962/osa:4328417/osa:4338898/osa:4346185/osa:107280428/osa:4335609	12	9	Zjn_sc00035.1.g00500.1.am.mk/Zjn_sc00089.1.g00110.1.am.mkhc/Zjn_sc00059.1.g00150.1.sm.mkhc/Zjn_sc00095.1.g00480.1.sm.mkhc/Zjn_sc00058.1.g01630.1.sm.mkhc/Zjn_sc00012.1.g05080.1.am.mkhc/Zjn_sc00078.1.g02100.1.sm.mkhc/Zjn_sc00010.1.g01080.1.sm.mkhc/Zjn_sc00020.1.g03020.1.am.mkhc	3	Zjn_sc00030.1.g03170.1.am.mk/Zjn_sc00001.1.g03680.1.sm.mkhc/Zjn_sc00037.1.g03820.1.sm.mkhc
osa00270	Cysteine and methionine metabolism	48/1777	80/3576	0.0396312	0.461648	Zjn_sc00105.1.g00590.1.sm.mkhc/Zjn_sc00039.1.g01520.1.am.mkhc/Zjn_sc00088.1.g00640.1.sm.mkhc/Zjn_sc00005.1.g02790.1.am.mkhc/Zjn_sc00014.1.g10040.1.sm.mkhc/Zjn_sc00002.1.g15400.1.sm.mkhc/Zjn_sc00061.1.g01070.1.sm.mkhc/Zjn_sc00015.1.g01800.1.am.mkhc/Zjn_sc00023.1.g06100.1.am.mkhc/Zjn_sc00005.1.g01690.1.am.mkhc/Zjn_sc00056.1.g04750.1.sm.mkhc/Zjn_sc00067.1.g03170.1.sm.mkhc/Zjn_sc00020.1.g05160.1.sm.m…	-/-/-/-/-/-/-/-/-/-/-/-/-/-/-/-/-/-/-/-/-/-/-/-/-/-/-/-/-/-/-/-/-/-/-/-/-/-/-/-/-/-/-/-/-/-/-/-	osa:4352833/osa:4347225/osa:4352832/osa:4325157/osa:4334794/osa:4331528/osa:4350455/osa:4345657/osa:4337347/osa:4326996/osa:4336645/osa:4340142/osa:4348905/osa:4338140/osa:4332956/osa:4351008/osa:4352747/osa:4342996/osa:4323866/osa:4346642/osa:4334274/osa:4334188/osa:4327479/osa:4341252/osa:4339095/osa:4330881/osa:4325155/osa:4332151/osa:4326958/osa:4332062/osa:4340283/osa:4325621/osa:4329101/osa…	48	21	Zjn_sc00105.1.g00590.1.sm.mkhc/Zjn_sc00039.1.g01520.1.am.mkhc/Zjn_sc00088.1.g00640.1.sm.mkhc/Zjn_sc00061.1.g01070.1.sm.mkhc/Zjn_sc00005.1.g01690.1.am.mkhc/Zjn_sc00011.1.g06080.1.sm.mkhc/Zjn_sc00035.1.g00980.1.sm.mk/Zjn_sc00013.1.g04950.1.sm.mkhc/Zjn_sc00009.1.g08760.1.sm.mk/Zjn_sc00012.1.g07090.1.sm.mkhc/Zjn_sc00066.1.g03190.1.sm.mkhc/Zjn_sc00003.1.g07440.1.sm.mkhc/Zjn_sc00003.1.g08110.1.sm.mkhc/…	27	Zjn_sc00005.1.g02790.1.am.mkhc/Zjn_sc00014.1.g10040.1.sm.mkhc/Zjn_sc00002.1.g15400.1.sm.mkhc/Zjn_sc00015.1.g01800.1.am.mkhc/Zjn_sc00023.1.g06100.1.am.mkhc/Zjn_sc00056.1.g04750.1.sm.mkhc/Zjn_sc00067.1.g03170.1.sm.mkhc/Zjn_sc00020.1.g05160.1.sm.mkhc/Zjn_sc00016.1.g01910.1.am.mkhc/Zjn_sc00002.1.g00230.1.sm.mkhc/Zjn_sc00096.1.g01100.1.sm.mkhc/Zjn_sc00009.1.g10390.1.am.mk/Zjn_sc00062.1.g01080.1.sm.mkh…
osa00860	Porphyrin and chlorophyll metabolism	24/1777	37/3576	0.0448891	0.461648	Zjn_sc00012.1.g07860.1.sm.mkhc/Zjn_sc00003.1.g06140.1.sm.mkhc/Zjn_sc00045.1.g03310.1.sm.mkhc/Zjn_sc00009.1.g01050.1.sm.mkhc/Zjn_sc00092.1.g01460.1.sm.mkhc/Zjn_sc00026.1.g02910.1.sm.mk/Zjn_sc00097.1.g01050.1.am.mk/Zjn_sc00133.1.g00260.1.am.mkhc/Zjn_sc00003.1.g01070.1.sm.mkhc/Zjn_sc00069.1.g02140.1.sm.mkhc/Zjn_sc00155.1.g00810.1.sm.mkhc/Zjn_sc00013.1.g08030.1.sm.mkhc/Zjn_sc00002.1.g01430.1.am.mk/Zj…	-/-/-/-/-/-/-/-/-/-/-/-/-/-/-/-/-/-/-/-/-/-/-/-	osa:4346136/osa:4349004/osa:4328432/osa:4325761/osa:4349044/osa:4326207/osa:4333259/osa:4326635/osa:4332771/osa:4341462/osa:4328118/osa:4334537/osa:4332843/osa:4323939/osa:4349433/osa:4327178/osa:4331611/osa:4347672/osa:4348519/osa:4326671/osa:4330711/osa:4326901/osa:4337415/osa:4336951	24	14	Zjn_sc00012.1.g07860.1.sm.mkhc/Zjn_sc00003.1.g06140.1.sm.mkhc/Zjn_sc00045.1.g03310.1.sm.mkhc/Zjn_sc00092.1.g01460.1.sm.mkhc/Zjn_sc00026.1.g02910.1.sm.mk/Zjn_sc00097.1.g01050.1.am.mk/Zjn_sc00133.1.g00260.1.am.mkhc/Zjn_sc00003.1.g01070.1.sm.mkhc/Zjn_sc00155.1.g00810.1.sm.mkhc/Zjn_sc00013.1.g08030.1.sm.mkhc/Zjn_sc00002.1.g01430.1.am.mk/Zjn_sc00021.1.g00080.1.sm.mkhc/Zjn_sc00026.1.g00600.1.am.mkhc/Zj…	10	Zjn_sc00009.1.g01050.1.sm.mkhc/Zjn_sc00069.1.g02140.1.sm.mkhc/Zjn_sc00009.1.g00660.1.sm.mkhc/Zjn_sc00003.1.g12520.1.am.mkhc/Zjn_sc00122.1.g00640.1.am.mk/Zjn_sc08677.1.g00010.1.sm.mk/Zjn_sc00133.1.g00630.1.sm.mkhc/Zjn_sc00043.1.g03030.1.am.mkhc/Zjn_sc00004.1.g13610.1.sm.mk/Zjn_sc00112.1.g01010.1.am.mk
osa04712	Circadian rhythm - plant	20/1777	30/3576	0.0453405	0.461648	Zjn_sc00063.1.g01730.1.sm.mkhc/Zjn_sc00011.1.g06440.1.sm.mkhc/Zjn_sc00018.1.g00030.1.sm.mk/Zjn_sc00001.1.g00060.1.sm.mkhc/Zjn_sc00155.1.g00570.1.am.mk/Zjn_sc00008.1.g06030.1.am.mk/Zjn_sc00012.1.g01100.1.sm.mkhc/Zjn_sc00003.1.g02650.1.sm.mkhc/Zjn_sc00094.1.g00930.1.sm.mk/Zjn_sc00050.1.g01060.1.sm.mkhc/Zjn_sc00087.1.g01140.1.am.mk/Zjn_sc00031.1.g01560.1.sm.mk/Zjn_sc00014.1.g05120.1.sm.mkhc/Zjn_sc00…	-/-/-/-/-/-/-/-/-/-/-/-/-/-/-/-/-/-/-/-	osa:4344703/osa:4325329/osa:4341272/osa:4344399/osa:107279948/osa:4328662/osa:4339663/osa:4332623/osa:4350698/osa:4347674/osa:4350636/osa:4349831/osa:4342248/osa:4349414/osa:9270575/osa:107280190/osa:9271430/osa:107276210/osa:4343287/osa:4327931	20	8	Zjn_sc00011.1.g06440.1.sm.mkhc/Zjn_sc00001.1.g00060.1.sm.mkhc/Zjn_sc00094.1.g00930.1.sm.mk/Zjn_sc00050.1.g01060.1.sm.mkhc/Zjn_sc00087.1.g01140.1.am.mk/Zjn_sc00031.1.g01560.1.sm.mk/Zjn_sc00059.1.g00510.1.sm.mkhc/Zjn_sc00001.1.g09560.1.sm.mkhc	12	Zjn_sc00063.1.g01730.1.sm.mkhc/Zjn_sc00018.1.g00030.1.sm.mk/Zjn_sc00155.1.g00570.1.am.mk/Zjn_sc00008.1.g06030.1.am.mk/Zjn_sc00012.1.g01100.1.sm.mkhc/Zjn_sc00003.1.g02650.1.sm.mkhc/Zjn_sc00014.1.g05120.1.sm.mkhc/Zjn_sc00041.1.g00560.1.sm.mkhc/Zjn_sc00006.1.g00050.1.sm.mkhc/Zjn_sc00043.1.g03520.1.sm.mk/Zjn_sc00151.1.g00290.1.am.mk/Zjn_sc00012.1.g00180.1.sm.mkhc
osa00053	Ascorbate and aldarate metabolism	24/1777	38/3576	0.0655698	0.569741	Zjn_sc00022.1.g07170.1.am.mk/Zjn_sc00008.1.g06880.1.sm.mk/Zjn_sc00007.1.g05950.1.sm.mkhc/Zjn_sc00017.1.g03330.1.sm.mkhc/Zjn_sc00001.1.g00100.1.sm.mkhc/Zjn_sc00049.1.g04710.1.sm.mk/Zjn_sc00033.1.g02230.1.am.mkhc/Zjn_sc00013.1.g04780.1.am.mkhc/Zjn_sc00209.1.g00120.1.sm.mkhc/Zjn_sc00022.1.g07180.1.sm.mkhc/Zjn_sc00081.1.g00270.1.sm.mk/Zjn_sc00031.1.g02860.1.sm.mk/Zjn_sc00068.1.g02360.1.am.mkhc/Zjn_sc…	-/-/-/-/-/-/-/-/-/-/-/-/-/-/-/-/-/-/-/-/-/-/-/-	osa:4330149/osa:4341337/osa:4330612/osa:4329643/osa:4344397/osa:4340581/osa:4348636/osa:4352147/osa:4337622/osa:4330146/osa:4344509/osa:4349966/osa:4341967/osa:4352223/osa:4350084/osa:4344670/osa:4333347/osa:4342620/osa:4332474/osa:4335896/osa:4341335/osa:4352146/osa:4350816/osa:4347172	24	14	Zjn_sc00008.1.g06880.1.sm.mk/Zjn_sc00001.1.g00100.1.sm.mkhc/Zjn_sc00049.1.g04710.1.sm.mk/Zjn_sc00013.1.g04780.1.am.mkhc/Zjn_sc00209.1.g00120.1.sm.mkhc/Zjn_sc00022.1.g07180.1.sm.mkhc/Zjn_sc00031.1.g02860.1.sm.mk/Zjn_sc00068.1.g02360.1.am.mkhc/Zjn_sc00071.1.g02060.1.sm.mkhc/Zjn_sc00043.1.g02160.1.sm.mk/Zjn_sc00058.1.g02330.1.sm.mkhc/Zjn_sc00008.1.g06920.1.am.mk/Zjn_sc00002.1.g10510.1.sm.mkhc/Zjn_sc…	10	Zjn_sc00022.1.g07170.1.am.mk/Zjn_sc00007.1.g05950.1.sm.mkhc/Zjn_sc00017.1.g03330.1.sm.mkhc/Zjn_sc00033.1.g02230.1.am.mkhc/Zjn_sc00081.1.g00270.1.sm.mk/Zjn_sc00055.1.g00930.1.sm.mkhc/Zjn_sc00093.1.g00860.1.am.mkhc/Zjn_sc00019.1.g00610.1.sm.mkhc/Zjn_sc00002.1.g05560.1.sm.mkhc/Zjn_sc00080.1.g00360.1.sm.mkhc
osa03430	Mismatch repair	20/1777	31/3576	0.0692132	0.569741	Zjn_sc00031.1.g02890.1.sm.mkhc/Zjn_sc00002.1.g10350.1.sm.mkhc/Zjn_sc00045.1.g04300.1.sm.mkhc/Zjn_sc00012.1.g00470.1.sm.mkhc/Zjn_sc00016.1.g01450.1.sm.mk/Zjn_sc00115.1.g00050.1.am.mkhc/Zjn_sc00016.1.g01210.1.sm.mk/Zjn_sc00017.1.g06380.1.am.mkhc/Zjn_sc00087.1.g00200.1.am.mkhc/Zjn_sc00097.1.g00610.1.sm.mkhc/Zjn_sc00115.1.g00470.1.sm.mkhc/Zjn_sc00002.1.g15890.1.sm.mkhc/Zjn_sc00071.1.g03040.1.am.mk/Zj…	-/-/-/-/-/-/-/-/-/-/-/-/-/-/-/-/-/-/-/-	osa:4349968/osa:4332052/osa:4337442/osa:4336704/osa:4338202/osa:9267714/osa:4338271/osa:4348965/osa:4350754/osa:4351654/osa:4337594/osa:4331489/osa:4344737/osa:4347016/osa:9266862/osa:4330068/osa:4331236/osa:4325130/osa:4326564/osa:4324149	20	15	Zjn_sc00031.1.g02890.1.sm.mkhc/Zjn_sc00045.1.g04300.1.sm.mkhc/Zjn_sc00012.1.g00470.1.sm.mkhc/Zjn_sc00016.1.g01450.1.sm.mk/Zjn_sc00115.1.g00050.1.am.mkhc/Zjn_sc00016.1.g01210.1.sm.mk/Zjn_sc00017.1.g06380.1.am.mkhc/Zjn_sc00087.1.g00200.1.am.mkhc/Zjn_sc00097.1.g00610.1.sm.mkhc/Zjn_sc00115.1.g00470.1.sm.mkhc/Zjn_sc00002.1.g15890.1.sm.mkhc/Zjn_sc00071.1.g03040.1.am.mk/Zjn_sc00022.1.g08030.1.sm.mkhc/Zj…	5	Zjn_sc00002.1.g10350.1.sm.mkhc/Zjn_sc00013.1.g10160.1.am.mkhc/Zjn_sc00084.1.g00440.1.sm.mkhc/Zjn_sc00066.1.g00220.1.am.mk/Zjn_sc00009.1.g11710.1.sm.mkhc
osa01200	Carbon metabolism	111/1777	202/3576	0.0712176	0.569741	Zjn_sc00002.1.g04170.1.sm.mkhc/Zjn_sc00016.1.g03000.1.sm.mkhc/Zjn_sc00060.1.g01290.1.sm.mkhc/Zjn_sc00011.1.g07150.1.sm.mkhc/Zjn_sc00002.1.g15400.1.sm.mkhc/Zjn_sc00010.1.g01430.1.sm.mk/Zjn_sc00016.1.g02950.1.sm.mkhc/Zjn_sc00090.1.g00710.1.sm.mk/Zjn_sc00015.1.g01800.1.am.mkhc/Zjn_sc00033.1.g01740.1.am.mkhc/Zjn_sc00011.1.g03020.1.sm.mk/Zjn_sc00004.1.g11990.1.sm.mkhc/Zjn_sc00034.1.g01520.1.sm.mkhc/Zj…	-/-/-/-/-/-/-/-/-/-/-/-/-/-/-/-/-/-/-/-/-/-/-/-/-/-/-/-/-/-/-/-/-/-/-/-/-/-/-/-/-/-/-/-/-/-/-/-/-/-/-/-/-/-/-/-/-/-/-/-/-/-/-/-/-/-/-/-/-/-/-/-/-/-/-/-/-/-/-/-/-/-/-/-/-/-/-/-/-/-/-/-/-/-/-/-/-/-/-/-/-/-/-/-/-/-/-/-/-/-/-	osa:4332592/osa:4338007/osa:4343294/osa:4327301/osa:4331528/osa:4333103/osa:4338010/osa:4335673/osa:4345657/osa:4348582/osa:4326552/osa:4337230/osa:4326513/osa:4332659/osa:4345685/osa:4326894/osa:4340142/osa:4335330/osa:4348905/osa:4336216/osa:4347531/osa:4339674/osa:4341535/osa:4342350/osa:4328435/osa:4343916/osa:4334405/osa:4326769/osa:4342210/osa:4329858/osa:4326547/osa:4346547/osa:4344683/osa…	111	45	Zjn_sc00010.1.g01430.1.sm.mk/Zjn_sc00011.1.g03020.1.sm.mk/Zjn_sc00004.1.g11990.1.sm.mkhc/Zjn_sc00034.1.g01520.1.sm.mkhc/Zjn_sc00003.1.g02280.1.sm.mkhc/Zjn_sc00009.1.g10870.1.sm.mkhc/Zjn_sc00032.1.g01940.1.sm.mkhc/Zjn_sc00017.1.g01250.1.sm.mkhc/Zjn_sc00018.1.g00920.1.sm.mkhc/Zjn_sc00012.1.g01030.1.sm.mkhc/Zjn_sc00045.1.g03290.1.sm.mkhc/Zjn_sc00029.1.g05430.1.sm.mk/Zjn_sc00004.1.g08920.1.sm.mk/Zjn_…	66	Zjn_sc00002.1.g04170.1.sm.mkhc/Zjn_sc00016.1.g03000.1.sm.mkhc/Zjn_sc00060.1.g01290.1.sm.mkhc/Zjn_sc00011.1.g07150.1.sm.mkhc/Zjn_sc00002.1.g15400.1.sm.mkhc/Zjn_sc00016.1.g02950.1.sm.mkhc/Zjn_sc00090.1.g00710.1.sm.mk/Zjn_sc00015.1.g01800.1.am.mkhc/Zjn_sc00033.1.g01740.1.am.mkhc/Zjn_sc00015.1.g02110.1.sm.mkhc/Zjn_sc00067.1.g03170.1.sm.mkhc/Zjn_sc00020.1.g05160.1.sm.mkhc/Zjn_sc00008.1.g05160.1.sm.mkh…
osa00052	Galactose metabolism	28/1777	46/3576	0.0838709	0.597179	Zjn_sc00011.1.g07150.1.sm.mkhc/Zjn_sc00016.1.g02950.1.sm.mkhc/Zjn_sc00033.1.g01740.1.am.mkhc/Zjn_sc00122.1.g01080.1.am.mkhc/Zjn_sc00079.1.g00410.1.sm.mkhc/Zjn_sc00013.1.g07910.1.am.mk/Zjn_sc00092.1.g01050.1.sm.mkhc/Zjn_sc00004.1.g12720.1.am.mkhc/Zjn_sc00096.1.g00590.1.am.mkhc/Zjn_sc00154.1.g00420.1.am.mkhc/Zjn_sc00107.1.g01680.1.sm.mkhc/Zjn_sc00029.1.g05430.1.sm.mk/Zjn_sc00015.1.g04830.1.sm.mkhc/…	-/-/-/-/-/-/-/-/-/-/-/-/-/-/-/-/-/-/-/-/-/-/-/-/-/-/-/-	osa:4327301/osa:4338010/osa:4348582/osa:4347638/osa:4348230/osa:9271916/osa:4348984/osa:4346527/osa:4325200/osa:4345415/osa:4346723/osa:4326547/osa:4345925/osa:4344290/osa:4339812/osa:4336039/osa:4344351/osa:4339361/osa:4341967/osa:4348988/osa:4342703/osa:4332654/osa:4333895/osa:4340153/osa:4327196/osa:4325748/osa:4342514/osa:4341824	28	12	Zjn_sc00079.1.g00410.1.sm.mkhc/Zjn_sc00013.1.g07910.1.am.mk/Zjn_sc00096.1.g00590.1.am.mkhc/Zjn_sc00107.1.g01680.1.sm.mkhc/Zjn_sc00029.1.g05430.1.sm.mk/Zjn_sc00001.1.g00470.1.sm.mk/Zjn_sc00068.1.g02360.1.am.mkhc/Zjn_sc00086.1.g00510.1.sm.mkhc/novel.640/Zjn_sc00003.1.g02320.1.sm.mkhc/Zjn_sc00014.1.g01965.1.br/Zjn_sc00068.1.g00960.1.am.mk	16	Zjn_sc00011.1.g07150.1.sm.mkhc/Zjn_sc00016.1.g02950.1.sm.mkhc/Zjn_sc00033.1.g01740.1.am.mkhc/Zjn_sc00122.1.g01080.1.am.mkhc/Zjn_sc00092.1.g01050.1.sm.mkhc/Zjn_sc00004.1.g12720.1.am.mkhc/Zjn_sc00154.1.g00420.1.am.mkhc/Zjn_sc00015.1.g04830.1.sm.mkhc/Zjn_sc00044.1.g04690.1.sm.mkhc/Zjn_sc00012.1.g00090.1.sm.mkhc/Zjn_sc00006.1.g01620.1.am.mk/Zjn_sc00012.1.g03640.1.sm.mkhc/Zjn_sc00067.1.g03250.1.sm.mkh…
osa01230	Biosynthesis of amino acids	104/1777	190/3576	0.0877181	0.597179	Zjn_sc00105.1.g00590.1.sm.mkhc/Zjn_sc00088.1.g00640.1.sm.mkhc/Zjn_sc00011.1.g07150.1.sm.mkhc/Zjn_sc00014.1.g10040.1.sm.mkhc/Zjn_sc00002.1.g15400.1.sm.mkhc/Zjn_sc00033.1.g01740.1.am.mkhc/Zjn_sc00009.1.g06690.1.sm.mkhc/Zjn_sc00153.1.g00310.1.am.mkhc/Zjn_sc00022.1.g01170.1.sm.mkhc/Zjn_sc00005.1.g01690.1.am.mkhc/Zjn_sc00004.1.g11990.1.sm.mkhc/Zjn_sc00056.1.g04750.1.sm.mkhc/Zjn_sc00004.1.g06580.1.am.m…	-/-/-/-/-/-/-/-/-/-/-/-/-/-/-/-/-/-/-/-/-/-/-/-/-/-/-/-/-/-/-/-/-/-/-/-/-/-/-/-/-/-/-/-/-/-/-/-/-/-/-/-/-/-/-/-/-/-/-/-/-/-/-/-/-/-/-/-/-/-/-/-/-/-/-/-/-/-/-/-/-/-/-/-/-/-/-/-/-/-/-/-/-/-/-/-/-/-/-/-/-/-/-/-	osa:4352833/osa:4352832/osa:4327301/osa:4334794/osa:4331528/osa:4348582/osa:4324853/osa:4333014/osa:4330732/osa:4326996/osa:4337230/osa:4336645/osa:4336590/osa:4332108/osa:4340142/osa:4335330/osa:4336216/osa:4344612/osa:4339674/osa:4341535/osa:4328435/osa:4343916/osa:4342210/osa:4332956/osa:4346012/osa:4350218/osa:4329858/osa:4344683/osa:4333898/osa:4345257/osa:4339561/osa:4341584/osa:4347691/osa…	104	47	Zjn_sc00105.1.g00590.1.sm.mkhc/Zjn_sc00088.1.g00640.1.sm.mkhc/Zjn_sc00009.1.g06690.1.sm.mkhc/Zjn_sc00153.1.g00310.1.am.mkhc/Zjn_sc00005.1.g01690.1.am.mkhc/Zjn_sc00004.1.g11990.1.sm.mkhc/Zjn_sc00004.1.g06580.1.am.mk/Zjn_sc00032.1.g01940.1.sm.mkhc/Zjn_sc00017.1.g01250.1.sm.mkhc/Zjn_sc00012.1.g01030.1.sm.mkhc/Zjn_sc00045.1.g03290.1.sm.mkhc/Zjn_sc00050.1.g00880.1.sm.mkhc/Zjn_sc00218.1.g00110.1.am.mkh…	57	Zjn_sc00011.1.g07150.1.sm.mkhc/Zjn_sc00014.1.g10040.1.sm.mkhc/Zjn_sc00002.1.g15400.1.sm.mkhc/Zjn_sc00033.1.g01740.1.am.mkhc/Zjn_sc00022.1.g01170.1.sm.mkhc/Zjn_sc00056.1.g04750.1.sm.mkhc/Zjn_sc00003.1.g07820.1.sm.mkhc/Zjn_sc00067.1.g03170.1.sm.mkhc/Zjn_sc00071.1.g01500.1.sm.mkhc/Zjn_sc00008.1.g05160.1.sm.mkhc/Zjn_sc00001.1.g03600.1.sm.mkhc/Zjn_sc00160.1.g00200.1.sm.mkhc/Zjn_sc00002.1.g00230.1.sm.m…
osa00250	Alanine, aspartate and glutamate metabolism	26/1777	43/3576	0.102182	0.597179	Zjn_sc00034.1.g05590.1.sm.mk/Zjn_sc00014.1.g01050.1.sm.mk/Zjn_sc00003.1.g07820.1.sm.mkhc/Zjn_sc00001.1.g03600.1.sm.mkhc/Zjn_sc00106.1.g01520.1.sm.mkhc/Zjn_sc00013.1.g06900.1.am.mkhc/Zjn_sc00160.1.g00200.1.sm.mkhc/Zjn_sc00011.1.g00150.1.sm.mkhc/Zjn_sc00023.1.g05410.1.sm.mkhc/Zjn_sc00033.1.g00970.1.sm.mk/Zjn_sc00047.1.g02000.1.sm.mkhc/Zjn_sc00012.1.g07090.1.sm.mkhc/Zjn_sc00012.1.g03110.1.sm.mkhc/Zj…	-/-/-/-/-/-/-/-/-/-/-/-/-/-/-/-/-/-/-/-/-/-/-/-/-/-	osa:4324764/osa:4333815/osa:4332108/osa:4343916/osa:4345787/osa:4334405/osa:4342210/osa:4339561/osa:4337272/osa:4348525/osa:4341252/osa:4339095/osa:9269289/osa:4351413/osa:4336983/osa:4325621/osa:9267109/osa:4324398/osa:4335977/osa:4344928/osa:4348524/osa:4331798/osa:4340706/osa:4333896/osa:4330649/osa:4333932	26	9	Zjn_sc00014.1.g01050.1.sm.mk/Zjn_sc00106.1.g01520.1.sm.mkhc/Zjn_sc00012.1.g07090.1.sm.mkhc/Zjn_sc00012.1.g03110.1.sm.mkhc/Zjn_sc00028.1.g03220.1.sm.mkhc/Zjn_sc00040.1.g00540.1.sm.mkhc/Zjn_sc00002.1.g12830.1.sm.mkhc/Zjn_sc00093.1.g00970.1.am.mk/Zjn_sc00013.1.g02100.1.sm.mkhc	17	Zjn_sc00034.1.g05590.1.sm.mk/Zjn_sc00003.1.g07820.1.sm.mkhc/Zjn_sc00001.1.g03600.1.sm.mkhc/Zjn_sc00013.1.g06900.1.am.mkhc/Zjn_sc00160.1.g00200.1.sm.mkhc/Zjn_sc00011.1.g00150.1.sm.mkhc/Zjn_sc00023.1.g05410.1.sm.mkhc/Zjn_sc00033.1.g00970.1.sm.mk/Zjn_sc00047.1.g02000.1.sm.mkhc/Zjn_sc00004.1.g10060.1.sm.mkhc/Zjn_sc00045.1.g03060.1.am.mkhc/Zjn_sc00029.1.g02370.1.am.mkhc/Zjn_sc00006.1.g02170.1.am.mkhc/…
osa00650	Butanoate metabolism	13/1777	20/3576	0.125098	0.597179	Zjn_sc00026.1.g02700.1.sm.mkhc/Zjn_sc00106.1.g01520.1.sm.mkhc/Zjn_sc00068.1.g03200.1.am.mkhc/Zjn_sc00109.1.g00970.1.am.mkhc/Zjn_sc00003.1.g14560.1.sm.mkhc/Zjn_sc00005.1.g07960.1.sm.mk/Zjn_sc00004.1.g10060.1.sm.mkhc/Zjn_sc00045.1.g03060.1.am.mkhc/Zjn_sc00006.1.g02170.1.am.mkhc/Zjn_sc00097.1.g02040.1.am.mk/Zjn_sc00050.1.g01930.1.sm.mkhc/Zjn_sc00112.1.g00760.1.sm.mkhc/Zjn_sc00013.1.g02520.1.sm.mkhc	-/-/-/-/-/-/-/-/-/-/-/-/-	osa:4326266/osa:4345787/osa:4325632/osa:4350218/osa:4331418/osa:4326136/osa:4336983/osa:9267109/osa:4335977/osa:4351434/osa:4347614/osa:4344928/osa:4333932	13	5	Zjn_sc00106.1.g01520.1.sm.mkhc/Zjn_sc00068.1.g03200.1.am.mkhc/Zjn_sc00005.1.g07960.1.sm.mk/Zjn_sc00097.1.g02040.1.am.mk/Zjn_sc00050.1.g01930.1.sm.mkhc	8	Zjn_sc00026.1.g02700.1.sm.mkhc/Zjn_sc00109.1.g00970.1.am.mkhc/Zjn_sc00003.1.g14560.1.sm.mkhc/Zjn_sc00004.1.g10060.1.sm.mkhc/Zjn_sc00045.1.g03060.1.am.mkhc/Zjn_sc00006.1.g02170.1.am.mkhc/Zjn_sc00112.1.g00760.1.sm.mkhc/Zjn_sc00013.1.g02520.1.sm.mkhc
osa00430	Taurine and hypotaurine metabolism	9/1777	13/3576	0.128212	0.597179	Zjn_sc00106.1.g01520.1.sm.mkhc/Zjn_sc00107.1.g01560.1.sm.mkhc/Zjn_sc00019.1.g03710.1.sm.mkhc/Zjn_sc00023.1.g05960.1.sm.mkhc/Zjn_sc00006.1.g02170.1.am.mkhc/Zjn_sc00040.1.g00420.1.am.mkhc/Zjn_sc00105.1.g00610.1.sm.mkhc/Zjn_sc00027.1.g00220.1.sm.mkhc/Zjn_sc00013.1.g02520.1.sm.mkhc	-/-/-/-/-/-/-/-/-	osa:4345787/osa:9270299/osa:9266373/osa:4344603/osa:4335977/osa:4335026/osa:4352829/osa:4339793/osa:4333932	9	4	Zjn_sc00106.1.g01520.1.sm.mkhc/Zjn_sc00107.1.g01560.1.sm.mkhc/Zjn_sc00105.1.g00610.1.sm.mkhc/Zjn_sc00027.1.g00220.1.sm.mkhc	5	Zjn_sc00019.1.g03710.1.sm.mkhc/Zjn_sc00023.1.g05960.1.sm.mkhc/Zjn_sc00006.1.g02170.1.am.mkhc/Zjn_sc00040.1.g00420.1.am.mkhc/Zjn_sc00013.1.g02520.1.sm.mkhc
osa00562	Inositol phosphate metabolism	32/1777	55/3576	0.128508	0.597179	Zjn_sc00129.1.g00790.1.sm.mk/Zjn_sc00014.1.g03500.1.sm.mkhc/Zjn_sc00004.1.g14320.1.am.mk/Zjn_sc00034.1.g00960.1.sm.mkhc/Zjn_sc00003.1.g03820.1.sm.mkhc/Zjn_sc00015.1.g01250.1.am.mkhc/Zjn_sc00003.1.g07380.1.sm.mkhc/Zjn_sc00007.1.g02760.1.sm.mkhc/Zjn_sc00001.1.g00140.1.sm.mkhc/Zjn_sc00013.1.g01270.1.sm.mkhc/Zjn_sc00031.1.g01010.1.am.mk/Zjn_sc00050.1.g00880.1.sm.mkhc/Zjn_sc00024.1.g00250.1.sm.mkhc/Zj…	-/-/-/-/-/-/-/-/-/-/-/-/-/-/-/-/-/-/-/-/-/-/-/-/-/-/-/-/-/-/-/-	osa:4337686/osa:9272095/osa:4337509/osa:4325407/osa:4332501/osa:4345628/osa:4332146/osa:4330934/osa:4344391/osa:4333833/osa:9269628/osa:4347691/osa:9267129/osa:4345725/osa:4337286/osa:4349492/osa:4346290/osa:4351686/osa:4331188/osa:4347597/osa:4329650/osa:4327400/osa:4331917/osa:4328140/osa:4333347/osa:4342620/osa:4334641/osa:9267438/osa:4352052/osa:4351685/osa:4333051/osa:4347005	32	14	Zjn_sc00129.1.g00790.1.sm.mk/Zjn_sc00004.1.g14320.1.am.mk/Zjn_sc00034.1.g00960.1.sm.mkhc/Zjn_sc00001.1.g00140.1.sm.mkhc/Zjn_sc00050.1.g00880.1.sm.mkhc/Zjn_sc00017.1.g05630.1.sm.mk/Zjn_sc00028.1.g01000.1.am.mkhc/Zjn_sc00020.1.g01070.1.am.mkhc/Zjn_sc00009.1.g07060.1.sm.mk/Zjn_sc00043.1.g02160.1.sm.mk/Zjn_sc00002.1.g01130.1.sm.mk/Zjn_sc00097.1.g00350.1.sm.mk/Zjn_sc00089.1.g01020.1.sm.mk/Zjn_sc00039.…	18	Zjn_sc00014.1.g03500.1.sm.mkhc/Zjn_sc00003.1.g03820.1.sm.mkhc/Zjn_sc00015.1.g01250.1.am.mkhc/Zjn_sc00003.1.g07380.1.sm.mkhc/Zjn_sc00007.1.g02760.1.sm.mkhc/Zjn_sc00013.1.g01270.1.sm.mkhc/Zjn_sc00031.1.g01010.1.am.mk/Zjn_sc00024.1.g00250.1.sm.mkhc/Zjn_sc00015.1.g02490.1.sm.mkhc/Zjn_sc00023.1.g05590.1.sm.mkhc/Zjn_sc00015.1.g07750.1.am.mkhc/Zjn_sc00007.1.g00500.1.am.mkhc/Zjn_sc00107.1.g00130.1.sm.mkh…
osa04070	Phosphatidylinositol signaling system	32/1777	55/3576	0.128508	0.597179	Zjn_sc00014.1.g00600.1.sm.mkhc/Zjn_sc00129.1.g00790.1.sm.mk/Zjn_sc00004.1.g14320.1.am.mk/Zjn_sc00063.1.g00870.1.sm.mkhc/Zjn_sc00040.1.g01580.1.sm.mk/Zjn_sc00003.1.g03820.1.sm.mkhc/Zjn_sc00015.1.g01250.1.am.mkhc/Zjn_sc00003.1.g07380.1.sm.mkhc/Zjn_sc00037.1.g05490.1.sm.mkhc/Zjn_sc00001.1.g00140.1.sm.mkhc/Zjn_sc00013.1.g01270.1.sm.mkhc/Zjn_sc00031.1.g01010.1.am.mk/Zjn_sc00023.1.g04050.1.sm.mkhc/Zjn_…	-/-/-/-/-/-/-/-/-/-/-/-/-/-/-/-/-/-/-/-/-/-/-/-/-/-/-/-/-/-/-/-	osa:4333768/osa:4337686/osa:4337509/osa:4344812/osa:4327902/osa:4332501/osa:4345628/osa:4332146/osa:4328160/osa:4344391/osa:4333833/osa:9269628/osa:4337126/osa:4330961/osa:9267129/osa:4345725/osa:4337286/osa:4349492/osa:4346290/osa:4351686/osa:4331188/osa:4329650/osa:4328140/osa:4333347/osa:4342620/osa:4352615/osa:9267438/osa:4352052/osa:4349699/osa:4351685/osa:4333051/osa:4347005	32	13	Zjn_sc00129.1.g00790.1.sm.mk/Zjn_sc00004.1.g14320.1.am.mk/Zjn_sc00040.1.g01580.1.sm.mk/Zjn_sc00001.1.g00140.1.sm.mkhc/Zjn_sc00017.1.g05630.1.sm.mk/Zjn_sc00028.1.g01000.1.am.mkhc/Zjn_sc00020.1.g01070.1.am.mkhc/Zjn_sc00043.1.g02160.1.sm.mk/Zjn_sc00002.1.g01130.1.sm.mk/Zjn_sc00028.1.g03250.1.am.mk/Zjn_sc00097.1.g00350.1.sm.mk/Zjn_sc00089.1.g01020.1.sm.mk/Zjn_sc00039.1.g03850.1.sm.mkhc	19	Zjn_sc00014.1.g00600.1.sm.mkhc/Zjn_sc00063.1.g00870.1.sm.mkhc/Zjn_sc00003.1.g03820.1.sm.mkhc/Zjn_sc00015.1.g01250.1.am.mkhc/Zjn_sc00003.1.g07380.1.sm.mkhc/Zjn_sc00037.1.g05490.1.sm.mkhc/Zjn_sc00013.1.g01270.1.sm.mkhc/Zjn_sc00031.1.g01010.1.am.mk/Zjn_sc00023.1.g04050.1.sm.mkhc/Zjn_sc00066.1.g02380.1.am.mkhc/Zjn_sc00024.1.g00250.1.sm.mkhc/Zjn_sc00015.1.g02490.1.sm.mkhc/Zjn_sc00023.1.g05590.1.sm.mkh…
osa03018	RNA degradation	50/1777	89/3576	0.128723	0.597179	Zjn_sc00011.1.g07150.1.sm.mkhc/Zjn_sc00033.1.g01740.1.am.mkhc/Zjn_sc00058.1.g01810.1.cf.mkhc/Zjn_sc00035.1.g00580.1.sm.mkhc/Zjn_sc00112.1.g00340.1.am.mkhc/Zjn_sc05177.1.g00010.1.am.mkhc/Zjn_sc00017.1.g07790.1.sm.mkhc/Zjn_sc00027.1.g02050.1.am.mkhc/Zjn_sc00051.1.g01600.1.am.mkhc/Zjn_sc00056.1.g03360.1.am.mkhc/Zjn_sc00045.1.g04340.1.sm.mk/Zjn_sc00012.1.g08770.1.sm.mkhc/Zjn_sc00004.1.g13940.1.am.mk/…	-/-/-/-/-/-/-/-/-/-/-/-/-/-/-/-/-/-/-/-/-/-/-/-/-/-/-/-/-/-/-/-/-/-/-/-/-/-/-/-/-/-/-/-/-/-/-/-/-/-	osa:4327301/osa:4348582/osa:107279834/osa:4346605/osa:4324952/osa:4331095/osa:4348824/osa:4346519/osa:4342497/osa:4330120/osa:4335888/osa:4325594/osa:4337457/osa:4324917/osa:4331133/osa:4339466/osa:4331677/osa:4344519/osa:4329995/osa:4345683/osa:4344306/osa:4336421/osa:4338670/osa:4344686/osa:4339810/osa:4350355/osa:4336331/osa:4340153/osa:4346409/osa:4325469/osa:4327196/osa:4331069/osa:4327993/o…	50	30	Zjn_sc00058.1.g01810.1.cf.mkhc/Zjn_sc00035.1.g00580.1.sm.mkhc/Zjn_sc00112.1.g00340.1.am.mkhc/Zjn_sc00017.1.g07790.1.sm.mkhc/Zjn_sc00027.1.g02050.1.am.mkhc/Zjn_sc00051.1.g01600.1.am.mkhc/Zjn_sc00045.1.g04340.1.sm.mk/Zjn_sc00012.1.g08770.1.sm.mkhc/Zjn_sc00036.1.g00050.1.sm.mkhc/Zjn_sc00007.1.g01010.1.sm.mk/Zjn_sc00027.1.g03260.1.sm.mkhc/Zjn_sc00044.1.g02740.1.sm.mkhc/Zjn_sc00007.1.g12250.1.sm.mk/Zj…	20	Zjn_sc00011.1.g07150.1.sm.mkhc/Zjn_sc00033.1.g01740.1.am.mkhc/Zjn_sc05177.1.g00010.1.am.mkhc/Zjn_sc00056.1.g03360.1.am.mkhc/Zjn_sc00004.1.g13940.1.am.mk/Zjn_sc00002.1.g13980.1.am.mkhc/Zjn_sc00015.1.g02070.1.sm.mk/Zjn_sc00071.1.g02250.1.am.mkhc/Zjn_sc00067.1.g03250.1.sm.mkhc/novel.164/Zjn_sc00094.1.g01500.1.am.mkhc/Zjn_sc00007.1.g01620.1.sm.mkhc/Zjn_sc00147.1.g00260.1.sm.mkhc/Zjn_sc00006.1.g05230.…
osa03030	DNA replication	25/1777	42/3576	0.129852	0.597179	Zjn_sc00031.1.g02890.1.sm.mkhc/Zjn_sc00002.1.g10350.1.sm.mkhc/Zjn_sc00009.1.g05240.1.sm.mk/Zjn_sc00012.1.g00470.1.sm.mkhc/Zjn_sc00016.1.g01450.1.sm.mk/Zjn_sc00013.1.g09160.1.sm.mkhc/Zjn_sc00115.1.g00050.1.am.mkhc/Zjn_sc00010.1.g03490.1.sm.mk/Zjn_sc00017.1.g06380.1.am.mkhc/Zjn_sc00037.1.g03720.1.sm.mkhc/Zjn_sc00087.1.g00200.1.am.mkhc/Zjn_sc00097.1.g00610.1.sm.mkhc/Zjn_sc00115.1.g00470.1.sm.mkhc/Zj…	-/-/-/-/-/-/-/-/-/-/-/-/-/-/-/-/-/-/-/-/-/-/-/-/-	osa:4349968/osa:4332052/osa:4325052/osa:4336704/osa:4338202/osa:4334691/osa:9267714/osa:4351872/osa:4348965/osa:4328433/osa:4350754/osa:4351654/osa:4337594/osa:4331489/osa:4344737/osa:9266862/osa:4336807/osa:4331016/osa:4330068/osa:4331236/osa:4329458/osa:4325130/osa:4326564/osa:9267485/osa:4324149	25	20	Zjn_sc00031.1.g02890.1.sm.mkhc/Zjn_sc00009.1.g05240.1.sm.mk/Zjn_sc00012.1.g00470.1.sm.mkhc/Zjn_sc00016.1.g01450.1.sm.mk/Zjn_sc00013.1.g09160.1.sm.mkhc/Zjn_sc00115.1.g00050.1.am.mkhc/Zjn_sc00017.1.g06380.1.am.mkhc/Zjn_sc00037.1.g03720.1.sm.mkhc/Zjn_sc00087.1.g00200.1.am.mkhc/Zjn_sc00097.1.g00610.1.sm.mkhc/Zjn_sc00115.1.g00470.1.sm.mkhc/Zjn_sc00002.1.g15890.1.sm.mkhc/Zjn_sc00071.1.g03040.1.am.mk/Zj…	5	Zjn_sc00002.1.g10350.1.sm.mkhc/Zjn_sc00010.1.g03490.1.sm.mk/Zjn_sc00084.1.g00440.1.sm.mkhc/Zjn_sc00066.1.g00220.1.am.mk/Zjn_sc00009.1.g11710.1.sm.mkhc
osa00350	Tyrosine metabolism	19/1777	31/3576	0.131937	0.597179	Zjn_sc00180.1.g00150.1.sm.mkhc/Zjn_sc00045.1.g01460.1.sm.mkhc/Zjn_sc00032.1.g01900.1.sm.mkhc/Zjn_sc00056.1.g00320.1.sm.mkhc/Zjn_sc00028.1.g00310.1.sm.mkhc/Zjn_sc00047.1.g02000.1.sm.mkhc/Zjn_sc00014.1.g09180.1.sm.mkhc/Zjn_sc00040.1.g00540.1.sm.mkhc/Zjn_sc00047.1.g00340.1.sm.mkhc/Zjn_sc00056.1.g00330.1.sm.mkhc/Zjn_sc10502.1.g00010.1.am.mk/Zjn_sc00180.1.g00130.1.am.mkhc/Zjn_sc00017.1.g02920.1.sm.mkh…	-/-/-/-/-/-/-/-/-/-/-/-/-/-/-/-/-/-/-	osa:4350053/osa:4328618/osa:4335335/osa:107276105/osa:4351776/osa:4341252/osa:4334655/osa:4325621/osa:4329101/osa:4336153/osa:4348152/osa:4350054/osa:4329692/osa:4351775/osa:4331130/osa:4324941/osa:4340970/osa:4350712/osa:4330090	19	12	Zjn_sc00180.1.g00150.1.sm.mkhc/Zjn_sc00045.1.g01460.1.sm.mkhc/Zjn_sc00032.1.g01900.1.sm.mkhc/Zjn_sc00056.1.g00320.1.sm.mkhc/Zjn_sc00028.1.g00310.1.sm.mkhc/Zjn_sc00040.1.g00540.1.sm.mkhc/Zjn_sc00047.1.g00340.1.sm.mkhc/Zjn_sc00056.1.g00330.1.sm.mkhc/Zjn_sc00180.1.g00130.1.am.mkhc/Zjn_sc00007.1.g01030.1.sm.mkhc/Zjn_sc00087.1.g00410.1.sm.mk/Zjn_sc00022.1.g07810.1.am.mkhc	7	Zjn_sc00047.1.g02000.1.sm.mkhc/Zjn_sc00014.1.g09180.1.sm.mkhc/Zjn_sc10502.1.g00010.1.am.mk/Zjn_sc00017.1.g02920.1.sm.mkhc/Zjn_sc00010.1.g02630.1.sm.mkhc/Zjn_sc00025.1.g02860.1.sm.mkhc/Zjn_sc00107.1.g01040.1.am.mkhc
osa00620	Pyruvate metabolism	42/1777	74/3576	0.133299	0.597179	Zjn_sc00002.1.g04170.1.sm.mkhc/Zjn_sc00016.1.g03000.1.sm.mkhc/Zjn_sc00060.1.g01290.1.sm.mkhc/Zjn_sc00022.1.g07170.1.am.mk/Zjn_sc00015.1.g01800.1.am.mkhc/Zjn_sc00011.1.g03020.1.sm.mk/Zjn_sc00007.1.g05950.1.sm.mkhc/Zjn_sc00096.1.g02170.1.am.mk/Zjn_sc00020.1.g05160.1.sm.mkhc/Zjn_sc00018.1.g00920.1.sm.mkhc/Zjn_sc00005.1.g03780.1.sm.mkhc/Zjn_sc00009.1.g11350.1.sm.mk/Zjn_sc00218.1.g00110.1.am.mkhc/Zjn_…	-/-/-/-/-/-/-/-/-/-/-/-/-/-/-/-/-/-/-/-/-/-/-/-/-/-/-/-/-/-/-/-/-/-/-/-/-/-/-/-/-/-	osa:4332592/osa:4338007/osa:4343294/osa:4330149/osa:4345657/osa:4326552/osa:4330612/osa:4350819/osa:4348905/osa:4347531/osa:4326769/osa:4325531/osa:4349454/osa:4326136/osa:4350078/osa:4334274/osa:4345387/osa:4338324/osa:4343003/osa:4351678/osa:4330146/osa:4340640/osa:4349966/osa:4329518/osa:4345640/osa:4329021/osa:4349051/osa:4332593/osa:4337406/osa:4326249/osa:4324263/osa:4328859/osa:4343993/osa…	42	17	Zjn_sc00011.1.g03020.1.sm.mk/Zjn_sc00018.1.g00920.1.sm.mkhc/Zjn_sc00218.1.g00110.1.am.mkhc/Zjn_sc00005.1.g07960.1.sm.mk/Zjn_sc00018.1.g00280.1.sm.mkhc/Zjn_sc00042.1.g01630.1.sm.mkhc/Zjn_sc00097.1.g00420.1.sm.mkhc/Zjn_sc00022.1.g07180.1.sm.mkhc/Zjn_sc00131.1.g00130.1.sm.mkhc/Zjn_sc00031.1.g02860.1.sm.mk/Zjn_sc00047.1.g00830.1.am.mk/Zjn_sc00029.1.g00370.1.sm.mkhc/Zjn_sc00018.1.g00290.1.sm.mkhc/Zjn_…	25	Zjn_sc00002.1.g04170.1.sm.mkhc/Zjn_sc00016.1.g03000.1.sm.mkhc/Zjn_sc00060.1.g01290.1.sm.mkhc/Zjn_sc00022.1.g07170.1.am.mk/Zjn_sc00015.1.g01800.1.am.mkhc/Zjn_sc00007.1.g05950.1.sm.mkhc/Zjn_sc00096.1.g02170.1.am.mk/Zjn_sc00020.1.g05160.1.sm.mkhc/Zjn_sc00005.1.g03780.1.sm.mkhc/Zjn_sc00009.1.g11350.1.sm.mk/Zjn_sc00109.1.g00040.1.am.mkhc/Zjn_sc00013.1.g05780.1.sm.mkhc/Zjn_sc00155.1.g00320.1.sm.mkhc/Zj…
osa04145	Phagosome	36/1777	63/3576	0.143141	0.600645	Zjn_sc00008.1.g10170.1.sm.mkhc/Zjn_sc00026.1.g02120.1.sm.mkhc/Zjn_sc00004.1.g14320.1.am.mk/Zjn_sc00026.1.g02130.1.sm.mk/Zjn_sc00110.1.g00610.1.sm.mkhc/Zjn_sc00097.1.g00910.1.am.mkhc/Zjn_sc00001.1.g06060.1.sm.mkhc/Zjn_sc00015.1.g01250.1.am.mkhc/Zjn_sc00014.1.g02600.1.am.mkhc/Zjn_sc00020.1.g02260.1.sm.mkhc/Zjn_sc00143.1.g00250.1.sm.mkhc/Zjn_sc00019.1.g04020.1.sm.mkhc/Zjn_sc00056.1.g03190.1.sm.mkhc/…	-/-/-/-/-/-/-/-/-/-/-/-/-/-/-/-/-/-/-/-/-/-/-/-/-/-/-/-/-/-/-/-/-/-/-/-	osa:4343694/osa:4326917/osa:4337509/osa:4331315/osa:4345097/osa:4329623/osa:4332083/osa:4345628/osa:4350197/osa:4332042/osa:4340590/osa:4333632/osa:4346811/osa:4327166/osa:4342826/osa:4335014/osa:4341339/osa:4345725/osa:4332083/osa:4334309/osa:4341810/osa:4327550/osa:4336883/osa:9271333/osa:4348218/osa:4327412/osa:4329132/osa:4351612/osa:4341751/osa:4325879/osa:4337176/osa:4337563/osa:4333051/osa…	36	23	Zjn_sc00008.1.g10170.1.sm.mkhc/Zjn_sc00026.1.g02120.1.sm.mkhc/Zjn_sc00004.1.g14320.1.am.mk/Zjn_sc00026.1.g02130.1.sm.mk/Zjn_sc00110.1.g00610.1.sm.mkhc/Zjn_sc00097.1.g00910.1.am.mkhc/Zjn_sc00001.1.g06060.1.sm.mkhc/Zjn_sc00014.1.g02600.1.am.mkhc/Zjn_sc00143.1.g00250.1.sm.mkhc/Zjn_sc00019.1.g04020.1.sm.mkhc/Zjn_sc00149.1.g00300.1.sm.mkhc/Zjn_sc00068.1.g03830.1.am.mkhc/Zjn_sc00014.1.g06370.1.sm.mkhc/…	13	Zjn_sc00015.1.g01250.1.am.mkhc/Zjn_sc00020.1.g02260.1.sm.mkhc/Zjn_sc00056.1.g03190.1.sm.mkhc/Zjn_sc00036.1.g00170.1.sm.mkhc/Zjn_sc01283.1.g00010.1.sm.mkhc/Zjn_sc00015.1.g02490.1.sm.mkhc/novel.92/Zjn_sc00031.1.g00120.1.sm.mk/Zjn_sc00040.1.g04400.1.sm.mkhc/Zjn_sc00031.1.g02000.1.sm.mkhc/Zjn_sc00016.1.g06330.1.sm.mkhc/Zjn_sc00036.1.g03560.1.sm.mkhc/Zjn_sc00001.1.g07390.1.sm.mkhc
osa01040	Biosynthesis of unsaturated fatty acids	10/1777	15/3576	0.144798	0.600645	Zjn_sc00011.1.g04440.1.am.mk/Zjn_sc00004.1.g07030.1.sm.mkhc/Zjn_sc00012.1.g06350.1.sm.mkhc/Zjn_sc00007.1.g00810.1.am.mkhc/Zjn_sc00096.1.g01760.1.am.mkhc/Zjn_sc00011.1.g04880.1.sm.mkhc/Zjn_sc00017.1.g07880.1.am.mkhc/Zjn_sc00141.1.g01060.1.am.mkhc/Zjn_sc00016.1.g03720.1.sm.mkhc/Zjn_sc00022.1.g03190.1.sm.mk	-/-/-/-/-/-/-/-/-/-	osa:4324516/osa:4336637/osa:4339019/osa:4331150/osa:4350881/osa:4324062/osa:4348804/osa:4339846/osa:4337904/osa:4330523	10	1	Zjn_sc00022.1.g03190.1.sm.mk	9	Zjn_sc00011.1.g04440.1.am.mk/Zjn_sc00004.1.g07030.1.sm.mkhc/Zjn_sc00012.1.g06350.1.sm.mkhc/Zjn_sc00007.1.g00810.1.am.mkhc/Zjn_sc00096.1.g01760.1.am.mkhc/Zjn_sc00011.1.g04880.1.sm.mkhc/Zjn_sc00017.1.g07880.1.am.mkhc/Zjn_sc00141.1.g01060.1.am.mkhc/Zjn_sc00016.1.g03720.1.sm.mkhc
osa00630	Glyoxylate and dicarboxylate metabolism	31/1777	54/3576	0.157351	0.628253	Zjn_sc00002.1.g04170.1.sm.mkhc/Zjn_sc00015.1.g01800.1.am.mkhc/Zjn_sc00009.1.g10870.1.sm.mkhc/Zjn_sc00003.1.g07820.1.sm.mkhc/Zjn_sc00020.1.g05160.1.sm.mkhc/Zjn_sc00160.1.g00200.1.sm.mkhc/Zjn_sc00157.1.g00090.1.sm.mkhc/Zjn_sc00044.1.g03940.1.sm.mkhc/Zjn_sc00078.1.g00510.1.sm.mkhc/Zjn_sc00010.1.g04340.1.am.mk/Zjn_sc00023.1.g05410.1.sm.mkhc/Zjn_sc00005.1.g07960.1.sm.mk/Zjn_sc00013.1.g05780.1.sm.mkhc/…	-/-/-/-/-/-/-/-/-/-/-/-/-/-/-/-/-/-/-/-/-/-/-/-/-/-/-/-/-/-/-	osa:4332592/osa:4345657/osa:4326894/osa:4332108/osa:4348905/osa:4342210/osa:4346547/osa:4344164/osa:4331294/osa:4352021/osa:4337272/osa:4326136/osa:4334274/osa:4336245/osa:4334349/osa:4334916/osa:4331509/osa:4324401/osa:4329518/osa:4337048/osa:4343441/osa:4332593/osa:4337051/osa:4334914/osa:4326249/osa:4343993/osa:4337862/osa:4328073/osa:4326849/osa:4333896/osa:4330649	31	10	Zjn_sc00009.1.g10870.1.sm.mkhc/Zjn_sc00010.1.g04340.1.am.mk/Zjn_sc00005.1.g07960.1.sm.mk/Zjn_sc00029.1.g02460.1.sm.mkhc/Zjn_sc00029.1.g00370.1.sm.mkhc/Zjn_sc00044.1.g02700.1.sm.mkhc/Zjn_sc00016.1.g03980.1.am.mkhc/Zjn_sc00152.1.g00390.1.am.mkhc/Zjn_sc00139.1.g00270.1.am.mkhc/Zjn_sc00013.1.g02100.1.sm.mkhc	21	Zjn_sc00002.1.g04170.1.sm.mkhc/Zjn_sc00015.1.g01800.1.am.mkhc/Zjn_sc00003.1.g07820.1.sm.mkhc/Zjn_sc00020.1.g05160.1.sm.mkhc/Zjn_sc00160.1.g00200.1.sm.mkhc/Zjn_sc00157.1.g00090.1.sm.mkhc/Zjn_sc00044.1.g03940.1.sm.mkhc/Zjn_sc00078.1.g00510.1.sm.mkhc/Zjn_sc00023.1.g05410.1.sm.mkhc/Zjn_sc00013.1.g05780.1.sm.mkhc/Zjn_sc00004.1.g02930.1.am.mkhc/Zjn_sc00013.1.g06360.1.cf.mkhc/Zjn_sc00057.1.g01780.1.sm.m…
osa00531	Glycosaminoglycan degradation	7/1777	10/3576	0.16653	0.628253	Zjn_sc00016.1.g05810.1.am.mkhc/Zjn_sc00025.1.g01880.1.sm.mk/Zjn_sc00002.1.g01050.1.am.mkhc/Zjn_sc00066.1.g01690.1.am.mkhc/Zjn_sc00009.1.g01690.1.sm.mkhc/Zjn_sc00049.1.g01840.1.sm.mk/Zjn_sc00003.1.g07940.1.sm.mk	-/-/-/-/-/-/-	osa:4337620/osa:4324914/osa:9270735/osa:4331042/osa:4326815/osa:4340299/osa:4332084	7	4	Zjn_sc00025.1.g01880.1.sm.mk/Zjn_sc00066.1.g01690.1.am.mkhc/Zjn_sc00009.1.g01690.1.sm.mkhc/Zjn_sc00049.1.g01840.1.sm.mk	3	Zjn_sc00016.1.g05810.1.am.mkhc/Zjn_sc00002.1.g01050.1.am.mkhc/Zjn_sc00003.1.g07940.1.sm.mk
osa01210	2-Oxocarboxylic acid metabolism	25/1777	43/3576	0.168282	0.628253	Zjn_sc00014.1.g10040.1.sm.mkhc/Zjn_sc00056.1.g04750.1.sm.mkhc/Zjn_sc00004.1.g06580.1.am.mk/Zjn_sc00012.1.g01030.1.sm.mkhc/Zjn_sc00001.1.g03600.1.sm.mkhc/Zjn_sc00160.1.g00200.1.sm.mkhc/Zjn_sc00078.1.g00340.1.sm.mkhc/Zjn_sc00109.1.g00970.1.am.mkhc/Zjn_sc00017.1.g01640.1.sm.mkhc/Zjn_sc00033.1.g00970.1.sm.mk/Zjn_sc00152.1.g01010.1.sm.mkhc/Zjn_sc00013.1.g04950.1.sm.mkhc/Zjn_sc00047.1.g02000.1.sm.mkhc/…	-/-/-/-/-/-/-/-/-/-/-/-/-/-/-/-/-/-/-/-/-/-/-/-/-	osa:4334794/osa:4336645/osa:4336590/osa:4339674/osa:4343916/osa:4342210/osa:4346012/osa:4350218/osa:4329858/osa:4348525/osa:4328147/osa:4334188/osa:4341252/osa:4336169/osa:4332151/osa:4326958/osa:4325621/osa:4332434/osa:4339583/osa:4330192/osa:4325375/osa:4336353/osa:4348524/osa:4330380/osa:4333613	25	8	Zjn_sc00004.1.g06580.1.am.mk/Zjn_sc00012.1.g01030.1.sm.mkhc/Zjn_sc00013.1.g04950.1.sm.mkhc/Zjn_sc00003.1.g07440.1.sm.mkhc/Zjn_sc00040.1.g00540.1.sm.mkhc/Zjn_sc00002.1.g06070.1.sm.mkhc/Zjn_sc00029.1.g00470.1.sm.mkhc/Zjn_sc00004.1.g04020.1.sm.mkhc	17	Zjn_sc00014.1.g10040.1.sm.mkhc/Zjn_sc00056.1.g04750.1.sm.mkhc/Zjn_sc00001.1.g03600.1.sm.mkhc/Zjn_sc00160.1.g00200.1.sm.mkhc/Zjn_sc00078.1.g00340.1.sm.mkhc/Zjn_sc00109.1.g00970.1.am.mkhc/Zjn_sc00017.1.g01640.1.sm.mkhc/Zjn_sc00033.1.g00970.1.sm.mk/Zjn_sc00152.1.g01010.1.sm.mkhc/Zjn_sc00047.1.g02000.1.sm.mkhc/Zjn_sc00056.1.g00470.1.am.mkhc/Zjn_sc00009.1.g01900.1.sm.mkhc/Zjn_sc00102.1.g00580.1.am.mkh…
osa03420	Nucleotide excision repair	28/1777	49/3576	0.182415	0.659049	Zjn_sc00031.1.g02890.1.sm.mkhc/Zjn_sc00002.1.g10350.1.sm.mkhc/Zjn_sc00086.1.g02890.1.sm.mkhc/Zjn_sc00005.1.g06170.1.sm.mkhc/Zjn_sc00012.1.g00470.1.sm.mkhc/Zjn_sc00018.1.g06820.1.sm.mkhc/Zjn_sc00016.1.g01450.1.sm.mk/Zjn_sc00115.1.g00050.1.am.mkhc/Zjn_sc00017.1.g06380.1.am.mkhc/Zjn_sc00016.1.g06290.1.sm.mkhc/Zjn_sc00083.1.g00020.1.sm.mkhc/Zjn_sc00087.1.g00200.1.am.mkhc/Zjn_sc00131.1.g00630.1.sm.mkh…	-/-/-/-/-/-/-/-/-/-/-/-/-/-/-/-/-/-/-/-/-/-/-/-/-/-/-/-	osa:4349968/osa:4332052/osa:4328500/osa:4325482/osa:4336704/osa:4347014/osa:4338202/osa:9267714/osa:4348965/osa:4343686/osa:4345313/osa:4350754/osa:4340699/osa:4351654/osa:4338689/osa:4326152/osa:4337594/osa:4331489/osa:4344737/osa:9266862/osa:4330068/osa:4331236/osa:4329458/osa:4325130/osa:4334354/osa:4324149/osa:4336358/osa:4349131	28	17	Zjn_sc00031.1.g02890.1.sm.mkhc/Zjn_sc00086.1.g02890.1.sm.mkhc/Zjn_sc00012.1.g00470.1.sm.mkhc/Zjn_sc00016.1.g01450.1.sm.mk/Zjn_sc00115.1.g00050.1.am.mkhc/Zjn_sc00017.1.g06380.1.am.mkhc/Zjn_sc00087.1.g00200.1.am.mkhc/Zjn_sc00097.1.g00610.1.sm.mkhc/Zjn_sc00043.1.g01030.1.sm.mkhc/Zjn_sc00115.1.g00470.1.sm.mkhc/Zjn_sc00002.1.g15890.1.sm.mkhc/Zjn_sc00071.1.g03040.1.am.mk/Zjn_sc00022.1.g08030.1.sm.mkhc/…	11	Zjn_sc00002.1.g10350.1.sm.mkhc/Zjn_sc00005.1.g06170.1.sm.mkhc/Zjn_sc00018.1.g06820.1.sm.mkhc/Zjn_sc00016.1.g06290.1.sm.mkhc/Zjn_sc00083.1.g00020.1.sm.mkhc/Zjn_sc00131.1.g00630.1.sm.mkhc/Zjn_sc00025.1.g00660.1.sm.mkhc/Zjn_sc00084.1.g00440.1.sm.mkhc/Zjn_sc00066.1.g00220.1.am.mk/Zjn_sc00009.1.g11710.1.sm.mkhc/Zjn_sc00056.1.g01940.1.cf.mkhc
osa00710	Carbon fixation in photosynthetic organisms	33/1777	59/3576	0.20185	0.703652	Zjn_sc00016.1.g03000.1.sm.mkhc/Zjn_sc00060.1.g01290.1.sm.mkhc/Zjn_sc00015.1.g01800.1.am.mkhc/Zjn_sc00011.1.g03020.1.sm.mk/Zjn_sc00032.1.g01940.1.sm.mkhc/Zjn_sc00020.1.g05160.1.sm.mkhc/Zjn_sc00017.1.g01250.1.sm.mkhc/Zjn_sc00045.1.g03290.1.sm.mkhc/Zjn_sc00001.1.g03600.1.sm.mkhc/Zjn_sc00005.1.g03780.1.sm.mkhc/Zjn_sc00160.1.g00200.1.sm.mkhc/Zjn_sc00004.1.g08920.1.sm.mk/Zjn_sc00009.1.g11350.1.sm.mk/Zj…	-/-/-/-/-/-/-/-/-/-/-/-/-/-/-/-/-/-/-/-/-/-/-/-/-/-/-/-/-/-/-/-/-	osa:4338007/osa:4343294/osa:4345657/osa:4326552/osa:4335330/osa:4348905/osa:4336216/osa:4328435/osa:4343916/osa:4326769/osa:4342210/osa:4330413/osa:4325531/osa:4347691/osa:4352021/osa:4348525/osa:4334274/osa:4345387/osa:4332364/osa:4341252/osa:4338912/osa:4341770/osa:4335430/osa:4349051/osa:4325621/osa:4327400/osa:4335227/osa:4326249/osa:4328859/osa:4343993/osa:4342543/osa:4346699/osa:4348524	33	14	Zjn_sc00011.1.g03020.1.sm.mk/Zjn_sc00032.1.g01940.1.sm.mkhc/Zjn_sc00017.1.g01250.1.sm.mkhc/Zjn_sc00045.1.g03290.1.sm.mkhc/Zjn_sc00004.1.g08920.1.sm.mk/Zjn_sc00050.1.g00880.1.sm.mkhc/Zjn_sc00010.1.g04340.1.am.mk/Zjn_sc00018.1.g00280.1.sm.mkhc/Zjn_sc00008.1.g03220.1.am.mk/Zjn_sc00040.1.g00540.1.sm.mkhc/Zjn_sc00009.1.g07060.1.sm.mk/Zjn_sc00029.1.g00370.1.sm.mkhc/Zjn_sc00018.1.g00290.1.sm.mkhc/Zjn_sc…	19	Zjn_sc00016.1.g03000.1.sm.mkhc/Zjn_sc00060.1.g01290.1.sm.mkhc/Zjn_sc00015.1.g01800.1.am.mkhc/Zjn_sc00020.1.g05160.1.sm.mkhc/Zjn_sc00001.1.g03600.1.sm.mkhc/Zjn_sc00005.1.g03780.1.sm.mkhc/Zjn_sc00160.1.g00200.1.sm.mkhc/Zjn_sc00009.1.g11350.1.sm.mk/Zjn_sc00033.1.g00970.1.sm.mk/Zjn_sc00013.1.g05780.1.sm.mkhc/Zjn_sc00002.1.g06880.1.sm.mkhc/Zjn_sc00047.1.g02000.1.sm.mkhc/Zjn_sc00012.1.g05270.1.sm.mkhc/…
osa00280	Valine, leucine and isoleucine degradation	24/1777	42/3576	0.207326	0.703652	Zjn_sc00022.1.g07170.1.am.mk/Zjn_sc00007.1.g05950.1.sm.mkhc/Zjn_sc00026.1.g02700.1.sm.mkhc/Zjn_sc00056.1.g04750.1.sm.mkhc/Zjn_sc00007.1.g00810.1.am.mkhc/Zjn_sc00003.1.g14560.1.sm.mkhc/Zjn_sc00064.1.g00080.1.sm.mkhc/Zjn_sc00005.1.g07960.1.sm.mk/Zjn_sc00028.1.g00990.1.am.mkhc/Zjn_sc00012.1.g07090.1.sm.mkhc/Zjn_sc00022.1.g07180.1.sm.mkhc/Zjn_sc00031.1.g02860.1.sm.mk/Zjn_sc00003.1.g07440.1.sm.mkhc/Zj…	-/-/-/-/-/-/-/-/-/-/-/-/-/-/-/-/-/-/-/-/-/-/-/-	osa:4330149/osa:4330612/osa:4326266/osa:4336645/osa:4331150/osa:4331418/osa:4351929/osa:4326136/osa:4351684/osa:4339095/osa:4330146/osa:4349966/osa:4332151/osa:4345605/osa:4339583/osa:4348804/osa:4342508/osa:4337676/osa:4351434/osa:4347614/osa:4337862/osa:4326849/osa:4349332/osa:4347172	24	13	Zjn_sc00005.1.g07960.1.sm.mk/Zjn_sc00012.1.g07090.1.sm.mkhc/Zjn_sc00022.1.g07180.1.sm.mkhc/Zjn_sc00031.1.g02860.1.sm.mk/Zjn_sc00003.1.g07440.1.sm.mkhc/Zjn_sc00091.1.g00940.1.am.mkhc/Zjn_sc00129.1.g00870.1.sm.mkhc/Zjn_sc00097.1.g02040.1.am.mk/Zjn_sc00050.1.g01930.1.sm.mkhc/Zjn_sc00016.1.g03980.1.am.mkhc/Zjn_sc00139.1.g00270.1.am.mkhc/Zjn_sc00053.1.g01670.1.sm.mkhc/Zjn_sc00039.1.g01990.1.sm.mkhc	11	Zjn_sc00022.1.g07170.1.am.mk/Zjn_sc00007.1.g05950.1.sm.mkhc/Zjn_sc00026.1.g02700.1.sm.mkhc/Zjn_sc00056.1.g04750.1.sm.mkhc/Zjn_sc00007.1.g00810.1.am.mkhc/Zjn_sc00003.1.g14560.1.sm.mkhc/Zjn_sc00064.1.g00080.1.sm.mkhc/Zjn_sc00028.1.g00990.1.am.mkhc/Zjn_sc00102.1.g00580.1.am.mkhc/Zjn_sc00017.1.g07880.1.am.mkhc/Zjn_sc00051.1.g01540.1.sm.mkhc
osa00230	Purine metabolism	42/1777	77/3576	0.227961	0.743874	Zjn_sc00017.1.g00080.1.sm.mkhc/Zjn_sc00034.1.g05590.1.sm.mk/Zjn_sc00172.1.g00180.1.sm.mk/Zjn_sc00014.1.g01050.1.sm.mk/Zjn_sc00141.1.g00260.1.sm.mkhc/Zjn_sc00012.1.g00050.1.sm.mkhc/Zjn_sc00079.1.g00410.1.sm.mkhc/Zjn_sc00023.1.g06750.1.am.mk/Zjn_sc00008.1.g03140.1.sm.mkhc/Zjn_sc00008.1.g05160.1.sm.mkhc/Zjn_sc00049.1.g01520.1.am.mkhc/Zjn_sc00008.1.g10290.1.sm.mkhc/Zjn_sc00015.1.g01845.1.br/Zjn_sc000…	-/-/-/-/-/-/-/-/-/-/-/-/-/-/-/-/-/-/-/-/-/-/-/-/-/-/-/-/-/-/-/-/-/-/-/-/-/-/-/-/-/-	osa:4330032/osa:4324764/osa:4334932/osa:4333815/osa:4339996/osa:4339815/osa:4348230/osa:4337428/osa:4341777/osa:4341535/osa:4340258/osa:4343681/osa:4345665/osa:107276353/osa:4349454/osa:4349403/osa:4334073/osa:4350078/osa:4328168/osa:4343275/osa:4338495/osa:4344386/osa:4352670/osa:4334671/osa:4336327/osa:4345756/osa:4352706/osa:4347801/osa:4348803/osa:4333895/osa:9266846/osa:4344534/osa:4337406/o…	42	20	Zjn_sc00017.1.g00080.1.sm.mkhc/Zjn_sc00014.1.g01050.1.sm.mk/Zjn_sc00012.1.g00050.1.sm.mkhc/Zjn_sc00079.1.g00410.1.sm.mkhc/Zjn_sc00049.1.g01520.1.am.mkhc/Zjn_sc00015.1.g01845.1.br/Zjn_sc00218.1.g00110.1.am.mkhc/Zjn_sc00059.1.g00420.1.am.mk/Zjn_sc00037.1.g05440.1.sm.mkhc/Zjn_sc00016.1.g02820.1.am.mkhc/Zjn_sc00038.1.g03630.1.am.mkhc/Zjn_sc00020.1.g06030.1.sm.mkhc/Zjn_sc00014.1.g01965.1.br/Zjn_sc0009…	22	Zjn_sc00034.1.g05590.1.sm.mk/Zjn_sc00172.1.g00180.1.sm.mk/Zjn_sc00141.1.g00260.1.sm.mkhc/Zjn_sc00023.1.g06750.1.am.mk/Zjn_sc00008.1.g03140.1.sm.mkhc/Zjn_sc00008.1.g05160.1.sm.mkhc/Zjn_sc00008.1.g10290.1.sm.mkhc/Zjn_sc00016.1.g03110.1.sm.mk/Zjn_sc00013.1.g04030.1.sm.mkhc/Zjn_sc00109.1.g00040.1.am.mkhc/Zjn_sc00001.1.g09580.1.sm.mkhc/Zjn_sc00016.1.g00590.1.sm.mkhc/Zjn_sc00001.1.g00190.1.sm.mkhc/Zjn_…
osa00260	Glycine, serine and threonine metabolism	30/1777	54/3576	0.232461	0.743874	Zjn_sc00014.1.g10040.1.sm.mkhc/Zjn_sc00004.1.g11990.1.sm.mkhc/Zjn_sc00071.1.g01500.1.sm.mkhc/Zjn_sc00160.1.g00200.1.sm.mkhc/Zjn_sc00014.1.g01990.1.sm.mkhc/Zjn_sc00032.1.g01900.1.sm.mkhc/Zjn_sc00069.1.g01100.1.am.mkhc/Zjn_sc00035.1.g00980.1.sm.mk/Zjn_sc00002.1.g13970.1.sm.mkhc/Zjn_sc00056.1.g00320.1.sm.mkhc/Zjn_sc00013.1.g04950.1.sm.mkhc/Zjn_sc00012.1.g07090.1.sm.mkhc/Zjn_sc00194.1.g00340.1.am.mk/…	-/-/-/-/-/-/-/-/-/-/-/-/-/-/-/-/-/-/-/-/-/-/-/-/-/-/-/-/-/-	osa:4334794/osa:4337230/osa:4344612/osa:4342210/osa:4333898/osa:4335335/osa:4341584/osa:4346642/osa:9270715/osa:107276105/osa:4334188/osa:4339095/osa:4336081/osa:4345606/osa:4334916/osa:4324401/osa:4326958/osa:4336153/osa:4332728/osa:4345328/osa:4337051/osa:4334914/osa:4336624/osa:4334425/osa:4337862/osa:4326849/osa:4327493/osa:4350964/osa:107276062/osa:4347172	30	19	Zjn_sc00004.1.g11990.1.sm.mkhc/Zjn_sc00032.1.g01900.1.sm.mkhc/Zjn_sc00035.1.g00980.1.sm.mk/Zjn_sc00002.1.g13970.1.sm.mkhc/Zjn_sc00056.1.g00320.1.sm.mkhc/Zjn_sc00013.1.g04950.1.sm.mkhc/Zjn_sc00012.1.g07090.1.sm.mkhc/Zjn_sc00194.1.g00340.1.am.mk/Zjn_sc00091.1.g00960.1.sm.mkhc/Zjn_sc00029.1.g02460.1.sm.mkhc/Zjn_sc00056.1.g00330.1.sm.mkhc/Zjn_sc00002.1.g02580.1.am.mk/Zjn_sc00056.1.g04570.1.sm.mk/Zjn_…	11	Zjn_sc00014.1.g10040.1.sm.mkhc/Zjn_sc00071.1.g01500.1.sm.mkhc/Zjn_sc00160.1.g00200.1.sm.mkhc/Zjn_sc00014.1.g01990.1.sm.mkhc/Zjn_sc00069.1.g01100.1.am.mkhc/Zjn_sc00057.1.g01780.1.sm.mk/Zjn_sc00009.1.g01900.1.sm.mkhc/Zjn_sc00099.1.g00090.1.sm.mkhc/Zjn_sc00023.1.g03660.1.am.mkhc/Zjn_sc00057.1.g01800.1.am.mk/Zjn_sc00013.1.g07130.1.sm.mkhc
osa04146	Peroxisome	35/1777	64/3576	0.248252	0.756428	Zjn_sc00026.1.g02700.1.sm.mkhc/Zjn_sc00067.1.g00660.1.sm.mkhc/Zjn_sc00003.1.g00540.1.sm.mkhc/Zjn_sc00012.1.g01030.1.sm.mkhc/Zjn_sc00115.1.g00080.1.am.mkhc/Zjn_sc00075.1.g01060.1.sm.mk/Zjn_sc00007.1.g00810.1.am.mkhc/Zjn_sc00013.1.g09870.1.am.mkhc/Zjn_sc00096.1.g01760.1.am.mkhc/Zjn_sc00023.1.g03270.1.sm.mkhc/Zjn_sc00011.1.g04880.1.sm.mkhc/Zjn_sc00044.1.g01480.1.am.mk/Zjn_sc00013.1.g06360.1.cf.mkhc/…	-/-/-/-/-/-/-/-/-/-/-/-/-/-/-/-/-/-/-/-/-/-/-/-/-/-/-/-/-/-/-/-/-/-/-	osa:4326266/osa:4351483/osa:4344210/osa:4339674/osa:9268894/osa:4338417/osa:4331150/osa:4334764/osa:4350881/osa:4337006/osa:4324062/osa:4343872/osa:4334349/osa:4347887/osa:4331509/osa:4332347/osa:4345945/osa:4337714/osa:4333336/osa:4337048/osa:4324427/osa:4346459/osa:4338276/osa:4348804/osa:4336353/osa:4348849/osa:4351434/osa:4339846/osa:4347528/osa:4337904/osa:4350728/osa:4328073/osa:4332082/osa…	35	14	Zjn_sc00003.1.g00540.1.sm.mkhc/Zjn_sc00012.1.g01030.1.sm.mkhc/Zjn_sc00075.1.g01060.1.sm.mk/Zjn_sc00182.1.g00210.1.am.mk/Zjn_sc00019.1.g00480.1.sm.mkhc/Zjn_sc00011.1.g02360.1.es.mkhc/Zjn_sc00074.1.g00450.1.sm.mkhc/Zjn_sc00004.1.g04020.1.sm.mkhc/Zjn_sc00097.1.g02040.1.am.mk/Zjn_sc00003.1.g07710.1.sm.mkhc/Zjn_sc00094.1.g01170.1.sm.mk/Zjn_sc00152.1.g00390.1.am.mkhc/Zjn_sc00113.1.g00190.1.sm.mkhc/Zjn_…	21	Zjn_sc00026.1.g02700.1.sm.mkhc/Zjn_sc00067.1.g00660.1.sm.mkhc/Zjn_sc00115.1.g00080.1.am.mkhc/Zjn_sc00007.1.g00810.1.am.mkhc/Zjn_sc00013.1.g09870.1.am.mkhc/Zjn_sc00096.1.g01760.1.am.mkhc/Zjn_sc00023.1.g03270.1.sm.mkhc/Zjn_sc00011.1.g04880.1.sm.mkhc/Zjn_sc00044.1.g01480.1.am.mk/Zjn_sc00013.1.g06360.1.cf.mkhc/Zjn_sc00002.1.g15580.1.sm.mkhc/Zjn_sc00003.1.g05610.1.sm.mkhc/Zjn_sc00015.1.g05030.1.am.mkh…
osa00561	Glycerolipid metabolism	37/1777	68/3576	0.253632	0.756428	Zjn_sc00040.1.g01790.1.sm.mkhc/Zjn_sc00155.1.g00540.1.am.mk/Zjn_sc00022.1.g07170.1.am.mk/Zjn_sc00012.1.g02490.1.sm.mkhc/Zjn_sc00007.1.g05950.1.sm.mkhc/Zjn_sc00092.1.g01050.1.sm.mkhc/Zjn_sc00063.1.g00870.1.sm.mkhc/Zjn_sc00059.1.g01660.1.sm.mkhc/Zjn_sc00146.1.g00080.1.sm.mkhc/Zjn_sc00031.1.g01590.1.sm.mkhc/Zjn_sc00119.1.g00620.1.am.mkhc/Zjn_sc00007.1.g09300.1.sm.mkhc/Zjn_sc00023.1.g04050.1.sm.mkhc/…	-/-/-/-/-/-/-/-/-/-/-/-/-/-/-/-/-/-/-/-/-/-/-/-/-/-/-/-/-/-/-/-/-/-/-/-/-	osa:4327848/osa:4328061/osa:4330149/osa:4339523/osa:4330612/osa:4348984/osa:4344812/osa:4349502/osa:4340911/osa:4349835/osa:4345367/osa:4330302/osa:4337126/osa:4330961/osa:4332054/osa:4327023/osa:4344290/osa:4338289/osa:4350987/osa:4330146/osa:4324401/osa:4349966/osa:4337743/osa:4348988/osa:4338660/osa:4352615/osa:4341317/osa:4324826/osa:4333927/osa:4326857/osa:4347190/osa:4345366/osa:4339063/osa…	37	12	Zjn_sc00022.1.g07180.1.sm.mkhc/Zjn_sc00029.1.g02460.1.sm.mkhc/Zjn_sc00031.1.g02860.1.sm.mk/Zjn_sc00086.1.g00510.1.sm.mkhc/Zjn_sc00012.1.g10420.1.sm.mkhc/Zjn_sc00069.1.g03190.1.sm.mkhc/Zjn_sc00009.1.g06200.1.am.mk/Zjn_sc00039.1.g01850.1.am.mkhc/Zjn_sc00081.1.g00220.1.am.mkhc/Zjn_sc00025.1.g04600.1.am.mkhc/Zjn_sc00121.1.g00010.1.am.mk/Zjn_sc00039.1.g01990.1.sm.mkhc	25	Zjn_sc00040.1.g01790.1.sm.mkhc/Zjn_sc00155.1.g00540.1.am.mk/Zjn_sc00022.1.g07170.1.am.mk/Zjn_sc00012.1.g02490.1.sm.mkhc/Zjn_sc00007.1.g05950.1.sm.mkhc/Zjn_sc00092.1.g01050.1.sm.mkhc/Zjn_sc00063.1.g00870.1.sm.mkhc/Zjn_sc00059.1.g01660.1.sm.mkhc/Zjn_sc00146.1.g00080.1.sm.mkhc/Zjn_sc00031.1.g01590.1.sm.mkhc/Zjn_sc00119.1.g00620.1.am.mkhc/Zjn_sc00007.1.g09300.1.sm.mkhc/Zjn_sc00023.1.g04050.1.sm.mkhc/…
osa00020	Citrate cycle (TCA cycle)	24/1777	43/3576	0.256645	0.756428	Zjn_sc00090.1.g00710.1.sm.mk/Zjn_sc00015.1.g01800.1.am.mkhc/Zjn_sc00020.1.g05160.1.sm.mkhc/Zjn_sc00018.1.g00920.1.sm.mkhc/Zjn_sc00012.1.g01030.1.sm.mkhc/Zjn_sc00204.1.g00230.1.sm.mkhc/Zjn_sc00017.1.g01640.1.sm.mkhc/Zjn_sc00038.1.g02390.1.am.mkhc/Zjn_sc00013.1.g05780.1.sm.mkhc/Zjn_sc00155.1.g00320.1.sm.mkhc/Zjn_sc00056.1.g00470.1.am.mkhc/Zjn_sc00097.1.g00420.1.sm.mkhc/Zjn_sc00131.1.g00130.1.sm.mkh…	-/-/-/-/-/-/-/-/-/-/-/-/-/-/-/-/-/-/-/-/-/-/-/-	osa:4335673/osa:4345657/osa:4348905/osa:4347531/osa:4339674/osa:4342350/osa:4329858/osa:4352549/osa:4334274/osa:4343003/osa:4336169/osa:4351678/osa:4340640/osa:4345640/osa:4344541/osa:4326249/osa:4336353/osa:4343993/osa:4334968/osa:4337862/osa:4330016/osa:4326849/osa:4332774/osa:4339859	24	11	Zjn_sc00018.1.g00920.1.sm.mkhc/Zjn_sc00012.1.g01030.1.sm.mkhc/Zjn_sc00038.1.g02390.1.am.mkhc/Zjn_sc00097.1.g00420.1.sm.mkhc/Zjn_sc00131.1.g00130.1.sm.mkhc/Zjn_sc00071.1.g00950.1.sm.mkhc/Zjn_sc00029.1.g00370.1.sm.mkhc/Zjn_sc00004.1.g04020.1.sm.mkhc/Zjn_sc00044.1.g02700.1.sm.mkhc/Zjn_sc00016.1.g03980.1.am.mkhc/Zjn_sc00139.1.g00270.1.am.mkhc	13	Zjn_sc00090.1.g00710.1.sm.mk/Zjn_sc00015.1.g01800.1.am.mkhc/Zjn_sc00020.1.g05160.1.sm.mkhc/Zjn_sc00204.1.g00230.1.sm.mkhc/Zjn_sc00017.1.g01640.1.sm.mkhc/Zjn_sc00013.1.g05780.1.sm.mkhc/Zjn_sc00155.1.g00320.1.sm.mkhc/Zjn_sc00056.1.g00470.1.am.mkhc/Zjn_sc00060.1.g00670.1.sm.mk/Zjn_sc00163.1.g00310.1.sm.mkhc/Zjn_sc00007.1.g12100.1.sm.mkhc/Zjn_sc00003.1.g00980.1.sm.mkhc/Zjn_sc00141.1.g00980.1.sm.mkhc
osa00220	Arginine biosynthesis	15/1777	26/3576	0.267323	0.766465	Zjn_sc00004.1.g06580.1.am.mk/Zjn_sc00003.1.g07820.1.sm.mkhc/Zjn_sc00001.1.g03600.1.sm.mkhc/Zjn_sc00013.1.g06900.1.am.mkhc/Zjn_sc00160.1.g00200.1.sm.mkhc/Zjn_sc00078.1.g00340.1.sm.mkhc/Zjn_sc00023.1.g05410.1.sm.mkhc/Zjn_sc00033.1.g00970.1.sm.mk/Zjn_sc00047.1.g02000.1.sm.mkhc/Zjn_sc00040.1.g00540.1.sm.mkhc/Zjn_sc00002.1.g06070.1.sm.mkhc/Zjn_sc00032.1.g00160.1.sm.mkhc/Zjn_sc00013.1.g02100.1.sm.mkhc/…	-/-/-/-/-/-/-/-/-/-/-/-/-/-/-	osa:4336590/osa:4332108/osa:4343916/osa:4334405/osa:4342210/osa:4346012/osa:4337272/osa:4348525/osa:4341252/osa:4325621/osa:4332434/osa:4348524/osa:4333896/osa:4330380/osa:4330649	15	4	Zjn_sc00004.1.g06580.1.am.mk/Zjn_sc00040.1.g00540.1.sm.mkhc/Zjn_sc00002.1.g06070.1.sm.mkhc/Zjn_sc00013.1.g02100.1.sm.mkhc	11	Zjn_sc00003.1.g07820.1.sm.mkhc/Zjn_sc00001.1.g03600.1.sm.mkhc/Zjn_sc00013.1.g06900.1.am.mkhc/Zjn_sc00160.1.g00200.1.sm.mkhc/Zjn_sc00078.1.g00340.1.sm.mkhc/Zjn_sc00023.1.g05410.1.sm.mkhc/Zjn_sc00033.1.g00970.1.sm.mk/Zjn_sc00047.1.g02000.1.sm.mkhc/Zjn_sc00032.1.g00160.1.sm.mkhc/Zjn_sc00007.1.g08380.1.sm.mkhc/Zjn_sc00007.1.g05620.1.sm.mkhc
osa00410	beta-Alanine metabolism	19/1777	34/3576	0.290379	0.766465	Zjn_sc00022.1.g07170.1.am.mk/Zjn_sc00007.1.g05950.1.sm.mkhc/Zjn_sc00106.1.g01520.1.sm.mkhc/Zjn_sc00023.1.g06210.1.sm.mkhc/Zjn_sc00032.1.g01900.1.sm.mkhc/Zjn_sc00064.1.g00080.1.sm.mkhc/Zjn_sc00062.1.g01080.1.sm.mkhc/Zjn_sc00009.1.g09070.1.sm.mkhc/Zjn_sc00056.1.g00320.1.sm.mkhc/Zjn_sc00022.1.g07180.1.sm.mkhc/Zjn_sc00031.1.g02860.1.sm.mk/Zjn_sc00056.1.g00330.1.sm.mkhc/Zjn_sc00023.1.g03600.1.am.mkhc/…	-/-/-/-/-/-/-/-/-/-/-/-/-/-/-/-/-/-/-	osa:4330149/osa:4330612/osa:4345787/osa:4337360/osa:4335335/osa:4351929/osa:4342996/osa:4327558/osa:107276105/osa:4330146/osa:4349966/osa:4336153/osa:4337046/osa:4335977/osa:4328910/osa:4330657/osa:4333932/osa:4349332/osa:4347172	19	10	Zjn_sc00106.1.g01520.1.sm.mkhc/Zjn_sc00023.1.g06210.1.sm.mkhc/Zjn_sc00032.1.g01900.1.sm.mkhc/Zjn_sc00056.1.g00320.1.sm.mkhc/Zjn_sc00022.1.g07180.1.sm.mkhc/Zjn_sc00031.1.g02860.1.sm.mk/Zjn_sc00056.1.g00330.1.sm.mkhc/Zjn_sc00047.1.g01610.1.am.mk/Zjn_sc00053.1.g01670.1.sm.mkhc/Zjn_sc00039.1.g01990.1.sm.mkhc	9	Zjn_sc00022.1.g07170.1.am.mk/Zjn_sc00007.1.g05950.1.sm.mkhc/Zjn_sc00064.1.g00080.1.sm.mkhc/Zjn_sc00062.1.g01080.1.sm.mkhc/Zjn_sc00009.1.g09070.1.sm.mkhc/Zjn_sc00023.1.g03600.1.am.mkhc/Zjn_sc00006.1.g02170.1.am.mkhc/Zjn_sc00022.1.g02090.1.am.mkhc/Zjn_sc00013.1.g02520.1.sm.mkhc
osa00950	Isoquinoline alkaloid biosynthesis	9/1777	15/3576	0.294818	0.766465	Zjn_sc00032.1.g01900.1.sm.mkhc/Zjn_sc00056.1.g00320.1.sm.mkhc/Zjn_sc00047.1.g02000.1.sm.mkhc/Zjn_sc00040.1.g00540.1.sm.mkhc/Zjn_sc00047.1.g00340.1.sm.mkhc/Zjn_sc00056.1.g00330.1.sm.mkhc/Zjn_sc00025.1.g02860.1.sm.mkhc/Zjn_sc00107.1.g01040.1.am.mkhc/Zjn_sc00087.1.g00410.1.sm.mk	-/-/-/-/-/-/-/-/-	osa:4335335/osa:107276105/osa:4341252/osa:4325621/osa:4329101/osa:4336153/osa:4324941/osa:4340970/osa:4350712	9	6	Zjn_sc00032.1.g01900.1.sm.mkhc/Zjn_sc00056.1.g00320.1.sm.mkhc/Zjn_sc00040.1.g00540.1.sm.mkhc/Zjn_sc00047.1.g00340.1.sm.mkhc/Zjn_sc00056.1.g00330.1.sm.mkhc/Zjn_sc00087.1.g00410.1.sm.mk	3	Zjn_sc00047.1.g02000.1.sm.mkhc/Zjn_sc00025.1.g02860.1.sm.mkhc/Zjn_sc00107.1.g01040.1.am.mkhc
osa00960	Tropane, piperidine and pyridine alkaloid biosynthesis	9/1777	15/3576	0.294818	0.766465	Zjn_sc00032.1.g01900.1.sm.mkhc/Zjn_sc00056.1.g00320.1.sm.mkhc/Zjn_sc00047.1.g02000.1.sm.mkhc/Zjn_sc00040.1.g00540.1.sm.mkhc/Zjn_sc00047.1.g00340.1.sm.mkhc/Zjn_sc00056.1.g00330.1.sm.mkhc/Zjn_sc00025.1.g02860.1.sm.mkhc/Zjn_sc00107.1.g01040.1.am.mkhc/Zjn_sc00087.1.g00410.1.sm.mk	-/-/-/-/-/-/-/-/-	osa:4335335/osa:107276105/osa:4341252/osa:4325621/osa:4329101/osa:4336153/osa:4324941/osa:4340970/osa:4350712	9	6	Zjn_sc00032.1.g01900.1.sm.mkhc/Zjn_sc00056.1.g00320.1.sm.mkhc/Zjn_sc00040.1.g00540.1.sm.mkhc/Zjn_sc00047.1.g00340.1.sm.mkhc/Zjn_sc00056.1.g00330.1.sm.mkhc/Zjn_sc00087.1.g00410.1.sm.mk	3	Zjn_sc00047.1.g02000.1.sm.mkhc/Zjn_sc00025.1.g02860.1.sm.mkhc/Zjn_sc00107.1.g01040.1.am.mkhc
osa00400	Phenylalanine, tyrosine and tryptophan biosynthesis	22/1777	40/3576	0.303073	0.766465	Zjn_sc00153.1.g00310.1.am.mkhc/Zjn_sc00022.1.g01170.1.sm.mkhc/Zjn_sc00071.1.g01500.1.sm.mkhc/Zjn_sc00035.1.g00040.1.am.mkhc/Zjn_sc00069.1.g01100.1.am.mkhc/Zjn_sc00200.1.g00130.1.sm.mkhc/Zjn_sc00006.1.g01090.1.sm.mkhc/Zjn_sc00003.1.g04100.1.am.mkhc/Zjn_sc00050.1.g00530.1.sm.mkhc/Zjn_sc00047.1.g02000.1.sm.mkhc/Zjn_sc00102.1.g01650.1.am.mk/Zjn_sc00002.1.g07750.1.sm.mkhc/Zjn_sc00040.1.g00540.1.sm.mkh…	-/-/-/-/-/-/-/-/-/-/-/-/-/-/-/-/-/-/-/-/-/-	osa:4333014/osa:4330732/osa:4344612/osa:4345257/osa:4341584/osa:4340026/osa:4336102/osa:4332477/osa:4347717/osa:4341252/osa:4349157/osa:4332286/osa:4325621/osa:4329101/osa:4343946/osa:4352411/osa:4345690/osa:4334425/osa:4332341/osa:4324941/osa:4340970/osa:4350712	22	13	Zjn_sc00153.1.g00310.1.am.mkhc/Zjn_sc00200.1.g00130.1.sm.mkhc/Zjn_sc00006.1.g01090.1.sm.mkhc/Zjn_sc00003.1.g04100.1.am.mkhc/Zjn_sc00050.1.g00530.1.sm.mkhc/Zjn_sc00102.1.g01650.1.am.mk/Zjn_sc00002.1.g07750.1.sm.mkhc/Zjn_sc00040.1.g00540.1.sm.mkhc/Zjn_sc00047.1.g00340.1.sm.mkhc/Zjn_sc00001.1.g03310.1.sm.mkhc/Zjn_sc00113.1.g00740.1.sm.mkhc/Zjn_sc00003.1.g05680.1.sm.mk/Zjn_sc00087.1.g00410.1.sm.mk	9	Zjn_sc00022.1.g01170.1.sm.mkhc/Zjn_sc00071.1.g01500.1.sm.mkhc/Zjn_sc00035.1.g00040.1.am.mkhc/Zjn_sc00069.1.g01100.1.am.mkhc/Zjn_sc00047.1.g02000.1.sm.mkhc/Zjn_sc00132.1.g00800.1.am.mkhc/Zjn_sc00013.1.g07130.1.sm.mkhc/Zjn_sc00025.1.g02860.1.sm.mkhc/Zjn_sc00107.1.g01040.1.am.mkhc
osa00330	Arginine and proline metabolism	23/1777	42/3576	0.306695	0.766465	Zjn_sc00022.1.g07170.1.am.mk/Zjn_sc00067.1.g02230.1.sm.mk/Zjn_sc00009.1.g06690.1.sm.mkhc/Zjn_sc00007.1.g05950.1.sm.mkhc/Zjn_sc02372.1.g00010.1.sm.mk/Zjn_sc00023.1.g06210.1.sm.mkhc/Zjn_sc00194.1.g00170.1.sm.mk/Zjn_sc00062.1.g01080.1.sm.mkhc/Zjn_sc00053.1.g01570.1.sm.mkhc/Zjn_sc00014.1.g05100.1.sm.mkhc/Zjn_sc00047.1.g02000.1.sm.mkhc/Zjn_sc00022.1.g07180.1.sm.mkhc/Zjn_sc00012.1.g03110.1.sm.mkhc/Zjn_…	-/-/-/-/-/-/-/-/-/-/-/-/-/-/-/-/-/-/-/-/-/-/-	osa:4330149/osa:4340008/osa:4324853/osa:4330612/osa:4334958/osa:4337360/osa:9272649/osa:4342996/osa:4349318/osa:4334196/osa:4341252/osa:4330146/osa:9269289/osa:9271133/osa:4349966/osa:4325621/osa:4338979/osa:4337046/osa:4329955/osa:4339305/osa:4328910/osa:4349012/osa:4347172	23	13	Zjn_sc00009.1.g06690.1.sm.mkhc/Zjn_sc02372.1.g00010.1.sm.mk/Zjn_sc00023.1.g06210.1.sm.mkhc/Zjn_sc00022.1.g07180.1.sm.mkhc/Zjn_sc00012.1.g03110.1.sm.mkhc/Zjn_sc00125.1.g00260.1.am.mk/Zjn_sc00031.1.g02860.1.sm.mk/Zjn_sc00040.1.g00540.1.sm.mkhc/Zjn_sc00012.1.g06050.1.sm.mkhc/Zjn_sc00012.1.g09070.1.sm.mkhc/Zjn_sc00047.1.g01610.1.am.mk/Zjn_sc00086.1.g00630.1.sm.mkhc/Zjn_sc00039.1.g01990.1.sm.mkhc	10	Zjn_sc00022.1.g07170.1.am.mk/Zjn_sc00067.1.g02230.1.sm.mk/Zjn_sc00007.1.g05950.1.sm.mkhc/Zjn_sc00194.1.g00170.1.sm.mk/Zjn_sc00062.1.g01080.1.sm.mkhc/Zjn_sc00053.1.g01570.1.sm.mkhc/Zjn_sc00014.1.g05100.1.sm.mkhc/Zjn_sc00047.1.g02000.1.sm.mkhc/Zjn_sc00023.1.g03600.1.am.mkhc/Zjn_sc00037.1.g01810.1.am.mkhc
osa00190	Oxidative phosphorylation	45/1777	85/3576	0.30983	0.766465	Zjn_sc00209.1.g00320.1.sm.mkhc/Zjn_sc00004.1.g12210.1.sm.mkhc/Zjn_sc00097.1.g00910.1.am.mkhc/Zjn_sc00204.1.g00230.1.sm.mkhc/Zjn_sc00193.1.g00190.1.am.mk/Zjn_sc00007.1.g03570.1.sm.mkhc/Zjn_sc00030.1.g01850.1.sm.mkhc/Zjn_sc00002.1.g06090.1.am.mk/Zjn_sc00014.1.g05860.1.sm.mkhc/Zjn_sc00051.1.g00040.1.sm.mk/Zjn_sc00036.1.g00170.1.sm.mkhc/Zjn_sc00124.1.g00080.1.sm.mkhc/Zjn_sc00068.1.g03830.1.am.mkhc/Zj…	-/-/-/-/-/-/-/-/-/-/-/-/-/-/-/-/-/-/-/-/-/-/-/-/-/-/-/-/-/-/-/-/-/-/-/-/-/-/-/-/-/-/-/-/-	osa:4337608/osa:4337257/osa:4329623/osa:4342350/osa:4345039/osa:4330852/osa:4342621/osa:4332431/osa:4334266/osa:4342681/osa:4327166/osa:4335450/osa:4335014/osa:4341339/osa:4323939/osa:4326795/osa:4348305/osa:4324151/osa:4344095/osa:4352910/osa:4344058/osa:4333018/osa:4336883/osa:107275250/osa:4324593/osa:4342743/osa:4348583/osa:4343288/osa:4338621/osa:4337476/osa:4348218/osa:4344541/osa:4331914/o…	45	19	Zjn_sc00209.1.g00320.1.sm.mkhc/Zjn_sc00097.1.g00910.1.am.mkhc/Zjn_sc00193.1.g00190.1.am.mk/Zjn_sc00051.1.g00040.1.sm.mk/Zjn_sc00068.1.g03830.1.am.mkhc/Zjn_sc00021.1.g00080.1.sm.mkhc/Zjn_sc00029.1.g02580.1.sm.mkhc/Zjn_sc00014.1.g00610.1.am.mkhc/Zjn_sc00005.1.g00300.1.sm.mkhc/Zjn_sc00023.1.g02230.1.am.mkhc/Zjn_sc05142.1.g00010.1.sm.mk/Zjn_sc00001.1.g09550.1.sm.mkhc/Zjn_sc00023.1.g07100.1.sm.mk/Zjn_…	26	Zjn_sc00004.1.g12210.1.sm.mkhc/Zjn_sc00204.1.g00230.1.sm.mkhc/Zjn_sc00007.1.g03570.1.sm.mkhc/Zjn_sc00030.1.g01850.1.sm.mkhc/Zjn_sc00002.1.g06090.1.am.mk/Zjn_sc00014.1.g05860.1.sm.mkhc/Zjn_sc00036.1.g00170.1.sm.mkhc/Zjn_sc00124.1.g00080.1.sm.mkhc/Zjn_sc01283.1.g00010.1.sm.mkhc/Zjn_sc00034.1.g01820.1.sm.mkhc/Zjn_sc00002.1.g10380.1.sm.mkhc/Zjn_sc00044.1.g03590.1.sm.mkhc/Zjn_sc00017.1.g00860.1.sm.mkh…
osa00500	Starch and sucrose metabolism	57/1777	109/3576	0.324831	0.766465	Zjn_sc00022.1.g06400.1.sm.mkhc/Zjn_sc00068.1.g03520.1.sm.mkhc/Zjn_sc00012.1.g00720.1.am.mkhc/Zjn_sc00013.1.g04370.1.sm.mkhc/Zjn_sc00059.1.g00550.1.sm.mkhc/Zjn_sc00016.1.g02950.1.sm.mkhc/Zjn_sc00058.1.g03530.1.sm.mkhc/Zjn_sc00014.1.g03380.1.sm.mkhc/Zjn_sc00141.1.g00260.1.sm.mkhc/Zjn_sc00108.1.g00380.1.sm.mk/Zjn_sc00029.1.g04890.1.am.mkhc/Zjn_sc00079.1.g00410.1.sm.mkhc/Zjn_sc00067.1.g03620.1.am.mkh…	-/-/-/-/-/-/-/-/-/-/-/-/-/-/-/-/-/-/-/-/-/-/-/-/-/-/-/-/-/-/-/-/-/-/-/-/-/-/-/-/-/-/-/-/-/-/-/-/-/-/-/-/-/-/-/-/-	osa:4330221/osa:4342117/osa:4339718/osa:4334116/osa:4349417/osa:4338010/osa:4329532/osa:4334029/osa:4339996/osa:4348711/osa:4324423/osa:4348230/osa:9269493/osa:4341008/osa:4345573/osa:4333062/osa:4332041/osa:4338558/osa:4346527/osa:4344146/osa:4340386/osa:4330709/osa:4326547/osa:4340579/osa:4328183/osa:4341642/osa:9268348/osa:4332112/osa:4343010/osa:4324364/osa:4324810/osa:4339426/osa:4339361/osa…	57	36	Zjn_sc00068.1.g03520.1.sm.mkhc/Zjn_sc00012.1.g00720.1.am.mkhc/Zjn_sc00058.1.g03530.1.sm.mkhc/Zjn_sc00014.1.g03380.1.sm.mkhc/Zjn_sc00079.1.g00410.1.sm.mkhc/Zjn_sc00067.1.g03620.1.am.mkhc/Zjn_sc00084.1.g00260.1.am.mkhc/Zjn_sc00083.1.g00610.1.am.mkhc/Zjn_sc00043.1.g01890.1.am.mkhc/Zjn_sc00001.1.g01990.1.sm.mkhc/Zjn_sc00029.1.g05430.1.sm.mk/Zjn_sc00143.1.g00450.1.am.mkhc/Zjn_sc00037.1.g05370.1.sm.mkh…	21	Zjn_sc00022.1.g06400.1.sm.mkhc/Zjn_sc00013.1.g04370.1.sm.mkhc/Zjn_sc00059.1.g00550.1.sm.mkhc/Zjn_sc00016.1.g02950.1.sm.mkhc/Zjn_sc00141.1.g00260.1.sm.mkhc/Zjn_sc00108.1.g00380.1.sm.mk/Zjn_sc00029.1.g04890.1.am.mkhc/Zjn_sc00091.1.g00600.1.sm.mkhc/Zjn_sc00002.1.g10450.1.sm.mkhc/Zjn_sc00004.1.g12720.1.am.mkhc/Zjn_sc00004.1.g01340.1.sm.mkhc/Zjn_sc00022.1.g01450.1.am.mk/Zjn_sc00008.1.g04270.1.am.mk/Zj…
osa00520	Amino sugar and nucleotide sugar metabolism	59/1777	113/3576	0.32681	0.766465	Zjn_sc00012.1.g00720.1.am.mkhc/Zjn_sc00040.1.g05120.1.am.mkhc/Zjn_sc00016.1.g02950.1.sm.mkhc/Zjn_sc00122.1.g01080.1.am.mkhc/Zjn_sc00004.1.g10150.1.sm.mkhc/Zjn_sc00079.1.g00410.1.sm.mkhc/Zjn_sc00016.1.g05810.1.am.mkhc/Zjn_sc00096.1.g01890.1.am.mkhc/Zjn_sc00002.1.g06180.1.sm.mkhc/Zjn_sc00154.1.g00420.1.am.mkhc/Zjn_sc00004.1.g03180.1.am.mk/Zjn_sc00080.1.g00380.1.sm.mkhc/Zjn_sc00002.1.g06750.1.sm.mkh…	-/-/-/-/-/-/-/-/-/-/-/-/-/-/-/-/-/-/-/-/-/-/-/-/-/-/-/-/-/-/-/-/-/-/-/-/-/-/-/-/-/-/-/-/-/-/-/-/-/-/-/-/-/-/-/-/-/-/-	osa:4339718/osa:4345021/osa:4338010/osa:4347638/osa:4337011/osa:4348230/osa:4337620/osa:4350861/osa:4332424/osa:4345415/osa:4336263/osa:4350824/osa:4332373/osa:4346723/osa:4326547/osa:4340579/osa:4348636/osa:4352147/osa:4332668/osa:4339153/osa:4338546/osa:4339812/osa:4324914/osa:4342115/osa:4327480/osa:4341699/osa:4325991/osa:4337282/osa:4330975/osa:4344260/osa:4339361/osa:4346094/osa:4323835/osa…	59	29	Zjn_sc00012.1.g00720.1.am.mkhc/Zjn_sc00079.1.g00410.1.sm.mkhc/Zjn_sc00002.1.g06180.1.sm.mkhc/Zjn_sc00002.1.g06750.1.sm.mkhc/Zjn_sc00107.1.g01680.1.sm.mkhc/Zjn_sc00029.1.g05430.1.sm.mk/Zjn_sc00143.1.g00450.1.am.mkhc/Zjn_sc00013.1.g04780.1.am.mkhc/Zjn_sc00027.1.g06360.1.sm.mkhc/Zjn_sc00025.1.g01880.1.sm.mk/Zjn_sc00008.1.g03790.1.am.mk/Zjn_sc00001.1.g01150.1.sm.mk/Zjn_sc00009.1.g00330.1.sm.mkhc/Zjn_…	30	Zjn_sc00040.1.g05120.1.am.mkhc/Zjn_sc00016.1.g02950.1.sm.mkhc/Zjn_sc00122.1.g01080.1.am.mkhc/Zjn_sc00004.1.g10150.1.sm.mkhc/Zjn_sc00016.1.g05810.1.am.mkhc/Zjn_sc00096.1.g01890.1.am.mkhc/Zjn_sc00154.1.g00420.1.am.mkhc/Zjn_sc00004.1.g03180.1.am.mk/Zjn_sc00080.1.g00380.1.sm.mkhc/Zjn_sc00033.1.g02230.1.am.mkhc/Zjn_sc00002.1.g03370.1.am.mkhc/Zjn_sc00005.1.g01950.1.am.mkhc/Zjn_sc00012.1.g00090.1.sm.mkh…
osa03440	Homologous recombination	31/1777	58/3576	0.328485	0.766465	Zjn_sc00031.1.g02890.1.sm.mkhc/Zjn_sc00002.1.g10350.1.sm.mkhc/novel.651/Zjn_sc00096.1.g01590.1.sm.mkhc/Zjn_sc00025.1.g00680.1.sm.mk/novel.1162/Zjn_sc00115.1.g00710.1.am.mkhc/Zjn_sc00017.1.g05190.1.am.mkhc/Zjn_sc00019.1.g02840.1.sm.mkhc/Zjn_sc00018.1.g01260.1.sm.mkhc/Zjn_sc00016.1.g01450.1.sm.mk/Zjn_sc00115.1.g00050.1.am.mkhc/Zjn_sc00017.1.g06500.1.sm.mk/Zjn_sc00008.1.g00640.1.sm.mkhc/Zjn_sc00140.…	-/-/-/-/-/-/-/-/-/-/-/-/-/-/-/-/-/-/-/-/-/-/-/-/-/-/-/-/-/-/-	osa:4349968/osa:4332052/osa:107280671/osa:4350923/osa:4338690/osa:9269106/osa:4327264/osa:4329409/osa:4333537/osa:4347482/osa:4338202/osa:9267714/osa:4348951/osa:4342073/osa:4349978/osa:4329686/osa:4340143/osa:4337594/osa:4331489/osa:107279348/osa:4344737/osa:4330923/osa:4350329/osa:9266862/osa:4330068/osa:4331236/osa:107280671/osa:4325130/osa:4336384/osa:4326564/osa:4340671	31	19	Zjn_sc00031.1.g02890.1.sm.mkhc/Zjn_sc00096.1.g01590.1.sm.mkhc/Zjn_sc00017.1.g05190.1.am.mkhc/Zjn_sc00019.1.g02840.1.sm.mkhc/Zjn_sc00018.1.g01260.1.sm.mkhc/Zjn_sc00016.1.g01450.1.sm.mk/Zjn_sc00115.1.g00050.1.am.mkhc/Zjn_sc00017.1.g06500.1.sm.mk/Zjn_sc00140.1.g00240.1.sm.mkhc/Zjn_sc00017.1.g03000.1.sm.mk/Zjn_sc01391.1.g00010.1.sm.mkhc/Zjn_sc00115.1.g00470.1.sm.mkhc/Zjn_sc00002.1.g15890.1.sm.mkhc/no…	12	Zjn_sc00002.1.g10350.1.sm.mkhc/novel.651/Zjn_sc00025.1.g00680.1.sm.mk/novel.1162/Zjn_sc00115.1.g00710.1.am.mkhc/Zjn_sc00008.1.g00640.1.sm.mkhc/Zjn_sc00007.1.g02930.1.sm.mkhc/Zjn_sc00082.1.g00190.1.sm.mkhc/Zjn_sc00084.1.g00440.1.sm.mkhc/Zjn_sc00066.1.g00220.1.am.mk/Zjn_sc00009.1.g11710.1.sm.mkhc/Zjn_sc00095.1.g00850.1.sm.mkhc
osa04075	Plant hormone signal transduction	88/1777	171/3576	0.346089	0.76822	Zjn_sc00002.1.g09780.1.sm.mkhc/Zjn_sc00002.1.g06740.1.am.mk/Zjn_sc00023.1.g04210.1.sm.mkhc/Zjn_sc00007.1.g03560.1.sm.mk/Zjn_sc00004.1.g13260.1.sm.mkhc/Zjn_sc00007.1.g00820.1.am.mkhc/Zjn_sc00016.1.g02970.1.am.mk/Zjn_sc00034.1.g05840.1.sm.mkhc/Zjn_sc00010.1.g00450.1.am.mkhc/Zjn_sc00014.1.g01180.1.sm.mkhc/Zjn_sc00009.1.g10660.1.sm.mkhc/Zjn_sc00015.1.g01220.1.sm.mkhc/Zjn_sc00071.1.g00390.1.sm.mk/Zjn_…	-/-/-/-/-/-/-/-/-/-/-/-/-/-/-/-/-/-/-/-/-/-/-/-/-/-/-/-/-/-/-/-/-/-/-/-/-/-/-/-/-/-/-/-/-/-/-/-/-/-/-/-/-/-/-/-/-/-/-/-/-/-/-/-/-/-/-/-/-/-/-/-/-/-/-/-/-/-/-/-/-/-/-/-/-/-/-/-	osa:4332111/osa:4332374/osa:9270267/osa:4330855/osa:4337372/osa:4331149/osa:9272441/osa:4325078/osa:4333017/osa:4333824/osa:4325503/osa:4345625/osa:4344471/osa:4339588/osa:107277499/osa:4342318/osa:4346736/osa:4341432/osa:4324691/osa:4342573/osa:4352844/osa:4325747/osa:4331518/osa:4324201/osa:4347277/osa:4328647/osa:4332548/osa:4343719/osa:4337850/osa:4333666/osa:4349800/osa:4327919/osa:4329672/o…	88	38	Zjn_sc00002.1.g06740.1.am.mk/Zjn_sc00034.1.g05840.1.sm.mkhc/Zjn_sc00039.1.g05570.1.am.mk/Zjn_sc00036.1.g03680.1.sm.mkhc/Zjn_sc00018.1.g03470.1.sm.mk/Zjn_sc00086.1.g01640.1.am.mk/Zjn_sc00184.1.g00340.1.am.mk/Zjn_sc00016.1.g04050.1.sm.mkhc/Zjn_sc00017.1.g03160.1.sm.mkhc/Zjn_sc00019.1.g02780.1.sm.mk/Zjn_sc00617.1.g00020.1.am.mk/Zjn_sc00019.1.g02530.1.sm.mkhc/Zjn_sc00064.1.g00250.1.es.mkhc/Zjn_sc0005…	50	Zjn_sc00002.1.g09780.1.sm.mkhc/Zjn_sc00023.1.g04210.1.sm.mkhc/Zjn_sc00007.1.g03560.1.sm.mk/Zjn_sc00004.1.g13260.1.sm.mkhc/Zjn_sc00007.1.g00820.1.am.mkhc/Zjn_sc00016.1.g02970.1.am.mk/Zjn_sc00010.1.g00450.1.am.mkhc/Zjn_sc00014.1.g01180.1.sm.mkhc/Zjn_sc00009.1.g10660.1.sm.mkhc/Zjn_sc00015.1.g01220.1.sm.mkhc/Zjn_sc00071.1.g00390.1.sm.mk/Zjn_sc00027.1.g01970.1.sm.mkhc/Zjn_sc00002.1.g03180.1.am.mk/Zjn_…
osa00380	Tryptophan metabolism	17/1777	31/3576	0.34658	0.76822	Zjn_sc00022.1.g07170.1.am.mk/Zjn_sc00090.1.g00710.1.sm.mk/Zjn_sc00007.1.g05950.1.sm.mkhc/Zjn_sc00038.1.g00940.1.am.mk/Zjn_sc02372.1.g00010.1.sm.mk/Zjn_sc00013.1.g06690.1.sm.mkhc/Zjn_sc00026.1.g02580.1.am.mk/Zjn_sc00011.1.g06080.1.sm.mkhc/Zjn_sc00005.1.g07960.1.sm.mk/Zjn_sc00022.1.g07180.1.sm.mkhc/Zjn_sc00002.1.g15580.1.sm.mkhc/Zjn_sc00125.1.g00260.1.am.mk/Zjn_sc00031.1.g02860.1.sm.mk/Zjn_sc00011.…	-/-/-/-/-/-/-/-/-/-/-/-/-/-/-/-/-	osa:4330149/osa:4335673/osa:4330612/osa:4352328/osa:4334958/osa:4334382/osa:4325177/osa:4323866/osa:4326136/osa:4330146/osa:4331509/osa:9271133/osa:4349966/osa:9267047/osa:4328073/osa:4325198/osa:4347172	17	9	Zjn_sc02372.1.g00010.1.sm.mk/Zjn_sc00011.1.g06080.1.sm.mkhc/Zjn_sc00005.1.g07960.1.sm.mk/Zjn_sc00022.1.g07180.1.sm.mkhc/Zjn_sc00125.1.g00260.1.am.mk/Zjn_sc00031.1.g02860.1.sm.mk/Zjn_sc00152.1.g00390.1.am.mkhc/Zjn_sc00005.1.g04970.1.am.mk/Zjn_sc00039.1.g01990.1.sm.mkhc	8	Zjn_sc00022.1.g07170.1.am.mk/Zjn_sc00090.1.g00710.1.sm.mk/Zjn_sc00007.1.g05950.1.sm.mkhc/Zjn_sc00038.1.g00940.1.am.mk/Zjn_sc00013.1.g06690.1.sm.mkhc/Zjn_sc00026.1.g02580.1.am.mk/Zjn_sc00002.1.g15580.1.sm.mkhc/Zjn_sc00011.1.g02450.1.am.mkhc
osa03022	Basal transcription factors	18/1777	33/3576	0.350217	0.76822	Zjn_sc00004.1.g00580.1.sm.mkhc/Zjn_sc00122.1.g00410.1.sm.mkhc/Zjn_sc00032.1.g01520.1.sm.mkhc/Zjn_sc00017.1.g03340.1.sm.mkhc/Zjn_sc00016.1.g06290.1.sm.mkhc/Zjn_sc00083.1.g00020.1.sm.mkhc/Zjn_sc00040.1.g01220.1.sm.mkhc/Zjn_sc00009.1.g05880.1.sm.mkhc/Zjn_sc00025.1.g00660.1.sm.mkhc/Zjn_sc00083.1.g00120.1.am.mkhc/Zjn_sc00029.1.g00340.1.sm.mkhc/Zjn_sc00069.1.g00300.1.sm.mkhc/Zjn_sc00040.1.g01260.1.sm.m…	-/-/-/-/-/-/-/-/-/-/-/-/-/-/-/-/-/-	osa:4348554/osa:4347689/osa:4348225/osa:4324027/osa:4343686/osa:4345313/osa:9270266/osa:4325055/osa:4338689/osa:4333214/osa:4338489/osa:4342682/osa:4339276/osa:4345330/osa:4327470/osa:4333084/osa:4338303/osa:4336358	18	4	Zjn_sc00122.1.g00410.1.sm.mkhc/Zjn_sc00083.1.g00120.1.am.mkhc/Zjn_sc00040.1.g05100.1.sm.mkhc/Zjn_sc00010.1.g01500.1.sm.mk	14	Zjn_sc00004.1.g00580.1.sm.mkhc/Zjn_sc00032.1.g01520.1.sm.mkhc/Zjn_sc00017.1.g03340.1.sm.mkhc/Zjn_sc00016.1.g06290.1.sm.mkhc/Zjn_sc00083.1.g00020.1.sm.mkhc/Zjn_sc00040.1.g01220.1.sm.mkhc/Zjn_sc00009.1.g05880.1.sm.mkhc/Zjn_sc00025.1.g00660.1.sm.mkhc/Zjn_sc00029.1.g00340.1.sm.mkhc/Zjn_sc00069.1.g00300.1.sm.mkhc/Zjn_sc00040.1.g01260.1.sm.mk/Zjn_sc00033.1.g01060.1.sm.mkhc/Zjn_sc00126.1.g00040.1.sm.mkh…
osa00071	Fatty acid degradation	23/1777	43/3576	0.364253	0.76822	Zjn_sc00022.1.g07170.1.am.mk/Zjn_sc00007.1.g05950.1.sm.mkhc/Zjn_sc00180.1.g00150.1.sm.mkhc/Zjn_sc00067.1.g00660.1.sm.mkhc/Zjn_sc00007.1.g00810.1.am.mkhc/Zjn_sc00013.1.g09870.1.am.mkhc/Zjn_sc00096.1.g01760.1.am.mkhc/Zjn_sc00005.1.g07960.1.sm.mk/Zjn_sc00011.1.g04880.1.sm.mkhc/Zjn_sc00024.1.g01110.1.sm.mk/Zjn_sc00047.1.g01030.1.am.mkhc/Zjn_sc00022.1.g07180.1.sm.mkhc/Zjn_sc00031.1.g02860.1.sm.mk/Zjn_…	-/-/-/-/-/-/-/-/-/-/-/-/-/-/-/-/-/-/-/-/-/-/-	osa:4330149/osa:4330612/osa:4350053/osa:4351483/osa:4331150/osa:4334764/osa:4350881/osa:4326136/osa:4324062/osa:4337848/osa:4328997/osa:4330146/osa:4349966/osa:4337714/osa:4348152/osa:4350054/osa:4348804/osa:4339846/osa:4337904/osa:4350728/osa:4331130/osa:4330090/osa:4347172	23	10	Zjn_sc00180.1.g00150.1.sm.mkhc/Zjn_sc00005.1.g07960.1.sm.mk/Zjn_sc00024.1.g01110.1.sm.mk/Zjn_sc00022.1.g07180.1.sm.mkhc/Zjn_sc00031.1.g02860.1.sm.mk/Zjn_sc00180.1.g00130.1.am.mkhc/Zjn_sc00094.1.g01170.1.sm.mk/Zjn_sc00007.1.g01030.1.sm.mkhc/Zjn_sc00022.1.g07810.1.am.mkhc/Zjn_sc00039.1.g01990.1.sm.mkhc	13	Zjn_sc00022.1.g07170.1.am.mk/Zjn_sc00007.1.g05950.1.sm.mkhc/Zjn_sc00067.1.g00660.1.sm.mkhc/Zjn_sc00007.1.g00810.1.am.mkhc/Zjn_sc00013.1.g09870.1.am.mkhc/Zjn_sc00096.1.g01760.1.am.mkhc/Zjn_sc00011.1.g04880.1.sm.mkhc/Zjn_sc00047.1.g01030.1.am.mkhc/Zjn_sc00129.1.g00510.1.sm.mkhc/Zjn_sc10502.1.g00010.1.am.mk/Zjn_sc00017.1.g07880.1.am.mkhc/Zjn_sc00141.1.g01060.1.am.mkhc/Zjn_sc00016.1.g03720.1.sm.mkhc
osa00590	Arachidonic acid metabolism	6/1777	10/3576	0.369226	0.76822	Zjn_sc00004.1.g01670.1.sm.mkhc/Zjn_sc00009.1.g11140.1.sm.mkhc/Zjn_sc00014.1.g08520.1.sm.mkhc/Zjn_sc00013.1.g01730.1.es.mkhc/Zjn_sc00002.1.g00950.1.sm.mkhc/Zjn_sc00024.1.g00710.1.sm.mkhc	-/-/-/-/-/-	osa:4340341/osa:4327023/osa:4334583/osa:4333862/osa:4332876/osa:4350287	6	1	Zjn_sc00004.1.g01670.1.sm.mkhc	5	Zjn_sc00009.1.g11140.1.sm.mkhc/Zjn_sc00014.1.g08520.1.sm.mkhc/Zjn_sc00013.1.g01730.1.es.mkhc/Zjn_sc00002.1.g00950.1.sm.mkhc/Zjn_sc00024.1.g00710.1.sm.mkhc
osa00030	Pentose phosphate pathway	26/1777	49/3576	0.370392	0.76822	Zjn_sc00011.1.g07150.1.sm.mkhc/Zjn_sc00010.1.g01430.1.sm.mk/Zjn_sc00033.1.g01740.1.am.mkhc/Zjn_sc00079.1.g00410.1.sm.mkhc/Zjn_sc00003.1.g02280.1.sm.mkhc/Zjn_sc00015.1.g02110.1.sm.mkhc/Zjn_sc00032.1.g01940.1.sm.mkhc/Zjn_sc00008.1.g05160.1.sm.mkhc/Zjn_sc00035.1.g01970.1.am.mkhc/Zjn_sc00063.1.g02050.1.sm.mkhc/Zjn_sc00054.1.g01010.1.am.mk/Zjn_sc00037.1.g05440.1.sm.mkhc/Zjn_sc00042.1.g01720.1.sm.mkhc/…	-/-/-/-/-/-/-/-/-/-/-/-/-/-/-/-/-/-/-/-/-/-/-/-/-/-	osa:4327301/osa:4333103/osa:4348582/osa:4348230/osa:4332659/osa:4345685/osa:4335330/osa:4341535/osa:4340909/osa:4344683/osa:4350528/osa:4328168/osa:4342988/osa:4332364/osa:4338912/osa:4341770/osa:4335430/osa:9271821/osa:4339892/osa:4333895/osa:4340643/osa:4340153/osa:4327196/osa:4342543/osa:9266365/osa:4336209	26	10	Zjn_sc00010.1.g01430.1.sm.mk/Zjn_sc00079.1.g00410.1.sm.mkhc/Zjn_sc00003.1.g02280.1.sm.mkhc/Zjn_sc00032.1.g01940.1.sm.mkhc/Zjn_sc00035.1.g01970.1.am.mkhc/Zjn_sc00054.1.g01010.1.am.mk/Zjn_sc00037.1.g05440.1.sm.mkhc/Zjn_sc00008.1.g03220.1.am.mk/Zjn_sc00034.1.g01730.1.am.mkhc/Zjn_sc00014.1.g01965.1.br	16	Zjn_sc00011.1.g07150.1.sm.mkhc/Zjn_sc00033.1.g01740.1.am.mkhc/Zjn_sc00015.1.g02110.1.sm.mkhc/Zjn_sc00008.1.g05160.1.sm.mkhc/Zjn_sc00063.1.g02050.1.sm.mkhc/Zjn_sc00042.1.g01720.1.sm.mkhc/Zjn_sc00002.1.g06880.1.sm.mkhc/Zjn_sc00012.1.g05270.1.sm.mkhc/Zjn_sc00006.1.g06940.1.am.mk/Zjn_sc00107.1.g01120.1.sm.mkhc/Zjn_sc00093.1.g00310.1.sm.mkhc/Zjn_sc00067.1.g03250.1.sm.mkhc/Zjn_sc00094.1.g01500.1.am.mkh…
osa00904	Diterpenoid biosynthesis	7/1777	12/3576	0.378705	0.77012	Zjn_sc00016.1.g02300.1.sm.mkhc/Zjn_sc00014.1.g10450.1.sm.mk/Zjn_sc00008.1.g06820.1.sm.mk/Zjn_sc00010.1.g04560.1.am.mk/Zjn_sc00128.1.g00880.1.am.mk/Zjn_sc00067.1.g01360.1.am.mk/Zjn_sc00012.1.g09130.1.am.mk	-/-/-/-/-/-/-	osa:4325537/osa:4334841/osa:4341347/osa:4336960/osa:4333585/osa:4339885/osa:4325145	7	5	Zjn_sc00016.1.g02300.1.sm.mkhc/Zjn_sc00008.1.g06820.1.sm.mk/Zjn_sc00010.1.g04560.1.am.mk/Zjn_sc00128.1.g00880.1.am.mk/Zjn_sc00012.1.g09130.1.am.mk	2	Zjn_sc00014.1.g10450.1.sm.mk/Zjn_sc00067.1.g01360.1.am.mk
osa00196	Photosynthesis - antenna proteins	8/1777	14/3576	0.386051	0.77012	Zjn_sc00007.1.g03840.1.sm.mkhc/Zjn_sc00027.1.g01530.1.sm.mk/Zjn_sc00008.1.g05540.1.am.mk/Zjn_sc00008.1.g10020.1.sm.mkhc/Zjn_sc00015.1.g01630.1.sm.mkhc/Zjn_sc00035.1.g01020.1.sm.mkhc/Zjn_sc00035.1.g02120.1.sm.mkhc/Zjn_sc00006.1.g01670.1.sm.mkhc	-/-/-/-/-/-/-/-	osa:4330828/osa:4324599/osa:4328623/osa:4343709/osa:4345663/osa:4346649/osa:4340892/osa:4336028	8	4	Zjn_sc00007.1.g03840.1.sm.mkhc/Zjn_sc00027.1.g01530.1.sm.mk/Zjn_sc00008.1.g05540.1.am.mk/Zjn_sc00035.1.g02120.1.sm.mkhc	4	Zjn_sc00008.1.g10020.1.sm.mkhc/Zjn_sc00015.1.g01630.1.sm.mkhc/Zjn_sc00035.1.g01020.1.sm.mkhc/Zjn_sc00006.1.g01670.1.sm.mkhc
osa00290	Valine, leucine and isoleucine biosynthesis	9/1777	16/3576	0.391936	0.77012	Zjn_sc00056.1.g04750.1.sm.mkhc/Zjn_sc00109.1.g00970.1.am.mkhc/Zjn_sc00014.1.g01990.1.sm.mkhc/Zjn_sc00152.1.g01010.1.sm.mkhc/Zjn_sc00003.1.g07440.1.sm.mkhc/Zjn_sc00102.1.g00580.1.am.mkhc/Zjn_sc00022.1.g06730.1.sm.mkhc/Zjn_sc00029.1.g00470.1.sm.mkhc/Zjn_sc00016.1.g03490.1.am.mkhc	-/-/-/-/-/-/-/-/-	osa:4336645/osa:4350218/osa:4333898/osa:4328147/osa:4332151/osa:4339583/osa:4330192/osa:4325375/osa:4333613	9	2	Zjn_sc00003.1.g07440.1.sm.mkhc/Zjn_sc00029.1.g00470.1.sm.mkhc	7	Zjn_sc00056.1.g04750.1.sm.mkhc/Zjn_sc00109.1.g00970.1.am.mkhc/Zjn_sc00014.1.g01990.1.sm.mkhc/Zjn_sc00152.1.g01010.1.sm.mkhc/Zjn_sc00102.1.g00580.1.am.mkhc/Zjn_sc00022.1.g06730.1.sm.mkhc/Zjn_sc00016.1.g03490.1.am.mkhc
osa00770	Pantothenate and CoA biosynthesis	13/1777	24/3576	0.407241	0.783743	Zjn_sc00242.1.g00030.1.sm.mkhc/Zjn_sc00056.1.g04750.1.sm.mkhc/Zjn_sc00109.1.g00970.1.am.mkhc/Zjn_sc00122.1.g00550.1.sm.mkhc/Zjn_sc00037.1.g05020.1.am.mkhc/Zjn_sc00009.1.g09070.1.sm.mkhc/Zjn_sc00003.1.g07440.1.sm.mkhc/Zjn_sc00049.1.g03330.1.am.mkhc/Zjn_sc00102.1.g00580.1.am.mkhc/Zjn_sc00017.1.g02510.1.cf.mkhc/Zjn_sc00029.1.g00470.1.sm.mkhc/Zjn_sc00022.1.g02090.1.am.mkhc/Zjn_sc00026.1.g00710.1.sm.mk	-/-/-/-/-/-/-/-/-/-/-/-/-	osa:4342557/osa:4336645/osa:4350218/osa:4347680/osa:9271371/osa:4327558/osa:4332151/osa:4340439/osa:4339583/osa:4329749/osa:4325375/osa:4330657/osa:4326739	13	3	Zjn_sc00003.1.g07440.1.sm.mkhc/Zjn_sc00029.1.g00470.1.sm.mkhc/Zjn_sc00026.1.g00710.1.sm.mk	10	Zjn_sc00242.1.g00030.1.sm.mkhc/Zjn_sc00056.1.g04750.1.sm.mkhc/Zjn_sc00109.1.g00970.1.am.mkhc/Zjn_sc00122.1.g00550.1.sm.mkhc/Zjn_sc00037.1.g05020.1.am.mkhc/Zjn_sc00009.1.g09070.1.sm.mkhc/Zjn_sc00049.1.g03330.1.am.mkhc/Zjn_sc00102.1.g00580.1.am.mkhc/Zjn_sc00017.1.g02510.1.cf.mkhc/Zjn_sc00022.1.g02090.1.am.mkhc
osa00130	Ubiquinone and other terpenoid-quinone biosynthesis	19/1777	36/3576	0.418989	0.783743	Zjn_sc00022.1.g04170.1.sm.mkhc/Zjn_sc00138.1.g00850.1.am.mkhc/Zjn_sc00008.1.g03590.1.sm.mkhc/Zjn_sc00027.1.g05630.1.sm.mkhc/Zjn_sc00227.1.g00080.1.am.mk/Zjn_sc00003.1.g09840.1.sm.mkhc/Zjn_sc00040.1.g01930.1.sm.mkhc/Zjn_sc00049.1.g03800.1.am.mkhc/Zjn_sc00082.1.g00480.1.sm.mkhc/Zjn_sc00008.1.g10080.1.am.mk/Zjn_sc00047.1.g00340.1.sm.mkhc/Zjn_sc00129.1.g00280.1.am.mkhc/Zjn_sc00089.1.g00100.1.am.mkhc/…	-/-/-/-/-/-/-/-/-/-/-/-/-/-/-/-/-/-/-	osa:4330437/osa:4329007/osa:4341718/osa:4339236/osa:9267647/osa:4331897/osa:4327039/osa:4340478/osa:4334721/osa:4343702/osa:4329101/osa:4337746/osa:4345054/osa:4330407/osa:9272068/osa:9268489/osa:4340970/osa:4350712/osa:4333780	19	14	Zjn_sc00022.1.g04170.1.sm.mkhc/Zjn_sc00138.1.g00850.1.am.mkhc/Zjn_sc00008.1.g03590.1.sm.mkhc/Zjn_sc00027.1.g05630.1.sm.mkhc/Zjn_sc00003.1.g09840.1.sm.mkhc/Zjn_sc00040.1.g01930.1.sm.mkhc/Zjn_sc00049.1.g03800.1.am.mkhc/Zjn_sc00008.1.g10080.1.am.mk/Zjn_sc00047.1.g00340.1.sm.mkhc/Zjn_sc00089.1.g00100.1.am.mkhc/Zjn_sc00007.1.g08110.1.am.mk/Zjn_sc00059.1.g01760.1.am.mkhc/Zjn_sc00087.1.g00410.1.sm.mk/Zj…	5	Zjn_sc00227.1.g00080.1.am.mk/Zjn_sc00082.1.g00480.1.sm.mkhc/Zjn_sc00129.1.g00280.1.am.mkhc/Zjn_sc00018.1.g05630.1.sm.mk/Zjn_sc00107.1.g01040.1.am.mkhc
osa00592	alpha-Linolenic acid metabolism	20/1777	38/3576	0.420307	0.783743	Zjn_sc00180.1.g00150.1.sm.mkhc/Zjn_sc00046.1.g01300.1.am.mkhc/Zjn_sc00023.1.g03120.1.sm.mkhc/Zjn_sc00007.1.g00810.1.am.mkhc/Zjn_sc00096.1.g01760.1.am.mkhc/Zjn_sc00009.1.g11140.1.sm.mkhc/Zjn_sc00011.1.g04880.1.sm.mkhc/Zjn_sc00024.1.g01110.1.sm.mk/Zjn_sc00047.1.g01030.1.am.mkhc/Zjn_sc00075.1.g00370.1.sm.mk/Zjn_sc00024.1.g01180.1.am.mk/Zjn_sc00013.1.g01730.1.es.mkhc/Zjn_sc00045.1.g01630.1.am.mk/Zjn_…	-/-/-/-/-/-/-/-/-/-/-/-/-/-/-/-/-/-/-/-	osa:4350053/osa:4333201/osa:4336987/osa:4331150/osa:4350881/osa:4327023/osa:4324062/osa:4337848/osa:4328997/osa:4338358/osa:4340485/osa:4333862/osa:4328603/osa:4350054/osa:4334233/osa:4348804/osa:4339846/osa:4337904/osa:107279822/osa:4329684	20	8	Zjn_sc00180.1.g00150.1.sm.mkhc/Zjn_sc00046.1.g01300.1.am.mkhc/Zjn_sc00024.1.g01110.1.sm.mk/Zjn_sc00075.1.g00370.1.sm.mk/Zjn_sc00045.1.g01630.1.am.mk/Zjn_sc00180.1.g00130.1.am.mkhc/Zjn_sc00013.1.g05420.1.am.mk/Zjn_sc00006.1.g02600.1.sm.mk	12	Zjn_sc00023.1.g03120.1.sm.mkhc/Zjn_sc00007.1.g00810.1.am.mkhc/Zjn_sc00096.1.g01760.1.am.mkhc/Zjn_sc00009.1.g11140.1.sm.mkhc/Zjn_sc00011.1.g04880.1.sm.mkhc/Zjn_sc00047.1.g01030.1.am.mkhc/Zjn_sc00024.1.g01180.1.am.mk/Zjn_sc00013.1.g01730.1.es.mkhc/Zjn_sc00017.1.g07880.1.am.mkhc/Zjn_sc00141.1.g01060.1.am.mkhc/Zjn_sc00016.1.g03720.1.sm.mkhc/Zjn_sc00020.1.g00810.1.sm.mkhc
osa00051	Fructose and mannose metabolism	27/1777	52/3576	0.42686	0.783743	Zjn_sc00011.1.g07150.1.sm.mkhc/Zjn_sc00040.1.g05120.1.am.mkhc/Zjn_sc00016.1.g02950.1.sm.mkhc/Zjn_sc00033.1.g01740.1.am.mkhc/Zjn_sc00141.1.g00260.1.sm.mkhc/Zjn_sc00096.1.g01890.1.am.mkhc/Zjn_sc00002.1.g06750.1.sm.mkhc/Zjn_sc00035.1.g01970.1.am.mkhc/Zjn_sc00029.1.g05430.1.sm.mk/Zjn_sc00143.1.g00450.1.am.mkhc/Zjn_sc00011.1.g03180.1.sm.mkhc/Zjn_sc00050.1.g00880.1.sm.mkhc/Zjn_sc00008.1.g03790.1.am.mk/…	-/-/-/-/-/-/-/-/-/-/-/-/-/-/-/-/-/-/-/-/-/-/-/-/-/-/-	osa:4327301/osa:4345021/osa:4338010/osa:4348582/osa:4339996/osa:4350861/osa:4332373/osa:4340909/osa:4326547/osa:4340579/osa:4326178/osa:4347691/osa:4341699/osa:4337906/osa:4332364/osa:4325991/osa:4338912/osa:4339361/osa:4341770/osa:9271821/osa:4324962/osa:4340863/osa:4327400/osa:4340643/osa:4340153/osa:4327196/osa:4327860	27	12	Zjn_sc00002.1.g06750.1.sm.mkhc/Zjn_sc00035.1.g01970.1.am.mkhc/Zjn_sc00029.1.g05430.1.sm.mk/Zjn_sc00143.1.g00450.1.am.mkhc/Zjn_sc00011.1.g03180.1.sm.mkhc/Zjn_sc00050.1.g00880.1.sm.mkhc/Zjn_sc00008.1.g03790.1.am.mk/Zjn_sc00008.1.g03220.1.am.mk/Zjn_sc00009.1.g03890.1.am.mkhc/Zjn_sc00146.1.g00460.1.sm.mk/Zjn_sc00009.1.g07060.1.sm.mk/Zjn_sc00029.1.g01170.1.am.mk	15	Zjn_sc00011.1.g07150.1.sm.mkhc/Zjn_sc00040.1.g05120.1.am.mkhc/Zjn_sc00016.1.g02950.1.sm.mkhc/Zjn_sc00033.1.g01740.1.am.mkhc/Zjn_sc00141.1.g00260.1.sm.mkhc/Zjn_sc00096.1.g01890.1.am.mkhc/Zjn_sc00024.1.g01550.1.sm.mkhc/Zjn_sc00002.1.g06880.1.sm.mkhc/Zjn_sc00043.1.g00130.1.am.mkhc/Zjn_sc00012.1.g05270.1.sm.mkhc/Zjn_sc00012.1.g03640.1.sm.mkhc/Zjn_sc00107.1.g01120.1.sm.mkhc/Zjn_sc00093.1.g00310.1.sm.m…
osa01212	Fatty acid metabolism	26/1777	51/3576	0.482268	0.85699	Zjn_sc00011.1.g04440.1.am.mk/Zjn_sc00067.1.g00660.1.sm.mkhc/Zjn_sc00012.1.g06350.1.sm.mkhc/Zjn_sc00035.1.g00500.1.am.mk/Zjn_sc00030.1.g03170.1.am.mk/Zjn_sc00007.1.g00810.1.am.mkhc/Zjn_sc00013.1.g09870.1.am.mkhc/Zjn_sc00001.1.g03680.1.sm.mkhc/Zjn_sc00096.1.g01760.1.am.mkhc/Zjn_sc00059.1.g00280.1.sm.mkhc/Zjn_sc00005.1.g07960.1.sm.mk/Zjn_sc00011.1.g04880.1.sm.mkhc/Zjn_sc00024.1.g01110.1.sm.mk/Zjn_sc…	-/-/-/-/-/-/-/-/-/-/-/-/-/-/-/-/-/-/-/-/-/-/-/-/-/-	osa:4324516/osa:4351483/osa:4339019/osa:4346596/osa:4343598/osa:4331150/osa:4334764/osa:4343906/osa:4350881/osa:4349396/osa:4326136/osa:4324062/osa:4337848/osa:4328997/osa:4337714/osa:4332547/osa:4345286/osa:4335962/osa:4338898/osa:4348804/osa:4339846/osa:4337904/osa:4350728/osa:4330523/osa:107280428/osa:4335609	26	11	Zjn_sc00035.1.g00500.1.am.mk/Zjn_sc00005.1.g07960.1.sm.mk/Zjn_sc00024.1.g01110.1.sm.mk/Zjn_sc00002.1.g04890.1.sm.mkhc/Zjn_sc00095.1.g00480.1.sm.mkhc/Zjn_sc00058.1.g01630.1.sm.mkhc/Zjn_sc00012.1.g05080.1.am.mkhc/Zjn_sc00094.1.g01170.1.sm.mk/Zjn_sc00022.1.g03190.1.sm.mk/Zjn_sc00010.1.g01080.1.sm.mkhc/Zjn_sc00020.1.g03020.1.am.mkhc	15	Zjn_sc00011.1.g04440.1.am.mk/Zjn_sc00067.1.g00660.1.sm.mkhc/Zjn_sc00012.1.g06350.1.sm.mkhc/Zjn_sc00030.1.g03170.1.am.mk/Zjn_sc00007.1.g00810.1.am.mkhc/Zjn_sc00013.1.g09870.1.am.mkhc/Zjn_sc00001.1.g03680.1.sm.mkhc/Zjn_sc00096.1.g01760.1.am.mkhc/Zjn_sc00059.1.g00280.1.sm.mkhc/Zjn_sc00011.1.g04880.1.sm.mkhc/Zjn_sc00047.1.g01030.1.am.mkhc/Zjn_sc00129.1.g00510.1.sm.mkhc/Zjn_sc00017.1.g07880.1.am.mkhc/…
osa00730	Thiamine metabolism	10/1777	19/3576	0.489134	0.85699	Zjn_sc00013.1.g00360.1.am.mkhc/Zjn_sc00181.1.g00280.1.am.mkhc/Zjn_sc00097.1.g00100.1.sm.mkhc/Zjn_sc00025.1.g01560.1.am.mk/Zjn_sc00015.1.g08370.1.sm.mkhc/Zjn_sc00003.1.g02790.1.am.mkhc/Zjn_sc00005.1.g00620.1.sm.mk/Zjn_sc00071.1.g00860.1.sm.mkhc/Zjn_sc00018.1.g05230.1.sm.mk/Zjn_sc00090.1.g01080.1.sm.mkhc	-/-/-/-/-/-/-/-/-/-	osa:4333719/osa:4343443/osa:4351707/osa:4338768/osa:4346355/osa:4332604/osa:9269112/osa:4344534/osa:4346775/osa:4335637	10	6	Zjn_sc00013.1.g00360.1.am.mkhc/Zjn_sc00181.1.g00280.1.am.mkhc/Zjn_sc00005.1.g00620.1.sm.mk/Zjn_sc00071.1.g00860.1.sm.mkhc/Zjn_sc00018.1.g05230.1.sm.mk/Zjn_sc00090.1.g01080.1.sm.mkhc	4	Zjn_sc00097.1.g00100.1.sm.mkhc/Zjn_sc00025.1.g01560.1.am.mk/Zjn_sc00015.1.g08370.1.sm.mkhc/Zjn_sc00003.1.g02790.1.am.mkhc
osa00340	Histidine metabolism	9/1777	17/3576	0.489709	0.85699	Zjn_sc00022.1.g07170.1.am.mk/Zjn_sc00017.1.g03750.1.sm.mkhc/Zjn_sc00007.1.g05950.1.sm.mkhc/Zjn_sc00022.1.g07180.1.sm.mkhc/Zjn_sc00031.1.g02860.1.sm.mk/Zjn_sc00030.1.g01810.1.sm.mkhc/Zjn_sc00043.1.g02160.1.sm.mk/Zjn_sc00012.1.g09660.1.am.mkhc/Zjn_sc00039.1.g01990.1.sm.mkhc	-/-/-/-/-/-/-/-/-	osa:4330149/osa:4329593/osa:4330612/osa:4330146/osa:4349966/osa:4332296/osa:4342620/osa:9270806/osa:4347172	9	5	Zjn_sc00017.1.g03750.1.sm.mkhc/Zjn_sc00022.1.g07180.1.sm.mkhc/Zjn_sc00031.1.g02860.1.sm.mk/Zjn_sc00043.1.g02160.1.sm.mk/Zjn_sc00039.1.g01990.1.sm.mkhc	4	Zjn_sc00022.1.g07170.1.am.mk/Zjn_sc00007.1.g05950.1.sm.mkhc/Zjn_sc00030.1.g01810.1.sm.mkhc/Zjn_sc00012.1.g09660.1.am.mkhc
osa03040	Spliceosome	72/1777	144/3576	0.503806	0.868096	Zjn_sc00064.1.g01290.1.sm.mkhc/Zjn_sc00040.1.g04780.1.cf.mkhc/Zjn_sc00023.1.g03420.1.sm.mkhc/Zjn_sc00075.1.g00100.1.sm.mkhc/Zjn_sc00011.1.g05580.1.sm.mkhc/Zjn_sc00009.1.g05910.1.sm.mkhc/Zjn_sc00002.1.g01730.1.sm.mkhc/Zjn_sc00012.1.g00140.1.am.mkhc/Zjn_sc00014.1.g09430.1.sm.mkhc/Zjn_sc00003.1.g13050.1.am.mkhc/Zjn_sc00030.1.g03340.1.sm.mk/Zjn_sc00004.1.g02620.1.sm.mkhc/Zjn_sc00021.1.g00920.1.sm.mkh…	-/-/-/-/-/-/-/-/-/-/-/-/-/-/-/-/-/-/-/-/-/-/-/-/-/-/-/-/-/-/-/-/-/-/-/-/-/-/-/-/-/-/-/-/-/-/-/-/-/-/-/-/-/-/-/-/-/-/-/-/-/-/-/-/-/-/-/-/-/-/-/-	osa:4347985/osa:4327388/osa:4329455/osa:4338354/osa:4327645/osa:4337198/osa:4332806/osa:4326193/osa:4334703/osa:4331556/osa:9270807/osa:4340263/osa:4326190/osa:4337846/osa:4343955/osa:4326641/osa:4328024/osa:4337972/osa:4345304/osa:4339621/osa:4336619/osa:4332988/osa:4351208/osa:4328860/osa:4342038/osa:4336118/osa:9271802/osa:4329902/osa:4337644/osa:4335542/osa:4332334/osa:4352279/osa:4346506/osa…	72	41	Zjn_sc00040.1.g04780.1.cf.mkhc/Zjn_sc00075.1.g00100.1.sm.mkhc/Zjn_sc00011.1.g05580.1.sm.mkhc/Zjn_sc00012.1.g00140.1.am.mkhc/Zjn_sc00014.1.g09430.1.sm.mkhc/Zjn_sc00030.1.g03340.1.sm.mk/Zjn_sc00024.1.g01080.1.sm.mkhc/Zjn_sc00036.1.g02330.1.am.mk/novel.1480/Zjn_sc00016.1.g03270.1.sm.mkhc/Zjn_sc00099.1.g00650.1.am.mkhc/Zjn_sc00056.1.g04510.1.am.mkhc/Zjn_sc00128.1.g00850.1.cf.mkhc/Zjn_sc00026.1.g02870…	31	Zjn_sc00064.1.g01290.1.sm.mkhc/Zjn_sc00023.1.g03420.1.sm.mkhc/Zjn_sc00009.1.g05910.1.sm.mkhc/Zjn_sc00002.1.g01730.1.sm.mkhc/Zjn_sc00003.1.g13050.1.am.mkhc/Zjn_sc00004.1.g02620.1.sm.mkhc/Zjn_sc00021.1.g00920.1.sm.mkhc/Zjn_sc00001.1.g03240.1.sm.mkhc/Zjn_sc00012.1.g01510.1.cf.mkhc/Zjn_sc00127.1.g00010.1.sm.mkhc/Zjn_sc00068.1.g02760.1.am.mkhc/Zjn_sc00006.1.g00980.1.sm.mkhc/Zjn_sc00009.1.g03190.1.sm.m…
osa00010	Glycolysis / Gluconeogenesis	54/1777	109/3576	0.551339	0.935606	Zjn_sc00002.1.g04170.1.sm.mkhc/Zjn_sc00011.1.g07150.1.sm.mkhc/Zjn_sc00022.1.g07170.1.am.mk/Zjn_sc00016.1.g02950.1.sm.mkhc/Zjn_sc00033.1.g01740.1.am.mkhc/Zjn_sc00079.1.g00410.1.sm.mkhc/Zjn_sc00007.1.g05950.1.sm.mkhc/Zjn_sc00180.1.g00150.1.sm.mkhc/Zjn_sc00015.1.g02110.1.sm.mkhc/Zjn_sc00017.1.g01250.1.sm.mkhc/Zjn_sc00018.1.g00920.1.sm.mkhc/Zjn_sc00045.1.g03290.1.sm.mkhc/Zjn_sc00035.1.g01970.1.am.mkh…	-/-/-/-/-/-/-/-/-/-/-/-/-/-/-/-/-/-/-/-/-/-/-/-/-/-/-/-/-/-/-/-/-/-/-/-/-/-/-/-/-/-/-/-/-/-/-/-/-/-/-/-/-/-	osa:4332592/osa:4327301/osa:4330149/osa:4338010/osa:4348582/osa:4348230/osa:4330612/osa:4350053/osa:4345685/osa:4336216/osa:4347531/osa:4328435/osa:4340909/osa:4337265/osa:4326547/osa:4347691/osa:4349454/osa:4332519/osa:4350078/osa:4336039/osa:4332364/osa:4343003/osa:4351678/osa:4338912/osa:4330146/osa:4339361/osa:4340640/osa:4327164/osa:4349966/osa:4329518/osa:4345640/osa:4341770/osa:9271821/osa…	54	25	Zjn_sc00079.1.g00410.1.sm.mkhc/Zjn_sc00180.1.g00150.1.sm.mkhc/Zjn_sc00017.1.g01250.1.sm.mkhc/Zjn_sc00018.1.g00920.1.sm.mkhc/Zjn_sc00045.1.g03290.1.sm.mkhc/Zjn_sc00035.1.g01970.1.am.mkhc/Zjn_sc00029.1.g05430.1.sm.mk/Zjn_sc00050.1.g00880.1.sm.mkhc/Zjn_sc00218.1.g00110.1.am.mkhc/Zjn_sc00097.1.g00420.1.sm.mkhc/Zjn_sc00022.1.g07180.1.sm.mkhc/Zjn_sc00131.1.g00130.1.sm.mkhc/Zjn_sc00029.1.g00920.1.sm.mkh…	29	Zjn_sc00002.1.g04170.1.sm.mkhc/Zjn_sc00011.1.g07150.1.sm.mkhc/Zjn_sc00022.1.g07170.1.am.mk/Zjn_sc00016.1.g02950.1.sm.mkhc/Zjn_sc00033.1.g01740.1.am.mkhc/Zjn_sc00007.1.g05950.1.sm.mkhc/Zjn_sc00015.1.g02110.1.sm.mkhc/Zjn_sc00023.1.g05350.1.sm.mkhc/Zjn_sc00002.1.g05050.1.sm.mkhc/Zjn_sc00109.1.g00040.1.am.mkhc/Zjn_sc00006.1.g01620.1.am.mk/Zjn_sc00002.1.g06880.1.sm.mkhc/Zjn_sc00155.1.g00320.1.sm.mkhc/…
osa00563	Glycosylphosphatidylinositol (GPI)-anchor biosynthesis	10/1777	20/3576	0.577446	0.937776	Zjn_sc00022.1.g05020.1.sm.mkhc/Zjn_sc00024.1.g01650.1.sm.mkhc/Zjn_sc00029.1.g02440.1.am.mkhc/Zjn_sc00066.1.g02700.1.am.mkhc/Zjn_sc00004.1.g13600.1.sm.mkhc/Zjn_sc00006.1.g07450.1.am.mk/Zjn_sc00003.1.g13710.1.am.mkhc/Zjn_sc00001.1.g11820.1.sm.mkhc/Zjn_sc00017.1.g00250.1.sm.mk/Zjn_sc00088.1.g02220.1.am.mkhc	-/-/-/-/-/-/-/-/-/-	osa:4330366/osa:4337911/osa:4324399/osa:9267717/osa:107277657/osa:4352265/osa:4331492/osa:9269143/osa:4330019/osa:4352700	10	4	Zjn_sc00029.1.g02440.1.am.mkhc/Zjn_sc00006.1.g07450.1.am.mk/Zjn_sc00001.1.g11820.1.sm.mkhc/Zjn_sc00017.1.g00250.1.sm.mk	6	Zjn_sc00022.1.g05020.1.sm.mkhc/Zjn_sc00024.1.g01650.1.sm.mkhc/Zjn_sc00066.1.g02700.1.am.mkhc/Zjn_sc00004.1.g13600.1.sm.mkhc/Zjn_sc00003.1.g13710.1.am.mkhc/Zjn_sc00088.1.g02220.1.am.mkhc
osa02010	ABC transporters	10/1777	20/3576	0.577446	0.937776	novel.631/Zjn_sc00017.1.g03430.1.am.mk/Zjn_sc00011.1.g00760.1.am.mk/novel.610/Zjn_sc00002.1.g05970.1.sm.mkhc/Zjn_sc00029.1.g04570.1.sm.mkhc/Zjn_sc00016.1.g04870.1.sm.mkhc/Zjn_sc00078.1.g03470.1.sm.mk/Zjn_sc00017.1.g03440.1.am.mk/novel.282	-/-/-/-/-/-/-/-/-/-	osa:4323896/osa:4328566/osa:4323895/osa:107275736/osa:4332438/osa:4324720/osa:4337742/osa:4346344/osa:4328570/osa:4324305	10	8	Zjn_sc00017.1.g03430.1.am.mk/Zjn_sc00011.1.g00760.1.am.mk/Zjn_sc00002.1.g05970.1.sm.mkhc/Zjn_sc00029.1.g04570.1.sm.mkhc/Zjn_sc00016.1.g04870.1.sm.mkhc/Zjn_sc00078.1.g03470.1.sm.mk/Zjn_sc00017.1.g03440.1.am.mk/novel.282	2	novel.631/novel.610
osa00941	Flavonoid biosynthesis	9/1777	18/3576	0.582646	0.937776	Zjn_sc00040.1.g02680.1.sm.mk/Zjn_sc00136.1.g00270.1.am.mkhc/Zjn_sc00037.1.g01790.1.am.mkhc/Zjn_sc00023.1.g03910.1.sm.mkhc/Zjn_sc00049.1.g01340.1.sm.mkhc/Zjn_sc00028.1.g03920.1.am.mk/Zjn_sc00073.1.g00190.1.am.mk/Zjn_sc00087.1.g01140.1.am.mk/Zjn_sc00002.1.g07410.1.sm.mk	-/-/-/-/-/-/-/-/-	osa:4339188/osa:4348299/osa:4336306/osa:4337102/osa:4340240/osa:4351321/osa:4348304/osa:4350636/osa:4332311	9	8	Zjn_sc00136.1.g00270.1.am.mkhc/Zjn_sc00037.1.g01790.1.am.mkhc/Zjn_sc00023.1.g03910.1.sm.mkhc/Zjn_sc00049.1.g01340.1.sm.mkhc/Zjn_sc00028.1.g03920.1.am.mk/Zjn_sc00073.1.g00190.1.am.mk/Zjn_sc00087.1.g01140.1.am.mk/Zjn_sc00002.1.g07410.1.sm.mk	1	Zjn_sc00040.1.g02680.1.sm.mk
osa04016	MAPK signaling pathway - plant	51/1777	104/3576	0.592712	0.937776	Zjn_sc00012.1.g00050.1.sm.mkhc/Zjn_sc00002.1.g06740.1.am.mk/Zjn_sc00005.1.g00750.1.sm.mkhc/Zjn_sc00010.1.g00450.1.am.mkhc/Zjn_sc00014.1.g01180.1.sm.mkhc/Zjn_sc00015.1.g02700.1.sm.mkhc/Zjn_sc00132.1.g00110.1.am.mk/Zjn_sc00039.1.g05570.1.am.mk/Zjn_sc00006.1.g03600.1.am.mk/Zjn_sc00045.1.g01480.1.sm.mkhc/Zjn_sc00049.1.g03170.1.sm.mk/Zjn_sc00059.1.g00420.1.am.mk/Zjn_sc00036.1.g03680.1.sm.mkhc/Zjn_sc00…	-/-/-/-/-/-/-/-/-/-/-/-/-/-/-/-/-/-/-/-/-/-/-/-/-/-/-/-/-/-/-/-/-/-/-/-/-/-/-/-/-/-/-/-/-/-/-/-/-/-/-	osa:4339815/osa:4332374/osa:4326027/osa:4333017/osa:4333824/osa:4345742/osa:4342318/osa:4346736/osa:9268987/osa:4328616/osa:4340427/osa:4349403/osa:4324201/osa:4328647/osa:4342115/osa:4333845/osa:4343275/osa:4332548/osa:4337850/osa:4332325/osa:9267508/osa:4339671/osa:4331509/osa:4349484/osa:4349411/osa:4339083/osa:4333435/osa:4339797/osa:4340126/osa:4344331/osa:4342317/osa:4340367/osa:4331174/osa…	51	24	Zjn_sc00012.1.g00050.1.sm.mkhc/Zjn_sc00002.1.g06740.1.am.mk/Zjn_sc00005.1.g00750.1.sm.mkhc/Zjn_sc00015.1.g02700.1.sm.mkhc/Zjn_sc00039.1.g05570.1.am.mk/Zjn_sc00049.1.g03170.1.sm.mk/Zjn_sc00059.1.g00420.1.am.mk/Zjn_sc00036.1.g03680.1.sm.mkhc/Zjn_sc00086.1.g01640.1.am.mk/Zjn_sc00016.1.g04050.1.sm.mkhc/Zjn_sc00617.1.g00020.1.am.mk/Zjn_sc00064.1.g00250.1.es.mkhc/Zjn_sc00053.1.g02720.1.sm.mkhc/Zjn_sc00…	27	Zjn_sc00010.1.g00450.1.am.mkhc/Zjn_sc00014.1.g01180.1.sm.mkhc/Zjn_sc00132.1.g00110.1.am.mk/Zjn_sc00006.1.g03600.1.am.mk/Zjn_sc00045.1.g01480.1.sm.mkhc/Zjn_sc00068.1.g03500.1.sm.mk/Zjn_sc00014.1.g01350.1.sm.mkhc/Zjn_sc00001.1.g09580.1.sm.mkhc/Zjn_sc02708.1.g00010.1.am.mk/Zjn_sc00002.1.g07270.1.sm.mkhc/Zjn_sc00027.1.g00590.1.am.mk/Zjn_sc00002.1.g15580.1.sm.mkhc/Zjn_sc00009.1.g07880.1.sm.mk/Zjn_sc00…
osa00970	Aminoacyl-tRNA biosynthesis	23/1777	47/3576	0.598906	0.937776	Zjn_sc00080.1.g00900.1.am.mkhc/Zjn_sc00184.1.g00250.1.am.mkhc/Zjn_sc00002.1.g10720.1.sm.mkhc/Zjn_sc00041.1.g00650.1.sm.mkhc/Zjn_sc00005.1.g07390.1.am.mkhc/Zjn_sc00155.1.g00810.1.sm.mkhc/Zjn_sc00041.1.g00540.1.sm.mk/Zjn_sc00060.1.g01700.1.am.mkhc/Zjn_sc00087.1.g00630.1.am.mkhc/Zjn_sc00029.1.g05500.1.am.mkhc/Zjn_sc00131.1.g00110.1.am.mkhc/Zjn_sc00141.1.g01180.1.am.mkhc/Zjn_sc00002.1.g14670.1.sm.mkh…	-/-/-/-/-/-/-/-/-/-/-/-/-/-/-/-/-/-/-/-/-/-/-	osa:4350906/osa:4339847/osa:4332018/osa:4330767/osa:4326033/osa:4328118/osa:4330025/osa:4343250/osa:4350686/osa:4326551/osa:9266147/osa:4341140/osa:9270000/osa:4324118/osa:4341140/osa:4342467/osa:4329580/osa:4324679/osa:4333345/osa:4348566/osa:4352435/osa:4345200/osa:4346171	23	17	Zjn_sc00080.1.g00900.1.am.mkhc/Zjn_sc00184.1.g00250.1.am.mkhc/Zjn_sc00002.1.g10720.1.sm.mkhc/Zjn_sc00041.1.g00650.1.sm.mkhc/Zjn_sc00005.1.g07390.1.am.mkhc/Zjn_sc00155.1.g00810.1.sm.mkhc/Zjn_sc00041.1.g00540.1.sm.mk/Zjn_sc00060.1.g01700.1.am.mkhc/Zjn_sc00087.1.g00630.1.am.mkhc/Zjn_sc00029.1.g05500.1.am.mkhc/Zjn_sc00131.1.g00110.1.am.mkhc/Zjn_sc00029.1.g02660.1.sm.mk/novel.1912/Zjn_sc00005.1.g06070…	6	Zjn_sc00141.1.g01180.1.am.mkhc/Zjn_sc00002.1.g14670.1.sm.mkhc/Zjn_sc00002.1.g11480.1.am.mkhc/Zjn_sc00019.1.g00590.1.sm.mkhc/Zjn_sc00010.1.g02840.1.sm.mkhc/Zjn_sc00078.1.g01880.1.sm.mkhc
osa04933	AGE-RAGE signaling pathway in diabetic complications	6/1777	12/3576	0.604619	0.937776	Zjn_sc00129.1.g00790.1.sm.mk/Zjn_sc00143.1.g00250.1.sm.mkhc/Zjn_sc00001.1.g00140.1.sm.mkhc/novel.870/Zjn_sc00092.1.g00420.1.sm.mk/Zjn_sc00016.1.g01870.1.am.mk	-/-/-/-/-/-	osa:4337686/osa:4340590/osa:4344391/osa:4340590/osa:4329132/osa:4325879	6	6	Zjn_sc00129.1.g00790.1.sm.mk/Zjn_sc00143.1.g00250.1.sm.mkhc/Zjn_sc00001.1.g00140.1.sm.mkhc/novel.870/Zjn_sc00092.1.g00420.1.sm.mk/Zjn_sc00016.1.g01870.1.am.mk	0
osa00360	Phenylalanine metabolism	19/1777	39/3576	0.611229	0.937776	Zjn_sc00017.1.g00050.1.sm.mkhc/Zjn_sc00008.1.g03590.1.sm.mkhc/Zjn_sc00227.1.g00080.1.am.mk/Zjn_sc02372.1.g00010.1.sm.mk/Zjn_sc00068.1.g03200.1.am.mkhc/Zjn_sc00032.1.g01900.1.sm.mkhc/Zjn_sc00049.1.g01340.1.sm.mkhc/Zjn_sc00056.1.g00320.1.sm.mkhc/Zjn_sc00047.1.g02000.1.sm.mkhc/Zjn_sc00125.1.g00260.1.am.mk/Zjn_sc00040.1.g00540.1.sm.mkhc/Zjn_sc00047.1.g00340.1.sm.mkhc/Zjn_sc00056.1.g00330.1.sm.mkhc/Zj…	-/-/-/-/-/-/-/-/-/-/-/-/-/-/-/-/-/-/-	osa:4330036/osa:4341718/osa:9267647/osa:4334958/osa:4325632/osa:4335335/osa:4340240/osa:107276105/osa:4341252/osa:9271133/osa:4325621/osa:4329101/osa:4336153/osa:4345054/osa:4330407/osa:4324941/osa:9272068/osa:4340970/osa:4350712	19	15	Zjn_sc00017.1.g00050.1.sm.mkhc/Zjn_sc00008.1.g03590.1.sm.mkhc/Zjn_sc02372.1.g00010.1.sm.mk/Zjn_sc00068.1.g03200.1.am.mkhc/Zjn_sc00032.1.g01900.1.sm.mkhc/Zjn_sc00049.1.g01340.1.sm.mkhc/Zjn_sc00056.1.g00320.1.sm.mkhc/Zjn_sc00125.1.g00260.1.am.mk/Zjn_sc00040.1.g00540.1.sm.mkhc/Zjn_sc00047.1.g00340.1.sm.mkhc/Zjn_sc00056.1.g00330.1.sm.mkhc/Zjn_sc00089.1.g00100.1.am.mkhc/Zjn_sc00007.1.g08110.1.am.mk/Zj…	4	Zjn_sc00227.1.g00080.1.am.mk/Zjn_sc00047.1.g02000.1.sm.mkhc/Zjn_sc00025.1.g02860.1.sm.mkhc/Zjn_sc00107.1.g01040.1.am.mkhc
osa03008	Ribosome biogenesis in eukaryotes	32/1777	66/3576	0.626163	0.939794	Zjn_sc00112.1.g00340.1.am.mkhc/Zjn_sc00064.1.g00150.1.sm.mk/Zjn_sc00013.1.g09210.1.sm.mkhc/Zjn_sc00096.1.g02410.1.sm.mk/Zjn_sc00024.1.g00230.1.sm.mkhc/Zjn_sc00027.1.g04230.1.sm.mkhc/Zjn_sc00104.1.g00360.1.am.mkhc/Zjn_sc00022.1.g02540.1.sm.mkhc/Zjn_sc00007.1.g00560.1.sm.mkhc/Zjn_sc00003.1.g12160.1.am.mkhc/Zjn_sc00002.1.g08300.1.am.mkhc/Zjn_sc00002.1.g01350.1.sm.mkhc/Zjn_sc00857.1.g00010.1.sm.mkhc/…	-/-/-/-/-/-/-/-/-/-/-/-/-/-/-/-/-/-/-/-/-/-/-/-/-/-/-/-/-/-/-/-	osa:4324952/osa:4349477/osa:4334688/osa:4350782/osa:9271052/osa:4339341/osa:4351627/osa:4330603/osa:4331181/osa:4331644/osa:4351600/osa:4332851/osa:4344710/osa:4340741/osa:4332852/osa:4342248/osa:4349414/osa:4344458/osa:4349717/osa:4324901/osa:4334461/osa:4332800/osa:4329057/osa:4339683/osa:4351650/osa:4343287/osa:4325442/osa:4332209/osa:4333588/osa:9269093/osa:4328001/osa:4332852	32	27	Zjn_sc00112.1.g00340.1.am.mkhc/Zjn_sc00064.1.g00150.1.sm.mk/Zjn_sc00013.1.g09210.1.sm.mkhc/Zjn_sc00096.1.g02410.1.sm.mk/Zjn_sc00024.1.g00230.1.sm.mkhc/Zjn_sc00027.1.g04230.1.sm.mkhc/Zjn_sc00104.1.g00360.1.am.mkhc/Zjn_sc00022.1.g02540.1.sm.mkhc/Zjn_sc00007.1.g00560.1.sm.mkhc/Zjn_sc00003.1.g12160.1.am.mkhc/Zjn_sc00002.1.g08300.1.am.mkhc/Zjn_sc00002.1.g01350.1.sm.mkhc/Zjn_sc00857.1.g00010.1.sm.mkhc/…	5	novel.1215/Zjn_sc00014.1.g05120.1.sm.mkhc/Zjn_sc00071.1.g00310.1.sm.mkhc/Zjn_sc00020.1.g01260.1.am.mkhc/Zjn_sc00002.1.g01340.1.sm.mkhc
osa00240	Pyrimidine metabolism	20/1777	42/3576	0.664433	0.939794	Zjn_sc00036.1.g02160.1.am.mkhc/Zjn_sc00012.1.g00050.1.sm.mkhc/Zjn_sc00049.1.g01520.1.am.mkhc/Zjn_sc00015.1.g01845.1.br/Zjn_sc00059.1.g00420.1.am.mk/Zjn_sc00009.1.g09070.1.sm.mkhc/Zjn_sc00001.1.g09580.1.sm.mkhc/Zjn_sc00012.1.g01020.1.sm.mkhc/Zjn_sc00006.1.g05260.1.am.mk/Zjn_sc00034.1.g01190.1.sm.mkhc/Zjn_sc00103.1.g00980.1.sm.mkhc/Zjn_sc00093.1.g00620.1.sm.mk/Zjn_sc00029.1.g03970.1.am.mk/Zjn_sc041…	-/-/-/-/-/-/-/-/-/-/-/-/-/-/-/-/-/-/-/-	osa:4326656/osa:4339815/osa:4340258/osa:4345665/osa:4349403/osa:4327558/osa:4343275/osa:4339675/osa:4338981/osa:4325739/osa:4331376/osa:9266846/osa:4325937/osa:4347509/osa:4324465/osa:4337396/osa:4326895/osa:4330657/osa:4333679/osa:4330475	20	14	Zjn_sc00012.1.g00050.1.sm.mkhc/Zjn_sc00049.1.g01520.1.am.mkhc/Zjn_sc00015.1.g01845.1.br/Zjn_sc00059.1.g00420.1.am.mk/Zjn_sc00012.1.g01020.1.sm.mkhc/Zjn_sc00034.1.g01190.1.sm.mkhc/Zjn_sc00103.1.g00980.1.sm.mkhc/Zjn_sc00093.1.g00620.1.sm.mk/Zjn_sc00029.1.g03970.1.am.mk/Zjn_sc00009.1.g00550.1.sm.mk/Zjn_sc00023.1.g06520.1.sm.mkhc/Zjn_sc00009.1.g10860.1.sm.mk/Zjn_sc00019.1.g04155.1.br/Zjn_sc00022.1.g0…	6	Zjn_sc00036.1.g02160.1.am.mkhc/Zjn_sc00009.1.g09070.1.sm.mkhc/Zjn_sc00001.1.g09580.1.sm.mkhc/Zjn_sc00006.1.g05260.1.am.mk/Zjn_sc04140.1.g00010.1.am.mkhc/Zjn_sc00022.1.g02090.1.am.mkhc
osa00940	Phenylpropanoid biosynthesis	51/1777	106/3576	0.665781	0.939794	Zjn_sc00040.1.g02680.1.sm.mk/Zjn_sc00013.1.g04370.1.sm.mkhc/Zjn_sc00017.1.g00050.1.sm.mkhc/Zjn_sc00008.1.g03590.1.sm.mkhc/Zjn_sc00093.1.g01200.1.sm.mk/Zjn_sc00045.1.g02170.1.am.mkhc/Zjn_sc00227.1.g00080.1.am.mk/Zjn_sc00037.1.g01300.1.am.mk/Zjn_sc00002.1.g10450.1.sm.mkhc/Zjn_sc00043.1.g01890.1.am.mkhc/Zjn_sc00015.1.g02170.1.sm.mkhc/Zjn_sc00016.1.g05010.1.am.mk/Zjn_sc00008.1.g02340.1.am.mk/Zjn_sc00…	-/-/-/-/-/-/-/-/-/-/-/-/-/-/-/-/-/-/-/-/-/-/-/-/-/-/-/-/-/-/-/-/-/-/-/-/-/-/-/-/-/-/-/-/-/-/-/-/-/-/-	osa:4339188/osa:4334116/osa:4330036/osa:4341718/osa:4340745/osa:4328552/osa:9267647/osa:4326375/osa:4332041/osa:4338558/osa:4345689/osa:4337725/osa:4341861/osa:4326376/osa:4344146/osa:4336306/osa:4349240/osa:4344277/osa:4336088/osa:4331438/osa:9268348/osa:4340240/osa:4334200/osa:4335223/osa:4328389/osa:4337483/osa:4326273/osa:4327908/osa:4344045/osa:4347545/osa:9267509/osa:4325106/osa:4332925/osa…	51	31	Zjn_sc00017.1.g00050.1.sm.mkhc/Zjn_sc00008.1.g03590.1.sm.mkhc/Zjn_sc00045.1.g02170.1.am.mkhc/Zjn_sc00037.1.g01300.1.am.mk/Zjn_sc00043.1.g01890.1.am.mkhc/Zjn_sc00015.1.g02170.1.sm.mkhc/Zjn_sc00016.1.g05010.1.am.mk/Zjn_sc00008.1.g02340.1.am.mk/Zjn_sc00001.1.g01990.1.sm.mkhc/Zjn_sc00037.1.g01790.1.am.mkhc/Zjn_sc00002.1.g16500.1.am.mk/Zjn_sc00056.1.g00270.1.sm.mkhc/Zjn_sc00049.1.g01340.1.sm.mkhc/Zjn_…	20	Zjn_sc00040.1.g02680.1.sm.mk/Zjn_sc00013.1.g04370.1.sm.mkhc/Zjn_sc00093.1.g01200.1.sm.mk/Zjn_sc00227.1.g00080.1.am.mk/Zjn_sc00002.1.g10450.1.sm.mkhc/Zjn_sc00037.1.g01270.1.sm.mkhc/Zjn_sc00053.1.g00770.1.am.mk/Zjn_sc00044.1.g04610.1.am.mk/Zjn_sc00194.1.g00250.1.sm.mk/Zjn_sc00014.1.g05140.1.am.mk/Zjn_sc00042.1.g01860.1.sm.mkhc/Zjn_sc00045.1.g03630.1.am.mk/Zjn_sc00043.1.g02660.1.sm.mk/Zjn_sc00043.1.…
osa00062	Fatty acid elongation	8/1777	17/3576	0.676687	0.939794	Zjn_sc00011.1.g04440.1.am.mk/Zjn_sc00004.1.g07030.1.sm.mkhc/Zjn_sc00012.1.g06350.1.sm.mkhc/Zjn_sc00010.1.g04130.1.am.mkhc/Zjn_sc00059.1.g00280.1.sm.mkhc/Zjn_sc00007.1.g02000.1.sm.mk/Zjn_sc00045.1.g02000.1.sm.mkhc/Zjn_sc00071.1.g02830.1.sm.mk	-/-/-/-/-/-/-/-	osa:4324516/osa:4336637/osa:4339019/osa:4351997/osa:4349396/osa:4331009/osa:4341592/osa:4344723	8	1	Zjn_sc00071.1.g02830.1.sm.mk	7	Zjn_sc00011.1.g04440.1.am.mk/Zjn_sc00004.1.g07030.1.sm.mkhc/Zjn_sc00012.1.g06350.1.sm.mkhc/Zjn_sc00010.1.g04130.1.am.mkhc/Zjn_sc00059.1.g00280.1.sm.mkhc/Zjn_sc00007.1.g02000.1.sm.mk/Zjn_sc00045.1.g02000.1.sm.mkhc
osa03015	mRNA surveillance pathway	42/1777	88/3576	0.684654	0.939794	Zjn_sc00007.1.g12260.1.am.mk/Zjn_sc00008.1.g07220.1.am.mkhc/Zjn_sc00035.1.g00580.1.sm.mkhc/Zjn_sc00071.1.g01040.1.sm.mkhc/Zjn_sc00007.1.g00700.1.am.mkhc/Zjn_sc00027.1.g03020.1.sm.mkhc/Zjn_sc00029.1.g03120.1.am.mkhc/Zjn_sc00029.1.g02720.1.am.mkhc/Zjn_sc00012.1.g00140.1.am.mkhc/novel.1695/Zjn_sc00007.1.g04120.1.sm.mkhc/Zjn_sc00127.1.g00010.1.sm.mkhc/Zjn_sc00024.1.g02210.1.sm.mkhc/Zjn_sc00004.1.g135…	-/-/-/-/-/-/-/-/-/-/-/-/-/-/-/-/-/-/-/-/-/-/-/-/-/-/-/-/-/-/-/-/-/-/-/-/-/-/-/-/-/-	osa:9266142/osa:9268632/osa:4346605/osa:4344549/osa:4331166/osa:4339488/osa:4323885/osa:4325772/osa:4326193/osa:4343292/osa:4330785/osa:4332988/osa:4337970/osa:4337409/osa:4334149/osa:4325394/osa:4325826/osa:4341364/osa:4344390/osa:4337821/osa:4340509/osa:4346507/osa:4328790/osa:4345227/osa:4326580/osa:4336331/osa:4344549/osa:4346409/osa:4343292/osa:4348867/osa:4341840/osa:4344818/osa:4336207/osa…	42	17	Zjn_sc00007.1.g12260.1.am.mk/Zjn_sc00035.1.g00580.1.sm.mkhc/Zjn_sc00027.1.g03020.1.sm.mkhc/Zjn_sc00012.1.g00140.1.am.mkhc/Zjn_sc00024.1.g02210.1.sm.mkhc/Zjn_sc00009.1.g00600.1.sm.mkhc/Zjn_sc00008.1.g06680.1.sm.mkhc/Zjn_sc00001.1.g00160.1.am.mk/Zjn_sc00095.1.g00350.1.cf.mkhc/Zjn_sc00056.1.g01730.1.sm.mkhc/Zjn_sc00084.1.g01150.1.sm.mkhc/Zjn_sc00006.1.g02780.1.sm.mkhc/Zjn_sc00038.1.g00610.1.am.mkhc/…	25	Zjn_sc00008.1.g07220.1.am.mkhc/Zjn_sc00071.1.g01040.1.sm.mkhc/Zjn_sc00007.1.g00700.1.am.mkhc/Zjn_sc00029.1.g03120.1.am.mkhc/Zjn_sc00029.1.g02720.1.am.mkhc/novel.1695/Zjn_sc00007.1.g04120.1.sm.mkhc/Zjn_sc00127.1.g00010.1.sm.mkhc/Zjn_sc00004.1.g13560.1.sm.mkhc/Zjn_sc00014.1.g04670.1.sm.mkhc/Zjn_sc00106.1.g00660.1.sm.mkhc/Zjn_sc00016.1.g04260.1.sm.mkhc/Zjn_sc00049.1.g04090.1.sm.mkhc/Zjn_sc00047.1.g0…
osa00760	Nicotinate and nicotinamide metabolism	7/1777	15/3576	0.688245	0.939794	Zjn_sc00140.1.g00250.1.am.mkhc/Zjn_sc00006.1.g03270.1.sm.mkhc/Zjn_sc00007.1.g01070.1.am.mkhc/Zjn_sc00077.1.g00140.1.am.mkhc/Zjn_sc00041.1.g02170.1.sm.mkhc/Zjn_sc00039.1.g05290.1.sm.mkhc/Zjn_sc00009.1.g00720.1.sm.mkhc	-/-/-/-/-/-/-	osa:4349979/osa:4335862/osa:4331124/osa:4342490/osa:4347802/osa:4346801/osa:4325416	7	2	Zjn_sc00039.1.g05290.1.sm.mkhc/Zjn_sc00009.1.g00720.1.sm.mkhc	5	Zjn_sc00140.1.g00250.1.am.mkhc/Zjn_sc00006.1.g03270.1.sm.mkhc/Zjn_sc00007.1.g01070.1.am.mkhc/Zjn_sc00077.1.g00140.1.am.mkhc/Zjn_sc00041.1.g02170.1.sm.mkhc
osa04141	Protein processing in endoplasmic reticulum	73/1777	152/3576	0.692317	0.939794	Zjn_sc00004.1.g01420.1.sm.mkhc/Zjn_sc00039.1.g00330.1.sm.mkhc/Zjn_sc00018.1.g04400.1.sm.mkhc/Zjn_sc00106.1.g00030.1.sm.mkhc/Zjn_sc00040.1.g04780.1.cf.mkhc/Zjn_sc00110.1.g00610.1.sm.mkhc/Zjn_sc00035.1.g00940.1.am.mkhc/Zjn_sc00004.1.g02850.1.am.mkhc/Zjn_sc00255.1.g00030.1.sm.mkhc/Zjn_sc00075.1.g00100.1.sm.mkhc/Zjn_sc00075.1.g00010.1.am.mk/Zjn_sc00020.1.g02260.1.sm.mkhc/Zjn_sc00020.1.g05380.1.sm.mkh…	-/-/-/-/-/-/-/-/-/-/-/-/-/-/-/-/-/-/-/-/-/-/-/-/-/-/-/-/-/-/-/-/-/-/-/-/-/-/-/-/-/-/-/-/-/-/-/-/-/-/-/-/-/-/-/-/-/-/-/-/-/-/-/-/-/-/-/-/-/-/-/-/-	osa:4340379/osa:4347356/osa:4328228/osa:4345951/osa:4327388/osa:4345097/osa:4346639/osa:4340223/osa:107275757/osa:4338354/osa:4332237/osa:4332042/osa:4330236/osa:4337553/osa:4345893/osa:4328500/osa:4346811/osa:4342826/osa:4325695/osa:4334359/osa:4328405/osa:4332360/osa:4341618/osa:4342702/osa:4343198/osa:4339013/osa:4336584/osa:4327971/osa:4325492/osa:4324876/osa:4347014/osa:4332357/osa:4351208/o…	73	45	Zjn_sc00039.1.g00330.1.sm.mkhc/Zjn_sc00106.1.g00030.1.sm.mkhc/Zjn_sc00040.1.g04780.1.cf.mkhc/Zjn_sc00110.1.g00610.1.sm.mkhc/Zjn_sc00004.1.g02850.1.am.mkhc/Zjn_sc00255.1.g00030.1.sm.mkhc/Zjn_sc00075.1.g00100.1.sm.mkhc/Zjn_sc00075.1.g00010.1.am.mk/Zjn_sc01161.1.g00010.1.sm.mkhc/Zjn_sc00086.1.g02890.1.sm.mkhc/Zjn_sc00149.1.g00300.1.sm.mkhc/Zjn_sc00005.1.g06570.1.am.mk/Zjn_sc00014.1.g06790.1.sm.mkhc/…	28	Zjn_sc00004.1.g01420.1.sm.mkhc/Zjn_sc00018.1.g04400.1.sm.mkhc/Zjn_sc00035.1.g00940.1.am.mkhc/Zjn_sc00020.1.g02260.1.sm.mkhc/Zjn_sc00020.1.g05380.1.sm.mkhc/Zjn_sc00016.1.g06570.1.sm.mkhc/Zjn_sc00056.1.g03190.1.sm.mkhc/Zjn_sc00002.1.g06890.1.am.mk/Zjn_sc00090.1.g00030.1.am.mkhc/Zjn_sc00001.1.g10530.1.sm.mkhc/Zjn_sc00012.1.g06330.1.sm.mkhc/Zjn_sc00004.1.g06520.1.sm.mkhc/Zjn_sc00018.1.g06820.1.sm.mkh…
osa00908	Zeatin biosynthesis	6/1777	13/3576	0.702037	0.939794	Zjn_sc00009.1.g10250.1.sm.mkhc/Zjn_sc00056.1.g04590.1.am.mk/Zjn_sc00068.1.g03760.1.sm.mk/Zjn_sc00004.1.g04850.1.am.mk/Zjn_sc00005.1.g03820.1.am.mk/Zjn_sc00106.1.g01680.1.am.mk	-/-/-/-/-/-	osa:4327887/osa:4336681/osa:4342142/osa:107275925/osa:4325668/osa:4345764	6	2	Zjn_sc00068.1.g03760.1.sm.mk/Zjn_sc00004.1.g04850.1.am.mk	4	Zjn_sc00009.1.g10250.1.sm.mkhc/Zjn_sc00056.1.g04590.1.am.mk/Zjn_sc00005.1.g03820.1.am.mk/Zjn_sc00106.1.g01680.1.am.mk
osa00460	Cyanoamino acid metabolism	13/1777	28/3576	0.703684	0.939794	Zjn_sc00013.1.g04370.1.sm.mkhc/Zjn_sc00002.1.g10450.1.sm.mkhc/Zjn_sc00043.1.g01890.1.am.mkhc/Zjn_sc00009.1.g10870.1.sm.mkhc/Zjn_sc00001.1.g01990.1.sm.mkhc/Zjn_sc00056.1.g00270.1.sm.mkhc/Zjn_sc00008.1.g08220.1.sm.mkhc/Zjn_sc00034.1.g04400.1.sm.mkhc/Zjn_sc00056.1.g02180.1.sm.mkhc/Zjn_sc00069.1.g00060.1.am.mk/Zjn_sc00007.1.g11450.1.sm.mkhc/Zjn_sc00008.1.g08210.1.sm.mkhc/Zjn_sc00056.1.g00260.1.sm.mkhc	-/-/-/-/-/-/-/-/-/-/-/-/-	osa:4334116/osa:4332041/osa:4338558/osa:4326894/osa:4344146/osa:9268348/osa:4347545/osa:4325106/osa:4336388/osa:9266710/osa:4330077/osa:4347546/osa:4336145	13	10	Zjn_sc00043.1.g01890.1.am.mkhc/Zjn_sc00009.1.g10870.1.sm.mkhc/Zjn_sc00001.1.g01990.1.sm.mkhc/Zjn_sc00056.1.g00270.1.sm.mkhc/Zjn_sc00008.1.g08220.1.sm.mkhc/Zjn_sc00034.1.g04400.1.sm.mkhc/Zjn_sc00056.1.g02180.1.sm.mkhc/Zjn_sc00069.1.g00060.1.am.mk/Zjn_sc00008.1.g08210.1.sm.mkhc/Zjn_sc00056.1.g00260.1.sm.mkhc	3	Zjn_sc00013.1.g04370.1.sm.mkhc/Zjn_sc00002.1.g10450.1.sm.mkhc/Zjn_sc00007.1.g11450.1.sm.mkhc
osa00920	Sulfur metabolism	13/1777	28/3576	0.703684	0.939794	Zjn_sc00002.1.g15400.1.sm.mkhc/Zjn_sc00172.1.g00180.1.sm.mk/Zjn_sc00078.1.g01420.1.am.mkhc/Zjn_sc00067.1.g03170.1.sm.mkhc/Zjn_sc00002.1.g00230.1.sm.mkhc/Zjn_sc00008.1.g10290.1.sm.mkhc/Zjn_sc00055.1.g00060.1.sm.mkhc/Zjn_sc00013.1.g04030.1.sm.mkhc/Zjn_sc00028.1.g01000.1.am.mkhc/Zjn_sc00003.1.g08110.1.sm.mkhc/Zjn_sc00029.1.g01440.1.am.mkhc/Zjn_sc00097.1.g00350.1.sm.mk/Zjn_sc00027.1.g03690.1.am.mk	-/-/-/-/-/-/-/-/-/-/-/-/-	osa:4331528/osa:4334932/osa:4346125/osa:4340142/osa:4332956/osa:4343681/osa:4352143/osa:4334073/osa:4351686/osa:4332062/osa:4326319/osa:4351685/osa:4324655	13	6	Zjn_sc00078.1.g01420.1.am.mkhc/Zjn_sc00055.1.g00060.1.sm.mkhc/Zjn_sc00028.1.g01000.1.am.mkhc/Zjn_sc00003.1.g08110.1.sm.mkhc/Zjn_sc00029.1.g01440.1.am.mkhc/Zjn_sc00097.1.g00350.1.sm.mk	7	Zjn_sc00002.1.g15400.1.sm.mkhc/Zjn_sc00172.1.g00180.1.sm.mk/Zjn_sc00067.1.g03170.1.sm.mkhc/Zjn_sc00002.1.g00230.1.sm.mkhc/Zjn_sc00008.1.g10290.1.sm.mkhc/Zjn_sc00013.1.g04030.1.sm.mkhc/Zjn_sc00027.1.g03690.1.am.mk
osa04120	Ubiquitin mediated proteolysis	45/1777	95/3576	0.71318	0.939794	Zjn_sc00004.1.g01420.1.sm.mkhc/Zjn_sc00155.1.g00570.1.am.mk/Zjn_sc00051.1.g01630.1.sm.mkhc/Zjn_sc00035.1.g00940.1.am.mkhc/Zjn_sc00016.1.g06570.1.sm.mkhc/Zjn_sc00009.1.g00250.1.am.mkhc/Zjn_sc00044.1.g04830.1.am.mkhc/Zjn_sc00012.1.g01980.1.sm.mkhc/Zjn_sc00088.1.g00280.1.sm.mkhc/Zjn_sc00012.1.g06330.1.sm.mkhc/Zjn_sc00053.1.g00680.1.sm.mkhc/Zjn_sc00044.1.g00330.1.sm.mkhc/Zjn_sc00014.1.g00290.1.sm.mkh…	-/-/-/-/-/-/-/-/-/-/-/-/-/-/-/-/-/-/-/-/-/-/-/-/-/-/-/-/-/-/-/-/-/-/-/-/-/-/-/-/-/-/-/-/-	osa:4340379/osa:107279948/osa:4342488/osa:4346639/osa:4337553/osa:4326397/osa:4336204/osa:4339578/osa:4352894/osa:4339013/osa:4349236/osa:4343750/osa:4333728/osa:4339037/osa:4325482/osa:4326296/osa:4351227/osa:4337993/osa:9267792/osa:4340826/osa:4338168/osa:4325905/osa:4331446/osa:4348796/osa:4332529/osa:4326008/osa:4340862/osa:4326152/osa:4340227/osa:4341553/osa:4327450/osa:4337820/osa:4330947/o…	45	16	Zjn_sc00009.1.g00250.1.am.mkhc/Zjn_sc00044.1.g04830.1.am.mkhc/Zjn_sc00002.1.g09000.1.sm.mkhc/Zjn_sc00161.1.g00200.1.am.mkhc/Zjn_sc00002.1.g04990.1.sm.mkhc/Zjn_sc00043.1.g01030.1.sm.mkhc/Zjn_sc00004.1.g02845.1.br/novel.1041/Zjn_sc00007.1.g02650.1.sm.mkhc/Zjn_sc00010.1.g05030.1.am.mk/Zjn_sc00002.1.g11290.1.am.mkhc/Zjn_sc00338.1.g00020.1.sm.mkhc/Zjn_sc00028.1.g04370.1.sm.mkhc/Zjn_sc00022.1.g06660.1.…	29	Zjn_sc00004.1.g01420.1.sm.mkhc/Zjn_sc00155.1.g00570.1.am.mk/Zjn_sc00051.1.g01630.1.sm.mkhc/Zjn_sc00035.1.g00940.1.am.mkhc/Zjn_sc00016.1.g06570.1.sm.mkhc/Zjn_sc00012.1.g01980.1.sm.mkhc/Zjn_sc00088.1.g00280.1.sm.mkhc/Zjn_sc00012.1.g06330.1.sm.mkhc/Zjn_sc00053.1.g00680.1.sm.mkhc/Zjn_sc00044.1.g00330.1.sm.mkhc/Zjn_sc00014.1.g00290.1.sm.mkhc/Zjn_sc00012.1.g06580.1.sm.mkhc/Zjn_sc00005.1.g06170.1.sm.mkh…
osa00750	Vitamin B6 metabolism	5/1777	11/3576	0.718914	0.939794	Zjn_sc00096.1.g00060.1.am.mk/Zjn_sc00002.1.g13970.1.sm.mkhc/Zjn_sc00177.1.g00070.1.sm.mk/Zjn_sc00033.1.g00650.1.sm.mkhc/Zjn_sc00003.1.g14800.1.sm.mk	-/-/-/-/-	osa:4342162/osa:9270715/osa:4349122/osa:4348496/osa:9271623	5	2	Zjn_sc00002.1.g13970.1.sm.mkhc/Zjn_sc00003.1.g14800.1.sm.mk	3	Zjn_sc00096.1.g00060.1.am.mk/Zjn_sc00177.1.g00070.1.sm.mk/Zjn_sc00033.1.g00650.1.sm.mkhc
osa03060	Protein export	19/1777	41/3576	0.721627	0.939794	Zjn_sc00110.1.g00610.1.sm.mkhc/Zjn_sc00020.1.g02260.1.sm.mkhc/Zjn_sc00056.1.g03190.1.sm.mkhc/Zjn_sc00031.1.g01320.1.sm.mkhc/Zjn_sc00061.1.g01470.1.am.mkhc/Zjn_sc00005.1.g05790.1.sm.mkhc/Zjn_sc00031.1.g01350.1.sm.mkhc/Zjn_sc00002.1.g16920.1.sm.mk/Zjn_sc00034.1.g00790.1.am.mkhc/Zjn_sc00047.1.g01220.1.sm.mkhc/Zjn_sc00009.1.g10400.1.sm.mkhc/Zjn_sc00005.1.g01830.1.sm.mkhc/Zjn_sc00031.1.g00120.1.sm.mk/…	-/-/-/-/-/-/-/-/-/-/-/-/-/-/-/-/-/-/-	osa:4345097/osa:4332042/osa:4346811/osa:4349809/osa:4345269/osa:4324524/osa:9267495/osa:4331399/osa:4325387/osa:4328965/osa:4324712/osa:4327279/osa:9271333/osa:4347239/osa:4335967/osa:4340680/osa:4325792/osa:4329219/osa:4335047	19	10	Zjn_sc00110.1.g00610.1.sm.mkhc/Zjn_sc00031.1.g01320.1.sm.mkhc/Zjn_sc00061.1.g01470.1.am.mkhc/Zjn_sc00005.1.g05790.1.sm.mkhc/Zjn_sc00031.1.g01350.1.sm.mkhc/Zjn_sc00002.1.g16920.1.sm.mk/Zjn_sc00034.1.g00790.1.am.mkhc/Zjn_sc00047.1.g01220.1.sm.mkhc/Zjn_sc01194.1.g00010.1.sm.mkhc/Zjn_sc00057.1.g00060.1.am.mkhc	9	Zjn_sc00020.1.g02260.1.sm.mkhc/Zjn_sc00056.1.g03190.1.sm.mkhc/Zjn_sc00009.1.g10400.1.sm.mkhc/Zjn_sc00005.1.g01830.1.sm.mkhc/Zjn_sc00031.1.g00120.1.sm.mk/Zjn_sc00018.1.g03850.1.sm.mkhc/Zjn_sc00058.1.g01550.1.sm.mkhc/Zjn_sc00093.1.g00610.1.sm.mkhc/Zjn_sc00009.1.g11870.1.am.mkhc
osa03020	RNA polymerase	17/1777	37/3576	0.733133	0.941157	Zjn_sc00040.1.g02770.1.sm.mkhc/Zjn_sc00019.1.g00560.1.sm.mkhc/Zjn_sc00007.1.g09490.1.sm.mk/Zjn_sc00063.1.g00270.1.sm.mkhc/Zjn_sc00128.1.g00390.1.sm.mkhc/Zjn_sc00056.1.g01100.1.am.mkhc/Zjn_sc00008.1.g05410.1.sm.mkhc/Zjn_sc00063.1.g01930.1.sm.mkhc/Zjn_sc00029.1.g02150.1.sm.mkhc/Zjn_sc00044.1.g01750.1.sm.mkhc/Zjn_sc00022.1.g08020.1.sm.mkhc/Zjn_sc00097.1.g00540.1.sm.mkhc/Zjn_sc00068.1.g01990.1.am.mkh…	-/-/-/-/-/-/-/-/-/-/-/-/-/-/-/-/-	osa:4327549/osa:4333343/osa:4330285/osa:9272152/osa:4352511/osa:4336254/osa:9270399/osa:9267835/osa:4325277/osa:4343902/osa:4333066/osa:4351671/osa:4341946/osa:4351463/osa:4351715/osa:4346392/osa:9270457	17	10	Zjn_sc00007.1.g09490.1.sm.mk/Zjn_sc00056.1.g01100.1.am.mkhc/Zjn_sc00008.1.g05410.1.sm.mkhc/Zjn_sc00063.1.g01930.1.sm.mkhc/Zjn_sc00029.1.g02150.1.sm.mkhc/Zjn_sc00044.1.g01750.1.sm.mkhc/Zjn_sc00022.1.g08020.1.sm.mkhc/Zjn_sc00068.1.g01990.1.am.mkhc/Zjn_sc00097.1.g01780.1.am.mk/Zjn_sc00092.1.g01200.1.am.mkhc	7	Zjn_sc00040.1.g02770.1.sm.mkhc/Zjn_sc00019.1.g00560.1.sm.mkhc/Zjn_sc00063.1.g00270.1.sm.mkhc/Zjn_sc00128.1.g00390.1.sm.mkhc/Zjn_sc00097.1.g00540.1.sm.mkhc/Zjn_sc00028.1.g00650.1.sm.mkhc/Zjn_sc00084.1.g00910.1.am.mk
osa00310	Lysine degradation	16/1777	35/3576	0.73948	0.941157	Zjn_sc00022.1.g07170.1.am.mk/Zjn_sc00090.1.g00710.1.sm.mk/Zjn_sc00007.1.g05950.1.sm.mkhc/Zjn_sc00040.1.g02950.1.am.mk/Zjn_sc00005.1.g07960.1.sm.mk/Zjn_sc00003.1.g02750.1.sm.mkhc/Zjn_sc00022.1.g07180.1.sm.mkhc/Zjn_sc00027.1.g06250.1.sm.mkhc/Zjn_sc00031.1.g02860.1.sm.mk/Zjn_sc00066.1.g02550.1.am.mkhc/Zjn_sc00004.1.g02770.1.am.mkhc/Zjn_sc00100.1.g00820.1.sm.mkhc/Zjn_sc00002.1.g08560.1.sm.mkhc/Zjn_sc…	-/-/-/-/-/-/-/-/-/-/-/-/-/-/-/-	osa:4330149/osa:4335673/osa:4330612/osa:4327359/osa:4326136/osa:4332612/osa:4330146/osa:4339168/osa:4349966/osa:4330940/osa:4340748/osa:4350865/osa:4332225/osa:4336555/osa:107276062/osa:4347172	16	9	Zjn_sc00005.1.g07960.1.sm.mk/Zjn_sc00022.1.g07180.1.sm.mkhc/Zjn_sc00031.1.g02860.1.sm.mk/Zjn_sc00066.1.g02550.1.am.mkhc/Zjn_sc00004.1.g02770.1.am.mkhc/Zjn_sc00100.1.g00820.1.sm.mkhc/Zjn_sc00056.1.g03840.1.am.mk/Zjn_sc00018.1.g01330.1.sm.mkhc/Zjn_sc00039.1.g01990.1.sm.mkhc	7	Zjn_sc00022.1.g07170.1.am.mk/Zjn_sc00090.1.g00710.1.sm.mk/Zjn_sc00007.1.g05950.1.sm.mkhc/Zjn_sc00040.1.g02950.1.am.mk/Zjn_sc00003.1.g02750.1.sm.mkhc/Zjn_sc00027.1.g06250.1.sm.mkhc/Zjn_sc00002.1.g08560.1.sm.mkhc
osa00100	Steroid biosynthesis	8/1777	18/3576	0.75192	0.946237	Zjn_sc00013.1.g07580.1.am.mkhc/Zjn_sc00002.1.g15280.1.sm.mk/Zjn_sc00009.1.g11140.1.sm.mkhc/Zjn_sc00037.1.g04700.1.sm.mkhc/Zjn_sc00003.1.g07450.1.am.mkhc/Zjn_sc00016.1.g06870.1.sm.mkhc/Zjn_sc00005.1.g08410.1.sm.mkhc/Zjn_sc00107.1.g00970.1.am.mk	-/-/-/-/-/-/-/-	osa:4334492/osa:4331540/osa:4327023/osa:4328256/osa:4332153/osa:4351226/osa:4326449/osa:4333070	8	3	Zjn_sc00002.1.g15280.1.sm.mk/Zjn_sc00005.1.g08410.1.sm.mkhc/Zjn_sc00107.1.g00970.1.am.mk	5	Zjn_sc00013.1.g07580.1.am.mkhc/Zjn_sc00009.1.g11140.1.sm.mkhc/Zjn_sc00037.1.g04700.1.sm.mkhc/Zjn_sc00003.1.g07450.1.am.mkhc/Zjn_sc00016.1.g06870.1.sm.mkhc
osa00591	Linoleic acid metabolism	6/1777	14/3576	0.781655	0.972727	Zjn_sc00014.1.g01110.1.sm.mkhc/Zjn_sc00009.1.g11140.1.sm.mkhc/Zjn_sc00075.1.g00370.1.sm.mk/Zjn_sc00032.1.g00730.1.am.mk/Zjn_sc00013.1.g01730.1.es.mkhc/Zjn_sc00045.1.g01630.1.am.mk	-/-/-/-/-/-	osa:4333821/osa:4327023/osa:4338358/osa:4333818/osa:4333862/osa:4328603	6	2	Zjn_sc00075.1.g00370.1.sm.mk/Zjn_sc00045.1.g01630.1.am.mk	4	Zjn_sc00014.1.g01110.1.sm.mkhc/Zjn_sc00009.1.g11140.1.sm.mkhc/Zjn_sc00032.1.g00730.1.am.mk/Zjn_sc00013.1.g01730.1.es.mkhc
osa00600	Sphingolipid metabolism	9/1777	21/3576	0.801192	0.978825	Zjn_sc00092.1.g01050.1.sm.mkhc/Zjn_sc00007.1.g10350.1.am.mkhc/Zjn_sc00001.1.g11010.1.sm.mkhc/Zjn_sc00044.1.g04690.1.sm.mkhc/Zjn_sc00009.1.g09920.1.am.mkhc/Zjn_sc00086.1.g00510.1.sm.mkhc/Zjn_sc00009.1.g01800.1.sm.mkhc/Zjn_sc00002.1.g07900.1.sm.mkhc/Zjn_sc00009.1.g00900.1.am.mkhc	-/-/-/-/-/-/-/-/-	osa:4348984/osa:4330198/osa:9268048/osa:4344290/osa:4327845/osa:4348988/osa:4326966/osa:4332274/osa:4325748	9	5	Zjn_sc00007.1.g10350.1.am.mkhc/Zjn_sc00001.1.g11010.1.sm.mkhc/Zjn_sc00086.1.g00510.1.sm.mkhc/Zjn_sc00009.1.g01800.1.sm.mkhc/Zjn_sc00002.1.g07900.1.sm.mkhc	4	Zjn_sc00092.1.g01050.1.sm.mkhc/Zjn_sc00044.1.g04690.1.sm.mkhc/Zjn_sc00009.1.g09920.1.am.mkhc/Zjn_sc00009.1.g00900.1.am.mkhc
osa03010	Ribosome	88/1777	189/3576	0.831333	0.978825	Zjn_sc00003.1.g05600.1.sm.mk/Zjn_sc00004.1.g14290.1.sm.mk/Zjn_sc00008.1.g02270.1.sm.mkhc/Zjn_sc00013.1.g09140.1.sm.mkhc/Zjn_sc00007.1.g08470.1.sm.mk/Zjn_sc02769.1.g00020.1.sm.mkhc/Zjn_sc00017.1.g07510.1.am.mkhc/Zjn_sc00091.1.g00240.1.sm.mkhc/Zjn_sc00040.1.g04420.1.sm.mkhc/Zjn_sc00155.1.g00210.1.am.mkhc/Zjn_sc00004.1.g08980.1.sm.mk/Zjn_sc00003.1.g09360.1.sm.mkhc/Zjn_sc00013.1.g00850.1.am.mk/Zjn_sc…	-/-/-/-/-/-/-/-/-/-/-/-/-/-/-/-/-/-/-/-/-/-/-/-/-/-/-/-/-/-/-/-/-/-/-/-/-/-/-/-/-/-/-/-/-/-/-/-/-/-/-/-/-/-/-/-/-/-/-/-/-/-/-/-/-/-/-/-/-/-/-/-/-/-/-/-/-/-/-/-/-/-/-/-/-/-/-/-	osa:4332348/osa:4337506/osa:4341869/osa:4334651/osa:4330370/osa:4346314/osa:4348846/osa:4333233/osa:4334580/osa:4327989/osa:4330425/osa:4331942/osa:4333797/osa:4338517/osa:4347522/osa:4332545/osa:4333308/osa:4344590/osa:4332089/osa:4332868/osa:4331459/osa:4344524/osa:4329361/osa:4337849/osa:4343909/osa:3131444/osa:4339443/osa:4325555/osa:4326350/osa:9272292/osa:4343516/osa:9272225/osa:4327382/osa…	88	77	Zjn_sc00003.1.g05600.1.sm.mk/Zjn_sc00004.1.g14290.1.sm.mk/Zjn_sc00008.1.g02270.1.sm.mkhc/Zjn_sc00013.1.g09140.1.sm.mkhc/Zjn_sc00007.1.g08470.1.sm.mk/Zjn_sc02769.1.g00020.1.sm.mkhc/Zjn_sc00017.1.g07510.1.am.mkhc/Zjn_sc00091.1.g00240.1.sm.mkhc/Zjn_sc00040.1.g04420.1.sm.mkhc/Zjn_sc00155.1.g00210.1.am.mkhc/Zjn_sc00004.1.g08980.1.sm.mk/Zjn_sc00003.1.g09360.1.sm.mkhc/Zjn_sc00013.1.g00850.1.am.mk/Zjn_sc…	11	novel.582/novel.588/Zjn_sc00012.1.g10360.1.am.mkhc/Zjn_sc00024.1.g01435.1.br/Zjn_sc00009.1.g03800.1.sm.mkhc/Zjn_sc00020.1.g04780.1.sm.mkhc/Zjn_sc00152.1.g00290.1.am.mk/Zjn_sc00001.1.g06170.1.am.mk/Zjn_sc00044.1.g02360.1.sm.mk/Zjn_sc00044.1.g04570.1.sm.mkhc/novel.1141
osa00900	Terpenoid backbone biosynthesis	20/1777	46/3576	0.840558	0.978825	Zjn_sc00004.1.g02710.1.sm.mkhc/Zjn_sc00008.1.g11990.1.sm.mkhc/Zjn_sc00025.1.g01560.1.am.mk/Zjn_sc00003.1.g14560.1.sm.mkhc/Zjn_sc00026.1.g02910.1.sm.mk/Zjn_sc00045.1.g04510.1.sm.mkhc/Zjn_sc00005.1.g07960.1.sm.mk/Zjn_sc00007.1.g09060.1.sm.mkhc/Zjn_sc00022.1.g06140.1.am.mk/Zjn_sc00018.1.g01570.1.sm.mk/Zjn_sc00027.1.g03010.1.am.mkhc/Zjn_sc00094.1.g00230.1.am.mk/Zjn_sc00022.1.g05430.1.sm.mkhc/Zjn_sc00…	-/-/-/-/-/-/-/-/-/-/-/-/-/-/-/-/-/-/-/-	osa:4340251/osa:4343523/osa:4338768/osa:4331418/osa:4326207/osa:9272514/osa:4326136/osa:4330320/osa:4330260/osa:4346017/osa:4339489/osa:4330711/osa:4330318/osa:4327968/osa:107276142/osa:4341844/osa:4347614/osa:4328034/osa:4336894/osa:4326560	20	9	Zjn_sc00026.1.g02910.1.sm.mk/Zjn_sc00005.1.g07960.1.sm.mk/Zjn_sc00022.1.g06140.1.am.mk/Zjn_sc00018.1.g01570.1.sm.mk/Zjn_sc00094.1.g00230.1.am.mk/Zjn_sc00037.1.g04980.1.sm.mkhc/Zjn_sc00050.1.g01930.1.sm.mkhc/Zjn_sc00004.1.g09230.1.am.mk/Zjn_sc00036.1.g01070.1.sm.mkhc	11	Zjn_sc00004.1.g02710.1.sm.mkhc/Zjn_sc00008.1.g11990.1.sm.mkhc/Zjn_sc00025.1.g01560.1.am.mk/Zjn_sc00003.1.g14560.1.sm.mkhc/Zjn_sc00045.1.g04510.1.sm.mkhc/Zjn_sc00007.1.g09060.1.sm.mkhc/Zjn_sc00027.1.g03010.1.am.mkhc/Zjn_sc00022.1.g05430.1.sm.mkhc/Zjn_sc00009.1.g09330.1.sm.mkhc/Zjn_sc00010.1.g03790.1.sm.mkhc/Zjn_sc00009.1.g00420.1.sm.mkhc
osa00510	N-Glycan biosynthesis	14/1777	33/3576	0.844663	0.978825	Zjn_sc00255.1.g00030.1.sm.mkhc/Zjn_sc00037.1.g04610.1.sm.mkhc/Zjn_sc00030.1.g01230.1.sm.mkhc/Zjn_sc00009.1.g03170.1.sm.mkhc/Zjn_sc00072.1.g00500.1.sm.mkhc/Zjn_sc00011.1.g05550.1.sm.mkhc/Zjn_sc00153.1.g00230.1.sm.mk/Zjn_sc00017.1.g05590.1.sm.mk/Zjn_sc00009.1.g02520.1.am.mk/Zjn_sc00026.1.g01420.1.sm.mkhc/Zjn_sc00056.1.g03880.1.sm.mkhc/Zjn_sc00007.1.g08600.1.sm.mkhc/Zjn_sc00004.1.g09515.1.br/Zjn_sc0…	-/-/-/-/-/-/-/-/-/-/-/-/-/-	osa:107275757/osa:4328285/osa:4342702/osa:4324876/osa:4338088/osa:9266078/osa:4333265/osa:4329330/osa:4327748/osa:4325533/osa:4336560/osa:4330363/osa:4336917/osa:9266501	14	10	Zjn_sc00255.1.g00030.1.sm.mkhc/Zjn_sc00030.1.g01230.1.sm.mkhc/Zjn_sc00009.1.g03170.1.sm.mkhc/Zjn_sc00072.1.g00500.1.sm.mkhc/Zjn_sc00011.1.g05550.1.sm.mkhc/Zjn_sc00153.1.g00230.1.sm.mk/Zjn_sc00009.1.g02520.1.am.mk/Zjn_sc00007.1.g08600.1.sm.mkhc/Zjn_sc00004.1.g09515.1.br/Zjn_sc00007.1.g01870.1.am.mk	4	Zjn_sc00037.1.g04610.1.sm.mkhc/Zjn_sc00017.1.g05590.1.sm.mk/Zjn_sc00026.1.g01420.1.sm.mkhc/Zjn_sc00056.1.g03880.1.sm.mkhc
osa00640	Propanoate metabolism	9/1777	22/3576	0.850945	0.978825	Zjn_sc00064.1.g00080.1.sm.mkhc/Zjn_sc00005.1.g07960.1.sm.mk/Zjn_sc00028.1.g00990.1.am.mkhc/Zjn_sc00020.1.g02180.1.sm.mkhc/Zjn_sc00051.1.g01540.1.sm.mkhc/Zjn_sc00016.1.g03980.1.am.mkhc/Zjn_sc00007.1.g12100.1.sm.mkhc/Zjn_sc00139.1.g00270.1.am.mkhc/Zjn_sc00053.1.g01670.1.sm.mkhc	-/-/-/-/-/-/-/-/-	osa:4351929/osa:4326136/osa:4351684/osa:4329518/osa:4342508/osa:4337862/osa:4330016/osa:4326849/osa:4349332	9	4	Zjn_sc00005.1.g07960.1.sm.mk/Zjn_sc00016.1.g03980.1.am.mkhc/Zjn_sc00139.1.g00270.1.am.mkhc/Zjn_sc00053.1.g01670.1.sm.mkhc	5	Zjn_sc00064.1.g00080.1.sm.mkhc/Zjn_sc00028.1.g00990.1.am.mkhc/Zjn_sc00020.1.g02180.1.sm.mkhc/Zjn_sc00051.1.g01540.1.sm.mkhc/Zjn_sc00007.1.g12100.1.sm.mkhc
osa00061	Fatty acid biosynthesis	13/1777	31/3576	0.852713	0.978825	Zjn_sc00067.1.g00660.1.sm.mkhc/Zjn_sc00035.1.g00500.1.am.mk/Zjn_sc00030.1.g03170.1.am.mk/Zjn_sc00013.1.g09870.1.am.mkhc/Zjn_sc00001.1.g03680.1.sm.mkhc/Zjn_sc00129.1.g00510.1.sm.mkhc/Zjn_sc00002.1.g04890.1.sm.mkhc/Zjn_sc00095.1.g00480.1.sm.mkhc/Zjn_sc00058.1.g01630.1.sm.mkhc/Zjn_sc00012.1.g05080.1.am.mkhc/Zjn_sc00094.1.g01170.1.sm.mk/Zjn_sc00010.1.g01080.1.sm.mkhc/Zjn_sc00020.1.g03020.1.am.mkhc	-/-/-/-/-/-/-/-/-/-/-/-/-	osa:4351483/osa:4346596/osa:4343598/osa:4334764/osa:4343906/osa:4337714/osa:4332547/osa:4345286/osa:4335962/osa:4338898/osa:4350728/osa:107280428/osa:4335609	13	8	Zjn_sc00035.1.g00500.1.am.mk/Zjn_sc00002.1.g04890.1.sm.mkhc/Zjn_sc00095.1.g00480.1.sm.mkhc/Zjn_sc00058.1.g01630.1.sm.mkhc/Zjn_sc00012.1.g05080.1.am.mkhc/Zjn_sc00094.1.g01170.1.sm.mk/Zjn_sc00010.1.g01080.1.sm.mkhc/Zjn_sc00020.1.g03020.1.am.mkhc	5	Zjn_sc00067.1.g00660.1.sm.mkhc/Zjn_sc00030.1.g03170.1.am.mk/Zjn_sc00013.1.g09870.1.am.mkhc/Zjn_sc00001.1.g03680.1.sm.mkhc/Zjn_sc00129.1.g00510.1.sm.mkhc
osa04130	SNARE interactions in vesicular transport	13/1777	31/3576	0.852713	0.978825	Zjn_sc00003.1.g06650.1.am.mk/Zjn_sc00029.1.g03770.1.am.mkhc/Zjn_sc00038.1.g01350.1.sm.mkhc/Zjn_sc00008.1.g10000.1.sm.mkhc/Zjn_sc00007.1.g10160.1.sm.mkhc/Zjn_sc00013.1.g07490.1.sm.mkhc/Zjn_sc00034.1.g05920.1.sm.mkhc/Zjn_sc00014.1.g06760.1.am.mk/Zjn_sc00027.1.g02330.1.sm.mkhc/Zjn_sc00001.1.g08160.1.am.mkhc/Zjn_sc00088.1.g00200.1.am.mkhc/Zjn_sc00015.1.g02050.1.sm.mkhc/Zjn_sc00141.1.g00640.1.sm.mkhc	-/-/-/-/-/-/-/-/-/-/-/-/-	osa:107276534/osa:4327678/osa:4340257/osa:4343711/osa:4330214/osa:4334472/osa:4325070/osa:4334356/osa:4339549/osa:4343440/osa:4352920/osa:4345680/osa:4339929	13	3	Zjn_sc00034.1.g05920.1.sm.mkhc/Zjn_sc00015.1.g02050.1.sm.mkhc/Zjn_sc00141.1.g00640.1.sm.mkhc	10	Zjn_sc00003.1.g06650.1.am.mk/Zjn_sc00029.1.g03770.1.am.mkhc/Zjn_sc00038.1.g01350.1.sm.mkhc/Zjn_sc00008.1.g10000.1.sm.mkhc/Zjn_sc00007.1.g10160.1.sm.mkhc/Zjn_sc00013.1.g07490.1.sm.mkhc/Zjn_sc00014.1.g06760.1.am.mk/Zjn_sc00027.1.g02330.1.sm.mkhc/Zjn_sc00001.1.g08160.1.am.mkhc/Zjn_sc00088.1.g00200.1.am.mkhc
osa00670	One carbon pool by folate	5/1777	13/3576	0.862127	0.978825	Zjn_sc00078.1.g00510.1.sm.mkhc/Zjn_sc00029.1.g02660.1.sm.mk/Zjn_sc00023.1.g03660.1.am.mkhc/Zjn_sc00018.1.g04140.1.sm.mkhc/Zjn_sc00014.1.g08290.1.sm.mkhc	-/-/-/-/-	osa:4331294/osa:4324118/osa:4337051/osa:4347204/osa:4334554	5	3	Zjn_sc00029.1.g02660.1.sm.mk/Zjn_sc00018.1.g04140.1.sm.mkhc/Zjn_sc00014.1.g08290.1.sm.mkhc	2	Zjn_sc00078.1.g00510.1.sm.mkhc/Zjn_sc00023.1.g03660.1.am.mkhc
osa03410	Base excision repair	16/1777	38/3576	0.865211	0.978825	Zjn_sc00008.1.g04010.1.sm.mkhc/Zjn_sc00017.1.g03345.1.br/Zjn_sc00031.1.g02890.1.sm.mkhc/Zjn_sc00008.1.g04310.1.sm.mkhc/Zjn_sc00013.1.g09160.1.sm.mkhc/Zjn_sc00017.1.g06380.1.am.mkhc/Zjn_sc00015.1.g04500.1.sm.mkhc/Zjn_sc00027.1.g00810.1.sm.mk/Zjn_sc00004.1.g03700.1.sm.mk/Zjn_sc00018.1.g07320.1.am.mk/Zjn_sc00002.1.g15890.1.sm.mkhc/Zjn_sc00071.1.g03040.1.am.mk/Zjn_sc00005.1.g00880.1.sm.mk/Zjn_sc02347…	-/-/-/-/-/-/-/-/-/-/-/-/-/-/-/-	osa:4341682/osa:4329639/osa:4349968/osa:4341640/osa:4334691/osa:4348965/osa:9272626/osa:4339711/osa:4336309/osa:4347081/osa:4331489/osa:4344737/osa:4326479/osa:4329458/osa:4324149/osa:4347697	16	12	Zjn_sc00031.1.g02890.1.sm.mkhc/Zjn_sc00013.1.g09160.1.sm.mkhc/Zjn_sc00017.1.g06380.1.am.mkhc/Zjn_sc00015.1.g04500.1.sm.mkhc/Zjn_sc00004.1.g03700.1.sm.mk/Zjn_sc00018.1.g07320.1.am.mk/Zjn_sc00002.1.g15890.1.sm.mkhc/Zjn_sc00071.1.g03040.1.am.mk/Zjn_sc00005.1.g00880.1.sm.mk/Zjn_sc02347.1.g00010.1.sm.mk/Zjn_sc00011.1.g00310.1.cf.mkhc/Zjn_sc00050.1.g00780.1.sm.mkhc	4	Zjn_sc00008.1.g04010.1.sm.mkhc/Zjn_sc00017.1.g03345.1.br/Zjn_sc00008.1.g04310.1.sm.mkhc/Zjn_sc00027.1.g00810.1.sm.mk
osa03013	RNA transport	57/1777	127/3576	0.883911	0.989981	Zjn_sc00018.1.g04400.1.sm.mkhc/Zjn_sc00035.1.g00580.1.sm.mkhc/Zjn_sc00004.1.g14350.1.sm.mkhc/Zjn_sc00064.1.g00150.1.sm.mk/Zjn_sc00008.1.g09700.1.sm.mkhc/Zjn_sc00047.1.g01040.1.sm.mk/Zjn_sc00044.1.g04810.1.sm.mkhc/Zjn_sc00043.1.g00330.1.am.mkhc/Zjn_sc00012.1.g00140.1.am.mkhc/Zjn_sc00024.1.g00230.1.sm.mkhc/Zjn_sc00043.1.g01350.1.sm.mkhc/Zjn_sc00026.1.g01010.1.sm.mkhc/Zjn_sc00001.1.g08110.1.sm.mkhc/…	-/-/-/-/-/-/-/-/-/-/-/-/-/-/-/-/-/-/-/-/-/-/-/-/-/-/-/-/-/-/-/-/-/-/-/-/-/-/-/-/-/-/-/-/-/-/-/-/-/-/-/-/-/-/-/-/-	osa:4328228/osa:4346605/osa:9266673/osa:4349477/osa:9269203/osa:4328994/osa:4332744/osa:4326038/osa:4326193/osa:9271052/osa:4326461/osa:4342306/osa:4343445/osa:4349236/osa:4329958/osa:4351598/osa:4339634/osa:4324012/osa:4340958/osa:4332988/osa:4339216/osa:4342489/osa:4337552/osa:4325394/osa:107276136/osa:4328713/osa:4328655/osa:4331446/osa:4341164/osa:4324359/osa:4342741/osa:4326580/osa:4336930/o…	57	36	Zjn_sc00035.1.g00580.1.sm.mkhc/Zjn_sc00064.1.g00150.1.sm.mk/Zjn_sc00008.1.g09700.1.sm.mkhc/Zjn_sc00047.1.g01040.1.sm.mk/Zjn_sc00012.1.g00140.1.am.mkhc/Zjn_sc00024.1.g00230.1.sm.mkhc/Zjn_sc00026.1.g01010.1.sm.mkhc/Zjn_sc00001.1.g08110.1.sm.mkhc/Zjn_sc00057.1.g00360.1.sm.mkhc/Zjn_sc00147.1.g00750.1.am.mk/Zjn_sc00034.1.g00360.1.am.mk/Zjn_sc00030.1.g01060.1.sm.mkhc/Zjn_sc00016.1.g06580.1.sm.mkhc/Zjn_…	21	Zjn_sc00018.1.g04400.1.sm.mkhc/Zjn_sc00004.1.g14350.1.sm.mkhc/Zjn_sc00044.1.g04810.1.sm.mkhc/Zjn_sc00043.1.g00330.1.am.mkhc/Zjn_sc00043.1.g01350.1.sm.mkhc/Zjn_sc00053.1.g00680.1.sm.mkhc/Zjn_sc00152.1.g00500.1.sm.mkhc/Zjn_sc00107.1.g01000.1.sm.mk/Zjn_sc00127.1.g00010.1.sm.mkhc/Zjn_sc00009.1.g09610.1.sm.mkhc/Zjn_sc00002.1.g16380.1.sm.mkhc/Zjn_sc03934.1.g00010.1.am.mk/Zjn_sc00030.1.g01040.1.sm.mkhc/…
osa00740	Riboflavin metabolism	5/1777	14/3576	0.906834	0.992601	Zjn_sc00056.1.g04640.1.sm.mk/Zjn_sc00003.1.g14670.1.sm.mkhc/Zjn_sc00014.1.g07520.1.sm.mkhc/Zjn_sc00012.1.g06340.1.am.mkhc/Zjn_sc00015.1.g01400.1.sm.mk	-/-/-/-/-	osa:4336633/osa:4331409/osa:4334460/osa:4339017/osa:4347801	5	1	Zjn_sc00056.1.g04640.1.sm.mk	4	Zjn_sc00003.1.g14670.1.sm.mkhc/Zjn_sc00014.1.g07520.1.sm.mkhc/Zjn_sc00012.1.g06340.1.am.mkhc/Zjn_sc00015.1.g01400.1.sm.mk
osa04122	Sulfur relay system	4/1777	12/3576	0.924326	0.992601	novel.756/Zjn_sc00066.1.g01530.1.sm.mkhc/Zjn_sc00049.1.g01570.1.sm.mkhc/Zjn_sc00018.1.g05230.1.sm.mk	-/-/-/-	osa:4346775/osa:9268394/osa:4329515/osa:4346775	4	3	novel.756/Zjn_sc00049.1.g01570.1.sm.mkhc/Zjn_sc00018.1.g05230.1.sm.mk	1	Zjn_sc00066.1.g01530.1.sm.mkhc
osa00564	Glycerophospholipid metabolism	41/1777	96/3576	0.932225	0.992601	Zjn_sc00040.1.g01790.1.sm.mkhc/Zjn_sc00155.1.g00540.1.am.mk/Zjn_sc00050.1.g00220.1.sm.mkhc/Zjn_sc00012.1.g02490.1.sm.mkhc/Zjn_sc00063.1.g00870.1.sm.mkhc/Zjn_sc00059.1.g01660.1.sm.mkhc/Zjn_sc00034.1.g00960.1.sm.mkhc/Zjn_sc00011.1.g01980.1.am.mk/Zjn_sc00034.1.g01530.1.sm.mk/Zjn_sc00023.1.g03120.1.sm.mkhc/Zjn_sc00119.1.g00620.1.am.mkhc/Zjn_sc00037.1.g05490.1.sm.mkhc/Zjn_sc00007.1.g09300.1.sm.mkhc/Zj…	-/-/-/-/-/-/-/-/-/-/-/-/-/-/-/-/-/-/-/-/-/-/-/-/-/-/-/-/-/-/-/-/-/-/-/-/-/-/-/-/-	osa:4327848/osa:4328061/osa:4347745/osa:4339523/osa:4344812/osa:4349502/osa:4325407/osa:4324704/osa:4326512/osa:4336987/osa:4345367/osa:4328160/osa:4330302/osa:4337126/osa:4330961/osa:4327023/osa:4323890/osa:4338289/osa:4339516/osa:4350987/osa:4328107/osa:4325332/osa:4332460/osa:4335688/osa:4323847/osa:4333862/osa:4328140/osa:4347160/osa:4352615/osa:4334641/osa:4326817/osa:107277488/osa:4335210/o…	41	16	Zjn_sc00050.1.g00220.1.sm.mkhc/Zjn_sc00034.1.g00960.1.sm.mkhc/Zjn_sc00011.1.g01980.1.am.mk/Zjn_sc00029.1.g03180.1.am.mkhc/Zjn_sc00012.1.g02580.1.sm.mkhc/Zjn_sc00005.1.g04110.1.sm.mkhc/Zjn_sc00003.1.g04240.1.am.mkhc/Zjn_sc00090.1.g00530.1.am.mk/Zjn_sc00039.1.g02200.1.sm.mkhc/Zjn_sc00034.1.g02090.1.sm.mkhc/Zjn_sc00125.1.g00080.1.am.mk/Zjn_sc00009.1.g06200.1.am.mk/Zjn_sc00040.1.g02400.1.sm.mkhc/Zjn_…	25	Zjn_sc00040.1.g01790.1.sm.mkhc/Zjn_sc00155.1.g00540.1.am.mk/Zjn_sc00012.1.g02490.1.sm.mkhc/Zjn_sc00063.1.g00870.1.sm.mkhc/Zjn_sc00059.1.g01660.1.sm.mkhc/Zjn_sc00034.1.g01530.1.sm.mk/Zjn_sc00023.1.g03120.1.sm.mkhc/Zjn_sc00119.1.g00620.1.am.mkhc/Zjn_sc00037.1.g05490.1.sm.mkhc/Zjn_sc00007.1.g09300.1.sm.mkhc/Zjn_sc00023.1.g04050.1.sm.mkhc/Zjn_sc00066.1.g02380.1.am.mkhc/Zjn_sc00009.1.g11140.1.sm.mkhc/…
osa04144	Endocytosis	50/1777	118/3576	0.956671	0.992601	Zjn_sc00008.1.g00600.1.sm.mkhc/Zjn_sc00050.1.g00220.1.sm.mkhc/Zjn_sc00020.1.g05320.1.sm.mkhc/Zjn_sc00040.1.g04780.1.cf.mkhc/Zjn_sc00014.1.g09750.1.sm.mk/Zjn_sc00036.1.g00030.1.sm.mkhc/Zjn_sc00075.1.g00100.1.sm.mkhc/Zjn_sc00066.1.g01400.1.sm.mkhc/Zjn_sc00013.1.g01270.1.sm.mkhc/Zjn_sc00031.1.g01010.1.am.mk/Zjn_sc00003.1.g09830.1.sm.mkhc/Zjn_sc00005.1.g06190.1.am.mkhc/Zjn_sc00013.1.g07380.1.sm.mkhc/…	-/-/-/-/-/-/-/-/-/-/-/-/-/-/-/-/-/-/-/-/-/-/-/-/-/-/-/-/-/-/-/-/-/-/-/-/-/-/-/-/-/-/-/-/-/-/-/-/-/-	osa:4342079/osa:4347745/osa:4348891/osa:4327388/osa:4334746/osa:4327852/osa:4338354/osa:9268417/osa:4333833/osa:9269628/osa:4348493/osa:4325480/osa:4334459/osa:4328629/osa:4349546/osa:4341894/osa:4342644/osa:4351255/osa:4351205/osa:4337555/osa:4351208/osa:4342802/osa:4330379/osa:4331188/osa:4331146/osa:4327195/osa:4351755/osa:4344016/osa:4332978/osa:4337536/osa:4346566/osa:4332241/osa:4339324/osa…	50	26	Zjn_sc00050.1.g00220.1.sm.mkhc/Zjn_sc00040.1.g04780.1.cf.mkhc/Zjn_sc00075.1.g00100.1.sm.mkhc/Zjn_sc00066.1.g01400.1.sm.mkhc/Zjn_sc00003.1.g09830.1.sm.mkhc/Zjn_sc00086.1.g01770.1.am.mkhc/Zjn_sc00008.1.g02010.1.sm.mkhc/Zjn_sc00024.1.g00210.1.sm.mkhc/Zjn_sc00016.1.g06530.1.sm.mk/Zjn_sc00128.1.g00850.1.cf.mkhc/Zjn_sc00007.1.g08390.1.am.mkhc/novel.292/Zjn_sc00001.1.g02810.1.am.mkhc/Zjn_sc00002.1.g0835…	24	Zjn_sc00008.1.g00600.1.sm.mkhc/Zjn_sc00020.1.g05320.1.sm.mkhc/Zjn_sc00014.1.g09750.1.sm.mk/Zjn_sc00036.1.g00030.1.sm.mkhc/Zjn_sc00013.1.g01270.1.sm.mkhc/Zjn_sc00031.1.g01010.1.am.mk/Zjn_sc00005.1.g06190.1.am.mkhc/Zjn_sc00013.1.g07380.1.sm.mkhc/Zjn_sc00028.1.g04420.1.sm.mkhc/Zjn_sc00051.1.g00540.1.sm.mkhc/Zjn_sc00096.1.g00260.1.am.mkhc/Zjn_sc00014.1.g08600.1.am.mkhc/Zjn_sc00007.1.g00500.1.am.mkhc/…
osa00040	Pentose and glucuronate interconversions	11/1777	31/3576	0.962503	0.992601	Zjn_sc00105.1.g00330.1.sm.mk/Zjn_sc00013.1.g04780.1.am.mkhc/Zjn_sc00068.1.g02360.1.am.mkhc/Zjn_sc00093.1.g00860.1.am.mkhc/Zjn_sc00017.1.g07900.1.am.mk/Zjn_sc00057.1.g00490.1.am.mk/Zjn_sc00001.1.g02440.1.sm.mkhc/Zjn_sc00045.1.g01470.1.sm.mk/Zjn_sc00031.1.g03640.1.am.mk/Zjn_sc00002.1.g10510.1.sm.mkhc/Zjn_sc00015.1.g02450.1.am.mk	-/-/-/-/-/-/-/-/-/-/-	osa:4352874/osa:4352147/osa:4341967/osa:4350084/osa:4348800/osa:4335013/osa:4344059/osa:4328617/osa:4350207/osa:4352146/osa:4345722	11	8	Zjn_sc00105.1.g00330.1.sm.mk/Zjn_sc00013.1.g04780.1.am.mkhc/Zjn_sc00068.1.g02360.1.am.mkhc/Zjn_sc00017.1.g07900.1.am.mk/Zjn_sc00057.1.g00490.1.am.mk/Zjn_sc00001.1.g02440.1.sm.mkhc/Zjn_sc00002.1.g10510.1.sm.mkhc/Zjn_sc00015.1.g02450.1.am.mk	3	Zjn_sc00093.1.g00860.1.am.mkhc/Zjn_sc00045.1.g01470.1.sm.mk/Zjn_sc00031.1.g03640.1.am.mk
osa04626	Plant-pathogen interaction	54/1777	128/3576	0.965803	0.992601	Zjn_sc00140.1.g00320.1.sm.mk/Zjn_sc00039.1.g00330.1.sm.mkhc/Zjn_sc00034.1.g01300.1.am.mk/Zjn_sc00005.1.g00750.1.sm.mkhc/Zjn_sc00106.1.g00030.1.sm.mkhc/Zjn_sc00016.1.g04380.1.am.mk/Zjn_sc00015.1.g02700.1.sm.mkhc/Zjn_sc00097.1.g01870.1.sm.mk/Zjn_sc00132.1.g00110.1.am.mk/Zjn_sc01161.1.g00010.1.sm.mkhc/Zjn_sc00014.1.g06870.1.sm.mk/Zjn_sc00002.1.g02330.1.sm.mk/Zjn_sc00008.1.g08140.1.sm.mkhc/Zjn_sc0000…	-/-/-/-/-/-/-/-/-/-/-/-/-/-/-/-/-/-/-/-/-/-/-/-/-/-/-/-/-/-/-/-/-/-/-/-/-/-/-/-/-/-/-/-/-/-/-/-/-/-/-/-/-/-	osa:4326180/osa:4347356/osa:4325760/osa:4326027/osa:4345951/osa:107276351/osa:4345742/osa:4351455/osa:4342318/osa:4345893/osa:4334371/osa:9266860/osa:4341189/osa:4343373/osa:4333845/osa:4332325/osa:4325693/osa:4343002/osa:9267508/osa:9267892/osa:4341500/osa:4338633/osa:4339171/osa:4330882/osa:4352339/osa:4342317/osa:4346187/osa:4340367/osa:4334250/osa:4334519/osa:4338382/osa:4347158/osa:4336653/o…	54	23	Zjn_sc00039.1.g00330.1.sm.mkhc/Zjn_sc00005.1.g00750.1.sm.mkhc/Zjn_sc00106.1.g00030.1.sm.mkhc/Zjn_sc00015.1.g02700.1.sm.mkhc/Zjn_sc01161.1.g00010.1.sm.mkhc/Zjn_sc00014.1.g06870.1.sm.mk/Zjn_sc00001.1.g08680.1.sm.mkhc/Zjn_sc00207.1.g00180.1.cf.mkhc/Zjn_sc00007.1.g03310.1.am.mkhc/Zjn_sc00038.1.g01010.1.sm.mkhc/Zjn_sc00015.1.g07010.1.am.mk/Zjn_sc03592.1.g00010.1.am.mk/Zjn_sc00066.1.g02330.1.sm.mkhc/Zj…	31	Zjn_sc00140.1.g00320.1.sm.mk/Zjn_sc00034.1.g01300.1.am.mk/Zjn_sc00016.1.g04380.1.am.mk/Zjn_sc00097.1.g01870.1.sm.mk/Zjn_sc00132.1.g00110.1.am.mk/Zjn_sc00002.1.g02330.1.sm.mk/Zjn_sc00008.1.g08140.1.sm.mkhc/Zjn_sc00014.1.g01350.1.sm.mkhc/Zjn_sc00002.1.g07270.1.sm.mkhc/Zjn_sc00005.1.g06590.1.am.mk/Zjn_sc00062.1.g01050.1.sm.mkhc/Zjn_sc00027.1.g00590.1.am.mk/Zjn_sc00008.1.g05600.1.am.mkhc/Zjn_sc00062.…
osa00565	Ether lipid metabolism	8/1777	24/3576	0.966283	0.992601	Zjn_sc00050.1.g00220.1.sm.mkhc/Zjn_sc00034.1.g00960.1.sm.mkhc/Zjn_sc00007.1.g09300.1.sm.mkhc/Zjn_sc00009.1.g11140.1.sm.mkhc/Zjn_sc00155.1.g00740.1.sm.mkhc/Zjn_sc00013.1.g01730.1.es.mkhc/Zjn_sc00014.1.g09030.1.sm.mkhc/Zjn_sc00111.1.g00060.1.am.mkhc	-/-/-/-/-/-/-/-	osa:4347745/osa:4325407/osa:4330302/osa:4327023/osa:4328107/osa:4333862/osa:4334641/osa:107277488	8	2	Zjn_sc00050.1.g00220.1.sm.mkhc/Zjn_sc00034.1.g00960.1.sm.mkhc	6	Zjn_sc00007.1.g09300.1.sm.mkhc/Zjn_sc00009.1.g11140.1.sm.mkhc/Zjn_sc00155.1.g00740.1.sm.mkhc/Zjn_sc00013.1.g01730.1.es.mkhc/Zjn_sc00014.1.g09030.1.sm.mkhc/Zjn_sc00111.1.g00060.1.am.mkhc
osa00511	Other glycan degradation	6/1777	19/3576	0.966618	0.992601	Zjn_sc00016.1.g05810.1.am.mkhc/Zjn_sc00001.1.g11010.1.sm.mkhc/Zjn_sc00025.1.g01880.1.sm.mk/Zjn_sc00016.1.g00330.1.sm.mkhc/Zjn_sc00003.1.g07940.1.sm.mk/Zjn_sc00009.1.g00900.1.am.mkhc	-/-/-/-/-/-	osa:4337620/osa:9268048/osa:4324914/osa:4338487/osa:4332084/osa:4325748	6	3	Zjn_sc00001.1.g11010.1.sm.mkhc/Zjn_sc00025.1.g01880.1.sm.mk/Zjn_sc00016.1.g00330.1.sm.mkhc	3	Zjn_sc00016.1.g05810.1.am.mkhc/Zjn_sc00003.1.g07940.1.sm.mk/Zjn_sc00009.1.g00900.1.am.mkhc
osa04136	Autophagy - other	11/1777	32/3576	0.973379	0.992601	novel.1670/Zjn_sc00009.1.g02220.1.am.mkhc/Zjn_sc00086.1.g02830.1.am.mk/Zjn_sc00002.1.g08220.1.sm.mkhc/Zjn_sc00008.1.g06680.1.sm.mkhc/Zjn_sc00001.1.g02180.1.sm.mkhc/Zjn_sc00131.1.g00750.1.am.mkhc/Zjn_sc00023.1.g06770.1.sm.mkhc/Zjn_sc00004.1.g03420.1.sm.mkhc/Zjn_sc00022.1.g07300.1.am.mk/Zjn_sc00063.1.g00260.1.sm.mkhc	-/-/-/-/-/-/-/-/-/-/-	osa:4324394/osa:4324394/osa:4328503/osa:4332250/osa:4341364/osa:4338174/osa:4340716/osa:4337435/osa:9267916/osa:9271984/osa:4344857	11	5	Zjn_sc00086.1.g02830.1.am.mk/Zjn_sc00008.1.g06680.1.sm.mkhc/Zjn_sc00001.1.g02180.1.sm.mkhc/Zjn_sc00131.1.g00750.1.am.mkhc/Zjn_sc00022.1.g07300.1.am.mk	6	novel.1670/Zjn_sc00009.1.g02220.1.am.mkhc/Zjn_sc00002.1.g08220.1.sm.mkhc/Zjn_sc00023.1.g06770.1.sm.mkhc/Zjn_sc00004.1.g03420.1.sm.mkhc/Zjn_sc00063.1.g00260.1.sm.mkhc
osa03050	Proteasome	17/1777	47/3576	0.978569	0.992601	Zjn_sc00024.1.g02670.1.sm.mkhc/Zjn_sc00115.1.g00710.1.am.mkhc/Zjn_sc00093.1.g01750.1.sm.mkhc/Zjn_sc00023.1.g02650.1.am.mkhc/novel.324/Zjn_sc00008.1.g11880.1.sm.mkhc/Zjn_sc00066.1.g01710.1.sm.mkhc/Zjn_sc00058.1.g01700.1.sm.mk/Zjn_sc00004.1.g02680.1.am.mk/Zjn_sc00068.1.g02260.1.sm.mkhc/Zjn_sc00037.1.g02380.1.sm.mkhc/Zjn_sc00067.1.g02690.1.sm.mkhc/Zjn_sc00002.1.g12620.1.sm.mkhc/Zjn_sc00004.1.g08910.…	-/-/-/-/-/-/-/-/-/-/-/-/-/-/-/-/-	osa:4338009/osa:4327264/osa:4340828/osa:4336931/osa:4332553/osa:4343535/osa:4331035/osa:4335951/osa:107278560/osa:4341960/osa:4329887/osa:4340065/osa:4331828/osa:4332055/osa:4346252/osa:4341637/osa:4332222	17	9	Zjn_sc00024.1.g02670.1.sm.mkhc/Zjn_sc00093.1.g01750.1.sm.mkhc/Zjn_sc00023.1.g02650.1.am.mkhc/Zjn_sc00008.1.g11880.1.sm.mkhc/Zjn_sc00066.1.g01710.1.sm.mkhc/Zjn_sc00004.1.g02680.1.am.mk/Zjn_sc00037.1.g02380.1.sm.mkhc/Zjn_sc00067.1.g02690.1.sm.mkhc/Zjn_sc00002.1.g12620.1.sm.mkhc	8	Zjn_sc00115.1.g00710.1.am.mkhc/novel.324/Zjn_sc00058.1.g01700.1.sm.mk/Zjn_sc00068.1.g02260.1.sm.mkhc/Zjn_sc00004.1.g08910.1.sm.mkhc/Zjn_sc00078.1.g02820.1.sm.mkhc/Zjn_sc00008.1.g04340.1.sm.mkhc/Zjn_sc00003.1.g06640.1.am.mkhc
osa00790	Folate biosynthesis	5/1777	18/3576	0.983739	0.992601	Zjn_sc00012.1.g06340.1.am.mkhc/Zjn_sc00047.1.g01060.1.sm.mkhc/Zjn_sc00068.1.g02220.1.sm.mkhc/Zjn_sc00092.1.g01510.1.am.mkhc/Zjn_sc00004.1.g12520.1.sm.mkhc	-/-/-/-/-	osa:4339017/osa:4328992/osa:4341959/osa:4349049/osa:9272561	5	1	Zjn_sc00068.1.g02220.1.sm.mkhc	4	Zjn_sc00012.1.g06340.1.am.mkhc/Zjn_sc00047.1.g01060.1.sm.mkhc/Zjn_sc00092.1.g01510.1.am.mkhc/Zjn_sc00004.1.g12520.1.sm.mkhc
osa00073	Cutin, suberine and wax biosynthesis	3/1777	15/3576	0.996104	0.996104	Zjn_sc00093.1.g00470.1.sm.mkhc/Zjn_sc00020.1.g05470.1.am.mkhc/Zjn_sc00182.1.g00210.1.am.mk	-/-/-	osa:4340665/osa:4330012/osa:4347887	3	2	Zjn_sc00020.1.g05470.1.am.mkhc/Zjn_sc00182.1.g00210.1.am.mk	1	Zjn_sc00093.1.g00470.1.sm.mkhc
