# Supplementary material for: Transcriptome Analysis Revealed a Positive Role of Ethephon on Chlorophyll Metabolism of Zoysia japonica under Cold Stress
Source: Plants (Basel). 2022 Feb 5;11(3):442. doi: 10.3390/plants11030442 (PMC8839986; doi:10.3390/plants11030442)
Supplement: Supplementary file 1 [file plants-11-00442-s001.zip › Table S5. DEGs enriched in the KEGG pathway of porphyrin and chlorophyll metabolism.xlsx]

## Sheet: Sheet1
KEGG ID	Gene name	CS vs NT_log2FoldChange	CSvsNT_pvalue	CE vs NT_log2FoldChange	CEvsNT_pvalue
osa00860 (Porphyrin and chlorophyll metabolism)	ZjUroD1	1.32	0.000201614	1.2	9.16981e-09
	ZjUroD2	1.92	3.25766e-12	1.24	1.02033e-08
	ZjNADPH2	/	0.0372744	-0.76	0.0014106
	ZjChlP1	2.33	0.000192443	2.3	4.34214e-10
	ZjChlP2	4.71	0.00277714	5.62	5.09443e-05
	ZjMgCH2	/	0.057383	0.88	1.25076e-07
	ZjMgCH3	/	0.0447075	0.87	4.94343e-09
	ZjNYC1	3.58	7.84409e-08	0.87	2.00492e-06
	ZjNADPH1	1.01	0.0114858	1.05	7.99048e-21
	ZjPAO	1.45	0.021256	-0.91	2.12519e-06
	ZjCAO	/	0.0814902	-0.54	8.86169e-07
	ZjGSA	1.78	3.97989e-07	1.52	1.64898e-48
	ZjPBGD	2.05	3.16216e-10	1.69	6.40387e-19
	ZjGUS1	0.76	0.00155405	0.8	2.86362e-08
	ZjHemA	1.47	0.00249037	1.71	3.34195e-10
	ZjCLH	2.28	9.75769e-06	/	0.135941
	ZjHY2	-1.18	0.000488068	-1.06	1.57289e-11
	ZjCPX	-0.81	0.0203703	-0.86	0.00272463
	ZjHMOX1	/	0.381626	-0.85	2.0689e-08
	ZjMPE cyclase	/	0.513074	-0.39	0.000720681
	ZjRCCR	/	0.452925	-0.97	3.48576e-05
	ZjTPM	/	0.330076	-0.64	4.88975e-05
	ZjSGR	3.62	6.32976e-05	-1.43	5.02656e-06
	ZjNADHB	6.85	2.94893e-05	6.96	2.20594e-07
	Putative ZjCOX10	0.7	0.00721427	0.78	3.85134e-07
