# Supplementary material for: Transcriptome Analysis Revealed a Positive Role of Ethephon on Chlorophyll Metabolism of Zoysia japonica under Cold Stress
Source: Plants (Basel). 2022 Feb 5;11(3):442. doi: 10.3390/plants11030442 (PMC8839986; doi:10.3390/plants11030442)
Supplement: Supplementary file 1 [file plants-11-00442-s001.zip › Table S6. DEGs enriched in the KEGG pathway of photosynthesis - antenna proteins.xlsx]

## Sheet: Sheet1
KEGG ID	Gene name	CS vs NT_log2FoldChange	CSvsNT_pvalue	CE vs NT_log2FoldChange	CEvsNT_pvalue
osa00196 (Photosynthesis - antenna proteins)	ZjLhca1	/	0.418528	0.49	0.0158909
	ZjLhca2	-1.03	0.000670533	-0.58	0.00036421
	ZjLhca3	/	0.0521873	0.8	1.60059e-09
	ZjLhca4	/	0.33951	-0.52	0.00450996
	ZjLhca5	/	0.0605229	1.09	9.85596e-15
	ZjLhcb1	2.58	1.22124e-06	1.02	7.89556e-12
	ZjLhcb2	2.23	0.000444058	/	0.0264021
	ZjLhcb6	/	0.028416	-0.32	0.0207277
	ZjLhcb7	/	0.0532341	-0.35	0.0099874
